# Supplementary material for: Dual RNA-Seq analysis unveils the multifaceted mechanisms of Trichoderma hamatum in the biological control of Fusarium graminearum, the causal agent of wheat fusarium head blight
Source: Front Microbiol. 2026 Jan 16;17:1742203. doi: 10.3389/fmicb.2026.1742203 (PMC12855522; doi:10.3389/fmicb.2026.1742203)
Supplement: SUPPLEMENTARY TABLE S3 — Read mapping efficiency to the Fusarium graminearum genome. [file Table_3.XLS]

Table S3 Read mapping efficiency to the Fusarium graminearum genome
#SampleID	ReadSum	BaseSum	GC(%)	N(%)	Q20(%)	Q30(%)
Fg1	52766469	15760457963	54.46	0.02	98.8	95.15
Fg2	54733498	16343110540	54.49	0.02	98.7	94.99
Fg3	55966045	16707266505	54.52	0.02	98.76	95.14
Th-Fg1	55400265	16550265426	54.42	0.02	98.7	94.95
Th-Fg2	55773641	16564606907	54.12	0.02	98.7	95.02
Th-Fg3	54761710	16363517501	54.22	0.02	98.74	95.08
Note: Sample: sample ID in system;
Total Reads: Counts of Clean Reads, counted as single end;
Mapped Reads: Counts of mapped reads and the proportion of that in clean data;
Uniq Mapped Reads: Counts of reads mapped to a unique position on reference genome and proportion of that in clean data;
Multiple Mapped Reads: Counts of reads mapped to multiple positions on reference genome and proportion of that in clean data;
Reads Map to '+': Counts of reads mapped to the sense chain and the proportion of that in clean data;
Reads Map to '-': Counts of reads mapped to antisense chain and proportion of that in clean data.
