# Supplementary material for: Dual RNA-Seq analysis unveils the multifaceted mechanisms of Trichoderma hamatum in the biological control of Fusarium graminearum, the causal agent of wheat fusarium head blight
Source: Front Microbiol. 2026 Jan 16;17:1742203. doi: 10.3389/fmicb.2026.1742203 (PMC12855522; doi:10.3389/fmicb.2026.1742203)
Supplement: SUPPLEMENTARY TABLE S4 — Read mapping efficiency to the Trichoderma hamatum genome. [file Table_4.XLS]

Sample	Total Reads	Mapped Reads	Uniq Mapped Reads	Multiple Map Reads	Reads Map to '+'	Reads Map to '-'
Th1	106,398,176	51,304 (0.05%)	51,241 (0.05%)	63 (0.00%)	25,754 (0.02%)	25,613 (0.02%)
Th2	103,626,746	47,802 (0.05%)	47,749 (0.05%)	53 (0.00%)	23,652 (0.02%)	24,205 (0.02%)
Th3	103,756,474	47,188 (0.05%)	47,084 (0.05%)	104 (0.00%)	24,044 (0.02%)	23,250 (0.02%)
Th-Fg1	110,800,530	586 (0.00%)	586 (0.00%)	0 (0.00%)	284 (0.00%)	302 (0.00%)
Th-Fg2	111,547,282	468 (0.00%)	468 (0.00%)	0 (0.00%)	253 (0.00%)	215 (0.00%)
Th-Fg3	109,523,420	429 (0.00%)	429 (0.00%)	0 (0.00%)	203 (0.00%)	226 (0.00%)
Note: Sample: sample ID in system;
Total Reads: Counts of Clean Reads, counted as single end;
Mapped Reads: Counts of mapped reads and the proportion of that in clean data;
Uniq Mapped Reads: Counts of reads mapped to a unique position on reference genome and proportion of that in clean data;
Multiple Mapped Reads: Counts of reads mapped to multiple positions on reference genome and proportion of that in clean data;
Reads Map to '+': Counts of reads mapped to the sense chain and the proportion of that in clean data;
Reads Map to '-': Counts of reads mapped to antisense chain and proportion of that in clean data.
