# Supplementary material for: Dual RNA-Seq analysis unveils the multifaceted mechanisms of Trichoderma hamatum in the biological control of Fusarium graminearum, the causal agent of wheat fusarium head blight
Source: Front Microbiol. 2026 Jan 16;17:1742203. doi: 10.3389/fmicb.2026.1742203 (PMC12855522; doi:10.3389/fmicb.2026.1742203)
Supplement: SUPPLEMENTARY TABLE S5 — Read mapping efficiency to the Triticum aestivum genome. [file Table_5.XLS]

Sample	Total Reads	Mapped Reads	Uniq Mapped Reads	Multiple Map Reads	Reads Map to '+'	Reads Map to '-'
CK1	112,066,100	104,509,065 (93.26%)	99,400,268 (88.70%)	5,108,797 (4.56%)	55,653,128 (49.66%)	55,566,410 (49.58%)
CK2	104,865,518	96,930,724 (92.43%)	92,116,146 (87.84%)	4,814,578 (4.59%)	51,695,554 (49.30%)	51,618,378 (49.22%)
CK3	108,192,130	100,594,143 (92.98%)	95,622,321 (88.38%)	4,971,822 (4.60%)	53,610,788 (49.55%)	53,518,787 (49.47%)
Fg1	105,532,938	85,156,223 (80.69%)	80,766,157 (76.53%)	4,390,066 (4.16%)	45,737,218 (43.34%)	45,726,987 (43.33%)
Fg2	109,466,996	87,613,727 (80.04%)	83,022,375 (75.84%)	4,591,352 (4.19%)	47,099,957 (43.03%)	47,099,384 (43.03%)
Fg3	111,932,090	89,969,034 (80.38%)	85,268,854 (76.18%)	4,700,180 (4.20%)	48,342,774 (43.19%)	48,343,255 (43.19%)
Th1	106,398,176	94,217,022 (88.55%)	89,305,451 (83.94%)	4,911,571 (4.62%)	50,450,650 (47.42%)	50,412,431 (47.38%)
Th2	103,626,746	91,076,841 (87.89%)	85,226,624 (82.24%)	5,850,217 (5.65%)	49,574,538 (47.84%)	49,551,239 (47.82%)
Th3	103,756,474	92,566,333 (89.21%)	87,700,776 (84.53%)	4,865,557 (4.69%)	49,601,380 (47.81%)	49,554,425 (47.76%)
Th-Fg1	110,800,530	103,964,439 (93.83%)	98,791,593 (89.16%)	5,172,846 (4.67%)	55,464,064 (50.06%)	55,438,107 (50.03%)
Th-Fg2	111,547,282	104,496,381 (93.68%)	98,753,970 (88.53%)	5,742,411 (5.15%)	56,104,529 (50.30%)	56,098,438 (50.29%)
Th-Fg3	109,523,420	102,736,743 (93.80%)	97,678,334 (89.18%)	5,058,409 (4.62%)	54,754,522 (49.99%)	54,726,129 (49.97%)
Note: Sample: sample ID in system;
Total Reads: Counts of Clean Reads, counted as single end;
Mapped Reads: Counts of mapped reads and the proportion of that in clean data;
Uniq Mapped Reads: Counts of reads mapped to a unique position on reference genome and proportion of that in clean data;
Multiple Mapped Reads: Counts of reads mapped to multiple positions on reference genome and proportion of that in clean data;
Reads Map to '+': Counts of reads mapped to the sense chain and the proportion of that in clean data;
Reads Map to '-': Counts of reads mapped to antisense chain and proportion of that in clean data.
