# Supplementary material for: Dual RNA-Seq analysis unveils the multifaceted mechanisms of Trichoderma hamatum in the biological control of Fusarium graminearum, the causal agent of wheat fusarium head blight
Source: Front Microbiol. 2026 Jan 16;17:1742203. doi: 10.3389/fmicb.2026.1742203 (PMC12855522; doi:10.3389/fmicb.2026.1742203)
Supplement: SUPPLEMENTARY TABLE S6 — Differentially expressed genes associated with Fusarium graminearum in the Fg vs. Th-Fg comparison. [file Table_6.XLS]

#ID	Fg2_Count	Fg1_Count	Fg3_Count	Th-Fg_Count	Th-Fg2_Count	Th-Fg1_Count	Fg2_FPKM	Fg1_FPKM	Fg3_FPKM	Th-Fg3_FPKM	Th-Fg2_FPKM	Th-Fg1_FPKM	FDR	log2FC	regulated	COG_class	COG_class_annotation	GO_annotation	KEGG_annotation	KEGG_pathway_annotation	KOG_class	KOG_class_annotation	Pfam_annotation	Swiss-Prot_annotation	eggNOG_class	eggNOG_class_annotation	NR_annotation
gene10966	0	2	0	12	29	22	0	0.11567	0	52.774708	129.064896	99.365768	3.79E-19	10.84287325	up	[P]	Inorganic ion transport and metabolism	Molecular Function: acid phosphatase activity (GO:0003993);; Molecular Function: metal ion binding (GO:0046872);;	K01113|0.0e+00|fgr:FGSG_06610|K01113 alkaline phosphatase D [EC:3.1.3.1] | (RefSeq) hypothetical protein	Folate biosynthesis (ko00790)	--	--	PhoD-like phosphatase	--	P	Inorganic ion transport and metabolism	hypothetical protein FGSG_06610 [Fusarium graminearum PH-1]
gene3503	1	1	1	1	1	11	0.039605	0.031385	0.034205	3.169993	2.46526	315.804718	8.47E-07	7.987891577	up	--	--	--	--	--	--	--	--	--	--	--	hypothetical protein FGSG_13697 [Fusarium graminearum PH-1]
gene6761	12	3	12	3	22	6	1.263133	0.354092	1.267682	20.350178	153.706802	38.67786	1.18E-08	6.082895703	up	[I]	Lipid transport and metabolism	Biological Process: lipid metabolic process (GO:0006629);; Molecular Function: phosphoric diester hydrolase activity (GO:0008081);; Cellular Component: integral component of membrane (GO:0016021);;	K14792|4.3e-48|pdp:PDIP_80560|K14792 rRNA biogenesis protein RRP5 | (RefSeq) RRNA biogenesis protein RRP5, putative	--	--	--	--	Altered inheritance of mitochondria protein 6 homolog ARB_06966 OS=Arthroderma benhamiae (strain ATCC MYA-4681 / CBS 112371) OX=663331 GN=ARB_06966 PE=1 SV=1	S	Function unknown	hypothetical protein FGSG_03555 [Fusarium graminearum PH-1]
gene5951	28	13	22	17	19	12	2.264631	1.131583	1.758087	90.76899	101.125549	64.859863	5.46E-41	5.483516112	up	[M]	Cell wall/membrane/envelope biogenesis	Cellular Component: integral component of membrane (GO:0016021);;	--	--	[MOI]	Cell wall/membrane/envelope biogenesis;; Posttranslational modification, protein turnover, chaperones;; Lipid transport and metabolism	Glycosyl transferases group 1	Phosphatidylinositol N-acetylglucosaminyltransferase GPI3 subunit OS=Saccharomyces cerevisiae (strain YJM789) OX=307796 GN=SPT14 PE=3 SV=1	--	--	hypothetical protein FGSG_04233 [Fusarium graminearum PH-1]
gene7227	219	200	197	198	88	167	15.568154	15.225689	13.982623	932.269104	409.122253	793.801575	1.78E-58	5.427780728	up	[P]	Inorganic ion transport and metabolism	Molecular Function: inorganic phosphate transmembrane transporter activity (GO:0005315);; Biological Process: phosphate ion transport (GO:0006817);; Cellular Component: integral component of membrane (GO:0016021);;	K14640|0.0e+00|fgr:FGSG_03172|K14640 solute carrier family 20 (sodium-dependent phosphate transporter) | (RefSeq) hypothetical protein	--	[P]	Inorganic ion transport and metabolism	Phosphate transporter family	Phosphate-repressible phosphate permease pho-4 OS=Neurospora crassa (strain ATCC 24698 / 74-OR23-1A / CBS 708.71 / DSM 1257 / FGSC 987) OX=367110 GN=pho-4 PE=1 SV=1	P	Inorganic ion transport and metabolism	hypothetical protein FGSG_03172 [Fusarium graminearum PH-1]
gene5993	7	6	7	7	7	0	0.725158	0.673571	0.698676	43.483433	43.171543	0	3.38E-07	5.356586393	up	[Q]	Secondary metabolites biosynthesis, transport and catabolism	--	--	--	--	--	Phytanoyl-CoA dioxygenase (PhyH)	--	E	Amino acid transport and metabolism	hypothetical protein FGSG_04197 [Fusarium graminearum PH-1]
gene5149	13	2	19	0	17	4	0.495391	0.061789	0.781055	0	44.071987	9.259147	0.0052861	5.193198597	up	--	--	Biological Process: cell adhesion (GO:0007155);; Molecular Function: carbohydrate binding (GO:0030246);;	--	--	--	--	H-type lectin domain	--	S	Function unknown	hypothetical protein FGSG_13422 [Fusarium graminearum PH-1]
gene6802	14	12	4	0	7	10	1.601026	1.416082	0.445209	0	46.507519	77.071045	0.000293171	5.048171596	up	[CR]	Energy production and conversion;; General function prediction only	Molecular Function: oxidoreductase activity (GO:0016491);;	K00224|1.9e-29|bfu:BCIN_06g03810|K00224 chloroplastic oxoene reductase [EC:1.3.1.-] | (RefSeq) hypothetical protein	alpha-Linolenic acid metabolism (ko00592)	--	--	Zinc-binding dehydrogenase	Trans-enoyl reductase fsdC OS=Fusarium heterosporum OX=42747 GN=fsdC PE=3 SV=1	C	Energy production and conversion	hypothetical protein FGSG_12417 [Fusarium graminearum PH-1]
gene2523	10	3	15	4	2	9	1.132316	0.358629	1.706947	30.026077	11.216902	68.461609	3.61E-07	4.98372321	up	--	--	--	--	--	--	--	--	--	--	--	hypothetical protein FGSG_02154 [Fusarium graminearum PH-1]
gene4946	14	9	20	18	4	0	1.796214	1.108216	2.461584	153.989304	32.392269	0	0.001663186	4.910732797	up	[M]	Cell wall/membrane/envelope biogenesis	Molecular Function: catalytic activity (GO:0003824);;	K17741|3.9e-34|lel:LELG_04840|K17741 NADPH-dependent methylglyoxal reductase [EC:1.1.1.283] | (RefSeq) hypothetical protein	Pyruvate metabolism (ko00620);; Propanoate metabolism (ko00640);; MAPK signaling pathway - yeast (ko04011)	[V]	Defense mechanisms	NAD dependent epimerase/dehydratase family	Aldehyde reductase 2 OS=Sporidiobolus salmonicolor OX=5005 PE=1 SV=3	V	Defense mechanisms	hypothetical protein FGSG_08371 [Fusarium graminearum PH-1]
gene2840	182	175	142	116	46	76	13.32816	13.7916	10.451223	562.940674	219.042145	372.018829	1.60E-34	4.801237468	up	[P]	Inorganic ion transport and metabolism	Molecular Function: inorganic phosphate transmembrane transporter activity (GO:0005315);; Biological Process: phosphate ion transport (GO:0006817);; Cellular Component: integral component of membrane (GO:0016021);;	K14640|0.0e+00|fgr:FGSG_02426|K14640 solute carrier family 20 (sodium-dependent phosphate transporter) | (RefSeq) phosphate-repressible phosphate permease	--	[P]	Inorganic ion transport and metabolism	Phosphate transporter family	Phosphate-repressible phosphate permease pho-4 OS=Neurospora crassa (strain ATCC 24698 / 74-OR23-1A / CBS 708.71 / DSM 1257 / FGSC 987) OX=367110 GN=pho-4 PE=1 SV=1	P	Inorganic ion transport and metabolism	phosphate-repressible phosphate permease [Fusarium graminearum PH-1]
gene9943	17	20	11	3	10	9	2.194628	2.776081	1.325844	17.24494	85.606186	76.807655	1.44E-15	4.741043542	up	--	--	Molecular Function: GTP binding (GO:0005525);; Cellular Component: integral component of membrane (GO:0016021);;	K16815|1.9e-20|nhe:NECHADRAFT_81163|K16815 calcium-independent phospholipase A2-gamma | (RefSeq) hypothetical protein	--	--	--	AIG1 family	--	U	Intracellular trafficking, secretion, and vesicular transport	hypothetical protein FGSG_11104 [Fusarium graminearum PH-1]
gene8783	33	63	46	12	28	24	2.383017	4.923083	3.312225	57.640423	131.212006	114.648384	1.65E-22	4.712949297	up	[E]	Amino acid transport and metabolism	Biological Process: amino acid transport (GO:0006865);; Cellular Component: integral component of membrane (GO:0016021);; Biological Process: transmembrane transport (GO:0055085);;	K16261|3.4e-306|fgr:FGSG_05574|K16261 yeast amino acid transporter | (RefSeq) hypothetical protein	--	[E]	Amino acid transport and metabolism	Amino acid permease	General amino-acid permease GAP1 OS=Saccharomyces cerevisiae (strain ATCC 204508 / S288c) OX=559292 GN=GAP1 PE=1 SV=2	E	Amino acid transport and metabolism	hypothetical protein FGSG_05574 [Fusarium graminearum PH-1]
gene737	8	13	8	5	6	0	0.747034	1.392399	0.729913	26.963833	40.15559	0	1.04E-05	4.463894105	up	--	--	--	--	--	--	--	--	--	--	--	hypothetical protein FGSG_00602 [Fusarium graminearum PH-1]
gene12229	25	19	35	9	12	7	2.268891	1.855374	3.1856	55.11441	67.377983	41.414639	9.13E-23	4.377770624	up	--	--	Cellular Component: integral component of membrane (GO:0016021);;	K12232|5.4e-66|tml:GSTUM_00002325001|K12232 E3 ubiquitin-protein ligase HECTD2 [EC:2.3.2.26] | (RefSeq) hypothetical protein	--	--	--	Uncharacterized protein conserved in bacteria (DUF2236)	--	S	Function unknown	hypothetical protein FGSG_07672 [Fusarium graminearum PH-1]
gene10876	11	52	23	8	12	10	0.979165	5.311418	2.163445	49.340145	70.076355	57.819572	7.73E-08	4.331527	up	[C]	Energy production and conversion	Molecular Function: FMN binding (GO:0010181);; Molecular Function: oxidoreductase activity (GO:0016491);;	K09580|1.7e-104|nhe:NECHADRAFT_65446|K09580 protein disulfide-isomerase A1 [EC:5.3.4.1] | (RefSeq) hypothetical protein	Protein processing in endoplasmic reticulum (ko04141)	[CR]	Energy production and conversion;; General function prediction only	NADH:flavin oxidoreductase / NADH oxidase family	NADH:flavin oxidoreductase FG08077 OS=Gibberella zeae (strain PH-1 / ATCC MYA-4620 / FGSC 9075 / NRRL 31084) OX=229533 GN=FG08077 PE=2 SV=1	C	Energy production and conversion	hypothetical protein FGSG_06528 [Fusarium graminearum PH-1]
gene7482	9	6	9	5	2	0	1.593081	1.096578	1.633244	59.679146	20.553228	0	3.28E-05	4.09652517	up	[K]	Transcription	--	K23314|4.4e-24|maw:MAC_01263|K23314 telomerase Cajal body protein 1 | (RefSeq) WD repeat-containing protein 79	--	--	--	DJ-1/PfpI family	--	S	Function unknown	hypothetical protein FGSG_02953 [Fusarium graminearum PH-1]
gene270	10	13	14	2	8	0	0.563875	0.808259	0.818263	7.061491	31.275089	0	0.001285999	3.979746456	up	[R]	General function prediction only	Molecular Function: lysophospholipase activity (GO:0004622);; Cellular Component: endoplasmic reticulum membrane (GO:0005789);; Biological Process: lipid catabolic process (GO:0016042);; Molecular Function: phosphatidyl phospholipase B activity (GO:0102545);;	K14676|0.0e+00|fgr:FGSG_00208|K14676 lysophospholipid hydrolase [EC:3.1.1.5] | (RefSeq) hypothetical protein	Glycerophospholipid metabolism (ko00564)	[R]	General function prediction only	Patatin-like phospholipase	Lysophospholipase nte1 OS=Aspergillus niger (strain CBS 513.88 / FGSC A1513) OX=425011 GN=nte1 PE=3 SV=2	I	Lipid transport and metabolism	hypothetical protein FGSG_00208 [Fusarium graminearum PH-1]
gene9047	20	13	23	5	0	10	3.474663	2.444779	4.08167	53.719036	0	116.6427	0.000810244	3.977923196	up	--	--	--	--	--	--	--	NAD(P)H-binding	Reductase pytE OS=Aspergillus terreus OX=33178 GN=pytE PE=2 SV=1	S	Function unknown	hypothetical protein FGSG_05790 [Fusarium graminearum PH-1]
gene3304	244	214	281	42	92	49	16.009405	15.064246	18.466568	181.791153	397.666595	213.615173	1.03E-26	3.858965418	up	[C]	Energy production and conversion	Molecular Function: isocitrate lyase activity (GO:0004451);; Biological Process: carboxylic acid metabolic process (GO:0019752);; Molecular Function: metal ion binding (GO:0046872);;	K01637|0.0e+00|fgr:FGSG_09896|K01637 isocitrate lyase [EC:4.1.3.1] | (RefSeq) isocitrate lyase	Glyoxylate and dicarboxylate metabolism (ko00630);; Carbon metabolism (ko01200)	[C]	Energy production and conversion	Isocitrate lyase family	Isocitrate lyase OS=Gibberella zeae (strain PH-1 / ATCC MYA-4620 / FGSC 9075 / NRRL 31084) OX=229533 GN=ICL1 PE=1 SV=1	C	Energy production and conversion	isocitrate lyase [Fusarium graminearum PH-1]
gene9834	43	16	46	8	6	9	13.802938	5.454756	14.860826	166.737305	118.386284	194.042191	6.43E-09	3.691399275	up	--	--	Molecular Function: RNA binding (GO:0003723);; Molecular Function: endoribonuclease activity (GO:0004521);;	--	--	--	--	ribonuclease	Guanyl-specific ribonuclease F1 OS=Gibberella fujikuroi OX=5127 PE=1 SV=4	S	Function unknown	guanyl-specific ribonuclease F1 precursor [Fusarium graminearum PH-1]
gene9090	23	29	22	6	0	8	1.409619	1.918608	1.348043	25.286087	0	33.891251	0.00054736	3.464939576	up	[E]	Amino acid transport and metabolism	Molecular Function: serine-type peptidase activity (GO:0008236);;	--	--	--	--	Prolyl oligopeptidase family	--	O	Posttranslational modification, protein turnover, chaperones	hypothetical protein FGSG_05829 [Fusarium graminearum PH-1]
gene900	25	45	9	4	2	9	1.286837	2.486445	0.430047	11.96196	6.640683	27.583338	0.001686673	3.458224573	up	[I]	Lipid transport and metabolism	--	K13621|0.0e+00|fgr:FGSG_00742|K13621 betaine lipid synthase | (RefSeq) hypothetical protein	Glycerophospholipid metabolism (ko00564)	--	--	Protein of unknown function (DUF3419)	--	I	Lipid transport and metabolism	hypothetical protein FGSG_00742 [Fusarium graminearum PH-1]
gene12469	13	9	22	5	3	0	5.138331	3.884767	8.653153	119.367462	68.818771	0	0.001633872	3.417677995	up	--	--	--	--	--	--	--	--	--	--	--	hypothetical protein FGSG_13235 [Fusarium graminearum PH-1]
gene12954	26	9	26	5	6	0	1.888401	0.710601	1.844473	19.540331	28.291939	0	0.00513896	3.410916058	up	[Q]	Secondary metabolites biosynthesis, transport and catabolism	Molecular Function: copper ion binding (GO:0005507);; Molecular Function: primary amine oxidase activity (GO:0008131);; Biological Process: amine metabolic process (GO:0009308);; Molecular Function: quinone binding (GO:0048038);;	K00276|0.0e+00|fgr:FGSG_13604|K00276 primary-amine oxidase [EC:1.4.3.21] | (RefSeq) copper amine oxidase 1	Glycine, serine and threonine metabolism (ko00260);; Tyrosine metabolism (ko00350);; Phenylalanine metabolism (ko00360);; beta-Alanine metabolism (ko00410)	[Q]	Secondary metabolites biosynthesis, transport and catabolism	Copper amine oxidase, enzyme domain	Copper amine oxidase 1 OS=Aspergillus niger OX=5061 GN=AO-I PE=1 SV=2	Q	Secondary metabolites biosynthesis, transport and catabolism	copper amine oxidase 1 [Fusarium graminearum PH-1]
gene1010	186	227	235	53	49	16	9.389162	12.278252	11.8593	174.795151	162.062088	52.322495	3.49E-11	3.410538867	up	--	--	Molecular Function: transferase activity, transferring acyl groups (GO:0016746);;	K00624|0.0e+00|fgr:FGSG_00840|K00624 carnitine O-acetyltransferase [EC:2.3.1.7] | (RefSeq) hypothetical protein	Peroxisome (ko04146)	[I]	Lipid transport and metabolism	Choline/Carnitine o-acyltransferase	Putative mitochondrial carnitine O-acetyltransferase OS=Saccharomyces cerevisiae (strain ATCC 204508 / S288c) OX=559292 GN=YAT1 PE=1 SV=2	I	Lipid transport and metabolism	hypothetical protein FGSG_00840 [Fusarium graminearum PH-1]
gene8912	69	52	52	7	20	3	25.184347	20.331789	18.803068	153.968918	462.44754	55.043533	1.89E-05	3.344137709	up	[E]	Amino acid transport and metabolism	--	--	--	--	--	Ethanolamine utilisation protein EutQ	--	S	Function unknown	hypothetical protein FGSG_05681 [Fusarium graminearum PH-1]
gene422	605	606	538	67	139	91	27.228388	29.23283	24.223932	199.868484	410.289856	272.751099	2.74E-27	3.311021879	up	[I]	Lipid transport and metabolism	Molecular Function: acetate-CoA ligase activity (GO:0003987);; Molecular Function: ATP binding (GO:0005524);; Molecular Function: AMP binding (GO:0016208);; Biological Process: acetyl-CoA biosynthetic process from acetate (GO:0019427);;	K01895|0.0e+00|fgr:FGSG_00330|K01895 acetyl-CoA synthetase [EC:6.2.1.1] | (RefSeq) acetyl-coenzyme A synthetase	Glycolysis / Gluconeogenesis (ko00010);; Pyruvate metabolism (ko00620);; Glyoxylate and dicarboxylate metabolism (ko00630);; Propanoate metabolism (ko00640);; Methane metabolism (ko00680);; Carbon metabolism (ko01200)	[I]	Lipid transport and metabolism	AMP-binding enzyme	Acetyl-coenzyme A synthetase OS=Neurospora crassa (strain ATCC 24698 / 74-OR23-1A / CBS 708.71 / DSM 1257 / FGSC 987) OX=367110 GN=acu-5 PE=2 SV=2	I	Lipid transport and metabolism	acetyl-coenzyme A synthetase [Fusarium graminearum PH-1]
gene134	15	28	18	4	6	0	1.070526	2.214728	1.282754	19.313553	26.715014	0	0.001567706	3.251847078	up	--	--	--	--	--	--	--	--	--	--	--	hypothetical protein FGSG_00097 [Fusarium graminearum PH-1]
gene7337	126	79	175	30	16	14	11.252826	7.5338	15.645572	173.932632	90.775383	80.684952	5.34E-10	3.215541196	up	[E]	Amino acid transport and metabolism	Molecular Function: proline dehydrogenase activity (GO:0004657);; Biological Process: proline catabolic process (GO:0006562);;	K14454|4.3e-191|nhe:NECHADRAFT_10996|K14454 aspartate aminotransferase, cytoplasmic [EC:2.6.1.1] | (RefSeq) hypothetical protein	Arginine biosynthesis (ko00220);; Alanine, aspartate and glutamate metabolism (ko00250);; Cysteine and methionine metabolism (ko00270);; Arginine and proline metabolism (ko00330);; Tyrosine metabolism (ko00350);; Phenylalanine metabolism (ko00360);; Phenylalanine, tyrosine and tryptophan biosynthesis (ko00400);; Carbon metabolism (ko01200);; 2-Oxocarboxylic acid metabolism (ko01210);; Biosynthesi…	[E]	Amino acid transport and metabolism	Proline dehydrogenase	Probable proline dehydrogenase, mitochondrial OS=Schizosaccharomyces pombe (strain 972 / ATCC 24843) OX=284812 GN=SPCC70.03c PE=3 SV=1	E	Amino acid transport and metabolism	hypothetical protein FGSG_12519 [Fusarium graminearum PH-1]
gene12185	34	34	37	11	0	5	4.051125	4.366464	4.427866	87.341652	0	34.471718	0.007564206	3.156731841	up	--	--	Cellular Component: integral component of membrane (GO:0016021);;	K20309|7.2e-42|ttt:THITE_2144016|K20309 trafficking protein particle complex subunit 12 | (RefSeq) hypothetical protein	--	--	--	--	--	S	Function unknown	hypothetical protein FGSG_07633 [Fusarium graminearum PH-1]
gene1865	1620	1497	1762	302	190	231	224.153656	221.955002	243.973648	2765.768066	1724.283447	2125.566406	5.48E-58	3.117477271	up	[C]	Energy production and conversion	Cellular Component: integral component of membrane (GO:0016021);;	K07034|1.1e-144|fox:FOXG_11131|K07034 uncharacterized protein | (RefSeq) hypothetical protein	--	--	--	GPR1/FUN34/yaaH family	Protein alcS OS=Emericella nidulans (strain FGSC A4 / ATCC 38163 / CBS 112.46 / NRRL 194 / M139) OX=227321 GN=alcS PE=2 SV=1	S	Function unknown	hypothetical protein FGSG_01580 [Fusarium graminearum PH-1]
gene3162	49	25	38	8	6	2	5.762257	3.048295	4.45416	62.571751	43.7967	15.751135	1.56E-06	3.069816235	up	[I]	Lipid transport and metabolism	Biological Process: acyl-CoA metabolic process (GO:0006637);; Molecular Function: acyl-CoA hydrolase activity (GO:0047617);;	--	--	--	--	Thioesterase-like superfamily	--	S	Function unknown	hypothetical protein FGSG_02710 [Fusarium graminearum PH-1]
gene6890	24	22	24	8	2	0	1.541215	1.498991	1.491116	34.067062	5.42971	0	0.009318714	3.063443857	up	--	--	--	--	--	--	--	PAN domain	--	T	Signal transduction mechanisms	hypothetical protein FGSG_12434 [Fusarium graminearum PH-1]
gene9084	32	33	26	0	4	9	7.057481	7.757926	5.800531	0	59.013546	128.909912	0.0052531	3.061887213	up	[E]	Amino acid transport and metabolism	Molecular Function: N-acetyltransferase activity (GO:0008080);;	--	--	--	--	Acetyltransferase (GNAT) family	--	S	Function unknown	hypothetical protein FGSG_12819 [Fusarium graminearum PH-1]
gene10719	43	37	56	10	5	4	3.176504	2.903371	4.10903	46.665222	22.386625	19.150591	8.73E-10	3.03375288	up	[O]	Posttranslational modification, protein turnover, chaperones	Cellular Component: integral component of membrane (GO:0016021);;	--	--	--	--	FAD dependent oxidoreductase	--	S	Function unknown	hypothetical protein FGSG_11264 [Fusarium graminearum PH-1]
gene4916	191	203	264	24	29	39	14.780437	16.86097	20.435818	122.31823	143.68808	197.062836	2.58E-28	3.033232296	up	[G]	Carbohydrate transport and metabolism	Molecular Function: glucosamine-6-phosphate deaminase activity (GO:0004342);; Biological Process: carbohydrate metabolic process (GO:0005975);; Biological Process: N-acetylglucosamine metabolic process (GO:0006044);;	K02564|7.8e-243|fgr:FGSG_08398|K02564 glucosamine-6-phosphate deaminase [EC:3.5.99.6] | (RefSeq) glucosamine-6-phosphate isomerase	Amino sugar and nucleotide sugar metabolism (ko00520)	[G]	Carbohydrate transport and metabolism	Glucosamine-6-phosphate isomerases/6-phosphogluconolactonase	Glucosamine-6-phosphate isomerase OS=Candida albicans (strain SC5314 / ATCC MYA-2876) OX=237561 GN=NAG1 PE=1 SV=3	G	Carbohydrate transport and metabolism	glucosamine-6-phosphate isomerase [Fusarium graminearum PH-1]
gene8910	94	96	144	13	24	9	8.49629	9.249077	12.990601	76.137482	141.689163	52.573154	2.18E-10	3.012156433	up	--	--	Cellular Component: integral component of membrane (GO:0016021);;	K03846|1.9e-34|npa:UCRNP2_7035|K03846 alpha-1,2-mannosyltransferase [EC:2.4.1.259 2.4.1.261] | (RefSeq) putative alpha- -mannosyltransferase protein	N-Glycan biosynthesis (ko00510);; Various types of N-glycan biosynthesis (ko00513)	--	--	Protein of unknown function (DUF3445)	--	S	Function unknown	hypothetical protein FGSG_05679 [Fusarium graminearum PH-1]
gene6837	67	57	79	6	8	13	5.974645	5.457698	7.108878	32.324162	44.960831	76.385139	2.59E-14	2.962603255	up	[E]	Amino acid transport and metabolism	Cellular Component: integral component of membrane (GO:0016021);; Molecular Function: transmembrane transporter activity (GO:0022857);;	K19564|2.8e-275|fgr:FGSG_03488|K19564 choline transport protein | (RefSeq) hypothetical protein	--	[E]	Amino acid transport and metabolism	Amino acid permease	Choline transport protein OS=Saccharomyces cerevisiae (strain ATCC 204508 / S288c) OX=559292 GN=HNM1 PE=1 SV=1	E	Amino acid transport and metabolism	hypothetical protein FGSG_03488 [Fusarium graminearum PH-1]
gene2889	28	27	31	0	7	4	9.405519	9.909688	10.63602	0	156.192139	80.247635	0.000187143	2.904376403	up	--	--	--	--	--	--	--	--	--	--	--	hypothetical protein FGSG_02468 [Fusarium graminearum PH-1]
gene7247	28	20	15	2	6	0	0.463563	0.351671	0.244322	2.246958	6.514152	0	0.008956085	2.893834532	up	--	--	--	--	--	--	--	Tetratricopeptide repeat	--	--	--	hypothetical protein FGSG_03153 [Fusarium graminearum PH-1]
gene12524	88	105	55	18	6	6	12.099133	15.528457	7.537067	164.602844	51.012516	53.337811	4.19E-05	2.816613111	up	--	--	--	--	--	--	--	--	--	--	--	hypothetical protein FGSG_07910 [Fusarium graminearum PH-1]
gene1769	903	974	898	95	130	105	70.24662	81.18161	69.915802	486.359589	661.284912	543.564087	1.83E-82	2.796917405	up	[P]	Inorganic ion transport and metabolism	Molecular Function: sulfuric ester hydrolase activity (GO:0008484);;	K01133|9.1e-169|pcs:Pc22g01020|K01133 choline-sulfatase [EC:3.1.6.6] | (RefSeq) Pc22g01020	--	[R]	General function prediction only	Sulfatase	--	P	Inorganic ion transport and metabolism	hypothetical protein FGSG_01496 [Fusarium graminearum PH-1]
gene1180	8955	8507	8991	1056	980	1076	663.225769	675.057495	666.395569	5185.15918	4773.763184	5319.84082	0	2.78346544	up	[C]	Energy production and conversion	Molecular Function: oxidoreductase activity, acting on the aldehyde or oxo group of donors, NAD or NADP as acceptor (GO:0016620);;	K00128|5.9e-290|fgr:FGSG_00979|K00128 aldehyde dehydrogenase (NAD+) [EC:1.2.1.3] | (RefSeq) aldehyde dehydrogenase	Glycolysis / Gluconeogenesis (ko00010);; Ascorbate and aldarate metabolism (ko00053);; Fatty acid degradation (ko00071);; Valine, leucine and isoleucine degradation (ko00280);; Lysine degradation (ko00310);; Arginine and proline metabolism (ko00330);; Histidine metabolism (ko00340);; Tryptophan metabolism (ko00380);; beta-Alanine metabolism (ko00410);; Glycerolipid metabolism (ko00561);; Pyruvate…	[C]	Energy production and conversion	Aldehyde dehydrogenase family	Aldehyde dehydrogenase OS=Davidiella tassiana OX=29918 GN=CLAH10 PE=1 SV=2	C	Energy production and conversion	hypothetical protein FPSE_01472 [Fusarium pseudograminearum CS3096]
gene2888	128	150	131	13	18	17	12.063622	15.200315	12.413229	76.337532	112.227516	101.783516	8.81E-24	2.777631512	up	[E]	Amino acid transport and metabolism	Molecular Function: catalytic activity (GO:0003824);;	K20247|1.0e-271|fgr:FGSG_02467|K20247 hercynylcysteine S-oxide lyase [EC:4.4.1.36] | (RefSeq) hypothetical protein	Histidine metabolism (ko00340)	[E]	Amino acid transport and metabolism	Aminotransferase class-V	Hercynylcysteine sulfoxide lyase OS=Neurospora crassa (strain ATCC 24698 / 74-OR23-1A / CBS 708.71 / DSM 1257 / FGSC 987) OX=367110 GN=egt-2 PE=1 SV=1	E	Amino acid transport and metabolism	hypothetical protein FGSG_02467 [Fusarium graminearum PH-1]
gene2059	158	119	138	8	20	20	31.458105	25.307907	27.400055	101.294067	254.479523	257.203918	4.80E-15	2.761522032	up	[HR]	Coenzyme transport and metabolism;; General function prediction only	Molecular Function: catalytic activity (GO:0003824);;	--	--	--	--	Isochorismatase family	Secreted isochorismatase effector Isc1 OS=Verticillium dahliae (strain VdLs.17 / ATCC MYA-4575 / FGSC 10137) OX=498257 GN=Isc1 PE=1 SV=1	Q	Secondary metabolites biosynthesis, transport and catabolism	hypothetical protein FGSG_01746 [Fusarium graminearum PH-1]
gene10952	112	164	114	14	14	17	11.527531	18.209875	11.745332	90.926086	93.462212	110.863777	8.72E-14	2.749027322	up	[CR]	Energy production and conversion;; General function prediction only	Molecular Function: oxidoreductase activity (GO:0016491);;	K00344|1.7e-27|tml:GSTUM_00007134001|K00344 NADPH:quinone reductase [EC:1.6.5.5] | (RefSeq) hypothetical protein	--	[CR]	Energy production and conversion;; General function prediction only	Zinc-binding dehydrogenase	Zinc-type alcohol dehydrogenase-like protein C1773.06c OS=Schizosaccharomyces pombe (strain 972 / ATCC 24843) OX=284812 GN=SPBC1773.06c PE=3 SV=1	C	Energy production and conversion	hypothetical protein FPSE_01655 [Fusarium pseudograminearum CS3096]
gene13612	27	19	24	2	0	6	0.903103	0.667951	0.799984	4.271029	0	13.03805	0.003307106	2.745788001	up	--	--	Biological Process: signal transduction (GO:0007165);;	--	--	--	--	RhoGAP domain	Probable Rho-GTPase-activating protein 6 OS=Schizosaccharomyces pombe (strain 972 / ATCC 24843) OX=284812 GN=rga6 PE=1 SV=1	S	Function unknown	hypothetical protein FGSG_08999 [Fusarium graminearum PH-1]
gene2827	249	292	370	34	22	48	31.174467	39.303135	46.434456	277.325195	177.364075	399.797821	1.34E-13	2.740107345	up	--	--	Cellular Component: integral component of membrane (GO:0016021);;	--	--	--	--	--	--	--	--	hypothetical protein FG05_02415 [Fusarium graminearum]
gene1109	271	241	283	44	17	29	162.298584	154.560867	169.67482	1738.004517	638.162354	1157.25354	2.68E-14	2.729393257	up	--	--	--	--	--	--	--	--	--	--	--	hypothetical protein FPSE_12052 [Fusarium pseudograminearum CS3096]
gene7303	80	53	44	6	10	4	12.513746	8.815039	6.887637	60.237255	102.660973	31.445023	1.56E-06	2.727195703	up	--	--	--	--	--	--	--	Histidine phosphatase superfamily (branch 1)	--	G	Carbohydrate transport and metabolism	hypothetical protein FGSG_03103 [Fusarium graminearum PH-1]
gene72	147	110	136	10	9	25	22.356743	17.90556	20.707886	100.479637	80.342789	244.448761	1.40E-08	2.715750685	up	[I]	Lipid transport and metabolism	--	--	--	--	--	Alpha/beta hydrolase family	AB hydrolase superfamily protein FGSG_00045 OS=Gibberella zeae (strain PH-1 / ATCC MYA-4620 / FGSC 9075 / NRRL 31084) OX=229533 GN=FGRAMPH1_01T00149 PE=3 SV=1	S	Function unknown	hypothetical protein FGSG_00045 [Fusarium graminearum PH-1]
gene9022	128	109	145	10	13	19	14.758899	13.498354	16.744711	73.318855	96.718605	139.099869	4.10E-18	2.687868228	up	--	--	Cellular Component: integral component of membrane (GO:0016021);;	K03846|2.0e-23|ani:AN0729.2|K03846 alpha-1,2-mannosyltransferase [EC:2.4.1.259 2.4.1.261] | (RefSeq) hypothetical protein	N-Glycan biosynthesis (ko00510);; Various types of N-glycan biosynthesis (ko00513)	--	--	Protein of unknown function (DUF3445)	--	S	Function unknown	hypothetical protein FGSG_05771 [Fusarium graminearum PH-1]
gene7289	64	54	71	3	3	14	5.251957	4.754683	5.835614	14.066014	14.61978	75.021393	0.000770917	2.634100659	up	[G]	Carbohydrate transport and metabolism	Cellular Component: integral component of membrane (GO:0016021);; Molecular Function: transmembrane transporter activity (GO:0022857);;	K08712|1.1e-78|ure:UREG_04691|K08712 ATP-binding cassette, subfamily G (WHITE), member 2, SNQ2 | (RefSeq) similar to ABC transporter	ABC transporters (ko02010)	[G]	Carbohydrate transport and metabolism	Major Facilitator Superfamily	MFS-type transporter cnsO OS=Penicillium expansum OX=27334 GN=cnsO PE=3 SV=1	G	Carbohydrate transport and metabolism	hypothetical protein FGSG_12505 [Fusarium graminearum PH-1]
gene6638	84	116	94	5	13	13	8.249389	12.224944	9.225701	28.626581	78.223648	79.333725	2.94E-09	2.620642865	up	[R]	General function prediction only	Molecular Function: oxidoreductase activity (GO:0016491);;	K00010|9.4e-12|cnb:CNBE0800|K00010 myo-inositol 2-dehydrogenase / D-chiro-inositol 1-dehydrogenase [EC:1.1.1.18 1.1.1.369] | (RefSeq) hypothetical protein	Inositol phosphate metabolism (ko00562)	--	--	Oxidoreductase family, C-terminal alpha/beta domain	--	--	--	hypothetical protein FGSG_03655 [Fusarium graminearum PH-1]
gene12723	47	36	43	5	0	8	27.235878	22.492092	25.085976	177.175293	0	276.040771	0.005200761	2.597669624	up	--	--	Cellular Component: integral component of membrane (GO:0016021);;	--	--	--	--	--	--	--	--	hypothetical protein FCULG_00009981, partial [Fusarium culmorum]
gene2664	150	151	164	23	4	21	27.045912	29.252533	29.68152	269.587006	43.865879	244.887817	0.000178863	2.595074067	up	--	--	--	--	--	--	--	--	--	--	--	hypothetical protein FGSG_02269 [Fusarium graminearum PH-1]
gene7021	355	368	394	38	44	33	45.646099	50.718037	50.719879	324.14975	368.59964	280.559265	1.75E-53	2.590512801	up	--	--	Cellular Component: integral component of membrane (GO:0016021);;	K01811|2.3e-10|afv:AFLA_061040|K01811 alpha-D-xyloside xylohydrolase [EC:3.2.1.177] | (RefSeq) alpha-xylosidase, putative	--	--	--	--	Satratoxin biosynthesis SC1 cluster protein 4 OS=Stachybotrys chartarum (strain CBS 109288 / IBT 7711) OX=1280523 GN=SAT4 PE=3 SV=1	--	--	hypothetical protein FGSG_03336 [Fusarium graminearum PH-1]
gene10898	123	102	147	19	2	17	8.189386	7.256748	9.754576	80.873009	7.660892	71.201439	0.003399883	2.583717546	up	--	--	Molecular Function: chitin synthase activity (GO:0004100);; Cellular Component: integral component of membrane (GO:0016021);;	K00698|0.0e+00|fgr:FGSG_06550|K00698 chitin synthase [EC:2.4.1.16] | (RefSeq) hypothetical protein	Amino sugar and nucleotide sugar metabolism (ko00520)	--	--	Chitin synthase	Chitin synthase 8 OS=Ustilago maydis (strain 521 / FGSC 9021) OX=237631 GN=CHS8 PE=3 SV=1	M	Cell wall/membrane/envelope biogenesis	hypothetical protein FGSG_06550 [Fusarium graminearum PH-1]
gene7460	84	59	74	9	11	2	4.91711	3.676159	4.347509	32.563362	40.586971	7.875567	2.09E-06	2.571863327	up	[T]	Signal transduction mechanisms	--	K20715|3.3e-25|nhe:NECHADRAFT_95335|K20715 phototropin [EC:2.7.11.1] | (RefSeq) hypothetical protein	--	--	--	PAS domain	--	T	Signal transduction mechanisms	hypothetical protein FGSG_02972 [Fusarium graminearum PH-1]
gene10238	5522	5501	5642	564	598	528	501.957886	535.777161	513.241821	3397.50293	3573.738281	3203.432373	0	2.568605608	up	[G]	Carbohydrate transport and metabolism	Molecular Function: zinc ion binding (GO:0008270);; Molecular Function: oxidoreductase activity (GO:0016491);;	K13953|3.8e-201|fgr:FGSG_10855|K13953 alcohol dehydrogenase, propanol-preferring [EC:1.1.1.1] | (RefSeq) alcohol dehydrogenase 1	Glycolysis / Gluconeogenesis (ko00010);; Fatty acid degradation (ko00071);; Tyrosine metabolism (ko00350)	[Q]	Secondary metabolites biosynthesis, transport and catabolism	Alcohol dehydrogenase GroES-like domain	Alcohol dehydrogenase 1 OS=Neurospora crassa (strain ATCC 24698 / 74-OR23-1A / CBS 708.71 / DSM 1257 / FGSC 987) OX=367110 GN=adh-1 PE=3 SV=1	Q	Secondary metabolites biosynthesis, transport and catabolism	alcohol dehydrogenase 1 [Fusarium graminearum PH-1]
gene8930	150	90	149	10	17	12	16.910686	10.922976	16.844511	74.734665	119.752205	86.700706	4.36E-10	2.558786952	up	[EH]	Amino acid transport and metabolism;; Coenzyme transport and metabolism	Molecular Function: branched-chain-amino-acid transaminase activity (GO:0004084);; Biological Process: branched-chain amino acid metabolic process (GO:0009081);;	K00826|8.3e-222|fgr:FGSG_05696|K00826 branched-chain amino acid aminotransferase [EC:2.6.1.42] | (RefSeq) hypothetical protein	Cysteine and methionine metabolism (ko00270);; Valine, leucine and isoleucine degradation (ko00280);; Valine, leucine and isoleucine biosynthesis (ko00290);; Pantothenate and CoA biosynthesis (ko00770);; 2-Oxocarboxylic acid metabolism (ko01210);; Biosynthesis of amino acids (ko01230)	[E]	Amino acid transport and metabolism	Amino-transferase class IV	Aminotransferase lcsP OS=Purpureocillium lilacinum OX=33203 GN=lcsP PE=2 SV=1	E	Amino acid transport and metabolism	unnamed protein product [Fusarium graminearum]
gene10487	371	228	386	49	25	21	42.84581	28.26277	44.712032	373.194427	186.935165	161.871002	9.06E-08	2.503288958	up	[I]	Lipid transport and metabolism	Molecular Function: iron ion binding (GO:0005506);; Biological Process: lipid biosynthetic process (GO:0008610);; Cellular Component: integral component of membrane (GO:0016021);; Molecular Function: oxidoreductase activity (GO:0016491);;	K00784|1.3e-89|maw:MAC_07163|K00784 ribonuclease Z [EC:3.1.26.11] | (RefSeq) tRNA processing endoribonuclease Trz1, putative	RNA transport (ko03013)	--	--	Fatty acid hydroxylase superfamily	Fatty acid hydroxylase vlmA OS=Lecanicillium sp. OX=1756136 GN=vlmA PE=3 SV=1	S	Function unknown	hypothetical protein FGSG_13954 [Fusarium graminearum PH-1]
gene427	80	126	104	14	2	14	5.985336	10.108153	7.76052	67.475761	9.622016	69.713692	0.001859207	2.495770755	up	--	--	Cellular Component: integral component of membrane (GO:0016021);; Molecular Function: oxidoreductase activity (GO:0016491);;	--	--	--	--	Ferric reductase like transmembrane component	--	--	--	hypothetical protein FGSG_00334 [Fusarium graminearum PH-1]
gene10026	578	457	494	60	46	41	35.214813	29.870005	30.147438	242.307922	181.665756	165.452805	1.83E-39	2.493923149	up	[S]	Function unknown	Molecular Function: protein binding (GO:0005515);;	K04618|0.0e+00|fgr:FGSG_11032|K04618 galactose oxidase [EC:1.1.3.9] | (RefSeq) galactose oxidase precursor	Galactose metabolism (ko00052)	--	--	Domain of unknown function (DUF1929)	Galactose oxidase OS=Gibberella zeae (strain PH-1 / ATCC MYA-4620 / FGSC 9075 / NRRL 31084) OX=229533 GN=GAOA PE=3 SV=1	O	Posttranslational modification, protein turnover, chaperones	galactose oxidase precursor [Fusarium graminearum PH-1]
gene11137	904	709	909	72	100	67	60.394424	50.770676	60.783157	316.75354	438.989563	298.270477	8.35E-35	2.474219347	up	[E]	Amino acid transport and metabolism	Molecular Function: 4-aminobutyrate transaminase activity (GO:0003867);; Biological Process: gamma-aminobutyric acid metabolic process (GO:0009448);; Molecular Function: pyridoxal phosphate binding (GO:0030170);;	K13524|6.6e-274|fgr:FGSG_06751|K13524 4-aminobutyrate aminotransferase / (S)-3-amino-2-methylpropionate transaminase [EC:2.6.1.19 2.6.1.22] | (RefSeq) 4-aminobutyrate aminotransferase	Alanine, aspartate and glutamate metabolism (ko00250);; Valine, leucine and isoleucine degradation (ko00280);; beta-Alanine metabolism (ko00410);; Propanoate metabolism (ko00640);; Butanoate metabolism (ko00650)	[E]	Amino acid transport and metabolism	Aminotransferase class-III	4-aminobutyrate aminotransferase OS=Emericella nidulans (strain FGSC A4 / ATCC 38163 / CBS 112.46 / NRRL 194 / M139) OX=227321 GN=gatA PE=3 SV=1	E	Amino acid transport and metabolism	4-aminobutyrate aminotransferase [Fusarium graminearum PH-1]
gene6246	137	131	150	5	8	26	11.097492	11.316293	12.114338	25.151255	40.301964	137.809616	0.001362199	2.450630941	up	[R]	General function prediction only	Molecular Function: calcium ion binding (GO:0005509);; Cellular Component: membrane (GO:0016020);;	--	--	--	--	Endonuclease/Exonuclease/phosphatase family	--	G	Carbohydrate transport and metabolism	hypothetical protein FGSG_03986 [Fusarium graminearum PH-1]
gene9886	289	265	241	22	25	26	23.036535	22.624863	19.220158	114.329926	128.429733	133.271484	9.78E-29	2.425545044	up	[G]	Carbohydrate transport and metabolism	Cellular Component: integral component of membrane (GO:0016021);; Molecular Function: transmembrane transporter activity (GO:0022857);;	K08141|0.0e+00|fgr:FGSG_11150|K08141 MFS transporter, SP family, general alpha glucoside:H+ symporter | (RefSeq) hypothetical protein	--	[R]	General function prediction only	Sugar (and other) transporter	Maltose permease MAL31 OS=Saccharomyces cerevisiae (strain ATCC 204508 / S288c) OX=559292 GN=MAL31 PE=1 SV=1	P	Inorganic ion transport and metabolism	hypothetical protein FGSG_11150 [Fusarium graminearum PH-1]
gene6985	293	396	340	17	48	29	25.987106	37.633224	30.217758	95.775375	277.31192	170.772781	1.70E-07	2.413334469	up	--	--	Molecular Function: phosphatase activity (GO:0016791);;	K01078|6.1e-294|fgr:FGSG_03366|K01078 acid phosphatase [EC:3.1.3.2] | (RefSeq) hypothetical protein	Thiamine metabolism (ko00730);; Riboflavin metabolism (ko00740)	--	--	Histidine phosphatase superfamily (branch 2)	3-phytase A OS=Arthroderma benhamiae (strain ATCC MYA-4681 / CBS 112371) OX=663331 GN=ARB_05933 PE=1 SV=1	S	Function unknown	hypothetical protein FGSG_03366 [Fusarium graminearum PH-1]
gene2983	174	137	196	9	26	11	19.057594	15.998871	21.434614	64.08284	186.926254	73.695343	1.40E-06	2.411830254	up	--	--	Molecular Function: peroxidase activity (GO:0004601);; Biological Process: response to oxidative stress (GO:0006979);; Molecular Function: heme binding (GO:0020037);; Molecular Function: metal ion binding (GO:0046872);;	K20205|1.5e-53|val:VDBG_01180|K20205 manganese peroxidase [EC:1.11.1.13] | (RefSeq) peroxidase manganese-dependent 1	--	--	--	Peroxidase	--	Q	Secondary metabolites biosynthesis, transport and catabolism	hypothetical protein FGSG_02551 [Fusarium graminearum PH-1]
gene1978	1140	1085	1188	96	98	116	82.670006	84.334801	86.213181	461.008179	465.153229	558.857788	9.31E-133	2.410432361	up	[E]	Amino acid transport and metabolism	Biological Process: amino acid transport (GO:0006865);; Cellular Component: integral component of membrane (GO:0016021);; Biological Process: transmembrane transport (GO:0055085);;	K16261|0.0e+00|fgr:FGSG_01675|K16261 yeast amino acid transporter | (RefSeq) dicarboxylic amino acid permease	--	[E]	Amino acid transport and metabolism	Amino acid permease	Dicarboxylic amino acid permease OS=Saccharomyces cerevisiae (strain ATCC 204508 / S288c) OX=559292 GN=DIP5 PE=1 SV=1	E	Amino acid transport and metabolism	dicarboxylic amino acid permease [Fusarium graminearum PH-1]
gene3315	128	105	122	15	4	12	28.069464	24.762833	26.820471	204.475601	52.492294	172.359222	8.65E-10	2.355279773	up	--	--	Biological Process: mRNA processing (GO:0006397);;	K12861|5.0e-98|fgr:FGSG_09907|K12861 pre-mRNA-splicing factor SPF27 | (RefSeq) hypothetical protein	Spliceosome (ko03040)	--	--	Breast carcinoma amplified sequence 2 (BCAS2)	--	A	RNA processing and modification	hypothetical protein FGSG_09907 [Fusarium graminearum PH-1]
gene12203	600	583	651	49	54	51	84.537018	88.080597	91.809662	454.40799	496.659851	471.492249	5.29E-61	2.297074422	up	--	--	--	--	--	--	--	--	--	--	--	unnamed protein product [Fusarium graminearum]
gene8950	104	99	133	15	3	10	16.7579	17.224241	21.499439	155.524597	21.396202	99.674477	5.16E-05	2.287792215	up	--	--	--	--	--	--	--	--	--	--	--	hypothetical protein FGSG_05714 [Fusarium graminearum PH-1]
gene3622	151	90	124	3	10	17	9.327459	5.982048	7.640638	12.284182	39.909523	70.018303	0.0012888	2.272569767	up	[J]	Translation, ribosomal structure and biogenesis	Molecular Function: RNA binding (GO:0003723);; Biological Process: RNA processing (GO:0006396);; Molecular Function: RNA methyltransferase activity (GO:0008173);;	K15507|0.0e+00|fgr:FGSG_10175|K15507 21S rRNA (GM2251-2'-O)-methyltransferase [EC:2.1.1.-] | (RefSeq) hypothetical protein	--	[A]	RNA processing and modification	SpoU rRNA Methylase family	rRNA methyltransferase 1, mitochondrial OS=Saccharomyces cerevisiae (strain ATCC 204508 / S288c) OX=559292 GN=MRM1 PE=1 SV=2	A	RNA processing and modification	hypothetical protein FGSG_10175 [Fusarium graminearum PH-1]
gene2132	145	169	134	12	14	11	12.194643	15.22305	11.255182	63.540245	77.489006	56.188274	4.08E-12	2.269841525	up	[G]	Carbohydrate transport and metabolism	Cellular Component: integral component of membrane (GO:0016021);; Molecular Function: transmembrane transporter activity (GO:0022857);;	K08712|2.0e-69|ure:UREG_04691|K08712 ATP-binding cassette, subfamily G (WHITE), member 2, SNQ2 | (RefSeq) similar to ABC transporter	ABC transporters (ko02010)	[G]	Carbohydrate transport and metabolism	Major Facilitator Superfamily	MFS-type transporter cnsO OS=Penicillium expansum OX=27334 GN=cnsO PE=3 SV=1	G	Carbohydrate transport and metabolism	unnamed protein product [Fusarium graminearum]
gene10155	23	23	27	0	2	4	4.625313	4.991337	5.531336	0	16.499731	44.501118	0.007123234	2.266396437	up	--	--	--	--	--	--	--	--	--	--	--	hypothetical protein FGSG_13891 [Fusarium graminearum PH-1]
gene1219	177	174	155	12	20	9	25.382898	26.743221	22.146446	112.604195	180.032745	78.461601	2.87E-13	2.244231582	up	--	--	--	--	--	--	--	Family of unknown function (DUF5519)	--	--	--	hypothetical protein FGSG_01011 [Fusarium graminearum PH-1]
gene10239	539	542	567	25	55	53	126.949074	136.837021	133.701935	378.663422	847.460693	825.254578	3.01E-12	2.23923583	up	--	--	Biological Process: metal ion transport (GO:0030001);; Molecular Function: metal ion binding (GO:0046872);;	--	--	[P]	Inorganic ion transport and metabolism	Heavy-metal-associated domain	Metal homeostasis factor ATX1 OS=Saccharomyces cerevisiae (strain ATCC 204508 / S288c) OX=559292 GN=ATX1 PE=1 SV=1	P	Inorganic ion transport and metabolism	hypothetical protein FGSG_10854 [Fusarium graminearum PH-1]
gene655	797	697	655	63	72	37	90.028595	84.350708	74.012177	465.918823	534.894897	273.104095	5.65E-16	2.227453528	up	[Q]	Secondary metabolites biosynthesis, transport and catabolism	Molecular Function: oxidoreductase activity (GO:0016491);;	--	--	--	--	Taurine catabolism dioxygenase TauD, TfdA family	--	E	Amino acid transport and metabolism	hypothetical protein FGSG_00531 [Fusarium graminearum PH-1]
gene6922	1436	1251	1546	132	108	92	74.332985	69.365036	80.083771	452.121521	366.818176	315.872284	1.09E-43	2.200214866	up	[E]	Amino acid transport and metabolism	Molecular Function: oxidoreductase activity (GO:0016491);;	K00309|0.0e+00|fgr:FGSG_03414|K00309 dimethylglycine oxidase [EC:1.5.3.10] | (RefSeq) hypothetical protein	Glycine, serine and threonine metabolism (ko00260)	--	--	Aminomethyltransferase folate-binding domain	--	E	Amino acid transport and metabolism	hypothetical protein FGSG_03414 [Fusarium graminearum PH-1]
gene6525	334	251	368	19	26	29	84.116615	67.747536	92.810371	313.221588	423.554108	479.475006	1.09E-14	2.188068144	up	--	--	--	--	--	--	--	--	--	--	--	hypothetical protein FGSG_12387 [Fusarium graminearum PH-1]
gene2654	307	239	292	11	31	23	72.208328	60.396198	68.73526	164.146591	479.899872	353.98053	2.00E-08	2.185188467	up	--	--	--	--	--	--	--	PLAC8 family	--	S	Function unknown	hypothetical protein FGSG_12109 [Fusarium graminearum PH-1]
gene11582	102	119	88	7	15	2	12.837798	15.98832	10.993923	51.077148	117.330894	16.807323	0.004950186	2.179091291	up	--	--	--	K23679|2.5e-07|glz:GLAREA_11450|K23679 solute carrier family 66, member 2 | (RefSeq) hypothetical protein	--	--	--	--	--	--	--	hypothetical protein FGSG_07126 [Fusarium graminearum PH-1]
gene6886	350	297	236	21	19	28	31.539646	28.671358	21.287558	120.044365	108.068008	162.717468	3.03E-12	2.171807172	up	[O]	Posttranslational modification, protein turnover, chaperones	Cellular Component: integral component of membrane (GO:0016021);; Biological Process: sterol biosynthetic process (GO:0016126);; Molecular Function: oxidoreductase activity, acting on the CH-CH group of donors, NAD or NADP as acceptor (GO:0016628);;	K00213|1.1e-292|fgr:FGSG_03443|K00213 7-dehydrocholesterol reductase [EC:1.3.1.21] | (RefSeq) hypothetical protein	Steroid biosynthesis (ko00100)	[IT]	Lipid transport and metabolism;; Signal transduction mechanisms	Ergosterol biosynthesis ERG4/ERG24 family	Delta(14)-sterol reductase OS=Ascobolus immersus OX=5191 GN=ERG3 PE=3 SV=1	--	--	hypothetical protein FGSG_03443 [Fusarium graminearum PH-1]
gene8681	391	372	394	37	19	33	25.030367	25.48131	25.214251	153.099808	76.520927	139.162033	4.66E-31	2.170566495	up	--	--	--	K10877|5.6e-89|pno:SNOG_01979|K10877 DNA repair and recombination protein RAD54B [EC:3.6.4.-] | (RefSeq) SNOG_01978; hypothetical protein	Homologous recombination (ko03440)	--	--	Sulfotransferase family	--	S	Function unknown	hypothetical protein FGSG_05481 [Fusarium graminearum PH-1]
gene6289	62	38	31	4	4	2	5.333815	3.518722	2.658629	22.763285	22.523958	11.383173	0.004822025	2.162185459	up	--	--	Molecular Function: DNA-binding transcription factor activity (GO:0003700);;	--	--	--	--	Domain of unknown function (DUF3425)	--	S	Function unknown	hypothetical protein FGSG_12345 [Fusarium graminearum PH-1]
gene8242	127	114	99	8	10	8	10.766481	10.367193	8.349669	44.480152	54.082462	41.005043	6.60E-09	2.161519488	up	--	--	Molecular Function: iron ion transmembrane transporter activity (GO:0005381);; Cellular Component: integral component of membrane (GO:0016021);;	K14685|1.6e-284|fgr:FGSG_05096|K14685 solute carrier family 40 (iron-regulated transporter), member 1 | (RefSeq) hypothetical protein	--	[P]	Inorganic ion transport and metabolism	Ferroportin1 (FPN1)	--	P	Inorganic ion transport and metabolism	hypothetical protein FGSG_05096 [Fusarium graminearum PH-1]
gene7285	59	58	96	5	9	2	10.180585	10.779636	16.722404	55.476082	97.499115	23.339724	0.001729695	2.138534913	up	--	--	Cellular Component: integral component of membrane (GO:0016021);;	--	--	--	--	Membrane-associating domain	--	S	Function unknown	hypothetical protein FGSG_03118 [Fusarium graminearum PH-1]
gene12760	153	115	133	7	16	7	25.025585	20.088179	21.837917	73.434967	163.971542	74.96582	5.23E-08	2.132605374	up	[J]	Translation, ribosomal structure and biogenesis	Molecular Function: N-acetyltransferase activity (GO:0008080);;	--	--	--	--	Acetyltransferase (GNAT) domain	Uncharacterized N-acetyltransferase C550.08 OS=Schizosaccharomyces pombe (strain 972 / ATCC 24843) OX=284812 GN=SPCC550.08 PE=3 SV=1	K	Transcription	hypothetical protein FGSG_09723 [Fusarium graminearum PH-1]
gene7465	237	192	257	21	11	19	37.271648	32.369598	40.416862	215.918274	110.849823	190.971603	7.35E-13	2.123995596	up	--	--	Cellular Component: integral component of membrane (GO:0016021);;	K07034|4.4e-148|fgr:FGSG_02968|K07034 uncharacterized protein | (RefSeq) hypothetical protein	--	--	--	GPR1/FUN34/yaaH family	Protein alcS OS=Neosartorya fumigata (strain CEA10 / CBS 144.89 / FGSC A1163) OX=451804 GN=alcS PE=3 SV=2	S	Function unknown	hypothetical protein FGSG_02968 [Fusarium graminearum PH-1]
gene8541	165	108	174	6	9	18	20.64119	14.411928	21.682526	49.674728	68.375793	149.386505	7.06E-05	2.117420036	up	--	--	Molecular Function: nucleic acid binding (GO:0003676);; Cellular Component: spliceosomal complex (GO:0005681);; Molecular Function: zinc ion binding (GO:0008270);;	K13104|7.7e-134|fgr:FGSG_05359|K13104 zinc finger protein 830 | (RefSeq) hypothetical protein	--	--	--	--	--	--	--	hypothetical protein FGSG_05359 [Fusarium graminearum PH-1]
gene6144	260	216	246	9	34	10	9.408483	8.37559	8.904761	20.396154	79.284103	24.161398	0.0025334	2.104024905	up	--	--	Cellular Component: cytoplasm (GO:0005737);;	--	--	--	--	Salt tolerance down-regulator	Stress response protein NST1 OS=Chaetomium globosum (strain ATCC 6205 / CBS 148.51 / DSM 1962 / NBRC 6347 / NRRL 1970) OX=306901 GN=NST1 PE=3 SV=1	Z	Cytoskeleton	hypothetical protein FGSG_04069 [Fusarium graminearum PH-1]
gene10683	171	115	82	6	13	8	9.878498	7.129161	4.693014	22.99848	45.717861	30.782288	0.000412658	2.103748007	up	[P]	Inorganic ion transport and metabolism	Molecular Function: secondary active sulfate transmembrane transporter activity (GO:0008271);; Cellular Component: integral component of membrane (GO:0016021);;	K14708|0.0e+00|fgr:FGSG_11293|K14708 solute carrier family 26 (sodium-independent sulfate anion transporter), member 11 | (RefSeq) hypothetical protein	--	[P]	Inorganic ion transport and metabolism	Sulfate permease family	Sulfate permease 2 OS=Neurospora crassa (strain ATCC 24698 / 74-OR23-1A / CBS 708.71 / DSM 1257 / FGSC 987) OX=367110 GN=cys-14 PE=2 SV=3	P	Inorganic ion transport and metabolism	hypothetical protein FGSG_11293 [Fusarium graminearum PH-1]
gene47	53	35	49	6	4	0	5.976476	4.160063	5.480268	37.666569	25.579128	0	0.008302452	2.098907226	up	[V]	Defense mechanisms	--	--	--	--	--	Beta-lactamase	Acyltransferase calJ OS=Penicillium decumbens OX=69771 GN=calJ PE=1 SV=1	V	Defense mechanisms	hypothetical protein FGSG_00024 [Fusarium graminearum PH-1]
gene1474	102	90	95	3	7	11	27.123882	25.663452	25.119755	51.416775	113.050713	186.829819	2.11E-07	2.098896172	up	--	--	--	--	--	--	--	--	--	--	--	hypothetical protein FPSE_07608 [Fusarium pseudograminearum CS3096]
gene6495	151	82	110	9	11	5	15.832994	9.170163	11.581781	61.857574	71.84967	34.655041	5.55E-05	2.098689823	up	--	--	--	K23633|2.1e-24|aor:AO090003001546|K23633 aspergillic acid hydroxylase [EC:1.-.-.-] | (RefSeq) unnamed protein product; predicted protein	--	--	--	--	Aspirochlorine biosynthesis protein N OS=Aspergillus oryzae (strain ATCC 42149 / RIB 40) OX=510516 GN=aclN PE=3 SV=1	--	--	hypothetical protein FGSG_03774 [Fusarium graminearum PH-1]
gene10671	1121	1173	1417	116	86	62	124.982445	140.135895	158.168655	857.811157	629.7229	459.505035	1.30E-13	2.057552211	up	--	--	--	K08254|3.5e-10|cci:CC1G_03016|K08254 glucan endo-1,3-alpha-glucosidase [EC:3.2.1.59] | (RefSeq) SEC14 cytosolic factor	--	[I]	Lipid transport and metabolism	CRAL/TRIO domain	CRAL-TRIO domain-containing protein C3H8.02 OS=Schizosaccharomyces pombe (strain 972 / ATCC 24843) OX=284812 GN=SPAC3H8.02 PE=1 SV=1	I	Lipid transport and metabolism	hypothetical protein FGSG_11305 [Fusarium graminearum PH-1]
gene3658	146	111	110	9	7	10	4.617876	3.742916	3.475328	18.369276	14.548215	21.108356	1.28E-07	2.053247978	up	[EQ]	Amino acid transport and metabolism;; Secondary metabolites biosynthesis, transport and catabolism	Molecular Function: hydrolase activity (GO:0016787);;	K01469|0.0e+00|fgr:FGSG_10203|K01469 5-oxoprolinase (ATP-hydrolysing) [EC:3.5.2.9] | (RefSeq) 5-oxoprolinase	Glutathione metabolism (ko00480)	[E]	Amino acid transport and metabolism	Hydantoinase B/oxoprolinase	Uncharacterized protein C11D3.15 OS=Schizosaccharomyces pombe (strain 972 / ATCC 24843) OX=284812 GN=SPAC11D3.15 PE=3 SV=1	E	Amino acid transport and metabolism	5-oxoprolinase [Fusarium graminearum PH-1]
gene10304	188	191	207	17	9	15	80.354706	87.222084	88.199768	467.850983	229.058426	420.096893	1.93E-13	2.033499918	up	--	--	--	--	--	--	--	--	--	--	--	hypothetical protein FGSG_13917 [Fusarium graminearum PH-1]
gene2811	226	252	224	19	11	19	14.241686	17.044424	14.157483	78.069954	42.194935	75.993355	2.26E-13	2.028210994	up	[Q]	Secondary metabolites biosynthesis, transport and catabolism	Molecular Function: copper ion binding (GO:0005507);; Molecular Function: primary amine oxidase activity (GO:0008131);; Biological Process: amine metabolic process (GO:0009308);; Molecular Function: quinone binding (GO:0048038);;	K00276|0.0e+00|fgr:FGSG_12129|K00276 primary-amine oxidase [EC:1.4.3.21] | (RefSeq) peroxisomal copper amine oxidase	Glycine, serine and threonine metabolism (ko00260);; Tyrosine metabolism (ko00350);; Phenylalanine metabolism (ko00360);; beta-Alanine metabolism (ko00410)	[Q]	Secondary metabolites biosynthesis, transport and catabolism	Copper amine oxidase, enzyme domain	Copper amine oxidase 1 OS=Schizosaccharomyces pombe (strain 972 / ATCC 24843) OX=284812 GN=cao1 PE=1 SV=1	Q	Secondary metabolites biosynthesis, transport and catabolism	peroxisomal copper amine oxidase [Fusarium graminearum PH-1]
gene12533	1142	914	1014	69	73	71	87.838516	75.313011	78.000191	351.780609	369.307556	363.114441	1.65E-45	2.023399362	up	--	--	Cellular Component: integral component of membrane (GO:0016021);; Molecular Function: transmembrane transporter activity (GO:0022857);;	--	--	[S]	Function unknown	Major Facilitator Superfamily	UNC93-like protein C922.05c OS=Schizosaccharomyces pombe (strain 972 / ATCC 24843) OX=284812 GN=SPAC922.05c PE=3 SV=1	S	Function unknown	unnamed protein product, partial [Fusarium graminearum]
gene12162	182	129	166	9	5	19	14.037745	10.675147	12.873949	46.152	20.682373	96.530403	0.000258282	2.022042416	up	[J]	Translation, ribosomal structure and biogenesis	--	K01426|0.0e+00|fgr:FGSG_07612|K01426 amidase [EC:3.5.1.4] | (RefSeq) hypothetical protein	Arginine and proline metabolism (ko00330);; Phenylalanine metabolism (ko00360);; Tryptophan metabolism (ko00380)	[JIT]	Translation, ribosomal structure and biogenesis;; Lipid transport and metabolism;; Signal transduction mechanisms	Amidase	Acetamidase OS=Emericella nidulans (strain FGSC A4 / ATCC 38163 / CBS 112.46 / NRRL 194 / M139) OX=227321 GN=amdS PE=2 SV=1	--	--	hypothetical protein FGSG_07612 [Fusarium graminearum PH-1]
gene9487	197	171	170	10	21	6	35.990093	33.456741	31.032871	117.094048	249.047241	69.862938	2.50E-05	2.008937705	up	[H]	Coenzyme transport and metabolism	Molecular Function: hydrolase activity (GO:0016787);;	K18551|2.4e-139|fgr:FGSG_06179|K18551 pyrimidine and pyridine-specific 5'-nucleotidase [EC:3.1.3.-] | (RefSeq) hypothetical protein	Nicotinate and nicotinamide metabolism (ko00760)	[R]	General function prediction only	Haloacid dehalogenase-like hydrolase	Uncharacterized protein C24B11.05 OS=Schizosaccharomyces pombe (strain 972 / ATCC 24843) OX=284812 GN=SPAC24B11.05 PE=3 SV=1	S	Function unknown	unnamed protein product [Fusarium graminearum]
gene8842	249	263	303	11	15	30	27.800255	31.498211	33.824314	77.919662	107.500092	220.739502	2.60E-06	2.007823866	up	[E]	Amino acid transport and metabolism	Biological Process: cellular amino acid metabolic process (GO:0006520);; Molecular Function: lyase activity (GO:0016829);;	K01620|5.8e-223|fgr:FGSG_05623|K01620 threonine aldolase [EC:4.1.2.48] | (RefSeq) hypothetical protein	Glycine, serine and threonine metabolism (ko00260);; Biosynthesis of amino acids (ko01230)	[E]	Amino acid transport and metabolism	Beta-eliminating lyase	Aldolase vrtJ OS=Penicillium aethiopicum OX=36650 GN=vrtJ PE=1 SV=1	E	Amino acid transport and metabolism	unnamed protein product [Fusarium graminearum]
gene6288	92	101	71	6	4	8	10.396784	12.211682	8.042459	42.63958	28.172796	56.792496	8.64E-05	1.993148896	up	[E]	Amino acid transport and metabolism	Biological Process: cellular amino acid metabolic process (GO:0006520);; Molecular Function: lyase activity (GO:0016829);;	K01620|2.4e-202|fgr:FGSG_12344|K01620 threonine aldolase [EC:4.1.2.48] | (RefSeq) hypothetical protein	Glycine, serine and threonine metabolism (ko00260);; Biosynthesis of amino acids (ko01230)	--	--	Beta-eliminating lyase	--	E	Amino acid transport and metabolism	hypothetical protein FGSG_12344 [Fusarium graminearum PH-1]
gene4417	179	144	139	10	10	11	13.625664	11.720686	10.583619	50.151192	49.423935	54.565044	1.06E-08	1.974265338	up	[S]	Function unknown	Molecular Function: electron transfer activity (GO:0009055);; Molecular Function: molybdenum ion binding (GO:0030151);; Molecular Function: pyridoxal phosphate binding (GO:0030170);; Molecular Function: 2 iron, 2 sulfur cluster binding (GO:0051537);;	K12562|7.0e-100|cmt:CCM_08124|K12562 amphiphysin | (RefSeq) Amphiphysin-like protein	Endocytosis (ko04144)	--	--	MOSC domain	Flavohemoprotein OS=Candida albicans (strain SC5314 / ATCC MYA-2876) OX=237561 GN=YHB1 PE=2 SV=1	S	Function unknown	hypothetical protein FGSG_08821 [Fusarium graminearum PH-1]
gene9522	678	657	596	25	45	59	58.600536	60.904411	51.590443	141.889954	253.494049	338.693604	1.28E-08	1.966175086	up	--	--	Molecular Function: chitin binding (GO:0008061);;	K19356|4.5e-34|bsc:COCSADRAFT_217864|K19356 lytic cellulose monooxygenase (C1-hydroxylating) [EC:1.14.99.54] | (RefSeq) glycoside hydrolase family 61 protein	--	--	--	Glycosyl hydrolase family 61	Probable endo-beta-1,4-glucanase D OS=Aspergillus clavatus (strain ATCC 1007 / CBS 513.65 / DSM 816 / NCTC 3887 / NRRL 1) OX=344612 GN=eglD PE=3 SV=1	O	Posttranslational modification, protein turnover, chaperones	hypothetical protein FGSG_06208 [Fusarium graminearum PH-1]
gene6848	299	313	310	16	33	12	23.644991	26.547369	24.521879	83.971321	169.484512	61.421894	3.70E-06	1.951220668	up	[F]	Nucleotide transport and metabolism	Cellular Component: plasma membrane (GO:0005886);; Cellular Component: integral component of membrane (GO:0016021);; Molecular Function: vitamin B6 transmembrane transporter activity (GO:0031924);;	--	--	--	--	Permease for cytosine/purines, uracil, thiamine, allantoin	Vitamin B6 transporter TPN1 OS=Saccharomyces cerevisiae (strain ATCC 204508 / S288c) OX=559292 GN=TPN1 PE=1 SV=1	P	Inorganic ion transport and metabolism	hypothetical protein FGSG_03477 [Fusarium graminearum PH-1]
gene12502	249	213	229	23	16	6	13.01029	11.898077	11.963712	79.020935	54.890366	20.613956	4.76E-05	1.930920916	up	[N]	Cell motility	--	--	--	--	--	Glycosyl transferase family group 2	--	M	Cell wall/membrane/envelope biogenesis	hypothetical protein FGSG_07891 [Fusarium graminearum PH-1]
gene2173	194	171	95	6	17	7	17.672239	16.642818	8.574214	35.873802	97.295837	37.135456	0.005679286	1.929082703	up	--	--	--	--	--	--	--	--	--	--	--	hypothetical protein FGSG_01848 [Fusarium graminearum PH-1]
gene103	104	182	165	4	16	9	7.253654	13.705583	11.552602	18.493803	69.525604	38.244972	0.005300025	1.905097843	up	--	--	Molecular Function: DNA-binding transcription factor activity, RNA polymerase II-specific (GO:0000981);; Molecular Function: DNA binding (GO:0003677);; Cellular Component: nucleus (GO:0005634);; Biological Process: transcription, DNA-templated (GO:0006351);; Molecular Function: zinc ion binding (GO:0008270);; Cellular Component: host cell nucleus (GO:0042025);;	--	--	--	--	Fungal specific transcription factor domain	Maltose fermentation regulatory protein MAL13 OS=Saccharomyces cerevisiae (strain ATCC 204508 / S288c) OX=559292 GN=MAL13 PE=3 SV=1	B	Chromatin structure and dynamics	hypothetical protein FGSG_00069 [Fusarium graminearum PH-1]
gene281	123	141	85	11	7	4	7.733229	9.490563	5.328568	45.902664	26.708815	16.527208	0.001187811	1.877718406	up	--	--	Molecular Function: DNA-binding transcription factor activity, RNA polymerase II-specific (GO:0000981);; Molecular Function: DNA binding (GO:0003677);; Cellular Component: nucleus (GO:0005634);; Biological Process: transcription, DNA-templated (GO:0006351);; Molecular Function: zinc ion binding (GO:0008270);; Cellular Component: host cell nucleus (GO:0042025);;	K23629|2.1e-29|afv:AFLA_023040|K23629 C6 transcription factor AsaR | (RefSeq) C6 transcription factor, putative	--	--	--	Fungal specific transcription factor domain	Pyriculol/pyriculariol biosynthesis cluster transcription factor 1 OS=Magnaporthe oryzae (strain 70-15 / ATCC MYA-4617 / FGSC 8958) OX=242507 GN=TRF1 PE=3 SV=2	B	Chromatin structure and dynamics	hypothetical protein FGSG_00217 [Fusarium graminearum PH-1]
gene2738	1054	863	1115	72	75	40	82.720108	72.519646	87.556267	371.972076	386.632385	205.021408	6.49E-11	1.854103736	up	[G]	Carbohydrate transport and metabolism	Molecular Function: hydrolase activity, hydrolyzing O-glycosyl compounds (GO:0004553);; Biological Process: carbohydrate metabolic process (GO:0005975);;	K01193|0.0e+00|fgr:FGSG_02339|K01193 beta-fructofuranosidase [EC:3.2.1.26] | (RefSeq) hypothetical protein	Galactose metabolism (ko00052);; Starch and sucrose metabolism (ko00500)	[G]	Carbohydrate transport and metabolism	Glycosyl hydrolases family 32 N-terminal domain	Invertase 4 OS=Saccharomyces cerevisiae OX=4932 GN=SUC4 PE=3 SV=1	G	Carbohydrate transport and metabolism	hypothetical protein FGSG_02339 [Fusarium graminearum PH-1]
gene9209	268	270	226	15	18	14	38.834393	41.797512	32.6483	136.664734	163.851364	135.224075	8.54E-11	1.846345655	up	[L]	Replication, recombination and repair	Molecular Function: hydrolase activity (GO:0016787);;	K03787|1.1e-64|fme:FOMMEDRAFT_111950|K03787 5'-nucleotidase [EC:3.1.3.5] | (RefSeq) acid phosphatase	Purine metabolism (ko00230);; Pyrimidine metabolism (ko00240);; Nicotinate and nicotinamide metabolism (ko00760)	--	--	Survival protein SurE	--	S	Function unknown	hypothetical protein FGSG_05933 [Fusarium graminearum PH-1]
gene3865	357	231	313	12	31	12	23.299707	16.174179	20.445545	49.966377	130.106186	52.350109	0.000675992	1.841516227	up	--	--	Cellular Component: integral component of membrane (GO:0016021);;	--	--	--	--	--	--	--	--	hypothetical protein FGSG_10383 [Fusarium graminearum PH-1]
gene11422	447	340	561	24	39	19	79.174812	64.609161	99.510551	280.226807	454.5065	218.198105	4.96E-06	1.836356241	up	[V]	Defense mechanisms	--	K01057|2.7e-49|ure:UREG_06688|K01057 6-phosphogluconolactonase [EC:3.1.1.31] | (RefSeq) similar to secreted protein	Pentose phosphate pathway (ko00030);; Carbon metabolism (ko01200)	--	--	Protein of unknown function (DUF1524)	Uncharacterized secreted protein ARB_06907 OS=Arthroderma benhamiae (strain ATCC MYA-4681 / CBS 112371) OX=663331 GN=ARB_04619 PE=1 SV=2	S	Function unknown	hypothetical protein FPSE_02800 [Fusarium pseudograminearum CS3096]
gene10689	508	435	434	12	24	47	45.303734	41.499737	38.665878	67.031944	137.956589	279.590485	0.002759977	1.820155712	up	[G]	Carbohydrate transport and metabolism	Cellular Component: integral component of membrane (GO:0016021);; Molecular Function: transmembrane transporter activity (GO:0022857);;	K11369|4.7e-97|ani:AN3929.2|K11369 retrograde regulation protein 2 | (RefSeq) hypothetical protein	--	[G]	Carbohydrate transport and metabolism	Major Facilitator Superfamily	MFS transporter prlL OS=Fungal sp. (strain NRRL 50135) OX=1547289 GN=prlL PE=3 SV=1	G	Carbohydrate transport and metabolism	hypothetical protein FGSG_13993 [Fusarium graminearum PH-1]
gene4757	257	167	192	15	8	14	27.467598	19.137125	20.494148	105.224609	52.281918	96.034279	5.18E-06	1.817676607	up	[R]	General function prediction only	--	K19519|2.5e-224|fgr:FGSG_08535|K19519 transforming growth factor-beta-induced protein | (RefSeq) hypothetical protein	--	[MW]	Cell wall/membrane/envelope biogenesis;; Extracellular structures	Fasciclin domain	Fasciclin-like arabinogalactan protein ARB_02922 OS=Arthroderma benhamiae (strain ATCC MYA-4681 / CBS 112371) OX=663331 GN=ARB_02922 PE=3 SV=1	--	--	unnamed protein product [Fusarium graminearum]
gene7246	61	62	60	5	4	2	5.875691	6.46843	5.807902	31.677486	20.279417	12.854495	0.00172566	1.813972747	up	[E]	Amino acid transport and metabolism	Molecular Function: oxidoreductase activity (GO:0016491);;	K00306|7.5e-259|fgr:FGSG_03154|K00306 sarcosine oxidase / L-pipecolate oxidase [EC:1.5.3.1 1.5.3.7] | (RefSeq) hypothetical protein	Glycine, serine and threonine metabolism (ko00260);; Lysine degradation (ko00310);; Peroxisome (ko04146)	[R]	General function prediction only	FAD dependent oxidoreductase	L-pipecolate oxidase OS=Schizosaccharomyces pombe (strain 972 / ATCC 24843) OX=284812 GN=fap1 PE=1 SV=1	E	Amino acid transport and metabolism	hypothetical protein FG05_03154 [Fusarium graminearum]
gene11314	166	243	157	12	10	12	25.298326	39.725574	23.881214	120.980171	94.342415	120.52681	5.24E-05	1.806292779	up	[KJ]	Transcription;; Translation, ribosomal structure and biogenesis	Cellular Component: cellular_component (GO:0005575);; Cellular Component: intracellular (GO:0005622);; Cellular Component: obsolete cell (GO:0005623);; Cellular Component: cytoplasm (GO:0005737);; Cellular Component: mitochondrion (GO:0005739);; Biological Process: regulation of translation (GO:0006417);; Biological Process: biological_process (GO:0008150);; Biological Process: regulation of bios…	K18189|2.7e-12|mrr:Moror_2322|K18189 translational activator of cytochrome c oxidase 1 | (RefSeq) glucose-1-phosphate adenylyltransferase	--	[S]	Function unknown	Transcriptional regulator	Probable transcriptional regulatory protein HAH1 OS=Saccharomyces cerevisiae (strain ATCC 204508 / S288c) OX=559292 GN=YGR021W PE=1 SV=1	K	Transcription	hypothetical protein FGSG_06904 [Fusarium graminearum PH-1]
gene6309	101	101	116	11	4	4	11.912581	12.789484	13.705317	85.644432	24.657711	30.325016	5.48E-05	1.80604348	up	--	--	--	K01049|6.7e-11|npa:UCRNP2_5176|K01049 acetylcholinesterase [EC:3.1.1.7] | (RefSeq) putative carboxylesterase family protein	Glycerophospholipid metabolism (ko00564)	--	--	--	--	S	Function unknown	hypothetical protein FGSG_03932 [Fusarium graminearum PH-1]
gene6052	215	163	144	9	13	9	19.895319	16.09798	13.270045	52.58445	76.440552	51.133709	1.02E-05	1.798316047	up	--	--	Biological Process: DNA damage checkpoint (GO:0000077);; Biological Process: DNA repair (GO:0006281);; Cellular Component: checkpoint clamp complex (GO:0030896);;	K10994|1.5e-265|fgr:FGSG_04141|K10994 cell cycle checkpoint control protein RAD9A [EC:3.1.11.2] | (RefSeq) hypothetical protein	--	--	--	Rad9	--	--	--	hypothetical protein FGSG_04141 [Fusarium graminearum PH-1]
gene8402	293	240	277	9	23	16	23.66445	20.781641	22.38475	43.39526	118.507591	83.147156	2.06E-09	1.795815007	up	[G]	Carbohydrate transport and metabolism	Cellular Component: integral component of membrane (GO:0016021);; Molecular Function: transmembrane transporter activity (GO:0022857);;	K08712|1.5e-66|ure:UREG_04691|K08712 ATP-binding cassette, subfamily G (WHITE), member 2, SNQ2 | (RefSeq) similar to ABC transporter	ABC transporters (ko02010)	[G]	Carbohydrate transport and metabolism	Major Facilitator Superfamily	Uncharacterized transporter C1002.16c OS=Schizosaccharomyces pombe (strain 972 / ATCC 24843) OX=284812 GN=SPAC1002.16c PE=3 SV=1	G	Carbohydrate transport and metabolism	hypothetical protein FGSG_05238 [Fusarium graminearum PH-1]
gene5945	128	98	116	12	5	3	26.531956	21.757145	24.084272	157.653625	66.728157	32.120152	0.000413382	1.777308111	up	[M]	Cell wall/membrane/envelope biogenesis	--	--	--	--	--	--	Uncharacterized secreted protein ARB_07466 OS=Arthroderma benhamiae (strain ATCC MYA-4681 / CBS 112371) OX=663331 GN=ARB_07466 PE=1 SV=1	--	--	hypothetical protein FGSG_04239 [Fusarium graminearum PH-1]
gene13055	140	151	172	10	13	4	10.54324	12.182293	12.967957	47.844406	63.169361	20.157028	9.02E-06	1.770271374	up	[GEPR]	Carbohydrate transport and metabolism;; Amino acid transport and metabolism;; Inorganic ion transport and metabolism;; General function prediction only	Cellular Component: integral component of membrane (GO:0016021);; Molecular Function: transmembrane transporter activity (GO:0022857);;	K10866|3.7e-48|nhe:NECHADRAFT_65858|K10866 DNA repair protein RAD50 [EC:3.6.-.-] | (RefSeq) hypothetical protein	Homologous recombination (ko03440);; Non-homologous end-joining (ko03450)	--	--	Major Facilitator Superfamily	MFS transporter L2 OS=Phoma sp. (strain ATCC 20986 / MF5453) OX=1828523 GN=L2 PE=3 SV=1	U	Intracellular trafficking, secretion, and vesicular transport	hypothetical protein FGSG_09461 [Fusarium graminearum PH-1]
gene2668	228	147	211	12	6	16	16.358686	11.309618	15.142447	56.999126	24.149368	73.028687	0.000106646	1.769146532	up	[E]	Amino acid transport and metabolism	Cellular Component: integral component of membrane (GO:0016021);; Molecular Function: transmembrane transporter activity (GO:0022857);;	K19564|0.0e+00|fgr:FGSG_02272|K19564 choline transport protein | (RefSeq) hypothetical protein	--	[E]	Amino acid transport and metabolism	Amino acid permease	Choline transport protein OS=Saccharomyces cerevisiae (strain ATCC 204508 / S288c) OX=559292 GN=HNM1 PE=1 SV=1	E	Amino acid transport and metabolism	hypothetical protein FGSG_02272 [Fusarium graminearum PH-1]
gene8959	1326	1373	1683	63	115	74	185.893219	206.119507	236.001633	583.560852	1059.952759	686.237122	1.87E-09	1.750895292	up	--	--	--	--	--	--	--	--	--	S	Function unknown	hypothetical protein FGSG_05722 [Fusarium graminearum PH-1]
gene642	272	273	328	15	20	15	20.841673	22.359861	25.130161	71.65966	98.540459	74.339745	1.11E-10	1.74526172	up	[R]	General function prediction only	Molecular Function: triglyceride lipase activity (GO:0004806);; Biological Process: lipid metabolic process (GO:0006629);;	K14675|0.0e+00|fgr:FGSG_00520|K14675 TAG lipase / lysophosphatidylethanolamine acyltransferase [EC:3.1.1.3 2.3.1.-] | (RefSeq) hypothetical protein	Glycerolipid metabolism (ko00561)	[R]	General function prediction only	Domain of unknown function (DUF3336)	Triacylglycerol lipase ptl1 OS=Schizosaccharomyces pombe (strain 972 / ATCC 24843) OX=284812 GN=ptl1 PE=3 SV=2	I	Lipid transport and metabolism	hypothetical protein FGSG_00520 [Fusarium graminearum PH-1]
gene6649	261	266	242	23	11	10	26.56411	28.942245	24.562561	152.855118	68.327194	65.761719	1.14E-07	1.741947282	up	[MR]	Cell wall/membrane/envelope biogenesis;; General function prediction only	--	K01706|3.0e-249|fgr:FGSG_03645|K01706 glucarate dehydratase [EC:4.2.1.40] | (RefSeq) hypothetical protein	Ascorbate and aldarate metabolism (ko00053)	--	--	Enolase C-terminal domain-like	--	S	Function unknown	hypothetical protein FGSG_03645 [Fusarium graminearum PH-1]
gene7100	228	275	253	20	13	10	25.02844	32.309128	27.7418	141.60321	92.56797	67.330704	1.11E-07	1.731993443	up	--	--	Cellular Component: integral component of membrane (GO:0016021);;	K00108|2.1e-10|ang:ANI_1_1276104|K00108 choline dehydrogenase [EC:1.1.99.1] | (RefSeq) An12g10770; hypothetical protein	Glycine, serine and threonine metabolism (ko00260)	--	--	--	--	--	--	hypothetical protein FGSG_03277 [Fusarium graminearum PH-1]
gene4561	2355	1871	2044	105	132	117	146.970779	125.14801	127.667961	431.178406	538.319092	486.531158	7.70E-35	1.726188685	up	[C]	Energy production and conversion	Molecular Function: malate synthase activity (GO:0004474);; Biological Process: glyoxylate cycle (GO:0006097);; Biological Process: tricarboxylic acid cycle (GO:0006099);;	K01638|0.0e+00|fgr:FGSG_08700|K01638 malate synthase [EC:2.3.3.9] | (RefSeq) malate synthase	Pyruvate metabolism (ko00620);; Glyoxylate and dicarboxylate metabolism (ko00630);; Carbon metabolism (ko01200)	[C]	Energy production and conversion	Malate synthase	Malate synthase, glyoxysomal OS=Neurospora crassa (strain ATCC 24698 / 74-OR23-1A / CBS 708.71 / DSM 1257 / FGSC 987) OX=367110 GN=acu-9 PE=3 SV=2	H	Coenzyme transport and metabolism	malate synthase [Fusarium graminearum PH-1]
gene12097	226	216	195	10	18	8	12.239842	12.583657	10.610197	35.837326	64.359467	25.847752	1.41E-07	1.724736509	up	[R]	General function prediction only	Molecular Function: triglyceride lipase activity (GO:0004806);; Cellular Component: membrane (GO:0016020);; Biological Process: lipid catabolic process (GO:0016042);;	K14674|0.0e+00|fgr:FGSG_07555|K14674 TAG lipase / steryl ester hydrolase / phospholipase A2 / LPA acyltransferase [EC:3.1.1.3 3.1.1.13 3.1.1.4 2.3.1.51] | (RefSeq) hypothetical protein	Steroid biosynthesis (ko00100);; Glycerolipid metabolism (ko00561);; Glycerophospholipid metabolism (ko00564);; Ether lipid metabolism (ko00565);; Arachidonic acid metabolism (ko00590);; Linoleic acid metabolism (ko00591);; alpha-Linolenic acid metabolism (ko00592)	[R]	General function prediction only	Domain of unknown function (DUF3336)	Triacylglycerol lipase 4 OS=Saccharomyces cerevisiae (strain ATCC 204508 / S288c) OX=559292 GN=TGL4 PE=1 SV=1	I	Lipid transport and metabolism	hypothetical protein FGSG_07555 [Fusarium graminearum PH-1]
gene1355	303	281	292	17	18	14	49.014275	48.707497	47.311096	174.40744	186.088165	144.98764	1.65E-12	1.710938373	up	[H]	Coenzyme transport and metabolism	Molecular Function: molecular_function (GO:0003674);; Molecular Function: catalytic activity (GO:0003824);; Molecular Function: riboflavin synthase activity (GO:0004746);; Biological Process: vitamin metabolic process (GO:0006766);; Biological Process: water-soluble vitamin metabolic process (GO:0006767);; Biological Process: riboflavin metabolic process (GO:0006771);; Biological Process: nitroge…	K00793|4.2e-129|fgr:FGSG_01131|K00793 riboflavin synthase [EC:2.5.1.9] | (RefSeq) riboflavin synthase alpha chain	Riboflavin metabolism (ko00740)	[H]	Coenzyme transport and metabolism	Lumazine binding domain	Riboflavin synthase OS=Schizosaccharomyces pombe (strain 972 / ATCC 24843) OX=284812 GN=rib5 PE=1 SV=1	H	Coenzyme transport and metabolism	unnamed protein product [Fusarium graminearum]
gene12907	529	493	517	22	40	24	29.34938	29.30625	28.694672	79.501915	145.174911	85.411674	5.95E-20	1.709501062	up	[E]	Amino acid transport and metabolism	Molecular Function: 3-isopropylmalate dehydratase activity (GO:0003861);; Biological Process: leucine biosynthetic process (GO:0009098);; Cellular Component: 3-isopropylmalate dehydratase complex (GO:0009316);; Molecular Function: 4 iron, 4 sulfur cluster binding (GO:0051539);;	K01702|0.0e+00|fgr:FGSG_09589|K01702 3-isopropylmalate dehydratase [EC:4.2.1.33] | (RefSeq) 3-isopropylmalate dehydratase	Valine, leucine and isoleucine biosynthesis (ko00290);; 2-Oxocarboxylic acid metabolism (ko01210);; Biosynthesis of amino acids (ko01230)	[E]	Amino acid transport and metabolism	Aconitase family (aconitate hydratase)	3-isopropylmalate dehydratase OS=Rhizomucor pusillus OX=4840 GN=LEUA PE=3 SV=1	E	Amino acid transport and metabolism	3-isopropylmalate dehydratase [Fusarium graminearum PH-1]
gene7136	791	698	754	46	33	46	34.556587	32.66235	32.945492	131.234131	92.819725	132.336365	7.84E-29	1.706156938	up	[Q]	Secondary metabolites biosynthesis, transport and catabolism	Molecular Function: catalytic activity (GO:0003824);; Cellular Component: integral component of membrane (GO:0016021);;	K22118|5.9e-62|tre:TRIREDRAFT_60458|K22118 gliotoxin/aspirochlorine biosynthesis peptide synthetase [EC:6.3.2.-] | (RefSeq) non-ribosomal peptide synthetase	--	[Q]	Secondary metabolites biosynthesis, transport and catabolism	AMP-binding enzyme	Adenylate-forming reductase 06235 OS=Coprinopsis cinerea (strain Okayama-7 / 130 / ATCC MYA-4618 / FGSC 9003) OX=240176 GN=CC1G_06235 PE=2 SV=3	Q	Secondary metabolites biosynthesis, transport and catabolism	hypothetical protein FGSG_03245 [Fusarium graminearum PH-1]
NewGene_423	195	198	202	18	6	9	10.319253	11.269643	10.7742	59.085606	19.945921	29.882154	2.48E-07	1.697949321	up	--	--	--	--	--	--	--	--	--	--	--	hypothetical protein FG05_30252 [Fusarium graminearum]
gene12476	74	59	66	0	6	5	10.602341	9.067912	9.486277	0	51.709572	46.273602	0.007096189	1.69532915	up	[IQR]	Lipid transport and metabolism;; Secondary metabolites biosynthesis, transport and catabolism;; General function prediction only	--	K08158|6.5e-12|pno:SNOG_00861|K08158 MFS transporter, DHA1 family, multidrug resistance protein | (RefSeq) SNOG_00860; hypothetical protein	--	[Q]	Secondary metabolites biosynthesis, transport and catabolism	short chain dehydrogenase	Short-chain dehydrogenase/reductase tropE OS=Talaromyces stipitatus (strain ATCC 10500 / CBS 375.48 / QM 6759 / NRRL 1006) OX=441959 GN=tropE PE=3 SV=1	Q	Secondary metabolites biosynthesis, transport and catabolism	hypothetical protein FGSG_07869 [Fusarium graminearum PH-1]
gene11705	445	320	359	30	18	14	83.535622	64.206589	67.446121	368.577606	218.472931	164.258316	1.56E-06	1.693561551	up	[Q]	Secondary metabolites biosynthesis, transport and catabolism	Molecular Function: protein disulfide oxidoreductase activity (GO:0015035);;	K13299|6.5e-129|fgr:FGSG_07224|K13299 glutathione S-transferase kappa 1 [EC:2.5.1.18] | (RefSeq) hypothetical protein	Glutathione metabolism (ko00480);; Peroxisome (ko04146)	--	--	DSBA-like thioredoxin domain	--	Q	Secondary metabolites biosynthesis, transport and catabolism	hypothetical protein FGSG_07224 [Fusarium graminearum PH-1]
gene468	435	437	411	23	39	9	65.566505	70.601288	62.074902	221.171585	381.268799	87.63134	0.006750671	1.693160299	up	--	--	--	--	--	--	--	--	--	--	--	hypothetical protein FGSG_11757 [Fusarium graminearum PH-1]
gene733	127	217	124	12	8	6	13.240938	24.302689	12.975309	82.498253	54.359116	41.464504	0.005215447	1.690567668	up	[E]	Amino acid transport and metabolism	Biological Process: tryptophan biosynthetic process (GO:0000162);; Molecular Function: anthranilate phosphoribosyltransferase activity (GO:0004048);;	K00766|1.7e-236|fgr:FGSG_00598|K00766 anthranilate phosphoribosyltransferase [EC:2.4.2.18] | (RefSeq) hypothetical protein	Phenylalanine, tyrosine and tryptophan biosynthesis (ko00400);; Biosynthesis of amino acids (ko01230)	[E]	Amino acid transport and metabolism	Glycosyl transferase family, a/b domain	Anthranilate phosphoribosyltransferase OS=Schizosaccharomyces pombe (strain 972 / ATCC 24843) OX=284812 GN=trp4 PE=3 SV=1	E	Amino acid transport and metabolism	hypothetical protein FGSG_00598 [Fusarium graminearum PH-1]
gene4989	300	242	326	11	20	16	36.609295	31.647497	39.844265	89.096504	160.704849	125.913605	6.62E-08	1.666696892	up	[Q]	Secondary metabolites biosynthesis, transport and catabolism	Molecular Function: oxidoreductase activity (GO:0016491);;	K19245|4.7e-54|hir:HETIRDRAFT_315329|K19245 sulfonate dioxygenase [EC:1.14.11.-] | (RefSeq) hypothetical protein	--	--	--	Taurine catabolism dioxygenase TauD, TfdA family	Alpha-ketoglutarate-dependent dioxygenase oryG OS=Aspergillus oryzae (strain ATCC 42149 / RIB 40) OX=510516 GN=oryG PE=3 SV=1	E	Amino acid transport and metabolism	hypothetical protein FGSG_13388 [Fusarium graminearum PH-1]
gene4424	73	92	76	4	4	5	13.369051	18.10121	13.928601	48.608105	45.182518	55.514011	0.003529593	1.655200279	up	--	--	Molecular Function: RNA binding (GO:0003723);;	--	--	--	--	--	--	A	RNA processing and modification	hypothetical protein FGSG_13291 [Fusarium graminearum PH-1]
gene3277	386	419	368	11	35	17	32.106865	37.347828	30.609888	55.892593	187.503586	89.8246	0.001470561	1.649256795	up	[E]	Amino acid transport and metabolism	Molecular Function: glycine hydroxymethyltransferase activity (GO:0004372);; Biological Process: glycine biosynthetic process from serine (GO:0019264);; Molecular Function: pyridoxal phosphate binding (GO:0030170);; Biological Process: tetrahydrofolate interconversion (GO:0035999);;	K00600|4.2e-301|fgr:FGSG_09873|K00600 glycine hydroxymethyltransferase [EC:2.1.2.1] | (RefSeq) serine hydroxymethyltransferase	Glycine, serine and threonine metabolism (ko00260);; Cyanoamino acid metabolism (ko00460);; Glyoxylate and dicarboxylate metabolism (ko00630);; One carbon pool by folate (ko00670);; Methane metabolism (ko00680);; Carbon metabolism (ko01200);; Biosynthesis of amino acids (ko01230)	[E]	Amino acid transport and metabolism	Serine hydroxymethyltransferase	Putative serine hydroxymethyltransferase, mitochondrial OS=Neurospora crassa (strain ATCC 24698 / 74-OR23-1A / CBS 708.71 / DSM 1257 / FGSC 987) OX=367110 GN=cbs-2 PE=3 SV=2	H	Coenzyme transport and metabolism	serine hydroxymethyltransferase [Fusarium graminearum PH-1]
gene8565	84	77	63	2	4	6	26.632843	25.903286	19.99375	27.644289	72.724983	125.754318	0.006118125	1.647710147	up	--	--	Cellular Component: tRNA-intron endonuclease complex (GO:0000214);; Biological Process: tRNA-type intron splice site recognition and cleavage (GO:0000379);; Molecular Function: nucleic acid binding (GO:0003676);; Molecular Function: nuclease activity (GO:0004518);;	K15325|2.4e-75|fgr:FGSG_12725|K15325 tRNA-splicing endonuclease subunit Sen15, fungi type | (RefSeq) hypothetical protein	--	--	--	Sen15 protein	Probable tRNA-splicing endonuclease subunit tsp-1 OS=Neurospora crassa (strain ATCC 24698 / 74-OR23-1A / CBS 708.71 / DSM 1257 / FGSC 987) OX=367110 GN=tsp-1 PE=3 SV=1	S	Function unknown	hypothetical protein FGSG_12725 [Fusarium graminearum PH-1]
gene5071	132	124	139	2	7	12	9.239768	9.315495	9.793177	9.184151	30.693077	53.542583	0.000152663	1.638076302	up	--	--	Cellular Component: integral component of membrane (GO:0016021);; Molecular Function: oxidoreductase activity (GO:0016491);;	K00521|9.8e-39|psco:LY89DRAFT_697981|K00521 ferric-chelate reductase [EC:1.16.1.7] | (RefSeq) hypothetical protein	--	--	--	Ferric reductase like transmembrane component	--	--	--	hypothetical protein FGSG_13404 [Fusarium graminearum PH-1]
gene2908	75	64	68	7	2	2	11.183216	10.256077	10.185691	59.638729	19.079075	20.017057	0.006341973	1.637570234	up	[Q]	Secondary metabolites biosynthesis, transport and catabolism	Biological Process: cellular aromatic compound metabolic process (GO:0006725);; Molecular Function: ferrous iron binding (GO:0008198);; Molecular Function: zinc ion binding (GO:0008270);; Molecular Function: oxidoreductase activity, acting on single donors with incorporation of molecular oxygen (GO:0016701);;	--	--	--	--	Catalytic LigB subunit of aromatic ring-opening dioxygenase	--	E	Amino acid transport and metabolism	hypothetical protein FGSG_02485 [Fusarium graminearum PH-1]
gene12047	128	120	91	4	4	10	21.175066	21.283289	15.106753	38.905643	34.676144	107.5821	0.00315238	1.634267071	up	--	--	--	--	--	--	--	--	--	--	--	hypothetical protein FGSG_07511 [Fusarium graminearum PH-1]
gene3652	280	289	299	6	24	16	14.915154	16.494444	15.965255	20.948015	82.301018	54.228718	0.001613402	1.631917193	up	[C]	Energy production and conversion	Molecular Function: aconitate hydratase activity (GO:0003994);; Cellular Component: mitochondrion (GO:0005739);; Biological Process: tricarboxylic acid cycle (GO:0006099);; Molecular Function: metal ion binding (GO:0046872);; Molecular Function: 4 iron, 4 sulfur cluster binding (GO:0051539);;	K17450|0.0e+00|fgr:FGSG_10198|K17450 homoaconitase [EC:4.2.1.-] | (RefSeq) aconitate hydratase	Lysine biosynthesis (ko00300);; 2-Oxocarboxylic acid metabolism (ko01210);; Biosynthesis of amino acids (ko01230)	[CE]	Energy production and conversion;; Amino acid transport and metabolism	Aconitase family (aconitate hydratase)	Putative aconitate hydratase, mitochondrial OS=Neosartorya fumigata (strain ATCC MYA-4609 / Af293 / CBS 101355 / FGSC A1100) OX=330879 GN=acoB PE=2 SV=1	--	--	aconitate hydratase [Fusarium graminearum PH-1]
gene4982	436	421	436	20	22	26	43.789497	45.380905	43.8433	127.985489	143.011719	171.469299	1.33E-15	1.621774001	up	[R]	General function prediction only	Molecular Function: DNA-binding transcription factor activity, RNA polymerase II-specific (GO:0000981);; Molecular Function: zinc ion binding (GO:0008270);; Cellular Component: host cell nucleus (GO:0042025);;	K17647|9.3e-34|aor:AO090120000002|K17647 versiconal hemiacetal acetate reductase [EC:1.1.1.353] | (RefSeq) unnamed protein product; voltage-gated shaker-like K+ channel, subunit beta/KCNAB	Aflatoxin biosynthesis (ko00254)	[C]	Energy production and conversion	Aldo/keto reductase family	Putative voltage-gated potassium channel subunit beta OS=Schizosaccharomyces pombe (strain 972 / ATCC 24843) OX=284812 GN=SPCC965.06 PE=3 SV=1	C	Energy production and conversion	unnamed protein product [Fusarium graminearum]
gene892	300	296	260	14	14	17	46.290394	49.01535	40.263538	142.961884	139.1521	174.187225	7.09E-09	1.620134704	up	[C]	Energy production and conversion	--	K19306|2.0e-07|bcom:BAUCODRAFT_319084|K19306 18S rRNA (guanine1575-N7)-methyltransferase [EC:2.1.1.309] | (RefSeq) hypothetical protein	--	--	--	Methyltransferase domain	--	S	Function unknown	unnamed protein product [Fusarium graminearum]
gene3851	144	118	103	2	11	6	24.862617	21.822151	17.725355	15.022257	118.935562	63.437256	0.008021001	1.60732053	up	--	--	--	--	--	--	--	--	--	--	--	hypothetical protein FGSG_10372 [Fusarium graminearum PH-1]
gene2045	294	215	204	11	11	15	25.000998	19.559721	17.355589	56.839108	56.132427	81.94442	2.23E-05	1.604625723	up	[FH]	Nucleotide transport and metabolism;; Coenzyme transport and metabolism	Cellular Component: integral component of membrane (GO:0016021);; Molecular Function: transmembrane transporter activity (GO:0022857);;	K03457|1.1e-298|fgr:FGSG_12003|K03457 nucleobase:cation symporter-1, NCS1 family | (RefSeq) hypothetical protein	--	[FH]	Nucleotide transport and metabolism;; Coenzyme transport and metabolism	Permease for cytosine/purines, uracil, thiamine, allantoin	Uracil permease OS=Schizosaccharomyces pombe (strain 972 / ATCC 24843) OX=284812 GN=fur4 PE=1 SV=2	--	--	hypothetical protein FGSG_12003 [Fusarium graminearum PH-1]
gene10677	319	303	290	23	14	10	35.500347	36.172741	32.341194	169.145874	99.48661	67.878021	6.71E-09	1.592088826	up	[I]	Lipid transport and metabolism	Cellular Component: integral component of membrane (GO:0016021);; Molecular Function: hydrolase activity (GO:0016787);;	K01956|4.1e-19|wic:J056_001098|K01956 carbamoyl-phosphate synthase small subunit [EC:6.3.5.5] | (RefSeq) Carbamoyl-phosphate synthase arginine-specific small chain	Pyrimidine metabolism (ko00240);; Alanine, aspartate and glutamate metabolism (ko00250)	--	--	alpha/beta hydrolase fold	--	I	Lipid transport and metabolism	hypothetical protein FGSG_11299 [Fusarium graminearum PH-1]
gene1254	150	174	221	12	6	10	12.877615	15.951099	18.980885	64.438324	31.025608	52.596272	0.000375677	1.587942698	up	[G]	Carbohydrate transport and metabolism	Cellular Component: integral component of membrane (GO:0016021);;	K15378|1.3e-286|fgr:FGSG_01043|K15378 solute carrier family 45, member 1/2/4 | (RefSeq) hypothetical protein	--	[G]	Carbohydrate transport and metabolism	--	General alpha-glucoside permease OS=Schizosaccharomyces pombe (strain 972 / ATCC 24843) OX=284812 GN=sut1 PE=3 SV=1	G	Carbohydrate transport and metabolism	hypothetical protein FGSG_01043 [Fusarium graminearum PH-1]
gene341	792	658	686	53	42	14	56.294872	50.133595	48.791637	248.348587	192.939896	64.835533	0.008386391	1.578961203	up	--	--	Biological Process: nucleotide catabolic process (GO:0009166);; Molecular Function: hydrolase activity (GO:0016787);;	--	--	[F]	Nucleotide transport and metabolism	Calcineurin-like phosphoesterase	Uncharacterized protein C1039.02 OS=Schizosaccharomyces pombe (strain 972 / ATCC 24843) OX=284812 GN=SPAC1039.02 PE=3 SV=1	F	Nucleotide transport and metabolism	hypothetical protein FGSG_00259 [Fusarium graminearum PH-1]
gene5984	631	440	488	36	15	28	147.262253	109.957832	113.908394	549.83667	230.442581	432.420685	7.74E-05	1.571857344	up	[S]	Function unknown	Molecular Function: carbon-sulfur lyase activity (GO:0016846);;	--	--	--	--	Glutathione-dependent formaldehyde-activating enzyme	--	S	Function unknown	hypothetical protein FGSG_12292 [Fusarium graminearum PH-1]
gene11524	2026	1913	1915	43	123	130	54.479115	55.110821	51.538757	76.393005	216.93631	233.254028	0.003637831	1.565177904	up	[C]	Energy production and conversion	Molecular Function: nucleic acid binding (GO:0003676);; Molecular Function: ATP binding (GO:0005524);; Molecular Function: zinc ion binding (GO:0008270);; Molecular Function: ligase activity (GO:0016874);;	K01958|0.0e+00|fgr:FGSG_07075|K01958 pyruvate carboxylase [EC:6.4.1.1] | (RefSeq) pyruvate carboxylase	Citrate cycle (TCA cycle) (ko00020);; Pyruvate metabolism (ko00620);; Carbon metabolism (ko01200);; Biosynthesis of amino acids (ko01230)	[C]	Energy production and conversion	Carbamoyl-phosphate synthase L chain, ATP binding domain	Pyruvate carboxylase OS=Aspergillus terreus OX=33178 GN=pyc PE=2 SV=1	C	Energy production and conversion	pyruvate carboxylase [Fusarium graminearum PH-1]
gene7022	281	214	279	16	10	13	43.266964	35.378761	43.088833	158.862183	92.479187	130.827148	1.49E-06	1.563077382	up	[I]	Lipid transport and metabolism	--	K01488|4.1e-15|tmn:UCRPA7_4714|K01488 adenosine deaminase [EC:3.5.4.4] | (RefSeq) putative adenosine deaminase protein	Purine metabolism (ko00230)	--	--	Alpha/beta hydrolase family	--	S	Function unknown	hypothetical protein FGSG_03335 [Fusarium graminearum PH-1]
gene3897	359	372	337	26	19	9	71.602036	79.553146	67.295105	337.157501	244.738541	118.323112	1.92E-05	1.563015428	up	--	--	Molecular Function: catalytic activity (GO:0003824);;	K00953|1.6e-121|fgr:FGSG_10410|K00953 FAD synthetase [EC:2.7.7.2] | (RefSeq) hypothetical protein	Riboflavin metabolism (ko00740)	[EH]	Amino acid transport and metabolism;; Coenzyme transport and metabolism	Phosphoadenosine phosphosulfate reductase family	Probable FAD synthase OS=Schizosaccharomyces pombe (strain 972 / ATCC 24843) OX=284812 GN=SPCC1235.04c PE=3 SV=1	--	--	hypothetical protein FGSG_10410 [Fusarium graminearum PH-1]
gene4993	812	807	929	52	32	44	83.999451	89.409248	96.139175	354.173889	212.705399	302.289734	2.24E-16	1.556024539	up	[E]	Amino acid transport and metabolism	Molecular Function: 3-deoxy-7-phosphoheptulonate synthase activity (GO:0003849);; Biological Process: aromatic amino acid family biosynthetic process (GO:0009073);;	K01626|6.8e-205|fgr:FGSG_08338|K01626 3-deoxy-7-phosphoheptulonate synthase [EC:2.5.1.54] | (RefSeq) phospho-2-dehydro-3-deoxyheptonate aldolase	Phenylalanine, tyrosine and tryptophan biosynthesis (ko00400);; Biosynthesis of amino acids (ko01230)	--	--	DAHP synthetase I family	Phospho-2-dehydro-3-deoxyheptonate aldolase, tyrosine-inhibited OS=Saccharomyces cerevisiae (strain ATCC 204508 / S288c) OX=559292 GN=ARO4 PE=1 SV=2	E	Amino acid transport and metabolism	hypothetical protein FPSE_09468 [Fusarium pseudograminearum CS3096]
gene1526	282	325	314	12	15	19	11.194359	13.803221	12.472873	29.460531	37.406918	47.731602	7.81E-08	1.545476377	up	--	--	Biological Process: intracellular protein transport (GO:0006886);; Cellular Component: RIC1-RGP1 guanyl-nucleotide exchange factor complex (GO:0034066);;	K20476|0.0e+00|fgr:FGSG_01287|K20476 RAB6A-GEF complex partner protein 1 | (RefSeq) hypothetical protein	--	[R]	General function prediction only	RIC1	--	S	Function unknown	hypothetical protein FGSG_01287 [Fusarium graminearum PH-1]
gene5562	208	173	162	6	12	9	24.631315	21.924223	19.270147	46.94862	88.160683	64.636932	7.90E-05	1.541498293	up	--	--	Cellular Component: cellular_component (GO:0005575);; Cellular Component: intracellular (GO:0005622);; Cellular Component: obsolete cell (GO:0005623);; Cellular Component: nucleus (GO:0005634);; Cellular Component: cytoplasm (GO:0005737);; Cellular Component: organelle (GO:0043226);; Cellular Component: membrane-bounded organelle (GO:0043227);; Cellular Component: intracellular organelle (GO:0043…	--	--	[G]	Carbohydrate transport and metabolism	Histidine phosphatase superfamily (branch 1)	Probable phosphoglycerate mutase ARB_03491 OS=Arthroderma benhamiae (strain ATCC MYA-4681 / CBS 112371) OX=663331 GN=ARB_03491 PE=1 SV=1	G	Carbohydrate transport and metabolism	hypothetical protein FGSG_04572 [Fusarium graminearum PH-1]
gene7573	1593	1410	1675	54	87	90	162.534058	154.158905	171.043625	363.776398	584.102661	610.018066	1.09E-12	1.532579803	up	[V]	Defense mechanisms	--	K08150|2.5e-25|ela:UCREL1_3838|K08150 MFS transporter, SP family, solute carrier family 2 (myo-inositol transporter), member 13 | (RefSeq) putative myo-inositol transporter protein	--	--	--	Beta-lactamase	Lovastatin esterase OS=Penicillium rubens (strain ATCC 28089 / DSM 1075 / NRRL 1951 / Wisconsin 54-1255) OX=500485 GN=PcEST PE=1 SV=1	V	Defense mechanisms	hypothetical protein FGSG_02875 [Fusarium graminearum PH-1]
gene13134	188	205	256	12	4	16	17.020493	19.933884	23.268057	67.377922	20.184092	96.365128	0.004166969	1.529334553	up	--	--	Biological Process: histone acetylation (GO:0016573);; Cellular Component: SAS acetyltransferase complex (GO:0033255);;	--	--	--	--	Something about silencing, SAS, complex subunit 4	--	S	Function unknown	hypothetical protein FGSG_13570 [Fusarium graminearum PH-1]
gene1523	946	768	812	42	43	39	72.937202	63.403709	62.649349	213.37027	214.039108	200.022003	1.38E-17	1.523869716	up	[KE]	Transcription;; Amino acid transport and metabolism	Molecular Function: catalytic activity (GO:0003824);; Biological Process: biosynthetic process (GO:0009058);; Molecular Function: pyridoxal phosphate binding (GO:0030170);;	K00838|0.0e+00|fgr:FGSG_01285|K00838 aromatic amino acid aminotransferase I / 2-aminoadipate transaminase [EC:2.6.1.57 2.6.1.39 2.6.1.27 2.6.1.5] | (RefSeq) hypothetical protein	Ubiquinone and other terpenoid-quinone biosynthesis (ko00130);; Cysteine and methionine metabolism (ko00270);; Lysine biosynthesis (ko00300);; Tyrosine metabolism (ko00350);; Phenylalanine metabolism (ko00360);; Tryptophan metabolism (ko00380);; Phenylalanine, tyrosine and tryptophan biosynthesis (ko00400);; 2-Oxocarboxylic acid metabolism (ko01210);; Biosynthesis of amino acids (ko01230)	[E]	Amino acid transport and metabolism	Aminotransferase class I and II	Aromatic amino acid aminotransferase C56E4.03 OS=Schizosaccharomyces pombe (strain 972 / ATCC 24843) OX=284812 GN=SPAC56E4.03 PE=3 SV=1	E	Amino acid transport and metabolism	hypothetical protein FGSG_01285 [Fusarium graminearum PH-1]
gene7597	936	1042	1008	64	61	22	89.356476	106.638908	96.314285	404.107635	381.842499	137.958359	0.002759225	1.523737706	up	[Q]	Secondary metabolites biosynthesis, transport and catabolism	Molecular Function: fumarylacetoacetase activity (GO:0004334);; Biological Process: L-phenylalanine catabolic process (GO:0006559);; Biological Process: tyrosine catabolic process (GO:0006572);; Molecular Function: metal ion binding (GO:0046872);;	K01555|1.3e-250|fgr:FGSG_02851|K01555 fumarylacetoacetase [EC:3.7.1.2] | (RefSeq) fumarylacetoacetase	Tyrosine metabolism (ko00350)	[G]	Carbohydrate transport and metabolism	Fumarylacetoacetate (FAA) hydrolase family	Fumarylacetoacetase OS=Emericella nidulans (strain FGSC A4 / ATCC 38163 / CBS 112.46 / NRRL 194 / M139) OX=227321 GN=fahA PE=1 SV=3	G	Carbohydrate transport and metabolism	fumarylacetoacetase [Fusarium graminearum PH-1]
gene12035	1558	1733	1598	125	59	56	106.420609	126.857826	109.235069	564.106689	263.436249	254.434708	0.000456813	1.519748984	up	[C]	Energy production and conversion	Molecular Function: oxidoreductase activity (GO:0016491);; Molecular Function: molybdenum ion binding (GO:0030151);;	K00387|0.0e+00|fgr:FGSG_07500|K00387 sulfite oxidase [EC:1.8.3.1] | (RefSeq) hypothetical protein	Sulfur metabolism (ko00920)	[C]	Energy production and conversion	Oxidoreductase molybdopterin binding domain	Nitrate reductase [NADPH] OS=Aspergillus niger OX=5061 GN=niaD PE=3 SV=1	C	Energy production and conversion	hypothetical protein FGSG_07500 [Fusarium graminearum PH-1]
gene647	202	248	205	8	13	11	24.298084	31.911581	24.609135	63.69746	100.254318	86.286041	5.48E-05	1.511878783	up	--	--	Cellular Component: cellular_component (GO:0005575);; Cellular Component: intracellular (GO:0005622);; Cellular Component: obsolete cell (GO:0005623);; Cellular Component: cytoplasm (GO:0005737);; Biological Process: amino sugar metabolic process (GO:0006040);; Biological Process: N-acetylglucosamine metabolic process (GO:0006044);; Biological Process: biological_process (GO:0008150);; Biological…	K08158|2.1e-23|pte:PTT_19768|K08158 MFS transporter, DHA1 family, multidrug resistance protein | (RefSeq) hypothetical protein	--	--	--	Protein of unknown function (DUF3605)	--	S	Function unknown	hypothetical protein FGSG_00525 [Fusarium graminearum PH-1]
gene2911	434	446	350	21	21	18	44.274506	48.745125	35.716663	141.531235	137.738953	116.206871	1.18E-07	1.510818188	up	[T]	Signal transduction mechanisms	Molecular Function: protein kinase activity (GO:0004672);; Molecular Function: ATP binding (GO:0005524);;	K08832|4.7e-250|fgr:FGSG_02488|K08832 serine/threonine-protein kinase SRPK3 [EC:2.7.11.1] | (RefSeq) hypothetical protein	--	[T]	Signal transduction mechanisms	Protein kinase domain	Serine/threonine-protein kinase PKH3 OS=Ashbya gossypii (strain ATCC 10895 / CBS 109.51 / FGSC 9923 / NRRL Y-1056) OX=284811 GN=PKH3 PE=3 SV=1	T	Signal transduction mechanisms	hypothetical protein FG05_02488 [Fusarium graminearum]
gene863	275	246	284	12	17	10	24.462397	23.485163	25.30546	70.974968	99.161186	53.996456	1.40E-07	1.50423156	up	[T]	Signal transduction mechanisms	Biological Process: regulation of transcription, DNA-templated (GO:0006355);; Molecular Function: zinc ion binding (GO:0008270);; Molecular Function: sequence-specific DNA binding (GO:0043565);;	K11204|2.0e-07|bcom:BAUCODRAFT_64949|K11204 glutamate--cysteine ligase catalytic subunit [EC:6.3.2.2] | (RefSeq) hypothetical protein	Cysteine and methionine metabolism (ko00270);; Glutathione metabolism (ko00480)	[K]	Transcription	GATA zinc finger	Cutinase gene palindrome-binding protein OS=Fusarium solani subsp. pisi OX=70791 PE=2 SV=1	K	Transcription	cutinase palindrome-binding protein [Fusarium graminearum PH-1]
gene12836	528	490	558	22	12	42	56.970833	56.618172	60.212219	150.957535	83.132164	302.177673	0.007123234	1.498417758	up	[E]	Amino acid transport and metabolism	Molecular Function: D-amino-acid oxidase activity (GO:0003884);; Biological Process: D-amino acid metabolic process (GO:0046416);; Molecular Function: FAD binding (GO:0071949);;	K00273|4.5e-212|fgr:FGSG_13617|K00273 D-amino-acid oxidase [EC:1.4.3.3] | (RefSeq) D-amino-acid oxidase	Glycine, serine and threonine metabolism (ko00260);; Penicillin and cephalosporin biosynthesis (ko00311);; Arginine and proline metabolism (ko00330);; D-Arginine and D-ornithine metabolism (ko00472);; Peroxisome (ko04146)	[E]	Amino acid transport and metabolism	FAD dependent oxidoreductase	D-amino-acid oxidase OS=Fusarium solani subsp. pisi OX=70791 PE=1 SV=1	E	Amino acid transport and metabolism	D-amino-acid oxidase [Fusarium graminearum PH-1]
gene12647	702	572	600	41	22	27	106.414665	92.827515	91.018204	409.487488	217.519104	270.55957	4.17E-09	1.492302137	up	[R]	General function prediction only	Molecular Function: iron ion binding (GO:0005506);; Molecular Function: cysteine dioxygenase activity (GO:0017172);; Biological Process: taurine biosynthetic process (GO:0042412);;	K00456|3.6e-129|fgr:FGSG_09820|K00456 cysteine dioxygenase [EC:1.13.11.20] | (RefSeq) cysteine dioxygenase	Cysteine and methionine metabolism (ko00270);; Taurine and hypotaurine metabolism (ko00430)	[E]	Amino acid transport and metabolism	Cysteine dioxygenase type I	Cysteine dioxygenase OS=Arthroderma benhamiae (strain ATCC MYA-4681 / CBS 112371) OX=663331 GN=CDO1 PE=1 SV=2	E	Amino acid transport and metabolism	cysteine dioxygenase [Fusarium graminearum PH-1]
gene2988	328	403	411	9	29	17	21.858589	28.794083	27.480495	39.498211	124.273354	75.259247	0.003307917	1.492094625	up	[J]	Translation, ribosomal structure and biogenesis	Molecular Function: glutamine-tRNA ligase activity (GO:0004819);; Molecular Function: ATP binding (GO:0005524);; Cellular Component: cytoplasm (GO:0005737);; Biological Process: glutaminyl-tRNA aminoacylation (GO:0006425);;	K01886|0.0e+00|fgr:FGSG_02555|K01886 glutaminyl-tRNA synthetase [EC:6.1.1.18] | (RefSeq) glutaminyl-tRNA synthetase	Aminoacyl-tRNA biosynthesis (ko00970)	[J]	Translation, ribosomal structure and biogenesis	tRNA synthetases class I (E and Q), catalytic domain	Glutamine--tRNA ligase protein virJ OS=Hypocrea virens (strain Gv29-8 / FGSC 10586) OX=413071 GN=virJ PE=3 SV=1	J	Translation, ribosomal structure and biogenesis	glutaminyl-tRNA synthetase [Fusarium graminearum PH-1]
gene879	333	293	248	22	10	10	20.20709	19.046602	15.092128	87.668037	39.861832	36.69075	0.000433253	1.491102488	up	--	--	Cellular Component: integral component of membrane (GO:0016021);;	--	--	--	--	--	Uncharacterized protein C553.12c OS=Schizosaccharomyces pombe (strain 972 / ATCC 24843) OX=284812 GN=SPCC553.12c PE=4 SV=2	S	Function unknown	hypothetical protein FGSG_00723 [Fusarium graminearum PH-1]
gene4842	331	206	278	9	14	16	32.922344	21.96217	27.733809	59.324696	91.893196	103.715218	0.000267742	1.490984534	up	[E]	Amino acid transport and metabolism	Molecular Function: oxidoreductase activity (GO:0016491);;	K00306|5.7e-259|fgr:FGSG_08462|K00306 sarcosine oxidase / L-pipecolate oxidase [EC:1.5.3.1 1.5.3.7] | (RefSeq) hypothetical protein	Glycine, serine and threonine metabolism (ko00260);; Lysine degradation (ko00310);; Peroxisome (ko04146)	--	--	FAD dependent oxidoreductase	Amino acid oxidase imqH OS=Aspergillus flavus (strain ATCC 200026 / FGSC A1120 / NRRL 3357 / JCM 12722 / SRRC 167) OX=332952 GN=imqH PE=2 SV=1	E	Amino acid transport and metabolism	hypothetical protein FGSG_08462 [Fusarium graminearum PH-1]
gene6921	529	527	452	17	35	20	32.670929	34.916668	27.928314	67.615585	140.097504	78.572464	3.45E-06	1.480455181	up	--	--	Molecular Function: DNA-binding transcription factor activity, RNA polymerase II-specific (GO:0000981);; Molecular Function: DNA binding (GO:0003677);; Cellular Component: nucleus (GO:0005634);; Biological Process: transcription, DNA-templated (GO:0006351);; Molecular Function: zinc ion binding (GO:0008270);; Cellular Component: host cell nucleus (GO:0042025);;	--	--	--	--	Fungal Zn(2)-Cys(6) binuclear cluster domain	--	K	Transcription	hypothetical protein FGSG_03415 [Fusarium graminearum PH-1]
gene5994	935	1023	907	28	50	57	69.94709	81.981293	67.906067	137.262054	242.475464	284.18277	1.14E-06	1.461033699	up	[C]	Energy production and conversion	Molecular Function: oxidoreductase activity, acting on the aldehyde or oxo group of donors, NAD or NADP as acceptor (GO:0016620);;	K00135|4.2e-282|fgr:FGSG_04196|K00135 succinate-semialdehyde dehydrogenase / glutarate-semialdehyde dehydrogenase [EC:1.2.1.16 1.2.1.79 1.2.1.20] | (RefSeq) succinate-semialdehyde dehydrogenase	Alanine, aspartate and glutamate metabolism (ko00250);; Lysine degradation (ko00310);; Tyrosine metabolism (ko00350);; Butanoate metabolism (ko00650);; Nicotinate and nicotinamide metabolism (ko00760)	[C]	Energy production and conversion	Aldehyde dehydrogenase family	Putative succinate-semialdehyde dehydrogenase C1002.12c [NADP(+)] OS=Schizosaccharomyces pombe (strain 972 / ATCC 24843) OX=284812 GN=SPAC1002.12c PE=3 SV=2	E	Amino acid transport and metabolism	succinate-semialdehyde dehydrogenase [Fusarium graminearum PH-1]
gene6310	1010	1029	1048	58	28	59	86.688141	94.600784	90.027489	327.014618	153.990845	332.867584	6.74E-06	1.458287501	up	[G]	Carbohydrate transport and metabolism	Cellular Component: integral component of membrane (GO:0016021);; Molecular Function: transmembrane transporter activity (GO:0022857);;	K13336|2.9e-49|afv:AFLA_048740|K13336 peroxin-3 | (RefSeq) MFS transporter, putative	Peroxisome (ko04146)	[G]	Carbohydrate transport and metabolism	Major Facilitator Superfamily	Uncharacterized transporter C1002.16c OS=Schizosaccharomyces pombe (strain 972 / ATCC 24843) OX=284812 GN=SPAC1002.16c PE=3 SV=1	G	Carbohydrate transport and metabolism	hypothetical protein FGSG_03931 [Fusarium graminearum PH-1]
gene2667	1839	1813	1891	76	99	85	112.688675	118.988464	115.9002	305.684265	398.005096	347.013031	1.23E-44	1.456549946	up	[Q]	Secondary metabolites biosynthesis, transport and catabolism	Molecular Function: copper ion binding (GO:0005507);; Molecular Function: primary amine oxidase activity (GO:0008131);; Biological Process: amine metabolic process (GO:0009308);; Molecular Function: quinone binding (GO:0048038);;	K00276|0.0e+00|fpu:FPSE_00294|K00276 primary-amine oxidase [EC:1.4.3.21] | (RefSeq) hypothetical protein	Glycine, serine and threonine metabolism (ko00260);; Tyrosine metabolism (ko00350);; Phenylalanine metabolism (ko00360);; beta-Alanine metabolism (ko00410)	[Q]	Secondary metabolites biosynthesis, transport and catabolism	Copper amine oxidase, enzyme domain	Peroxisomal primary amine oxidase OS=Pichia angusta OX=870730 GN=AMO PE=1 SV=1	Q	Secondary metabolites biosynthesis, transport and catabolism	hypothetical protein FG05_02271 [Fusarium graminearum]
gene10906	518	494	548	26	25	22	67.259132	68.810211	71.218124	221.137466	212.98819	189.73291	2.75E-13	1.453630147	up	--	--	Biological Process: regulation of cyclin-dependent protein serine/threonine kinase activity (GO:0000079);; Molecular Function: protein kinase binding (GO:0019901);;	K14213|6.0e-75|mbe:MBM_09112|K14213 Xaa-Pro dipeptidase [EC:3.4.13.9] | (RefSeq) metallopeptidase family M24	--	[R]	General function prediction only	Cyclin	--	S	Function unknown	hypothetical protein FGSG_06558 [Fusarium graminearum PH-1]
gene13615	109	121	135	10	3	4	19.300781	22.919487	23.91387	111.44339	26.978762	38.907246	0.005188156	1.445790949	up	[U]	Intracellular trafficking, secretion, and vesicular transport	Cellular Component: mitochondrion (GO:0005739);; Biological Process: protein processing involved in protein targeting to mitochondrion (GO:0006627);; Molecular Function: serine-type peptidase activity (GO:0008236);; Cellular Component: integral component of membrane (GO:0016021);;	K09647|1.6e-99|fgr:FGSG_13498|K09647 mitochondrial inner membrane protease subunit 1 [EC:3.4.21.-] | (RefSeq) hypothetical protein	Protein export (ko03060)	[O]	Posttranslational modification, protein turnover, chaperones	Signal peptidase, peptidase S26	Mitochondrial inner membrane protease subunit 1 OS=Saccharomyces cerevisiae (strain ATCC 204508 / S288c) OX=559292 GN=IMP1 PE=1 SV=3	O	Posttranslational modification, protein turnover, chaperones	unnamed protein product, partial [Fusarium graminearum]
gene9377	364	347	410	10	18	24	44.534931	45.501842	50.114616	81.171753	138.130524	191.364716	3.95E-07	1.441578091	up	[I]	Lipid transport and metabolism	Molecular Function: catalytic activity (GO:0003824);;	K05607|4.6e-176|fgr:FGSG_06084|K05607 methylglutaconyl-CoA hydratase [EC:4.2.1.18] | (RefSeq) hypothetical protein	Valine, leucine and isoleucine degradation (ko00280)	[I]	Lipid transport and metabolism	Enoyl-CoA hydratase/isomerase	Enoyl-CoA isomerase/hydratase MYCGRDRAFT_76805 OS=Zymoseptoria tritici (strain CBS 115943 / IPO323) OX=336722 GN=MYCGRDRAFT_76805 PE=3 SV=1	I	Lipid transport and metabolism	hypothetical protein FGSG_06084 [Fusarium graminearum PH-1]
gene10676	1445	1472	1541	77	71	58	174.706589	190.644974	186.494965	615.030518	558.712524	464.153778	3.77E-30	1.434637955	up	[R]	General function prediction only	Molecular Function: oxidoreductase activity (GO:0016491);;	K06123|1.3e-14|cdu:CD36_84290|K06123 1-acylglycerone phosphate reductase [EC:1.1.1.101] | (RefSeq) NADPH-dependent 1-acyldihydroxyacetone phosphate reductase, putative	Glycerophospholipid metabolism (ko00564);; Ether lipid metabolism (ko00565)	[Q]	Secondary metabolites biosynthesis, transport and catabolism	short chain dehydrogenase	Dehydrogenase RED2 OS=Cochliobolus heterostrophus (strain C4 / ATCC 48331 / race T) OX=665024 GN=RED2 PE=3 SV=1	Q	Secondary metabolites biosynthesis, transport and catabolism	hypothetical protein FGSG_11300 [Fusarium graminearum PH-1]
gene8641	687	754	812	32	31	41	64.65107	76.051163	76.530396	193.91124	190.577408	255.542999	1.65E-12	1.43274829	up	[E]	Amino acid transport and metabolism	Molecular Function: hydrolase activity, acting on carbon-nitrogen (but not peptide) bonds, in linear amidines (GO:0016813);; Molecular Function: metal ion binding (GO:0046872);;	K01480|7.7e-231|fgr:FGSG_05446|K01480 agmatinase [EC:3.5.3.11] | (RefSeq) hypothetical protein	Arginine and proline metabolism (ko00330)	[E]	Amino acid transport and metabolism	Arginase family	Guanidinobutyrase OS=Kluyveromyces lactis (strain ATCC 8585 / CBS 2359 / DSM 70799 / NBRC 1267 / NRRL Y-1140 / WM37) OX=284590 GN=GBU1 PE=1 SV=1	G	Carbohydrate transport and metabolism	hypothetical protein FGSG_05446 [Fusarium graminearum PH-1]
gene2085	2523	2300	2401	103	126	104	414.242737	404.510315	394.470337	1114.803955	1355.646973	1137.931641	1.75E-53	1.43198449	up	--	--	Molecular Function: N-acetyltransferase activity (GO:0008080);;	--	--	--	--	Acetyltransferase (GNAT) domain	--	S	Function unknown	hypothetical protein FGSG_01768 [Fusarium graminearum PH-1]
gene1383	663	702	672	27	35	32	68.208282	77.437508	69.181541	179.678452	234.825562	216.757156	2.00E-14	1.431935579	up	[O]	Posttranslational modification, protein turnover, chaperones	--	K13993|3.8e-46|pfj:MYCFIDRAFT_211664|K13993 HSP20 family protein | (RefSeq) hypothetical protein	Protein processing in endoplasmic reticulum (ko04141)	--	--	Hsp20/alpha crystallin family	30 kDa heat shock protein OS=Neurospora crassa (strain ATCC 24698 / 74-OR23-1A / CBS 708.71 / DSM 1257 / FGSC 987) OX=367110 GN=hsp30 PE=3 SV=1	O	Posttranslational modification, protein turnover, chaperones	30 kDa heat shock protein [Fusarium graminearum PH-1]
gene8632	203	221	205	8	4	17	11.583617	13.510751	11.716619	28.273155	11.654192	62.072006	0.008662785	1.430418215	up	--	--	Cellular Component: anaphase-promoting complex (GO:0005680);; Biological Process: regulation of mitotic metaphase/anaphase transition (GO:0030071);; Biological Process: anaphase-promoting complex-dependent catabolic process (GO:0031145);;	K03351|0.0e+00|fgr:FGSG_05437|K03351 anaphase-promoting complex subunit 4 | (RefSeq) hypothetical protein	Cell cycle - yeast (ko04111);; Meiosis - yeast (ko04113);; Ubiquitin mediated proteolysis (ko04120)	--	--	Anaphase-promoting complex, cyclosome, subunit 4	--	--	--	hypothetical protein FGSG_05437 [Fusarium graminearum PH-1]
gene10111	463	337	494	23	21	15	17.994987	14.040381	19.215696	57.941685	51.527393	38.738968	1.02E-05	1.420142567	up	[QV]	Secondary metabolites biosynthesis, transport and catabolism;; Defense mechanisms	Molecular Function: peroxidase activity (GO:0004601);; Molecular Function: iron ion binding (GO:0005506);; Biological Process: response to oxidative stress (GO:0006979);; Molecular Function: oxidoreductase activity, acting on paired donors, with incorporation or reduction of molecular oxygen (GO:0016705);; Molecular Function: heme binding (GO:0020037);;	K17862|0.0e+00|fgr:FGSG_10960|K17862 linoleate 10R-lipoxygenase [EC:1.13.11.62] | (RefSeq) hypothetical protein	Linoleic acid metabolism (ko00591)	--	--	Animal haem peroxidase	Linoleate 10R-lipoxygenase OS=Neosartorya fumigata (strain ATCC MYA-4609 / Af293 / CBS 101355 / FGSC A1100) OX=330879 GN=ppoC PE=1 SV=2	S	Function unknown	hypothetical protein FGSG_10960 [Fusarium graminearum PH-1]
gene13576	417	346	398	11	28	14	93.113998	82.871689	88.991623	148.324265	402.609863	200.22879	0.000178998	1.419279693	up	--	--	--	--	--	--	--	--	--	--	--	hypothetical protein FGSG_13505 [Fusarium graminearum PH-1]
gene512	606	544	649	16	30	36	45.633255	43.911816	48.938747	75.471573	144.867386	177.340744	5.08E-07	1.416986059	up	[G]	Carbohydrate transport and metabolism	Cellular Component: integral component of membrane (GO:0016021);; Molecular Function: transmembrane transporter activity (GO:0022857);;	K08856|2.2e-32|ani:AN1476.2|K08856 serine/threonine kinase 16 [EC:2.7.11.1] | (RefSeq) hypothetical protein	--	[R]	General function prediction only	Major Facilitator Superfamily	Uncharacterized MFS-type transporter C1271.10c OS=Schizosaccharomyces pombe (strain 972 / ATCC 24843) OX=284812 GN=SPBC1271.10c PE=1 SV=1	S	Function unknown	hypothetical protein FGSG_00405 [Fusarium graminearum PH-1]
gene9778	251	196	235	11	14	6	22.749546	19.016317	21.291552	64.645859	80.616661	35.600895	8.35E-05	1.413600434	up	--	--	--	K15393|2.0e-47|afv:AFLA_139470|K15393 beta-cyclopiazonate dehydrogenase [EC:1.21.99.1] | (RefSeq) FAD dependent oxidoreductase, putative	--	--	--	FAD dependent oxidoreductase	FAD-dependent oxidoreductase oblC OS=Aspergillus clavatus (strain ATCC 1007 / CBS 513.65 / DSM 816 / NCTC 3887 / NRRL 1) OX=344612 GN=oblC PE=1 SV=1	S	Function unknown	hypothetical protein FGSG_11232 [Fusarium graminearum PH-1]
gene4576	402	433	352	22	18	14	63.048176	72.687332	55.214233	229.01265	181.620453	144.507248	1.69E-06	1.409899535	up	--	--	Molecular Function: molecular_function (GO:0003674);; Molecular Function: catalytic activity (GO:0003824);; Molecular Function: pyridoxamine-phosphate oxidase activity (GO:0004733);; Biological Process: cellular aldehyde metabolic process (GO:0006081);; Biological Process: cellular aromatic compound metabolic process (GO:0006725);; Biological Process: obsolete coenzyme metabolic process (GO:00067…	--	--	--	--	Pyridoxamine 5'-phosphate oxidase	Pyridoxamine 5'-phosphate oxidase YLR456W homolog OS=Saccharomyces cerevisiae (strain ATCC 204508 / S288c) OX=559292 GN=YLR456W PE=1 SV=1	S	Function unknown	hypothetical protein FGSG_08689 [Fusarium graminearum PH-1]
gene12712	361	543	396	24	10	25	12.87522	20.749809	14.1417	55.169491	22.442389	58.125977	0.006294223	1.402367673	up	--	--	--	--	--	--	--	Folliculin-interacting protein N-terminus	--	S	Function unknown	hypothetical protein FGSG_09765 [Fusarium graminearum PH-1]
gene411	109	107	96	6	6	2	14.361399	15.16605	12.618972	45.227654	43.680229	17.720028	0.008801961	1.391902013	up	[H]	Coenzyme transport and metabolism	Biological Process: tRNA wobble uridine modification (GO:0002098);; Molecular Function: tRNA (uracil) methyltransferase activity (GO:0016300);;	K15444|2.0e-152|fgr:FGSG_00319|K15444 tRNA (uracil-5-)-methyltransferase TRM9 [EC:2.1.1.229] | (RefSeq) hypothetical protein	--	[R]	General function prediction only	Methyltransferase domain	tRNA (carboxymethyluridine(34)-5-O)-methyltransferase OS=Schizosaccharomyces pombe (strain 972 / ATCC 24843) OX=284812 GN=trm9 PE=3 SV=1	Q	Secondary metabolites biosynthesis, transport and catabolism	hypothetical protein FGSG_00319 [Fusarium graminearum PH-1]
gene11951	139	187	164	4	12	6	6.155633	8.894536	7.305359	11.816937	35.079273	16.797007	0.008493702	1.389230529	up	--	--	Cellular Component: cytoplasm (GO:0005737);; Biological Process: exocytosis (GO:0006887);;	K15071|0.0e+00|fgr:FGSG_07422|K15071 recyclin-1 | (RefSeq) hypothetical protein	--	[U]	Intracellular trafficking, secretion, and vesicular transport	Exocyst complex component Sec10	F-box protein pof6 OS=Schizosaccharomyces pombe (strain 972 / ATCC 24843) OX=284812 GN=pof6 PE=1 SV=1	U	Intracellular trafficking, secretion, and vesicular transport	hypothetical protein FGSG_07422 [Fusarium graminearum PH-1]
gene8501	683	688	739	32	35	27	47.008377	50.734356	50.945793	142.402008	154.321381	120.081985	1.31E-14	1.382183658	up	[CIR]	Energy production and conversion;; Lipid transport and metabolism;; General function prediction only	Molecular Function: oxidoreductase activity (GO:0016491);; Molecular Function: heme binding (GO:0020037);; Molecular Function: metal ion binding (GO:0046872);;	K00101|2.2e-291|fgr:FGSG_05328|K00101 L-lactate dehydrogenase (cytochrome) [EC:1.1.2.3] | (RefSeq) cytochrome b2	Pyruvate metabolism (ko00620)	[C]	Energy production and conversion	FMN-dependent dehydrogenase	Cytochrome b2, mitochondrial OS=Wickerhamomyces anomalus OX=4927 GN=CYB2 PE=1 SV=2	C	Energy production and conversion	cytochrome b2 [Fusarium graminearum PH-1]
gene8761	744	887	812	58	23	28	54.85136	70.103416	59.899479	282.027252	108.894157	134.79924	0.003572751	1.381344073	up	[E]	Amino acid transport and metabolism	Molecular Function: 4-aminobutyrate transaminase activity (GO:0003867);; Biological Process: gamma-aminobutyric acid metabolic process (GO:0009448);; Molecular Function: pyridoxal phosphate binding (GO:0030170);;	K13524|1.4e-291|fgr:FGSG_05554|K13524 4-aminobutyrate aminotransferase / (S)-3-amino-2-methylpropionate transaminase [EC:2.6.1.19 2.6.1.22] | (RefSeq) 4-aminobutyrate aminotransferase	Alanine, aspartate and glutamate metabolism (ko00250);; Valine, leucine and isoleucine degradation (ko00280);; beta-Alanine metabolism (ko00410);; Propanoate metabolism (ko00640);; Butanoate metabolism (ko00650)	[E]	Amino acid transport and metabolism	Aminotransferase class-III	4-aminobutyrate aminotransferase OS=Emericella nidulans (strain FGSC A4 / ATCC 38163 / CBS 112.46 / NRRL 194 / M139) OX=227321 GN=gatA PE=3 SV=1	E	Amino acid transport and metabolism	4-aminobutyrate aminotransferase [Fusarium graminearum PH-1]
gene849	304	291	395	6	19	19	28.931942	29.646259	37.659748	34.124371	112.932137	119.582741	0.006432911	1.380926323	up	--	--	--	K00102|1.9e-94|val:VDBG_07230|K00102 D-lactate dehydrogenase (cytochrome) [EC:1.1.2.4] | (RefSeq) D-lactate dehydrogenase	Pyruvate metabolism (ko00620)	[R]	General function prediction only	--	Protein ssh4 OS=Neosartorya fischeri (strain ATCC 1020 / DSM 3700 / CBS 544.65 / FGSC A1164 / JCM 1740 / NRRL 181 / WB 181) OX=331117 GN=ssh4 PE=3 SV=1	S	Function unknown	hypothetical protein FGSG_00698 [Fusarium graminearum PH-1]
gene12817	285	298	316	23	9	8	40.61161	45.551018	45.098213	215.110092	82.816917	69.293549	0.004640885	1.379665068	up	[I]	Lipid transport and metabolism	Molecular Function: hydrolase activity (GO:0016787);;	K24279|4.1e-06|mgr:MGG_04680|K24279 putative ergosteryl-3beta-O-L-aspartate hydrolase | (RefSeq) hypothetical protein	--	--	--	alpha/beta hydrolase fold	--	S	Function unknown	hypothetical protein FGSG_09670 [Fusarium graminearum PH-1]
gene9969	1380	1305	1317	73	37	67	119.108185	120.755829	113.799561	413.253296	206.717285	381.598969	8.24E-07	1.372034293	up	[G]	Carbohydrate transport and metabolism	Cellular Component: integral component of membrane (GO:0016021);; Molecular Function: transmembrane transporter activity (GO:0022857);;	K01939|2.0e-82|aalt:CC77DRAFT_1028162|K01939 adenylosuccinate synthase [EC:6.3.4.4] | (RefSeq) hypothetical protein	Purine metabolism (ko00230);; Alanine, aspartate and glutamate metabolism (ko00250)	[G]	Carbohydrate transport and metabolism	Major Facilitator Superfamily	Uncharacterized transporter C1683.12 OS=Schizosaccharomyces pombe (strain 972 / ATCC 24843) OX=284812 GN=SPBC1683.12 PE=3 SV=1	G	Carbohydrate transport and metabolism	hypothetical protein FGSG_11084 [Fusarium graminearum PH-1]
gene8133	937	933	1024	22	61	45	219.09404	233.739517	239.44191	332.564392	924.768127	688.980347	0.001923905	1.371828096	up	--	--	--	--	--	--	--	--	--	--	--	unnamed protein product [Fusarium graminearum]
gene11901	280	250	262	7	14	14	26.744898	25.525129	25.009832	37.999897	84.920036	87.555588	6.80E-06	1.37124472	up	--	--	Molecular Function: protein kinase activity (GO:0004672);; Molecular Function: ATP binding (GO:0005524);; Cellular Component: mitochondrial matrix (GO:0005759);;	K00898|7.5e-262|fgr:FGSG_07381|K00898 pyruvate dehydrogenase kinase 2/3/4 [EC:2.7.11.2] | (RefSeq) hypothetical protein	--	[T]	Signal transduction mechanisms	Mitochondrial branched-chain alpha-ketoacid dehydrogenase kinase	[Pyruvate dehydrogenase (acetyl-transferring)] kinase 2, mitochondrial OS=Saccharomyces cerevisiae (strain ATCC 204508 / S288c) OX=559292 GN=PKP2 PE=1 SV=3	T	Signal transduction mechanisms	hypothetical protein FGSG_07381 [Fusarium graminearum PH-1]
gene10678	1254	1178	1106	54	38	61	110.500656	111.199356	97.519623	311.192322	218.940338	353.973694	2.06E-13	1.339126434	up	[P]	Inorganic ion transport and metabolism	Molecular Function: N,N-dimethylaniline monooxygenase activity (GO:0004499);; Cellular Component: integral component of membrane (GO:0016021);; Molecular Function: flavin adenine dinucleotide binding (GO:0050660);; Molecular Function: NADP binding (GO:0050661);;	--	--	--	--	Flavin-binding monooxygenase-like	Baeyer-Villiger monooxygenase ATR8 OS=Stachybotrys chlorohalonata (strain IBT 40285) OX=1283841 GN=ATR8 PE=3 SV=1	Q	Secondary metabolites biosynthesis, transport and catabolism	hypothetical protein FGSG_11298 [Fusarium graminearum PH-1]
gene8557	294	269	248	18	5	12	13.53637	13.294179	11.442319	52.395344	14.509504	34.240086	0.00149614	1.336305195	up	--	--	Biological Process: transcription by RNA polymerase III (GO:0006383);;	K15201|0.0e+00|fgr:FGSG_05376|K15201 general transcription factor 3C polypeptide 3 (transcription factor C subunit 4) | (RefSeq) hypothetical protein	--	[K]	Transcription	Tetratricopeptide repeat	Transcription factor tau subunit sfc4 OS=Schizosaccharomyces pombe (strain 972 / ATCC 24843) OX=284812 GN=sfc4 PE=1 SV=1	K	Transcription	hypothetical protein FGSG_05376 [Fusarium graminearum PH-1]
gene3738	406	292	420	12	20	16	34.217426	26.298065	35.39341	66.832649	109.503227	86.060921	0.00013338	1.333420548	up	--	--	Molecular Function: molecular_function (GO:0003674);; Molecular Function: GTPase activator activity (GO:0005096);; Molecular Function: binding (GO:0005488);; Molecular Function: protein binding (GO:0005515);; Cellular Component: cellular_component (GO:0005575);; Cellular Component: intracellular (GO:0005622);; Cellular Component: obsolete cell (GO:0005623);; Cellular Component: cytoplasm (GO:0005…	K20360|9.7e-198|fgr:FGSG_13731|K20360 TBC1 domain family member 2 | (RefSeq) TBC1 domain family member 22A	--	[U]	Intracellular trafficking, secretion, and vesicular transport	Rab-GTPase-TBC domain	GTPase-activating protein gyp1 OS=Schizosaccharomyces pombe (strain 972 / ATCC 24843) OX=284812 GN=gyp1 PE=3 SV=1	U	Intracellular trafficking, secretion, and vesicular transport	TBC1 domain family member 22A [Fusarium graminearum PH-1]
gene10670	864	894	847	23	52	37	30.331308	33.656063	29.74614	53.091545	118.325531	86.52845	3.32E-05	1.32954578	up	--	--	--	--	--	--	--	Adaptin N terminal region	--	S	Function unknown	hypothetical protein FGSG_11306 [Fusarium graminearum PH-1]
gene3870	390	518	515	20	14	27	26.885334	38.30183	35.546219	91.434158	61.932869	122.919312	0.000260961	1.323778837	up	[G]	Carbohydrate transport and metabolism	Molecular Function: mannan endo-1,6-alpha-mannosidase activity (GO:0008496);; Cellular Component: integral component of membrane (GO:0016021);; Biological Process: carbohydrate catabolic process (GO:0016052);;	K08257|1.7e-282|fgr:FGSG_10387|K08257 mannan endo-1,6-alpha-mannosidase [EC:3.2.1.101] | (RefSeq) hypothetical protein	--	--	--	Glycosyl hydrolase family 76	Mannan endo-1,6-alpha-mannosidase DCW1 OS=Ashbya gossypii (strain ATCC 10895 / CBS 109.51 / FGSC 9923 / NRRL Y-1056) OX=284811 GN=DCW1 PE=3 SV=2	G	Carbohydrate transport and metabolism	hypothetical protein FGSG_10387 [Fusarium graminearum PH-1]
gene10673	576	756	743	23	47	19	46.034176	64.748375	59.44503	117.156914	245.650864	98.501778	0.006637107	1.323672098	up	[QV]	Secondary metabolites biosynthesis, transport and catabolism;; Defense mechanisms	Molecular Function: iron ion binding (GO:0005506);; Cellular Component: integral component of membrane (GO:0016021);; Molecular Function: oxidoreductase activity, acting on paired donors, with incorporation or reduction of molecular oxygen (GO:0016705);; Molecular Function: heme binding (GO:0020037);;	K16261|4.2e-54|fpu:FPSE_05313|K16261 yeast amino acid transporter | (RefSeq) hypothetical protein	--	[QI]	Secondary metabolites biosynthesis, transport and catabolism;; Lipid transport and metabolism	Cytochrome P450	Cytochrome P450 monooxygenase PC-21 OS=Penicillium crustosum OX=36656 GN=PC-21 PE=3 SV=1	--	--	hypothetical protein FGSG_11303 [Fusarium graminearum PH-1]
gene792	543	442	447	14	20	27	51.599075	44.958107	42.538174	87.435081	124.577736	166.68309	2.62E-06	1.319159931	up	--	--	--	--	--	--	--	--	--	--	--	hypothetical protein FGSG_00652 [Fusarium graminearum PH-1]
gene6870	424	405	415	10	26	17	78.903076	80.757637	77.132362	118.125763	312.143738	200.529602	8.23E-08	1.31790905	up	--	--	Cellular Component: extracellular region (GO:0005576);; Molecular Function: cutinase activity (GO:0050525);;	K08095|4.1e-123|fgr:FGSG_03457|K08095 cutinase [EC:3.1.1.74] | (RefSeq) cutinase precursor	--	--	--	Cutinase	Cutinase 1 OS=Fusarium solani subsp. pisi OX=70791 GN=CUT1 PE=1 SV=1	G	Carbohydrate transport and metabolism	cutinase precursor [Fusarium graminearum PH-1]
gene4117	382	312	364	18	10	17	75.131912	65.887917	71.804604	233.805542	124.32679	222.34848	3.58E-06	1.317389053	up	--	--	--	--	--	--	--	--	--	--	--	hypothetical protein FGSG_10598 [Fusarium graminearum PH-1]
gene11857	198	165	202	13	3	8	13.193913	11.764547	13.433991	53.012192	11.315866	34.399715	0.002467787	1.315731889	up	--	--	--	--	--	--	--	--	--	--	--	hypothetical protein FGSG_07346 [Fusarium graminearum PH-1]
gene5723	1023	924	1042	33	30	64	83.012428	80.345253	84.576317	173.517273	155.426514	345.64212	0.000399101	1.315697357	up	--	--	Molecular Function: peroxidase activity (GO:0004601);; Biological Process: response to oxidative stress (GO:0006979);; Molecular Function: heme binding (GO:0020037);; Molecular Function: metal ion binding (GO:0046872);;	K20205|1.7e-07|abp:AGABI1DRAFT80178|K20205 manganese peroxidase [EC:1.11.1.13] | (RefSeq) AGABI1DRAFT_80178; hypothetical protein	--	--	--	Peroxidase	--	E	Amino acid transport and metabolism	hypothetical protein FGSG_04434 [Fusarium graminearum PH-1]
gene4311	427	307	423	15	15	19	68.421593	52.642338	67.834953	158.847351	151.298279	194.664154	4.76E-05	1.313490108	up	--	--	Molecular Function: peroxidase activity (GO:0004601);;	K21820|4.6e-09|abv:AGABI2DRAFT207786|K21820 unspecific peroxygenase [EC:1.11.2.1] | (RefSeq) AGABI2DRAFT_207786; hypothetical protein	--	--	--	Peroxidase, family 2	Aromatic peroxygenase OS=Agrocybe aegerita OX=5400 GN=APO1 PE=1 SV=1	E	Amino acid transport and metabolism	hypothetical protein FGSG_08911 [Fusarium graminearum PH-1]
gene8577	783	691	723	39	32	22	54.818813	51.853226	50.692036	179.163971	147.181519	102.321037	3.05E-12	1.309270873	up	--	--	Molecular Function: GTP binding (GO:0005525);;	K16948|9.9e-07|ncs:NCAS_0H01990|K16948 cell division control protein 12 | (RefSeq) NCAS0H01990; hypothetical protein	--	[DZU]	Cell cycle control, cell division, chromosome partitioning;; Cytoskeleton;; Intracellular trafficking, secretion, and vesicular transport	Septin	Cell division control protein 10 OS=Saccharomyces cerevisiae (strain ATCC 204508 / S288c) OX=559292 GN=CDC10 PE=1 SV=1	--	--	hypothetical protein FGSG_05392 [Fusarium graminearum PH-1]
gene8307	358	375	377	14	24	9	11.630182	13.044469	12.235641	28.35354	51.12114	19.476826	1.77E-05	1.307903343	up	--	--	--	K04648|0.0e+00|fgr:FGSG_05152|K04648 dynactin 1 | (RefSeq) dynactin	--	[DZ]	Cell cycle control, cell division, chromosome partitioning;; Cytoskeleton	Dynein associated protein	Dynactin, 150 kDa isoform OS=Neurospora crassa (strain ATCC 24698 / 74-OR23-1A / CBS 708.71 / DSM 1257 / FGSC 987) OX=367110 GN=ro-3 PE=3 SV=3	--	--	dynactin [Fusarium graminearum PH-1]
gene11532	215	175	178	13	6	5	51.173691	44.643948	42.29784	191.054779	83.955246	78.139572	0.002258438	1.307200619	up	--	--	--	--	--	--	--	--	--	--	--	hypothetical protein FGSG_07082 [Fusarium graminearum PH-1]
gene3764	734	674	767	30	15	46	96.995682	95.454842	101.528717	262.463928	125.065102	401.070923	0.007404903	1.293462315	up	[O]	Posttranslational modification, protein turnover, chaperones	Cellular Component: integral component of membrane (GO:0016021);; Molecular Function: antioxidant activity (GO:0016209);; Molecular Function: oxidoreductase activity (GO:0016491);;	K03564|3.1e-109|fgr:FGSG_10296|K03564 thioredoxin-dependent peroxiredoxin [EC:1.11.1.24] | (RefSeq) hypothetical protein	--	[O]	Posttranslational modification, protein turnover, chaperones	AhpC/TSA family	Peroxiredoxin DOT5 OS=Saccharomyces cerevisiae (strain ATCC 204508 / S288c) OX=559292 GN=DOT5 PE=1 SV=1	O	Posttranslational modification, protein turnover, chaperones	unnamed protein product [Fusarium graminearum]
gene8670	211	239	194	10	12	5	11.108185	13.480545	10.211946	33.095135	39.859047	16.49798	0.002132414	1.291631797	up	--	--	Molecular Function: DNA-binding transcription factor activity, RNA polymerase II-specific (GO:0000981);; Molecular Function: DNA binding (GO:0003677);; Cellular Component: nucleus (GO:0005634);; Biological Process: transcription, DNA-templated (GO:0006351);; Molecular Function: zinc ion binding (GO:0008270);; Cellular Component: host cell nucleus (GO:0042025);;	--	--	--	--	Fungal specific transcription factor domain	Lactose regulatory protein LAC9 OS=Kluyveromyces lactis (strain ATCC 8585 / CBS 2359 / DSM 70799 / NBRC 1267 / NRRL Y-1140 / WM37) OX=284590 GN=LAC9 PE=1 SV=1	K	Transcription	hypothetical protein FGSG_12742 [Fusarium graminearum PH-1]
gene3650	368	435	418	15	11	25	20.551872	26.040344	23.381926	52.729244	39.343086	92.54731	0.000214671	1.287178201	up	--	--	Molecular Function: protein kinase activity (GO:0004672);; Molecular Function: ATP binding (GO:0005524);;	K08876|0.0e+00|fgr:FGSG_10196|K08876 SCY1-like protein 1 | (RefSeq) hypothetical protein	--	[R]	General function prediction only	Protein kinase domain	Protein kinase domain-containing protein ppk3 OS=Schizosaccharomyces pombe (strain 972 / ATCC 24843) OX=284812 GN=ppk3 PE=4 SV=1	T	Signal transduction mechanisms	unnamed protein product [Fusarium graminearum]
gene2669	1473	1447	1470	64	53	66	118.61869	124.869553	118.471817	338.747894	278.521271	354.499329	4.89E-26	1.286279159	up	[C]	Energy production and conversion	Molecular Function: oxidoreductase activity, acting on the aldehyde or oxo group of donors, NAD or NADP as acceptor (GO:0016620);;	K00128|1.4e-288|fgr:FGSG_02273|K00128 aldehyde dehydrogenase (NAD+) [EC:1.2.1.3] | (RefSeq) aldehyde dehydrogenase	Glycolysis / Gluconeogenesis (ko00010);; Ascorbate and aldarate metabolism (ko00053);; Fatty acid degradation (ko00071);; Valine, leucine and isoleucine degradation (ko00280);; Lysine degradation (ko00310);; Arginine and proline metabolism (ko00330);; Histidine metabolism (ko00340);; Tryptophan metabolism (ko00380);; beta-Alanine metabolism (ko00410);; Glycerolipid metabolism (ko00561);; Pyruvate…	[C]	Energy production and conversion	Aldehyde dehydrogenase family	Aldehyde dehydrogenase OS=Alternaria alternata OX=5599 GN=ALTA10 PE=1 SV=2	C	Energy production and conversion	unnamed protein product [Fusarium graminearum]
gene2932	3138	3081	3212	156	123	114	272.960175	287.172638	279.565582	897.190491	701.579346	659.345337	1.94E-38	1.285740863	up	[C]	Energy production and conversion	Biological Process: carbohydrate metabolic process (GO:0005975);; Biological Process: tricarboxylic acid cycle (GO:0006099);; Biological Process: malate metabolic process (GO:0006108);; Molecular Function: L-malate dehydrogenase activity (GO:0030060);;	K00026|1.4e-185|fgr:FGSG_02504|K00026 malate dehydrogenase [EC:1.1.1.37] | (RefSeq) malate dehydrogenase	Citrate cycle (TCA cycle) (ko00020);; Cysteine and methionine metabolism (ko00270);; Pyruvate metabolism (ko00620);; Glyoxylate and dicarboxylate metabolism (ko00630);; Carbon metabolism (ko01200)	[C]	Energy production and conversion	lactate/malate dehydrogenase, alpha/beta C-terminal domain	Malate dehydrogenase, cytoplasmic OS=Candida albicans (strain SC5314 / ATCC MYA-2876) OX=237561 GN=MDH1 PE=1 SV=2	C	Energy production and conversion	malate dehydrogenase [Fusarium graminearum PH-1]
gene4806	213	185	180	10	8	6	5.790572	5.386646	4.90038	16.389004	12.890516	9.789923	0.001225579	1.281230986	up	--	--	Molecular Function: protein binding (GO:0005515);;	--	--	[S]	Function unknown	Regulator of chromosome condensation (RCC1) repeat	BTB/POZ domain-containing protein 1 OS=Schizosaccharomyces pombe (strain 972 / ATCC 24843) OX=284812 GN=btb1 PE=1 SV=1	--	--	hypothetical protein FGSG_08490 [Fusarium graminearum PH-1]
gene9384	157	180	169	10	3	8	9.735698	11.917116	10.449794	37.291332	10.508247	32.800354	0.004406807	1.278232136	up	[I]	Lipid transport and metabolism	Biological Process: lipid metabolic process (GO:0006629);; Cellular Component: integral component of membrane (GO:0016021);; Molecular Function: acetoacetate-CoA ligase activity (GO:0030729);;	K01907|0.0e+00|fgr:FGSG_06090|K01907 acetoacetyl-CoA synthetase [EC:6.2.1.16] | (RefSeq) hypothetical protein	Valine, leucine and isoleucine degradation (ko00280);; Butanoate metabolism (ko00650)	[I]	Lipid transport and metabolism	AMP-binding enzyme	Malonamoyl-CoA synthetase vrtB OS=Penicillium aethiopicum OX=36650 GN=vrtB PE=1 SV=1	I	Lipid transport and metabolism	hypothetical protein FGSG_06090 [Fusarium graminearum PH-1]
gene7596	268	247	282	14	15	4	49.170593	48.484943	51.824272	169.323196	171.172577	48.245373	0.000168139	1.277433186	up	[O]	Posttranslational modification, protein turnover, chaperones	Molecular Function: catalytic activity (GO:0003824);; Cellular Component: cytoplasm (GO:0005737);; Biological Process: aromatic amino acid family metabolic process (GO:0009072);;	K01800|8.9e-126|fgr:FGSG_02852|K01800 maleylacetoacetate isomerase [EC:5.2.1.2] | (RefSeq) hypothetical protein	Tyrosine metabolism (ko00350)	[O]	Posttranslational modification, protein turnover, chaperones	Glutathione S-transferase, N-terminal domain	Probable glutathione S-transferase OS=Coccidioides immitis (strain RS) OX=246410 GN=CIMG_01314 PE=1 SV=2	O	Posttranslational modification, protein turnover, chaperones	hypothetical protein FGSG_02852 [Fusarium graminearum PH-1]
gene3845	314	248	316	16	8	12	86.738449	73.43251	87.341499	284.430786	131.175003	204.235703	0.00024057	1.265353246	up	[R]	General function prediction only	--	K09780|2.3e-63|fgr:FGSG_10366|K09780 uncharacterized protein | (RefSeq) hypothetical protein	--	--	--	YCII-related domain	Aspartate kinase FUB3 OS=Fusarium oxysporum f. sp. lycopersici (strain 4287 / CBS 123668 / FGSC 9935 / NRRL 34936) OX=426428 GN=FUB3 PE=1 SV=1	S	Function unknown	unnamed protein product [Fusarium graminearum]
gene12700	258	294	276	6	18	10	77.783127	95.018768	83.353699	112.771378	350.595032	196.060883	0.001504585	1.262436932	up	--	--	Molecular Function: actin binding (GO:0003779);; Cellular Component: nucleus (GO:0005634);; Cellular Component: cytoplasm (GO:0005737);; Biological Process: negative regulation of Arp2/3 complex-mediated actin nucleation (GO:0034316);; Molecular Function: Arp2/3 complex binding (GO:0071933);;	--	--	[W]	Extracellular structures	Cofilin/tropomyosin-type actin-binding protein	--	W	Extracellular structures	hypothetical protein FPSE_02303 [Fusarium pseudograminearum CS3096]
gene12699	376	389	381	8	17	22	38.159599	42.245308	38.650509	51.465042	112.571304	144.48436	8.99E-06	1.262116663	up	[R]	General function prediction only	--	--	--	[EH]	Amino acid transport and metabolism;; Coenzyme transport and metabolism	Probable molybdopterin binding domain	Uncharacterized protein YMR178W OS=Saccharomyces cerevisiae (strain ATCC 204508 / S288c) OX=559292 GN=YMR178W PE=1 SV=1	--	--	hypothetical protein FGSG_09776 [Fusarium graminearum PH-1]
gene9526	552	505	554	25	23	18	27.716276	27.195971	27.838745	82.069542	73.540108	59.192715	2.25E-09	1.261966281	up	--	--	Biological Process: reproduction (GO:0000003);; Biological Process: cell cycle checkpoint (GO:0000075);; Cellular Component: nuclear chromosome (GO:0000228);; Cellular Component: chromatin (GO:0000785);; Cellular Component: nuclear chromatin (GO:0000790);; Molecular Function: molecular_function (GO:0003674);; Cellular Component: cellular_component (GO:0005575);; Cellular Component: intracellular …	K17491|0.0e+00|fgr:FGSG_06212|K17491 protein phosphatase 4 regulatory subunit 3 | (RefSeq) hypothetical protein	--	[G]	Carbohydrate transport and metabolism	Component of IIS longevity pathway SMK-1	Uncharacterized protein C216.01c OS=Schizosaccharomyces pombe (strain 972 / ATCC 24843) OX=284812 GN=SPBC216.01c PE=2 SV=3	G	Carbohydrate transport and metabolism	hypothetical protein FGSG_06212 [Fusarium graminearum PH-1]
gene10905	1246	1218	1325	64	36	55	91.65274	95.995758	97.504669	311.072266	171.366745	265.39563	8.91E-12	1.259497424	up	[EH]	Amino acid transport and metabolism;; Coenzyme transport and metabolism	Molecular Function: magnesium ion binding (GO:0000287);; Molecular Function: catalytic activity (GO:0003824);; Molecular Function: thiamine pyrophosphate binding (GO:0030976);;	K12261|1.5e-07|npa:UCRNP2_5114|K12261 2-hydroxyacyl-CoA lyase 1 [EC:4.1.-.-] | (RefSeq) putative 2-hydroxyphytanoyl- lyase protein	Peroxisome (ko04146)	--	--	Thiamine pyrophosphate enzyme, N-terminal TPP binding domain	--	--	--	hypothetical protein FGRA07_05742 [Fusarium graminearum]
gene13262	665	623	769	26	21	37	51.315777	51.564701	59.42149	128.025848	101.889458	185.873001	3.38E-07	1.258245255	up	[E]	Amino acid transport and metabolism	Cellular Component: integral component of membrane (GO:0016021);; Biological Process: transmembrane transport (GO:0055085);;	K16261|0.0e+00|fgr:FGSG_09297|K16261 yeast amino acid transporter | (RefSeq) hypothetical protein	--	[E]	Amino acid transport and metabolism	Amino acid permease	Proline-specific permease OS=Emericella nidulans (strain FGSC A4 / ATCC 38163 / CBS 112.46 / NRRL 194 / M139) OX=227321 GN=prnB PE=2 SV=2	E	Amino acid transport and metabolism	hypothetical protein FGSG_09297 [Fusarium graminearum PH-1]
gene10089	153	168	144	5	10	4	20.326418	23.921326	19.204182	43.11655	82.807594	34.992809	0.008302452	1.25541834	up	[I]	Lipid transport and metabolism	Molecular Function: catalytic activity (GO:0003824);;	K07511|1.0e-10|afm:AFUA_8G01210|K07511 enoyl-CoA hydratase [EC:4.2.1.17] | (RefSeq) enoyl-CoA hydratase/isomerase family protein	Fatty acid elongation (ko00062);; Fatty acid degradation (ko00071);; Valine, leucine and isoleucine degradation (ko00280);; Lysine degradation (ko00310);; Tryptophan metabolism (ko00380);; beta-Alanine metabolism (ko00410);; Propanoate metabolism (ko00640);; Butanoate metabolism (ko00650);; Carbon metabolism (ko01200);; Fatty acid metabolism (ko01212)	[I]	Lipid transport and metabolism	Enoyl-CoA hydratase/isomerase	--	I	Lipid transport and metabolism	hypothetical protein FGSG_13880 [Fusarium graminearum PH-1]
gene6380	455	474	532	21	19	19	42.867256	47.794815	50.110771	131.257217	111.947449	116.808784	5.47E-07	1.240508034	up	[G]	Carbohydrate transport and metabolism	Cellular Component: integral component of membrane (GO:0016021);; Molecular Function: transmembrane transporter activity (GO:0022857);;	K02429|5.8e-254|fgr:FGSG_03869|K02429 MFS transporter, FHS family, L-fucose permease | (RefSeq) hypothetical protein	--	--	--	Major Facilitator Superfamily	--	G	Carbohydrate transport and metabolism	hypothetical protein FGSG_03869 [Fusarium graminearum PH-1]
gene7680	185	178	183	8	11	3	30.345289	31.281052	30.009201	81.489624	117.287178	30.54166	0.002267306	1.237390578	up	--	--	Biological Process: DNA replication checkpoint (GO:0000076);; Cellular Component: nucleus (GO:0005634);; Biological Process: cellular response to DNA damage stimulus (GO:0006974);; Biological Process: cell cycle (GO:0007049);; Biological Process: replication fork protection (GO:0048478);;	K10998|4.5e-142|fgr:FGSG_11622|K10998 replication fork protection complex subunit Csm3/Swi3 | (RefSeq) hypothetical protein	--	--	--	Replication Fork Protection Component Swi3	Chromosome segregation in meiosis protein 3 OS=Neurospora crassa (strain ATCC 24698 / 74-OR23-1A / CBS 708.71 / DSM 1257 / FGSC 987) OX=367110 GN=csm-3 PE=3 SV=1	D	Cell cycle control, cell division, chromosome partitioning	hypothetical protein FGSG_11622 [Fusarium graminearum PH-1]
gene1281	5111	5204	5262	204	243	179	502.714966	548.38916	517.866943	1330.21228	1569.664673	1174.300659	4.49E-26	1.232729687	up	--	--	Cellular Component: integral component of membrane (GO:0016021);;	--	--	--	--	--	--	--	--	hypothetical protein FGSG_11888 [Fusarium graminearum PH-1]
gene1094	920	996	1031	49	39	30	38.399117	44.574261	43.099377	133.559952	105.711319	81.816841	6.15E-10	1.227196157	up	[J]	Translation, ribosomal structure and biogenesis	Molecular Function: tRNA binding (GO:0000049);; Molecular Function: alanine-tRNA ligase activity (GO:0004813);; Molecular Function: ATP binding (GO:0005524);; Cellular Component: mitochondrion (GO:0005739);; Molecular Function: zinc ion binding (GO:0008270);; Biological Process: mitochondrial alanyl-tRNA aminoacylation (GO:0070143);;	K01872|0.0e+00|fgr:FGSG_00906|K01872 alanyl-tRNA synthetase [EC:6.1.1.7] | (RefSeq) alanyl-tRNA synthetase	Aminoacyl-tRNA biosynthesis (ko00970)	[J]	Translation, ribosomal structure and biogenesis	tRNA synthetases class II (A)	Alanine--tRNA ligase OS=Emericella nidulans (strain FGSC A4 / ATCC 38163 / CBS 112.46 / NRRL 194 / M139) OX=227321 GN=ala1 PE=3 SV=2	J	Translation, ribosomal structure and biogenesis	unnamed protein product [Fusarium graminearum]
gene2158	356	332	364	12	22	8	71.46978	71.255608	72.966316	152.67511	289.147705	107.25425	2.01E-05	1.224595824	up	--	--	--	--	--	--	--	--	--	--	--	hypothetical protein FGRA07_00116 [Fusarium graminearum]
gene8033	185	213	208	6	9	9	9.10316	11.233699	10.230158	19.629646	28.172228	26.35391	0.00300556	1.210929686	up	--	--	--	--	--	--	--	--	--	--	--	hypothetical protein FGSG_04916 [Fusarium graminearum PH-1]
gene2152	835	745	780	42	18	33	126.829025	121.353622	118.62648	414.547821	178.133224	334.324554	8.31E-05	1.20623399	up	[IQR]	Lipid transport and metabolism;; Secondary metabolites biosynthesis, transport and catabolism;; General function prediction only	--	K00069|1.2e-20|bcom:BAUCODRAFT_45582|K00069 15-hydroxyprostaglandin dehydrogenase (NAD) [EC:1.1.1.141] | (RefSeq) hypothetical protein	--	[R]	General function prediction only	short chain dehydrogenase	Short-chain dehydrogenase/reductase ascJ OS=Acremonium egyptiacum OX=749675 GN=ascJ PE=1 SV=1	Q	Secondary metabolites biosynthesis, transport and catabolism	hypothetical protein FGSG_01832 [Fusarium graminearum PH-1]
gene8294	369	380	369	16	12	16	43.341431	47.867657	43.398579	122.047714	90.349113	122.471733	1.04E-05	1.202793062	up	[R]	General function prediction only	--	--	--	--	--	AAA lid domain	--	--	--	hypothetical protein FGSG_05142 [Fusarium graminearum PH-1]
gene4367	1038	841	906	32	46	31	72.758537	63.113281	63.53574	146.788696	209.437592	140.441833	9.19E-09	1.197163967	up	[J]	Translation, ribosomal structure and biogenesis	Molecular Function: asparagine-tRNA ligase activity (GO:0004816);; Molecular Function: ATP binding (GO:0005524);; Biological Process: asparaginyl-tRNA aminoacylation (GO:0006421);;	K01893|0.0e+00|fgr:FGSG_08865|K01893 asparaginyl-tRNA synthetase [EC:6.1.1.22] | (RefSeq) asparaginyl-tRNA synthetase	Aminoacyl-tRNA biosynthesis (ko00970)	[J]	Translation, ribosomal structure and biogenesis	tRNA synthetases class II (D, K and N)	Asparagine--tRNA ligase, cytoplasmic OS=Saccharomyces cerevisiae (strain ATCC 204508 / S288c) OX=559292 GN=DED81 PE=1 SV=1	J	Translation, ribosomal structure and biogenesis	asparaginyl-tRNA synthetase [Fusarium graminearum]
gene1438	422	384	479	17	20	13	41.780441	40.696754	47.449963	109.647705	129.286301	82.286682	2.35E-05	1.188498672	up	--	--	--	K10585|1.1e-259|fgr:FGSG_01207|K10585 ubiquitin-conjugating enzyme E2 Z [EC:2.3.2.23] | (RefSeq) hypothetical protein	Ubiquitin mediated proteolysis (ko04120)	[O]	Posttranslational modification, protein turnover, chaperones	Ubiquitin-conjugating enzyme	Ubiquitin-conjugating enzyme E2-18 kDa OS=Saccharomyces cerevisiae (strain ATCC 204508 / S288c) OX=559292 GN=UBC11 PE=1 SV=1	O	Posttranslational modification, protein turnover, chaperones	hypothetical protein FGSG_01207 [Fusarium graminearum PH-1]
gene1556	615	518	514	17	19	28	31.575401	28.451071	26.390646	57.162415	61.799065	95.762062	4.72E-06	1.186149312	up	[GEPR]	Carbohydrate transport and metabolism;; Amino acid transport and metabolism;; Inorganic ion transport and metabolism;; General function prediction only	Cellular Component: integral component of membrane (GO:0016021);; Molecular Function: transmembrane transporter activity (GO:0022857);;	K08176|9.7e-40|cgi:CGB_C6070W|K08176 MFS transporter, PHS family, inorganic phosphate transporter | (RefSeq) inorganic phosphate transporter	--	[P]	Inorganic ion transport and metabolism	Sugar (and other) transporter	Putative inorganic phosphate transporter C1683.01 OS=Schizosaccharomyces pombe (strain 972 / ATCC 24843) OX=284812 GN=SPBC1683.01 PE=3 SV=1	P	Inorganic ion transport and metabolism	hypothetical protein FGSG_01311 [Fusarium graminearum PH-1]
gene10669	1419	1273	1400	53	41	65	137.36438	132.013931	135.587585	334.019592	256.301086	417.159393	3.54E-17	1.185963733	up	--	--	Cellular Component: integral component of membrane (GO:0016021);;	--	--	--	--	Protein of unknown function (DUF3712)	--	S	Function unknown	hypothetical protein FGSG_11307 [Fusarium graminearum PH-1]
gene7178	1685	1480	1709	52	62	75	175.241394	164.968338	177.927582	354.417725	420.132355	517.82373	1.50E-16	1.183581115	up	[X]	Mobilome: prophages, transposons	Molecular Function: hydrolase activity, hydrolyzing O-glycosyl compounds (GO:0004553);; Biological Process: carbohydrate metabolic process (GO:0005975);; Molecular Function: chitin binding (GO:0008061);;	K01183|2.1e-247|fgr:FGSG_03212|K01183 chitinase [EC:3.2.1.14] | (RefSeq) hypothetical protein	Amino sugar and nucleotide sugar metabolism (ko00520)	[G]	Carbohydrate transport and metabolism	Glycosyl hydrolases family 18	--	G	Carbohydrate transport and metabolism	hypothetical protein FGSG_03212 [Fusarium graminearum PH-1]
gene378	653	538	699	20	26	27	101.41964	89.435966	108.604675	199.013077	262.811371	273.660736	1.96E-06	1.179085811	up	[T]	Signal transduction mechanisms	Cellular Component: cellular_component (GO:0005575);; Cellular Component: intracellular (GO:0005622);; Cellular Component: obsolete cell (GO:0005623);; Cellular Component: cytoplasm (GO:0005737);; Cellular Component: mitochondrion (GO:0005739);; Cellular Component: mitochondrial matrix (GO:0005759);; Biological Process: sulfur compound metabolic process (GO:0006790);; Biological Process: nitrogen…	K22066|1.8e-57|fox:FOXG_01170|K22066 BolA-like protein 1 | (RefSeq) BolA protein	--	[T]	Signal transduction mechanisms	BolA-like protein	BolA-like protein 1 OS=Saccharomyces cerevisiae (strain ATCC 204508 / S288c) OX=559292 GN=BOL1 PE=1 SV=1	T	Signal transduction mechanisms	BolA protein [Fusarium graminearum]
gene11639	295	355	337	12	10	16	25.340633	32.727463	29.018059	67.461975	56.161762	91.517578	0.000715899	1.169400958	up	--	--	--	--	--	--	--	--	--	--	--	hypothetical protein FGSG_07170 [Fusarium graminearum PH-1]
gene10875	1862	1729	1639	43	79	79	157.312027	156.548279	138.59053	235.660431	434.606018	441.375183	4.02E-05	1.169029653	up	[O]	Posttranslational modification, protein turnover, chaperones	Molecular Function: aminopeptidase activity (GO:0004177);; Molecular Function: metal ion binding (GO:0046872);;	K01264|3.9e-299|fgr:FGSG_06527|K01264 aminopeptidase Y [EC:3.4.11.15] | (RefSeq) hypothetical protein	--	[OPR]	Posttranslational modification, protein turnover, chaperones;; Inorganic ion transport and metabolism;; General function prediction only	Peptidase family M28	Aminopeptidase Y OS=Saccharomyces cerevisiae (strain ATCC 204508 / S288c) OX=559292 GN=APE3 PE=1 SV=1	O	Posttranslational modification, protein turnover, chaperones	hypothetical protein FGSG_06527 [Fusarium graminearum PH-1]
gene11918	282	192	260	9	8	11	69.917686	51.022453	64.437981	135.564941	130.563553	181.672165	0.006688336	1.16293736	up	--	--	Molecular Function: translation elongation factor activity (GO:0003746);; Cellular Component: nucleus (GO:0005634);; Molecular Function: zinc ion binding (GO:0008270);; Biological Process: positive regulation of DNA-templated transcription, elongation (GO:0032786);;	K15171|3.3e-66|fgr:FGSG_07393|K15171 transcription elongation factor SPT4 | (RefSeq) transcription elongation factor SPT4	--	[K]	Transcription	Spt4/RpoE2 zinc finger	Transcription elongation factor SPT4 OS=Gibberella zeae (strain PH-1 / ATCC MYA-4620 / FGSC 9075 / NRRL 31084) OX=229533 GN=SPT4 PE=3 SV=2	K	Transcription	hypothetical protein FPSE_07556 [Fusarium pseudograminearum CS3096]
gene2530	2658	2697	2607	103	111	89	218.020523	237.000076	214.014435	559.079468	599.060242	484.596161	1.33E-25	1.154039131	up	[C]	Energy production and conversion	Molecular Function: oxidoreductase activity (GO:0016491);; Biological Process: oxidation-reduction process (GO:0055114);;	K00128|8.8e-288|fgr:FGSG_02160|K00128 aldehyde dehydrogenase (NAD+) [EC:1.2.1.3] | (RefSeq) aldehyde dehydrogenase	Glycolysis / Gluconeogenesis (ko00010);; Ascorbate and aldarate metabolism (ko00053);; Fatty acid degradation (ko00071);; Valine, leucine and isoleucine degradation (ko00280);; Lysine degradation (ko00310);; Arginine and proline metabolism (ko00330);; Histidine metabolism (ko00340);; Tryptophan metabolism (ko00380);; beta-Alanine metabolism (ko00410);; Glycerolipid metabolism (ko00561);; Pyruvate…	[C]	Energy production and conversion	Aldehyde dehydrogenase family	Aldehyde dehydrogenase OS=Alternaria alternata OX=5599 GN=ALTA10 PE=1 SV=2	E	Amino acid transport and metabolism	unnamed protein product [Fusarium graminearum]
gene1831	451	457	460	14	20	18	61.487045	66.731255	62.743515	121.987251	174.840118	157.153168	2.88E-06	1.152937438	up	[R]	General function prediction only	Cellular Component: cytosol (GO:0005829);; Cellular Component: retromer complex (GO:0030904);; Biological Process: retrograde transport, endosome to Golgi (GO:0042147);;	K18467|4.4e-113|fgr:FGSG_01552|K18467 vacuolar protein sorting-associated protein 29 | (RefSeq) hypothetical protein	Endocytosis (ko04144)	[U]	Intracellular trafficking, secretion, and vesicular transport	Calcineurin-like phosphoesterase superfamily domain	Vacuolar protein sorting-associated protein 29 OS=Schizosaccharomyces pombe (strain 972 / ATCC 24843) OX=284812 GN=vps29 PE=3 SV=1	U	Intracellular trafficking, secretion, and vesicular transport	hypothetical protein FPSE_00782 [Fusarium pseudograminearum CS3096]
gene12945	532	662	620	20	20	29	53.596886	71.519402	62.576447	132.074677	129.754959	189.829178	7.18E-05	1.151372477	up	--	--	Molecular Function: GTPase activator activity (GO:0005096);;	K12492|2.1e-212|fgr:FGSG_13605|K12492 ADP-ribosylation factor GTPase-activating protein 1 | (RefSeq) hypothetical protein	Endocytosis (ko04144)	[TUZ]	Signal transduction mechanisms;; Intracellular trafficking, secretion, and vesicular transport;; Cytoskeleton	Putative GTPase activating protein for Arf	ADP-ribosylation factor GTPase-activating protein GCS1 OS=Saccharomyces cerevisiae (strain ATCC 204508 / S288c) OX=559292 GN=GCS1 PE=1 SV=1	--	--	hypothetical protein FGSG_13605 [Fusarium graminearum PH-1]
gene7611	4239	3995	4117	123	158	187	276.212769	278.876984	268.415894	528.23822	677.335022	812.974976	7.35E-13	1.14906237	up	[E]	Amino acid transport and metabolism	Cellular Component: integral component of membrane (GO:0016021);; Molecular Function: transmembrane transporter activity (GO:0022857);;	K03305|0.0e+00|fgr:FGSG_02839|K03305 proton-dependent oligopeptide transporter, POT family | (RefSeq) hypothetical protein	--	[E]	Amino acid transport and metabolism	POT family	Probable peptide transporter ptr2 OS=Schizosaccharomyces pombe (strain 972 / ATCC 24843) OX=284812 GN=ptr2 PE=1 SV=1	E	Amino acid transport and metabolism	hypothetical protein FGSG_02839 [Fusarium graminearum PH-1]
gene1302	1922	1690	1617	71	59	68	104.123299	98.057251	87.63784	254.34671	207.590439	244.629196	1.60E-13	1.148153407	up	[EH]	Amino acid transport and metabolism;; Coenzyme transport and metabolism	Molecular Function: magnesium ion binding (GO:0000287);; Molecular Function: acetolactate synthase activity (GO:0003984);; Biological Process: isoleucine biosynthetic process (GO:0009097);; Biological Process: valine biosynthetic process (GO:0009099);; Molecular Function: thiamine pyrophosphate binding (GO:0030976);; Molecular Function: flavin adenine dinucleotide binding (GO:0050660);;	K01652|0.0e+00|fgr:FGSG_01086|K01652 acetolactate synthase I/II/III large subunit [EC:2.2.1.6] | (RefSeq) acetolactate synthase catalytic subunit	Valine, leucine and isoleucine biosynthesis (ko00290);; Butanoate metabolism (ko00650);; C5-Branched dibasic acid metabolism (ko00660);; Pantothenate and CoA biosynthesis (ko00770);; 2-Oxocarboxylic acid metabolism (ko01210);; Biosynthesis of amino acids (ko01230)	[EH]	Amino acid transport and metabolism;; Coenzyme transport and metabolism	Thiamine pyrophosphate enzyme, N-terminal TPP binding domain	Acetolactate synthase catalytic subunit, mitochondrial OS=Saccharomyces cerevisiae (strain ATCC 204508 / S288c) OX=559292 GN=ILV2 PE=1 SV=1	H	Coenzyme transport and metabolism	acetolactate synthase catalytic subunit [Fusarium graminearum PH-1]
gene5765	398	310	324	10	17	12	22.381615	18.65881	18.215618	37.306561	59.756252	41.446289	0.000785073	1.146769123	up	--	--	Molecular Function: aspartic-type endopeptidase activity (GO:0004190);;	K01379|3.6e-292|fgr:FGSG_04397|K01379 cathepsin D [EC:3.4.23.5] | (RefSeq) hypothetical protein	--	[O]	Posttranslational modification, protein turnover, chaperones	Eukaryotic aspartyl protease	Probable aspartic-type endopeptidase CTSD OS=Arthroderma benhamiae (strain ATCC MYA-4681 / CBS 112371) OX=663331 GN=CTSD PE=3 SV=1	O	Posttranslational modification, protein turnover, chaperones	hypothetical protein FGSG_04397 [Fusarium graminearum PH-1]
gene13025	583	574	588	14	29	23	31.241972	32.974632	31.519459	49.785343	101.563293	80.995285	1.30E-07	1.145963187	up	--	--	Molecular Function: actin binding (GO:0003779);; Molecular Function: Rho GTPase binding (GO:0017048);; Biological Process: actin cytoskeleton organization (GO:0030036);;	--	--	--	--	Diaphanous GTPase-binding Domain	GTPase-binding protein rid1 OS=Schizosaccharomyces pombe (strain 972 / ATCC 24843) OX=284812 GN=rid1 PE=4 SV=2	S	Function unknown	hypothetical protein FGSG_09486 [Fusarium graminearum PH-1]
gene9388	250	279	301	10	10	11	23.762234	28.434233	28.626366	60.244293	59.937695	69.569275	0.001852312	1.127115751	up	[E]	Amino acid transport and metabolism	Molecular Function: acetyl-CoA:L-glutamate N-acetyltransferase activity (GO:0004042);; Molecular Function: glutamate N-acetyltransferase activity (GO:0004358);; Cellular Component: mitochondrial matrix (GO:0005759);; Biological Process: arginine biosynthetic process (GO:0006526);; Molecular Function: methione N-acyltransferase activity (GO:0103045);;	K00620|2.7e-256|fgr:FGSG_06094|K00620 glutamate N-acetyltransferase / amino-acid N-acetyltransferase [EC:2.3.1.35 2.3.1.1] | (RefSeq) hypothetical protein	Arginine biosynthesis (ko00220);; 2-Oxocarboxylic acid metabolism (ko01210);; Biosynthesis of amino acids (ko01230)	[E]	Amino acid transport and metabolism	ArgJ family	Arginine biosynthesis bifunctional protein ArgJ, mitochondrial OS=Nectria haematococca (strain 77-13-4 / ATCC MYA-4622 / FGSC 9596 / MPVI) OX=660122 GN=NECHADRAFT_96275 PE=3 SV=1	E	Amino acid transport and metabolism	hypothetical protein FGSG_06094 [Fusarium graminearum PH-1]
gene3561	2575	2369	2520	102	96	80	221.752075	218.56778	217.143082	582.23877	539.361328	456.401947	1.23E-30	1.124393901	up	[EH]	Amino acid transport and metabolism;; Coenzyme transport and metabolism	Molecular Function: ketol-acid reductoisomerase activity (GO:0004455);; Cellular Component: mitochondrion (GO:0005739);; Biological Process: isoleucine biosynthetic process (GO:0009097);; Biological Process: valine biosynthetic process (GO:0009099);; Molecular Function: metal ion binding (GO:0046872);;	K00053|5.3e-233|fgr:FGSG_10118|K00053 ketol-acid reductoisomerase [EC:1.1.1.86] | (RefSeq) ketol-acid reductoisomerase	Valine, leucine and isoleucine biosynthesis (ko00290);; Pantothenate and CoA biosynthesis (ko00770);; 2-Oxocarboxylic acid metabolism (ko01210);; Biosynthesis of amino acids (ko01230)	--	--	Acetohydroxy acid isomeroreductase, NADPH-binding domain	Ketol-acid reductoisomerase, mitochondrial OS=Neurospora crassa (strain ATCC 24698 / 74-OR23-1A / CBS 708.71 / DSM 1257 / FGSC 987) OX=367110 GN=ilv-2 PE=3 SV=2	E	Amino acid transport and metabolism	ketol-acid reductoisomerase [Fusarium graminearum PH-1]
gene4587	432	495	529	25	16	13	36.012447	44.270576	44.152534	133.81221	85.135468	71.699066	0.000472298	1.116409529	up	--	--	Molecular Function: pantothenate kinase activity (GO:0004594);; Molecular Function: ATP binding (GO:0005524);; Biological Process: coenzyme A biosynthetic process (GO:0015937);;	K09680|5.7e-298|fgr:FGSG_08680|K09680 type II pantothenate kinase [EC:2.7.1.33] | (RefSeq) hypothetical protein	Pantothenate and CoA biosynthesis (ko00770)	[H]	Coenzyme transport and metabolism	Fumble	Pantothenate kinase OS=Schizosaccharomyces pombe (strain 972 / ATCC 24843) OX=284812 GN=SPBC4B4.01c PE=1 SV=1	H	Coenzyme transport and metabolism	hypothetical protein FGSG_08680 [Fusarium graminearum PH-1]
gene3878	290	331	271	9	10	14	20.798386	25.40847	19.422165	40.895134	46.644848	64.83139	0.003369861	1.11133289	up	[DPM]	Cell cycle control, cell division, chromosome partitioning;; Inorganic ion transport and metabolism;; Cell wall/membrane/envelope biogenesis	Molecular Function: copper ion binding (GO:0005507);; Molecular Function: oxidoreductase activity (GO:0016491);;	K00423|1.9e-71|pfy:PFICI_06862|K00423 L-ascorbate oxidase [EC:1.10.3.3] | (RefSeq) hypothetical protein	Ascorbate and aldarate metabolism (ko00053)	[Q]	Secondary metabolites biosynthesis, transport and catabolism	Multicopper oxidase	Multicopper oxidase MCE OS=Talaromyces pinophilus OX=128442 GN=MCE PE=1 SV=1	Q	Secondary metabolites biosynthesis, transport and catabolism	hypothetical protein FGSG_10395 [Fusarium graminearum PH-1]
gene1315	522	498	486	10	26	19	32.083099	32.782627	29.871685	38.168793	104.562134	77.960518	3.13E-05	1.095318177	up	[E]	Amino acid transport and metabolism	Molecular Function: serine-type peptidase activity (GO:0008236);;	K12854|6.5e-180|pbl:PAAG_11921|K12854 pre-mRNA-splicing helicase BRR2 [EC:3.6.4.13] | (RefSeq) PAAG_04753, PAAG_04754; hypothetical protein	Spliceosome (ko03040)	[O]	Posttranslational modification, protein turnover, chaperones	Prolyl oligopeptidase family	Probable dipeptidyl-peptidase 5 OS=Aspergillus clavatus (strain ATCC 1007 / CBS 513.65 / DSM 816 / NCTC 3887 / NRRL 1) OX=344612 GN=dpp5 PE=3 SV=1	O	Posttranslational modification, protein turnover, chaperones	hypothetical protein FGSG_01095 [Fusarium graminearum PH-1]
gene4862	2195	2201	2138	72	80	86	160.432053	172.381271	156.350189	346.620697	384.456818	419.485504	1.17E-20	1.091103143	up	[E]	Amino acid transport and metabolism	Biological Process: chronological cell aging (GO:0001300);; Biological Process: regulation of neurotransmitter levels (GO:0001505);; Molecular Function: molecular_function (GO:0003674);; Molecular Function: catalytic activity (GO:0003824);; Molecular Function: L-alanine:2-oxoglutarate aminotransferase activity (GO:0004021);; Cellular Component: cellular_component (GO:0005575);; Cellular Component…	K00814|3.9e-280|fgr:FGSG_08443|K00814 alanine transaminase [EC:2.6.1.2] | (RefSeq) hypothetical protein	Arginine biosynthesis (ko00220);; Alanine, aspartate and glutamate metabolism (ko00250);; Carbon metabolism (ko01200);; 2-Oxocarboxylic acid metabolism (ko01210);; Biosynthesis of amino acids (ko01230)	[E]	Amino acid transport and metabolism	Aminotransferase class I and II	Probable alanine aminotransferase, mitochondrial OS=Saccharomyces cerevisiae (strain ATCC 204508 / S288c) OX=559292 GN=ALT1 PE=1 SV=1	E	Amino acid transport and metabolism	unnamed protein product [Fusarium graminearum]
gene2276	356	407	309	10	15	14	16.945772	20.738417	14.698236	31.248144	45.448936	42.84993	0.00425856	1.086394889	up	--	--	Molecular Function: protein binding (GO:0005515);;	K10838|5.1e-09|scm:SCHCODRAFT_256660|K10838 xeroderma pigmentosum group C-complementing protein | (RefSeq) hypothetical protein	Nucleotide excision repair (ko03420)	--	--	PAS fold	--	S	Function unknown	hypothetical protein FGSG_01943 [Fusarium graminearum PH-1]
gene609	784	755	731	35	27	20	41.821346	43.131775	39.017696	121.863411	91.537979	70.090775	9.82E-08	1.079429374	up	[C]	Energy production and conversion	Molecular Function: methylmalonate-semialdehyde dehydrogenase (acylating) activity (GO:0004491);;	K00140|0.0e+00|fgr:FGSG_00490|K00140 malonate-semialdehyde dehydrogenase (acetylating) / methylmalonate-semialdehyde dehydrogenase [EC:1.2.1.18 1.2.1.27] | (RefSeq) methylmalonate-semialdehyde dehydrogenase	Valine, leucine and isoleucine degradation (ko00280);; beta-Alanine metabolism (ko00410);; Inositol phosphate metabolism (ko00562);; Propanoate metabolism (ko00640);; Carbon metabolism (ko01200)	[EG]	Amino acid transport and metabolism;; Carbohydrate transport and metabolism	Aldehyde dehydrogenase family	Aldehyde dehydrogenase OS=Agaricus bisporus OX=5341 GN=aldA PE=3 SV=1	--	--	methylmalonate-semialdehyde dehydrogenase [Fusarium graminearum PH-1]
gene2585	360	325	369	11	20	7	27.939098	27.092216	28.71833	56.187164	99.687775	35.593571	0.000615715	1.077887047	up	--	--	Molecular Function: serine-type peptidase activity (GO:0008236);;	--	--	[OR]	Posttranslational modification, protein turnover, chaperones;; General function prediction only	Serine carboxypeptidase S28	Probable extracellular serine carboxypeptidase OS=Arthroderma benhamiae (strain ATCC MYA-4681 / CBS 112371) OX=663331 GN=ARB_01345 PE=1 SV=1	O	Posttranslational modification, protein turnover, chaperones	hypothetical protein FGSG_02204 [Fusarium graminearum PH-1]
gene7688	3730	3598	3925	118	146	140	382.188995	395.073914	402.454834	798.192444	980.758118	956.866577	8.57E-33	1.071216171	up	--	--	Cellular Component: integral component of membrane (GO:0016021);;	--	--	--	--	--	--	--	--	unnamed protein product [Fusarium graminearum]
gene1532	470	499	485	10	19	23	22.688114	25.833408	23.457392	32.056618	60.322231	73.487053	0.000109552	1.064246727	up	--	--	Molecular Function: DNA-binding transcription factor activity, RNA polymerase II-specific (GO:0000981);; Molecular Function: DNA binding (GO:0003677);; Cellular Component: nucleus (GO:0005634);; Biological Process: transcription, DNA-templated (GO:0006351);; Molecular Function: zinc ion binding (GO:0008270);; Cellular Component: host cell nucleus (GO:0042025);;	K09247|2.9e-07|lth:KLTH0H11572g|K09247 heme activator protein 1 | (RefSeq) KLTH0H11572p	--	--	--	Fungal specific transcription factor domain	Citrinin biosynthesis transcriptional activator ctnR OS=Monascus purpureus OX=5098 GN=ctnR PE=3 SV=1	K	Transcription	hypothetical protein FGSG_01293 [Fusarium graminearum PH-1]
gene2161	337	294	294	11	12	10	28.977306	27.10881	25.288017	58.66256	67.62104	52.547787	0.001503682	1.062383423	up	--	--	Molecular Function: DNA binding (GO:0003677);; Molecular Function: DNA primase activity (GO:0003896);; Molecular Function: metal ion binding (GO:0046872);; Molecular Function: 4 iron, 4 sulfur cluster binding (GO:0051539);;	K02685|3.0e-296|fgr:FGSG_01839|K02685 DNA primase large subunit | (RefSeq) DNA primase large subunit	DNA replication (ko03030)	[L]	Replication, recombination and repair	Eukaryotic and archaeal DNA primase, large subunit	Probable DNA primase large subunit OS=Neurospora crassa (strain ATCC 24698 / 74-OR23-1A / CBS 708.71 / DSM 1257 / FGSC 987) OX=367110 GN=5F3.150 PE=3 SV=1	L	Replication, recombination and repair	DNA primase large subunit [Fusarium graminearum PH-1]
gene394	268	270	276	13	4	12	107.797783	116.572342	111.369667	329.250305	83.935638	309.61734	0.002978621	1.059560297	up	--	--	Biological Process: ubiquitin-dependent protein catabolic process (GO:0006511);;	K03872|4.1e-54|fgr:FGSG_00303|K03872 elongin-C | (RefSeq) hypothetical protein	Ubiquitin mediated proteolysis (ko04120)	[K]	Transcription	Skp1 family, tetramerisation domain	Elongin-C OS=Schizosaccharomyces pombe (strain 972 / ATCC 24843) OX=284812 GN=elc1 PE=3 SV=1	K	Transcription	hypothetical protein FPSE_08778 [Fusarium pseudograminearum CS3096]
gene3685	409	299	364	12	16	10	16.80195	13.149224	14.960476	31.007568	40.980721	27.232368	0.003175147	1.055771416	up	[M]	Cell wall/membrane/envelope biogenesis	Molecular Function: protein kinase activity (GO:0004672);; Molecular Function: ATP binding (GO:0005524);;	K03114|0.0e+00|fgr:FGSG_10228|K03114 mitosis inhibitor protein kinase SWE1 [EC:2.7.11.1] | (RefSeq) hypothetical protein	MAPK signaling pathway - yeast (ko04011);; Cell cycle - yeast (ko04111);; Meiosis - yeast (ko04113)	[D]	Cell cycle control, cell division, chromosome partitioning	Protein kinase domain	Mitosis inhibitor protein kinase wee1 OS=Schizosaccharomyces pombe (strain 972 / ATCC 24843) OX=284812 GN=wee1 PE=1 SV=1	D	Cell cycle control, cell division, chromosome partitioning	hypothetical protein FG05_10228 [Fusarium graminearum]
gene6068	913	668	996	20	31	40	51.594013	40.396099	56.297756	72.01606	114.503441	148.147278	0.004708575	1.05209576	up	[C]	Energy production and conversion	Cellular Component: integral component of membrane (GO:0016021);; Molecular Function: oxidoreductase activity (GO:0016491);;	K17871|0.0e+00|fgr:FGSG_04130|K17871 NADH:ubiquinone reductase (non-electrogenic) [EC:1.6.5.9] | (RefSeq) external NADH-ubiquinone oxidoreductase 1	--	[C]	Energy production and conversion	Pyridine nucleotide-disulphide oxidoreductase	External alternative NADH-ubiquinone oxidoreductase, mitochondrial OS=Yarrowia lipolytica (strain CLIB 122 / E 150) OX=284591 GN=NDH2 PE=1 SV=1	C	Energy production and conversion	external NADH-ubiquinone oxidoreductase 1 [Fusarium graminearum PH-1]
gene5452	874	875	878	35	39	19	80.451454	86.230255	80.889183	212.125595	234.803558	115.790009	7.29E-08	1.050111872	up	[E]	Amino acid transport and metabolism	--	K15393|3.3e-55|aor:AO090026000003|K15393 beta-cyclopiazonate dehydrogenase [EC:1.21.99.1] | (RefSeq) unnamed protein product; predicted protein	--	--	--	NAD(P)-binding Rossmann-like domain	Beta-cyclopiazonate dehydrogenase OS=Aspergillus oryzae (strain ATCC 42149 / RIB 40) OX=510516 GN=cpaO PE=1 SV=1	S	Function unknown	hypothetical protein FGSG_12206 [Fusarium graminearum PH-1]
gene8409	1871	1688	1563	75	52	53	178.151123	172.213638	148.954178	469.644287	324.211304	333.771698	1.34E-07	1.039950312	up	[O]	Posttranslational modification, protein turnover, chaperones	Molecular Function: peptidase activity (GO:0008233);; Molecular Function: metal ion binding (GO:0046872);;	K05994|2.0e-226|fgr:FGSG_05245|K05994 bacterial leucyl aminopeptidase [EC:3.4.11.10] | (RefSeq) hypothetical protein	--	[OPR]	Posttranslational modification, protein turnover, chaperones;; Inorganic ion transport and metabolism;; General function prediction only	Peptidase family M28	Leucine aminopeptidase 1 OS=Nectria haematococca (strain 77-13-4 / ATCC MYA-4622 / FGSC 9596 / MPVI) OX=660122 GN=LAP1 PE=3 SV=1	O	Posttranslational modification, protein turnover, chaperones	hypothetical protein FGSG_05245 [Fusarium graminearum PH-1]
gene7534	374	307	374	16	9	12	39.042515	34.346626	39.075813	104.247864	55.190891	82.076775	0.001613402	1.039273054	up	[PR]	Inorganic ion transport and metabolism;; General function prediction only	Molecular Function: iron ion binding (GO:0005506);; Biological Process: cellular metabolic process (GO:0044237);; Molecular Function: 2 iron, 2 sulfur cluster binding (GO:0051537);; Biological Process: oxidation-reduction process (GO:0055114);;	--	--	--	--	Ring hydroxylating alpha subunit (catalytic domain)	--	P	Inorganic ion transport and metabolism	hypothetical protein FGSG_02908 [Fusarium graminearum PH-1]
gene1136	590	536	626	30	15	16	63.654613	61.952103	67.525749	212.600052	105.300743	108.956917	0.000113419	1.027859411	up	--	--	Cellular Component: host cell nucleus (GO:0042025);;	K21777|4.8e-55|abp:AGABI1DRAFT110363|K21777 G2/mitotic-specific cyclin-B, other | (RefSeq) AGABI1DRAFT_110363; hypothetical protein	--	[D]	Cell cycle control, cell division, chromosome partitioning	Cyclin, N-terminal domain	G1/S-specific cyclin CCN1 OS=Candida albicans (strain SC5314 / ATCC MYA-2876) OX=237561 GN=CCN1 PE=1 SV=2	D	Cell cycle control, cell division, chromosome partitioning	hypothetical protein FGSG_00941 [Fusarium graminearum PH-1]
gene8024	674	699	665	18	28	25	57.114353	63.455006	56.407856	95.734154	153.824463	140.387817	3.94E-06	1.026497702	up	--	--	--	--	--	--	--	Pal1 cell morphology protein	--	S	Function unknown	hypothetical protein FGSG_04908 [Fusarium graminearum PH-1]
gene905	1026	876	956	32	26	41	131.442703	120.224533	122.553719	263.670349	217.811966	342.473663	8.37E-08	1.020645391	up	[CR]	Energy production and conversion;; General function prediction only	Molecular Function: zinc ion binding (GO:0008270);; Molecular Function: oxidoreductase activity (GO:0016491);;	K00344|3.2e-193|fgr:FGSG_00747|K00344 NADPH:quinone reductase [EC:1.6.5.5] | (RefSeq) hypothetical protein	--	[CR]	Energy production and conversion;; General function prediction only	Zinc-binding dehydrogenase	Probable quinone oxidoreductase OS=Saccharomyces cerevisiae (strain ATCC 204508 / S288c) OX=559292 GN=ZTA1 PE=1 SV=1	C	Energy production and conversion	hypothetical protein FGSG_00747 [Fusarium graminearum PH-1]
gene9153	1308	1003	1159	43	42	35	103.940514	85.420013	92.165771	223.529861	214.912827	183.351944	7.86E-07	1.019579796	up	[G]	Carbohydrate transport and metabolism	Cellular Component: integral component of membrane (GO:0016021);; Molecular Function: transmembrane transporter activity (GO:0022857);;	K08178|6.0e-207|mpr:MPER_10511|K08178 MFS transporter, SHS family, lactate transporter | (RefSeq) hypothetical protein	--	--	--	Sugar (and other) transporter	--	--	--	hypothetical protein FGSG_05882 [Fusarium graminearum PH-1]
gene11895	3025	2969	2904	121	107	80	192.433746	202.37529	184.88797	507.489075	443.963409	338.30661	3.39E-12	1.017512273	up	[PR]	Inorganic ion transport and metabolism;; General function prediction only	Molecular Function: phosphatase activity (GO:0016791);;	K01077|9.5e-24|cdu:CD36_09820|K01077 alkaline phosphatase [EC:3.1.3.1] | (RefSeq) repressible alkaline phosphatase precursor, putative	Thiamine metabolism (ko00730);; Folate biosynthesis (ko00790)	[P]	Inorganic ion transport and metabolism	Alkaline phosphatase	--	P	Inorganic ion transport and metabolism	hypothetical protein FGSG_07375 [Fusarium graminearum PH-1]
gene9313	269	251	237	10	11	5	26.7626	26.750874	23.574448	65.827965	68.935745	29.045956	0.009708651	1.006790806	up	[L]	Replication, recombination and repair	Molecular Function: DNA binding (GO:0003677);; Molecular Function: ATP binding (GO:0005524);; Biological Process: DNA replication (GO:0006260);;	K10756|3.8e-214|fgr:FGSG_06027|K10756 replication factor C subunit 3/5 | (RefSeq) replication factor C subunit 3	DNA replication (ko03030);; Nucleotide excision repair (ko03420);; Mismatch repair (ko03430)	[L]	Replication, recombination and repair	Replication factor C C-terminal domain	Replication factor C subunit 3 OS=Blastobotrys adeninivorans OX=409370 GN=RFC3 PE=3 SV=1	L	Replication, recombination and repair	replication factor C subunit 3 [Fusarium graminearum PH-1]
gene4910	1370	1420	1435	17	12	7	61.104839	67.844467	64.017761	47.927826	32.29689	20.526619	0.001065067	-1.004889503	down	--	--	Biological Process: SREBP signaling pathway (GO:0032933);; Molecular Function: protein dimerization activity (GO:0046983);;	--	--	[K]	Transcription	Domain of unknown function (DUF2014)	Sterol regulatory element-binding protein 1 OS=Schizosaccharomyces pombe (strain 972 / ATCC 24843) OX=284812 GN=sre1 PE=1 SV=1	K	Transcription	hypothetical protein FGSG_08403 [Fusarium graminearum PH-1]
gene10376	1755	1841	1815	17	13	16	144.752228	162.675995	149.787811	92.224998	69.478195	85.812798	0.000173132	-1.008455861	down	[H]	Coenzyme transport and metabolism	Molecular Function: coproporphyrinogen oxidase activity (GO:0004109);; Biological Process: porphyrin-containing compound biosynthetic process (GO:0006779);;	K00228|5.9e-242|fgr:FGSG_10739|K00228 coproporphyrinogen III oxidase [EC:1.3.3.3] | (RefSeq) coproporphyrinogen III oxidase	Porphyrin and chlorophyll metabolism (ko00860)	[H]	Coenzyme transport and metabolism	Coproporphyrinogen III oxidase	Oxygen-dependent coproporphyrinogen-III oxidase OS=Saccharomyces cerevisiae (strain ATCC 204508 / S288c) OX=559292 GN=HEM13 PE=1 SV=2	H	Coenzyme transport and metabolism	coproporphyrinogen III oxidase [Fusarium graminearum PH-1]
gene1565	1581	1734	1665	19	10	13	64.799088	76.155052	68.295364	50.782982	25.695202	35.51292	0.000674308	-1.020627516	down	--	--	Molecular Function: GTPase activity (GO:0003924);; Molecular Function: GTP binding (GO:0005525);;	K17065|0.0e+00|fgr:FGSG_01320|K17065 dynamin 1-like protein [EC:3.6.5.5] | (RefSeq) dynamin-1	Mitophagy - yeast (ko04139)	[UR]	Intracellular trafficking, secretion, and vesicular transport;; General function prediction only	Dynamin central region	Dynamin-related protein DNM1 OS=Saccharomyces cerevisiae (strain ATCC 204508 / S288c) OX=559292 GN=DNM1 PE=1 SV=1	U	Intracellular trafficking, secretion, and vesicular transport	hypothetical protein FPSE_03356 [Fusarium pseudograminearum CS3096]
gene5045	3149	3089	3023	32	22	24	217.189758	228.258011	208.664185	145.480331	97.673447	108.91333	1.58E-07	-1.02133879	down	--	--	--	--	--	--	--	--	--	--	--	unnamed protein product [Fusarium graminearum]
gene11201	2358	2004	2342	20	16	20	149.761765	136.414627	148.871902	83.591278	62.975582	84.254311	2.65E-05	-1.030853337	down	--	--	--	K01897|1.0e-10|scm:SCHCODRAFT_65859|K01897 long-chain acyl-CoA synthetase [EC:6.2.1.3] | (RefSeq) hypothetical protein	Fatty acid biosynthesis (ko00061);; Fatty acid degradation (ko00071);; Fatty acid metabolism (ko01212);; Peroxisome (ko04146)	--	--	AMP-binding enzyme	--	I	Lipid transport and metabolism	hypothetical protein FGSG_06805 [Fusarium graminearum PH-1]
gene13571	2643	2704	2877	16	27	25	218.838135	239.921555	238.415359	86.245819	144.759384	134.723602	1.42E-06	-1.047813674	down	--	--	Molecular Function: adenosylmethionine decarboxylase activity (GO:0004014);; Biological Process: spermine biosynthetic process (GO:0006597);; Biological Process: spermidine biosynthetic process (GO:0008295);;	K01611|1.0e-299|fgr:FGSG_09035|K01611 S-adenosylmethionine decarboxylase [EC:4.1.1.50] | (RefSeq) hypothetical protein	Cysteine and methionine metabolism (ko00270);; Arginine and proline metabolism (ko00330)	[T]	Signal transduction mechanisms	Adenosylmethionine decarboxylase	S-adenosylmethionine decarboxylase proenzyme OS=Schizosaccharomyces pombe (strain 972 / ATCC 24843) OX=284812 GN=spe2 PE=2 SV=1	T	Signal transduction mechanisms	unnamed protein product [Fusarium graminearum]
gene4077	1490	1451	1539	11	9	17	175.251907	182.912048	181.169235	78.001595	62.779709	132.420303	0.000279487	-1.049009106	down	--	--	--	K01183|5.1e-11|afm:AFUA_5G01400|K01183 chitinase [EC:3.2.1.14] | (RefSeq) class V chitinase	Amino sugar and nucleotide sugar metabolism (ko00520)	--	--	LysM domain	LysM domain-containing protein ARB_05157 OS=Arthroderma benhamiae (strain ATCC MYA-4681 / CBS 112371) OX=663331 GN=ARB_05157 PE=1 SV=1	G	Carbohydrate transport and metabolism	hypothetical protein FGSG_10563 [Fusarium graminearum PH-1]
gene13382	2880	2590	3026	22	25	23	98.569382	94.981918	103.635445	49.415661	54.168636	52.149319	8.10E-07	-1.051208604	down	[I]	Lipid transport and metabolism	Molecular Function: hydroxymethylglutaryl-CoA reductase (NADPH) activity (GO:0004420);; Cellular Component: endoplasmic reticulum membrane (GO:0005789);; Biological Process: isoprenoid biosynthetic process (GO:0008299);; Biological Process: coenzyme A metabolic process (GO:0015936);; Cellular Component: integral component of membrane (GO:0016021);;	K00021|0.0e+00|fgr:FGSG_09197|K00021 hydroxymethylglutaryl-CoA reductase (NADPH) [EC:1.1.1.34] | (RefSeq) 3-hydroxy-3-methylglutaryl-coenzyme A reductase	Terpenoid backbone biosynthesis (ko00900)	[I]	Lipid transport and metabolism	Hydroxymethylglutaryl-coenzyme A reductase	3-hydroxy-3-methylglutaryl-coenzyme A reductase OS=Gibberella fujikuroi (strain CBS 195.34 / IMI 58289 / NRRL A-6831) OX=1279085 GN=HMGR PE=3 SV=1	I	Lipid transport and metabolism	3-hydroxy-3-methylglutaryl-coenzyme A reductase [Fusarium graminearum PH-1]
gene12007	1168	1225	1276	10	8	12	196.181915	220.463791	214.431168	103.813156	78.591591	125.242981	0.001663186	-1.064228009	down	[F]	Nucleotide transport and metabolism	Biological Process: nucleoside metabolic process (GO:0009116);;	K00761|4.2e-145|fgr:FGSG_07475|K00761 uracil phosphoribosyltransferase [EC:2.4.2.9] | (RefSeq) uracil phosphoribosyltransferase	Pyrimidine metabolism (ko00240)	[TZ]	Signal transduction mechanisms;; Cytoskeleton	Uracil phosphoribosyltransferase	Uracil phosphoribosyltransferase OS=Lachancea kluyveri OX=4934 GN=FUR1 PE=3 SV=1	--	--	uracil phosphoribosyltransferase [Fusarium graminearum PH-1]
gene7821	6367	6012	6595	44	52	59	1796.897339	1817.849243	1862.472168	822.499695	955.796265	1096.087646	5.65E-16	-1.06436199	down	--	--	--	--	--	--	--	--	--	S	Function unknown	hypothetical protein FGSG_04735 [Fusarium graminearum PH-1]
gene8108	1766	1514	1497	5	18	16	226.20372	207.74295	191.841583	33.978149	146.519867	129.78186	0.003336254	-1.064903321	down	--	--	Cellular Component: integral component of membrane (GO:0016021);;	K20724|3.2e-154|fgr:FGSG_04983|K20724 transmembrane protein 33 | (RefSeq) hypothetical protein	--	[S]	Function unknown	Transmembrane protein 33/Nucleoporin POM33	Nucleoporin POM33 OS=Chaetomium thermophilum (strain DSM 1495 / CBS 144.50 / IMI 039719) OX=759272 GN=POM33 PE=3 SV=1	S	Function unknown	hypothetical protein FGSG_04983 [Fusarium graminearum PH-1]
gene13631	7746	7407	7771	50	85	52	312.581024	320.265198	313.800995	131.343384	223.332626	138.986542	9.46E-07	-1.067037965	down	[P]	Inorganic ion transport and metabolism	Molecular Function: ATP binding (GO:0005524);; Cellular Component: integral component of membrane (GO:0016021);; Molecular Function: ATPase-coupled cation transmembrane transporter activity (GO:0019829);;	K01536|0.0e+00|fgr:FGSG_08985|K01536 P-type Na+/K+ transporter [EC:7.2.2.3 7.2.2.-] | (RefSeq) calcium-transporting ATPase 3	--	[P]	Inorganic ion transport and metabolism	E1-E2 ATPase	Sodium transport ATPase 5 OS=Saccharomyces cerevisiae (strain ATCC 204508 / S288c) OX=559292 GN=ENA5 PE=1 SV=1	P	Inorganic ion transport and metabolism	calcium-transporting ATPase 3 [Fusarium graminearum PH-1]
gene4475	1011	943	1002	7	6	11	79.325775	79.283752	78.686409	31.71476	30.798296	52.408333	0.003644597	-1.073358354	down	[G]	Carbohydrate transport and metabolism	Biological Process: cellular glucose homeostasis (GO:0001678);; Molecular Function: hexokinase activity (GO:0004396);; Molecular Function: ATP binding (GO:0005524);; Molecular Function: glucose binding (GO:0005536);; Biological Process: glycolytic process (GO:0006096);;	K00844|0.0e+00|fgr:FGSG_08774|K00844 hexokinase [EC:2.7.1.1] | (RefSeq) glucokinase	Glycolysis / Gluconeogenesis (ko00010);; Fructose and mannose metabolism (ko00051);; Galactose metabolism (ko00052);; Starch and sucrose metabolism (ko00500);; Amino sugar and nucleotide sugar metabolism (ko00520);; Carbon metabolism (ko01200)	[G]	Carbohydrate transport and metabolism	Hexokinase	Glucokinase OS=Aspergillus niger OX=5061 GN=glkA PE=1 SV=1	G	Carbohydrate transport and metabolism	glucokinase [Fusarium graminearum PH-1]
gene11577	1340	1398	1605	12	8	15	97.297707	108.815216	116.652878	55.872387	35.16391	71.293571	0.001269845	-1.084433475	down	--	--	Biological Process: formation of cytoplasmic translation initiation complex (GO:0001732);; Molecular Function: translation initiation factor activity (GO:0003743);; Cellular Component: eukaryotic 43S preinitiation complex (GO:0016282);; Cellular Component: eukaryotic 48S preinitiation complex (GO:0033290);; Cellular Component: eukaryotic translation initiation factor 3 complex, eIF3m (GO:0071541)…	K15030|1.5e-235|fgr:FGSG_07122|K15030 translation initiation factor 3 subunit M | (RefSeq) hypothetical protein	--	[R]	General function prediction only	PCI domain	Eukaryotic translation initiation factor 3 subunit M OS=Neurospora crassa (strain ATCC 24698 / 74-OR23-1A / CBS 708.71 / DSM 1257 / FGSC 987) OX=367110 GN=NCU02813 PE=3 SV=1	J	Translation, ribosomal structure and biogenesis	hypothetical protein FGSG_07122 [Fusarium graminearum PH-1]
gene8693	4291	4030	4139	26	26	48	667.315674	671.371033	644.00592	263.859436	256.166626	491.298218	2.15E-11	-1.090242852	down	--	--	Cellular Component: nucleosome (GO:0000786);; Molecular Function: DNA binding (GO:0003677);; Cellular Component: nucleus (GO:0005634);; Biological Process: DNA-templated transcription, initiation (GO:0006352);; Cellular Component: host cell nucleus (GO:0042025);; Molecular Function: protein heterodimerization activity (GO:0046982);;	K11254|9.7e-51|aalt:CC77DRAFT_1025204|K11254 histone H4 | (RefSeq) histone-fold-containing protein	--	[B]	Chromatin structure and dynamics	Centromere kinetochore component CENP-T histone fold	Histone H4.1 OS=Talaromyces funiculosus OX=28572 GN=H4.1 PE=3 SV=3	B	Chromatin structure and dynamics	unnamed protein product [Fusarium graminearum]
gene4590	1190	947	982	11	6	8	116.024796	98.970406	95.792351	68.001984	35.050171	47.398392	0.006795214	-1.090461217	down	[O]	Posttranslational modification, protein turnover, chaperones	Molecular Function: peroxidase activity (GO:0004601);; Biological Process: cell redox homeostasis (GO:0045454);; Molecular Function: peroxiredoxin activity (GO:0051920);;	K14171|1.3e-91|fgr:FGSG_08677|K14171 alkyl hydroperoxide reductase 1 [EC:1.11.1.24] | (RefSeq) hypothetical protein	Sulfur relay system (ko04122)	[O]	Posttranslational modification, protein turnover, chaperones	Redoxin	Peroxiredoxin Pen c 3 OS=Penicillium citrinum OX=5077 PE=1 SV=1	O	Posttranslational modification, protein turnover, chaperones	hypothetical protein FGSG_08677 [Fusarium graminearum PH-1]
gene12917	2100	2066	2066	14	10	26	179.859344	189.628189	177.071625	74.444283	54.398907	145.266724	7.53E-06	-1.091228801	down	[CE]	Energy production and conversion;; Amino acid transport and metabolism	Molecular Function: magnesium ion binding (GO:0000287);; Molecular Function: isocitrate dehydrogenase (NAD+) activity (GO:0004449);; Cellular Component: mitochondrion (GO:0005739);; Biological Process: tricarboxylic acid cycle (GO:0006099);; Molecular Function: NAD binding (GO:0051287);;	K00030|4.9e-214|fgr:FGSG_09580|K00030 isocitrate dehydrogenase (NAD+) [EC:1.1.1.41] | (RefSeq) isocitrate dehydrogenase subunit 2	Citrate cycle (TCA cycle) (ko00020);; Carbon metabolism (ko01200);; 2-Oxocarboxylic acid metabolism (ko01210);; Biosynthesis of amino acids (ko01230)	[E]	Amino acid transport and metabolism	Isocitrate/isopropylmalate dehydrogenase	Isocitrate dehydrogenase [NAD] subunit 2, mitochondrial OS=Schizosaccharomyces pombe (strain 972 / ATCC 24843) OX=284812 GN=idh2 PE=1 SV=2	C	Energy production and conversion	isocitrate dehydrogenase subunit 2 [Fusarium graminearum PH-1]
gene10852	1065	876	1064	5	11	8	147.283157	129.858902	147.351822	36.700768	92.429779	73.909164	0.005667199	-1.095116059	down	--	--	--	--	--	--	--	Lytic polysaccharide mono-oxygenase, cellulose-degrading	--	S	Function unknown	unnamed protein product [Fusarium graminearum]
gene12880	1921	1800	1812	11	23	10	108.059296	108.49147	101.994141	39.544987	84.078537	37.013645	2.50E-05	-1.103633255	down	[G]	Carbohydrate transport and metabolism	Biological Process: carbohydrate metabolic process (GO:0005975);; Molecular Function: glycogen phosphorylase activity (GO:0008184);; Molecular Function: pyridoxal phosphate binding (GO:0030170);; Molecular Function: linear malto-oligosaccharide phosphorylase activity (GO:0102250);; Molecular Function: SHG alpha-glucan phosphorylase activity (GO:0102499);;	K00688|0.0e+00|fgr:FGSG_09613|K00688 glycogen phosphorylase [EC:2.4.1.1] | (RefSeq) glycogen phosphorylase	Starch and sucrose metabolism (ko00500)	[G]	Carbohydrate transport and metabolism	Carbohydrate phosphorylase	Glycogen phosphorylase OS=Saccharomyces cerevisiae (strain ATCC 204508 / S288c) OX=559292 GN=GPH1 PE=1 SV=4	G	Carbohydrate transport and metabolism	glycogen phosphorylase [Fusarium graminearum PH-1]
gene12134	1185	1037	1050	13	6	7	167.704788	157.236435	148.673691	112.754311	54.730354	57.082123	0.002643282	-1.104084157	down	--	--	Cellular Component: outer membrane (GO:0019867);;	--	--	--	--	Glycine zipper 2TM domain	--	--	--	hypothetical protein FGSG_07588 [Fusarium graminearum PH-1]
gene4762	2279	2261	2405	23	9	23	431.457367	458.645966	455.740143	278.481384	104.543655	279.648987	1.87E-06	-1.109736184	down	--	--	Cellular Component: integral component of membrane (GO:0016021);;	--	--	--	--	--	--	--	--	hypothetical protein FOXG_03334 [Fusarium oxysporum f. sp. lycopersici 4287]
gene797	2177	2334	2016	24	19	8	273.982391	314.713348	253.908401	193.069458	155.115417	63.139553	0.002586355	-1.131741235	down	--	--	Cellular Component: mitochondrial proton-transporting ATP synthase complex, coupling factor F(o) (GO:0000276);; Molecular Function: proton transmembrane transporter activity (GO:0015078);; Biological Process: ATP synthesis coupled proton transport (GO:0015986);;	K02140|4.5e-96|fgr:FGSG_00656|K02140 F-type H+-transporting ATPase subunit g | (RefSeq) hypothetical protein	Oxidative phosphorylation (ko00190)	[C]	Energy production and conversion	Mitochondrial ATP synthase g subunit	ATP synthase subunit g, mitochondrial OS=Saccharomyces cerevisiae (strain ATCC 204508 / S288c) OX=559292 GN=ATP20 PE=1 SV=1	C	Energy production and conversion	hypothetical protein FGSG_00656 [Fusarium graminearum PH-1]
gene12084	1531	1536	1574	8	10	18	130.64888	140.404831	134.351624	45.070835	50.776329	99.499863	9.16E-05	-1.139907483	down	[G]	Carbohydrate transport and metabolism	Cellular Component: integral component of membrane (GO:0016021);; Molecular Function: transmembrane transporter activity (GO:0022857);;	K08139|4.4e-69|bor:COCMIDRAFT_94716|K08139 MFS transporter, SP family, sugar:H+ symporter | (RefSeq) hypothetical protein	Meiosis - yeast (ko04113)	[R]	General function prediction only	Sugar (and other) transporter	Major facilitator-type transporter ecdD OS=Aspergillus rugulosus OX=41736 GN=ecdD PE=3 SV=1	P	Inorganic ion transport and metabolism	hypothetical protein FGSG_07543 [Fusarium graminearum PH-1]
gene6072	5165	4595	5003	30	40	44	556.616394	530.51709	539.465332	208.721603	280.051025	309.58844	1.75E-13	-1.145077197	down	[Q]	Secondary metabolites biosynthesis, transport and catabolism	Molecular Function: urate oxidase activity (GO:0004846);; Cellular Component: peroxisome (GO:0005777);; Biological Process: purine nucleobase metabolic process (GO:0006144);; Biological Process: urate catabolic process (GO:0019628);;	K00365|1.6e-172|fgr:FGSG_04126|K00365 urate oxidase [EC:1.7.3.3] | (RefSeq) uricase	Purine metabolism (ko00230);; Caffeine metabolism (ko00232)	[Q]	Secondary metabolites biosynthesis, transport and catabolism	Uricase	Uricase OS=Aspergillus flavus OX=5059 GN=uaZ PE=1 SV=3	Q	Secondary metabolites biosynthesis, transport and catabolism	uricase [Fusarium graminearum PH-1]
gene7062	2082	1905	1854	16	13	16	175.5616	172.132095	156.436554	86.587967	69.94294	86.286095	1.58E-05	-1.149332897	down	[G]	Carbohydrate transport and metabolism	Cellular Component: integral component of membrane (GO:0016021);; Molecular Function: transmembrane transporter activity (GO:0022857);;	K08139|2.0e-61|cne:CNG04240|K08139 MFS transporter, SP family, sugar:H+ symporter | (RefSeq) hexose transport-related protein, putative	Meiosis - yeast (ko04113)	[R]	General function prediction only	Sugar (and other) transporter	Lactose permease OS=Kluyveromyces lactis (strain ATCC 8585 / CBS 2359 / DSM 70799 / NBRC 1267 / NRRL Y-1140 / WM37) OX=284590 GN=LAC12 PE=3 SV=1	U	Intracellular trafficking, secretion, and vesicular transport	hypothetical protein FGSG_03306 [Fusarium graminearum PH-1]
gene11026	3029	2565	3047	23	15	28	348.734833	316.417297	351.031097	175.372803	112.371323	214.301132	5.66E-07	-1.159735421	down	--	--	Cellular Component: integral component of membrane (GO:0016021);;	K01183|9.6e-13|ela:UCREL1_9782|K01183 chitinase [EC:3.2.1.14] | (RefSeq) putative glycoside hydrolase family 18 protein	Amino sugar and nucleotide sugar metabolism (ko00520)	--	--	--	--	S	Function unknown	hypothetical protein FGSG_06658 [Fusarium graminearum PH-1]
gene5547	1730	1608	1904	19	6	15	142.553436	141.971069	156.984406	100.338745	31.928722	81.339569	0.000122063	-1.16201289	down	[G]	Carbohydrate transport and metabolism	Molecular Function: mannan endo-1,6-alpha-mannosidase activity (GO:0008496);; Cellular Component: integral component of membrane (GO:0016021);; Biological Process: carbohydrate catabolic process (GO:0016052);;	K08257|4.8e-288|fgr:FGSG_04584|K08257 mannan endo-1,6-alpha-mannosidase [EC:3.2.1.101] | (RefSeq) hypothetical protein	--	--	--	Glycosyl hydrolase family 76	Mannan endo-1,6-alpha-mannosidase DCW1 OS=Saccharomyces cerevisiae (strain ATCC 204508 / S288c) OX=559292 GN=DCW1 PE=1 SV=1	G	Carbohydrate transport and metabolism	hypothetical protein FGSG_04584 [Fusarium graminearum PH-1]
gene3430	1246	1159	1270	10	14	4	88.528297	88.236641	90.264206	47.077614	62.205597	15.179139	0.000487802	-1.164902875	down	[M]	Cell wall/membrane/envelope biogenesis	Molecular Function: catalytic activity (GO:0003824);; Biological Process: biosynthetic process (GO:0009058);;	K00968|1.4e-245|fgr:FGSG_10005|K00968 choline-phosphate cytidylyltransferase [EC:2.7.7.15] | (RefSeq) choline-phosphate cytidylyltransferase	Phosphonate and phosphinate metabolism (ko00440);; Glycerophospholipid metabolism (ko00564)	[I]	Lipid transport and metabolism	Cytidylyltransferase-like	Probable choline-phosphate cytidylyltransferase OS=Schizosaccharomyces pombe (strain 972 / ATCC 24843) OX=284812 GN=SPCC1827.02c PE=1 SV=3	I	Lipid transport and metabolism	choline-phosphate cytidylyltransferase [Fusarium graminearum PH-1]
gene608	2117	1992	2067	17	16	14	111.212135	112.113136	108.683449	55.743454	54.836308	48.200748	1.67E-06	-1.166926927	down	[HC]	Coenzyme transport and metabolism;; Energy production and conversion	Molecular Function: FAD binding (GO:0071949);;	K00698|4.7e-63|bor:COCMIDRAFT_39046|K00698 chitin synthase [EC:2.4.1.16] | (RefSeq) glycosyltransferase family 2 protein	Amino sugar and nucleotide sugar metabolism (ko00520)	--	--	FAD binding domain	Phenol hydroxylase OS=Cutaneotrichosporon cutaneum OX=5554 PE=1 SV=3	--	--	hypothetical protein FPSE_01354 [Fusarium pseudograminearum CS3096]
gene9363	1158	1105	888	8	6	10	41.197556	42.116859	31.611046	17.978123	13.554778	22.299446	0.007716667	-1.167391684	down	--	--	Molecular Function: DNA binding (GO:0003677);; Cellular Component: nucleus (GO:0005634);;	K11771|0.0e+00|fgr:FGSG_06071|K11771 SWI/SNF chromatin-remodeling complex subunit SWI1 | (RefSeq) hypothetical protein	--	[K]	Transcription	ARID/BRIGHT DNA binding domain	SWI/SNF chromatin-remodeling complex subunit sol1 OS=Schizosaccharomyces pombe (strain 972 / ATCC 24843) OX=284812 GN=sol1 PE=1 SV=1	K	Transcription	hypothetical protein FGSG_06071 [Fusarium graminearum PH-1]
gene10803	1386	1473	1511	19	8	6	227.789154	259.358063	248.415161	198.133728	81.22419	55.747028	0.000520944	-1.179357249	down	[G]	Carbohydrate transport and metabolism	--	--	--	--	--	--	--	--	--	hypothetical protein FGSG_06466 [Fusarium graminearum PH-1]
gene7956	1171	1167	1255	10	13	4	195.922516	209.125458	210.106827	106.517502	143.061005	37.166584	0.000603363	-1.185432786	down	[E]	Amino acid transport and metabolism	--	K15530|4.7e-144|fgr:FGSG_04848|K15530 rhamnogalacturonan acetylesterase [EC:3.1.1.86] | (RefSeq) rhamnogalacturonan acetylesterase precursor	--	--	--	GDSL-like Lipase/Acylhydrolase family	Rhamnogalacturonan acetylesterase OS=Aspergillus aculeatus OX=5053 GN=rha1 PE=1 SV=1	O	Posttranslational modification, protein turnover, chaperones	rhamnogalacturonan acetylesterase precursor [Fusarium graminearum PH-1]
gene4812	909	906	984	7	9	5	67.728134	72.325714	73.401436	30.620707	44.079945	23.929186	0.002912766	-1.187645942	down	--	--	Biological Process: actin cortical patch assembly (GO:0000147);; Molecular Function: molecular_function (GO:0003674);; Molecular Function: binding (GO:0005488);; Molecular Function: protein binding (GO:0005515);; Molecular Function: phospholipid binding (GO:0005543);; Molecular Function: phosphatidylinositol-4,5-bisphosphate binding (GO:0005546);; Cellular Component: cellular_component (GO:000557…	K12471|4.3e-278|fgr:FGSG_08485|K12471 epsin | (RefSeq) hypothetical protein	Endocytosis (ko04144)	[F]	Nucleotide transport and metabolism	ENTH domain	Epsin-1 OS=Schizosaccharomyces pombe (strain 972 / ATCC 24843) OX=284812 GN=ent1 PE=1 SV=2	F	Nucleotide transport and metabolism	hypothetical protein FGSG_08485 [Fusarium graminearum PH-1]
gene8975	3549	3482	3794	22	39	20	287.849548	302.578308	307.953186	118.198921	202.953049	105.91275	7.52E-10	-1.191407713	down	[CE]	Energy production and conversion;; Amino acid transport and metabolism	Molecular Function: magnesium ion binding (GO:0000287);; Molecular Function: isocitrate dehydrogenase (NAD+) activity (GO:0004449);; Cellular Component: mitochondrion (GO:0005739);; Biological Process: tricarboxylic acid cycle (GO:0006099);; Molecular Function: NAD binding (GO:0051287);;	K00030|4.6e-213|fgr:FGSG_05733|K00030 isocitrate dehydrogenase (NAD+) [EC:1.1.1.41] | (RefSeq) isocitrate dehydrogenase subunit 1	Citrate cycle (TCA cycle) (ko00020);; Carbon metabolism (ko01200);; 2-Oxocarboxylic acid metabolism (ko01210);; Biosynthesis of amino acids (ko01230)	[E]	Amino acid transport and metabolism	Isocitrate/isopropylmalate dehydrogenase	Isocitrate dehydrogenase [NAD] subunit 1, mitochondrial OS=Ajellomyces capsulatus OX=5037 GN=IDH1 PE=2 SV=1	C	Energy production and conversion	hypothetical protein FPSE_08324 [Fusarium pseudograminearum CS3096]
gene7678	1023	1000	1056	2	9	12	149.20726	156.274399	154.042831	15.66727	85.647842	115.947502	0.001392918	-1.193913835	down	--	--	Biological Process: vacuolar transport (GO:0007034);;	K12197|7.5e-70|fgr:FGSG_12578|K12197 charged multivesicular body protein 1 | (RefSeq) hypothetical protein	Endocytosis (ko04144)	[U]	Intracellular trafficking, secretion, and vesicular transport	--	Vacuolar protein-sorting-associated protein 46 OS=Saccharomyces cerevisiae (strain ATCC 204508 / S288c) OX=559292 GN=DID2 PE=1 SV=1	U	Intracellular trafficking, secretion, and vesicular transport	hypothetical protein FGSG_12578 [Fusarium graminearum PH-1]
gene8738	882	863	799	10	4	5	164.063751	172.019958	148.795639	118.783875	44.755291	55.826927	0.005702332	-1.195054089	down	--	--	Molecular Function: molecular_function (GO:0003674);; Molecular Function: catalytic activity (GO:0003824);; Molecular Function: nuclease activity (GO:0004518);; Molecular Function: endonuclease activity (GO:0004519);; Cellular Component: cellular_component (GO:0005575);; Cellular Component: intracellular (GO:0005622);; Cellular Component: obsolete cell (GO:0005623);; Cellular Component: cytoplasm…	--	--	[L]	Replication, recombination and repair	Domain of unknown function (DUF1771)	Smr domain-containing protein YPL199C OS=Saccharomyces cerevisiae (strain ATCC 204508 / S288c) OX=559292 GN=YPL199C PE=1 SV=1	L	Replication, recombination and repair	hypothetical protein FGSG_05533 [Fusarium graminearum PH-1]
gene11200	1916	1898	1958	6	20	17	122.372795	129.870773	125.103844	25.125893	81.367775	70.668533	3.83E-06	-1.198085319	down	[L]	Replication, recombination and repair	Molecular Function: nucleic acid binding (GO:0003676);; Molecular Function: helicase activity (GO:0004386);; Molecular Function: ATP binding (GO:0005524);;	K11594|0.0e+00|fgr:FGSG_06804|K11594 ATP-dependent RNA helicase DDX3X [EC:3.6.4.13] | (RefSeq) ATP-dependent RNA helicase DED1	--	[A]	RNA processing and modification	DEAD/DEAH box helicase	ATP-dependent RNA helicase DED1 OS=Gibberella zeae (strain PH-1 / ATCC MYA-4620 / FGSC 9075 / NRRL 31084) OX=229533 GN=DED1 PE=3 SV=1	A	RNA processing and modification	ATP-dependent RNA helicase DED1 [Fusarium graminearum PH-1]
gene8555	4203	3961	4001	16	46	28	270.746277	273.358154	257.896667	65.765671	191.896439	119.569656	0.00472346	-1.208092903	down	[IR]	Lipid transport and metabolism;; General function prediction only	Molecular Function: oxidoreductase activity, acting on CH-OH group of donors (GO:0016614);; Molecular Function: flavin adenine dinucleotide binding (GO:0050660);;	K00108|2.7e-64|pfj:MYCFIDRAFT_51682|K00108 choline dehydrogenase [EC:1.1.99.1] | (RefSeq) hypothetical protein	Glycine, serine and threonine metabolism (ko00260)	[R]	General function prediction only	GMC oxidoreductase	Dehydrogenase str4 OS=Strobilurus tenacellus OX=41251 GN=str4 PE=1 SV=1	E	Amino acid transport and metabolism	hypothetical protein FGSG_05374 [Fusarium graminearum PH-1]
gene10135	2693	2163	2374	20	11	22	226.822083	195.14032	200.07164	109.145821	60.020973	119.346497	6.74E-06	-1.218953209	down	[X]	Mobilome: prophages, transposons	Molecular Function: molecular_function (GO:0003674);; Molecular Function: catalytic activity (GO:0003824);; Molecular Function: hydrolase activity, hydrolyzing O-glycosyl compounds (GO:0004553);; Molecular Function: chitinase activity (GO:0004568);; Molecular Function: binding (GO:0005488);; Cellular Component: cellular_component (GO:0005575);; Cellular Component: extracellular region (GO:0005576…	K01183|2.7e-246|fgr:FGSG_10939|K01183 chitinase [EC:3.2.1.14] | (RefSeq) endochitinase 1 precursor	Amino sugar and nucleotide sugar metabolism (ko00520)	[G]	Carbohydrate transport and metabolism	Glycosyl hydrolases family 18	Endochitinase B OS=Emericella nidulans (strain FGSC A4 / ATCC 38163 / CBS 112.46 / NRRL 194 / M139) OX=227321 GN=chiB PE=1 SV=1	G	Carbohydrate transport and metabolism	endochitinase 1 precursor [Fusarium graminearum PH-1]
gene12258	740	682	760	2	8	6	70.139465	69.25695	72.103859	12.415348	49.555016	31.67539	0.008051005	-1.220001181	down	[G]	Carbohydrate transport and metabolism	Molecular Function: hydrolase activity, hydrolyzing O-glycosyl compounds (GO:0004553);; Biological Process: carbohydrate metabolic process (GO:0005975);; Molecular Function: carbohydrate binding (GO:0030246);;	--	--	--	--	Glycosyl hydrolases family 43	Arabinan endo-1,5-alpha-L-arabinosidase B OS=Emericella nidulans (strain FGSC A4 / ATCC 38163 / CBS 112.46 / NRRL 194 / M139) OX=227321 GN=abnB PE=2 SV=1	G	Carbohydrate transport and metabolism	hypothetical protein FGSG_13189 [Fusarium graminearum PH-1]
gene9063	1184	1090	1278	8	9	9	143.556763	141.585327	155.0448	63.203651	70.57412	71.035873	0.000611465	-1.222127148	down	[R]	General function prediction only	Molecular Function: hydrolase activity, acting on carbon-nitrogen (but not peptide) bonds (GO:0016810);; Biological Process: cyanide catabolic process (GO:0019500);; Molecular Function: cyanide hydratase activity (GO:0030196);;	K10675|1.2e-209|fgr:FGSG_05805|K10675 cyanide hydratase [EC:4.2.1.66] | (RefSeq) cyanide hydratase	Cyanoamino acid metabolism (ko00460)	--	--	Carbon-nitrogen hydrolase	Cyanide hydratase OS=Gibberella zeae (strain PH-1 / ATCC MYA-4620 / FGSC 9075 / NRRL 31084) OX=229533 GN=cht PE=1 SV=1	E	Amino acid transport and metabolism	cyanide hydratase [Fusarium graminearum PH-1]
gene502	1437	1383	1440	7	12	12	211.65239	218.301865	212.275696	68.391136	116.207062	113.789871	6.41E-05	-1.231625396	down	--	--	Cellular Component: integral component of membrane (GO:0016021);;	--	--	--	--	--	--	--	--	unnamed protein product [Fusarium graminearum]
gene1389	1306	1217	1229	8	7	12	62.087234	61.963478	58.449932	24.254845	20.512529	35.723858	0.000211666	-1.247669875	down	--	--	--	--	--	--	--	--	--	--	--	hypothetical protein FGSG_01163 [Fusarium graminearum PH-1]
gene12481	2090	1796	1706	22	8	10	164.511398	151.492462	134.439774	111.547943	41.396523	51.621426	0.001269845	-1.25597321	down	--	--	Biological Process: vacuolar transport (GO:0007034);; Cellular Component: integral component of membrane (GO:0016021);; Biological Process: metal ion transport (GO:0030001);;	--	--	[R]	General function prediction only	Protein of unknown function (DUF2370)	Probable metal homeostasis protein bsd1 OS=Schizosaccharomyces pombe (strain 972 / ATCC 24843) OX=284812 GN=bsd1 PE=3 SV=1	S	Function unknown	hypothetical protein FGSG_07873 [Fusarium graminearum PH-1]
gene1450	1157	1010	1058	14	5	4	123.721336	115.691818	113.214249	98.952019	29.524282	24.421164	0.000935867	-1.259899285	down	[S]	Function unknown	Cellular Component: integral component of membrane (GO:0016021);;	K24121|7.7e-104|fgr:FGSG_01219|K24121 2-hydroxy fatty acid dioxygenase [EC:1.14.18.12] | (RefSeq) hypothetical protein	--	[S]	Function unknown	Protein of unknown function (DUF962)	2-hydroxy-palmitic acid dioxygenase MPO1 OS=Saccharomyces cerevisiae (strain ATCC 204508 / S288c) OX=559292 GN=MPO1 PE=1 SV=2	S	Function unknown	hypothetical protein FGSG_01219 [Fusarium graminearum PH-1]
gene1205	2188	2223	2331	24	12	12	179.255524	195.121094	191.068787	129.679672	62.990536	61.186169	3.93E-07	-1.263682944	down	[QV]	Secondary metabolites biosynthesis, transport and catabolism;; Defense mechanisms	Molecular Function: monooxygenase activity (GO:0004497);; Molecular Function: iron ion binding (GO:0005506);; Cellular Component: integral component of membrane (GO:0016021);; Molecular Function: oxidoreductase activity, acting on paired donors, with incorporation or reduction of molecular oxygen (GO:0016705);; Molecular Function: heme binding (GO:0020037);;	K05917|2.0e-311|fgr:FGSG_01000|K05917 sterol 14alpha-demethylase [EC:1.14.14.154 1.14.15.36] | (RefSeq) cytochrome P450 51	Steroid biosynthesis (ko00100)	[Q]	Secondary metabolites biosynthesis, transport and catabolism	Cytochrome P450	Sterol 14-alpha demethylase OS=Neosartorya fumigata (strain ATCC MYA-4609 / Af293 / CBS 101355 / FGSC A1100) OX=330879 GN=cyp51B PE=1 SV=1	Q	Secondary metabolites biosynthesis, transport and catabolism	cytochrome P450 51 [Fusarium graminearum PH-1]
gene9587	1736	1470	1579	14	6	14	288.682678	261.777771	262.622925	152.970551	60.196499	148.304153	4.31E-05	-1.264701451	down	--	--	Cellular Component: integral component of membrane (GO:0016021);;	--	--	--	--	--	--	--	--	hypothetical protein FPSE_00980 [Fusarium pseudograminearum CS3096]
gene8569	3846	3825	3858	14	30	38	282.914795	301.487244	283.978729	63.527931	142.316071	184.568985	0.000317958	-1.264988864	down	--	--	Cellular Component: integral component of membrane (GO:0016021);; Molecular Function: oxidoreductase activity (GO:0016491);;	K00521|1.3e-37|adl:AURDEDRAFT_162494|K00521 ferric-chelate reductase [EC:1.16.1.7] | (RefSeq) hypothetical protein	--	[PQ]	Inorganic ion transport and metabolism;; Secondary metabolites biosynthesis, transport and catabolism	Ferric reductase NAD binding domain	Ferric reductase transmembrane component 1 OS=Schizosaccharomyces pombe (strain 972 / ATCC 24843) OX=284812 GN=frp1 PE=1 SV=1	--	--	hypothetical protein FGSG_05385 [Fusarium graminearum PH-1]
gene5960	752	824	829	4	2	11	94.082336	110.42366	103.762489	32.747719	11.807837	89.063744	0.006688336	-1.274892429	down	--	--	Cellular Component: integral component of membrane (GO:0016021);;	--	--	--	--	--	--	--	--	hypothetical protein FGSG_04226 [Fusarium graminearum PH-1]
gene6880	2065	1670	2102	18	6	17	286.311127	248.095642	291.654816	165.323074	46.861584	154.615799	0.000182589	-1.27969683	down	--	--	Cellular Component: integral component of membrane (GO:0016021);;	--	--	--	--	Hypoxia induced protein conserved region	Respiratory supercomplex factor 2 homolog C1565.01 OS=Schizosaccharomyces pombe (strain 972 / ATCC 24843) OX=284812 GN=rcf2 PE=3 SV=1	S	Function unknown	hypothetical protein FGSG_03448 [Fusarium graminearum PH-1]
gene1271	2293	2161	2162	13	17	16	199.615326	201.538895	188.283264	73.336372	92.598267	91.936462	1.40E-07	-1.297456425	down	[O]	Posttranslational modification, protein turnover, chaperones	Molecular Function: peptidyl-prolyl cis-trans isomerase activity (GO:0003755);;	K14826|2.2e-235|fgr:FGSG_01059|K14826 FK506-binding nuclear protein [EC:5.2.1.8] | (RefSeq) FK506-binding protein	--	[O]	Posttranslational modification, protein turnover, chaperones	FKBP-type peptidyl-prolyl cis-trans isomerase	FK506-binding protein 4 OS=Gibberella zeae (strain PH-1 / ATCC MYA-4620 / FGSC 9075 / NRRL 31084) OX=229533 GN=FPR4 PE=3 SV=1	O	Posttranslational modification, protein turnover, chaperones	FK506-binding protein [Fusarium graminearum PH-1]
gene6631	10633	10154	10741	63	84	72	1679.741455	1718.721436	1697.903931	657.573547	866.432312	751.126404	3.34E-36	-1.298631518	down	--	--	Biological Process: reproduction (GO:0000003);; Biological Process: sporocarp development involved in asexual reproduction (GO:0000905);; Biological Process: developmental process involved in reproduction (GO:0003006);; Cellular Component: cellular_component (GO:0005575);; Cellular Component: extracellular region (GO:0005576);; Biological Process: cell cycle (GO:0007049);; Biological Process: mul…	--	--	--	--	--	Cell wall protein phiA OS=Aspergillus niger (strain CBS 513.88 / FGSC A1513) OX=425011 GN=phiA PE=2 SV=1	S	Function unknown	unnamed protein product [Fusarium graminearum]
gene9859	1000	815	800	4	9	5	79.197571	69.132622	63.407391	18.909288	46.725567	26.021448	0.004919835	-1.310715681	down	[G]	Carbohydrate transport and metabolism	Biological Process: carbohydrate metabolic process (GO:0005975);; Molecular Function: raffinose alpha-galactosidase activity (GO:0052692);;	K07407|0.0e+00|fgr:FGSG_11169|K07407 alpha-galactosidase [EC:3.2.1.22] | (RefSeq) hypothetical protein	Galactose metabolism (ko00052);; Glycerolipid metabolism (ko00561);; Sphingolipid metabolism (ko00600);; Glycosphingolipid biosynthesis - globo and isoglobo series (ko00603)	[G]	Carbohydrate transport and metabolism	Alpha galactosidase A	Probable alpha-galactosidase D OS=Aspergillus oryzae (strain ATCC 42149 / RIB 40) OX=510516 GN=aglD PE=3 SV=2	G	Carbohydrate transport and metabolism	hypothetical protein FGSG_11169 [Fusarium graminearum PH-1]
gene5819	1077	879	1099	5	8	8	78.552452	68.647072	80.197075	20.244947	34.310368	38.400337	0.001586466	-1.311276332	down	[L]	Replication, recombination and repair	Molecular Function: RNA binding (GO:0003723);; Molecular Function: RNA helicase activity (GO:0003724);; Molecular Function: ATP binding (GO:0005524);;	K13179|0.0e+00|fgr:FGSG_04350|K13179 ATP-dependent RNA helicase DDX18/HAS1 [EC:3.6.4.13] | (RefSeq) ATP-dependent RNA helicase HAS1	--	[A]	RNA processing and modification	DEAD/DEAH box helicase	ATP-dependent RNA helicase HAS1 OS=Gibberella zeae (strain PH-1 / ATCC MYA-4620 / FGSC 9075 / NRRL 31084) OX=229533 GN=HAS1 PE=3 SV=2	A	RNA processing and modification	unnamed protein product, partial [Fusarium graminearum]
gene8450	871	740	878	10	5	2	89.403557	81.346649	90.1427	63.695282	30.177856	13.567211	0.003635899	-1.321316644	down	--	--	Cellular Component: integral component of membrane (GO:0016021);;	K14715|2.9e-10|pdp:PDIP_32070|K14715 solute carrier family 39 (zinc transporter), member 9 | (RefSeq) ZIP metal ion transporter, putative	--	--	--	RTA1 like protein	Efflux pump himE OS=Aspergillus japonicus OX=34381 GN=himE PE=3 SV=1	S	Function unknown	hypothetical protein FGSG_05285 [Fusarium graminearum PH-1]
gene9121	726	773	844	3	10	3	38.593315	44.002235	44.870895	10.576319	34.208164	10.625836	0.005868866	-1.324028328	down	[H]	Coenzyme transport and metabolism	Molecular Function: GTP cyclohydrolase I activity (GO:0003934);; Biological Process: tetrahydrofolate biosynthetic process (GO:0046654);;	K01495|2.6e-151|fgr:FGSG_05854|K01495 GTP cyclohydrolase IA [EC:3.5.4.16] | (RefSeq) hypothetical protein	Folate biosynthesis (ko00790)	[H]	Coenzyme transport and metabolism	GTP cyclohydrolase I	GTP cyclohydrolase 1 OS=Neurospora crassa (strain ATCC 24698 / 74-OR23-1A / CBS 708.71 / DSM 1257 / FGSC 987) OX=367110 GN=gch-1 PE=2 SV=2	H	Coenzyme transport and metabolism	hypothetical protein FGSG_05854 [Fusarium graminearum PH-1]
gene3481	1664	1614	1563	15	12	6	119.953819	124.593567	112.738251	71.176155	56.937382	28.71228	1.08E-05	-1.326452019	down	--	--	Cellular Component: cytoplasm (GO:0005737);;	K12562|4.5e-240|fgr:FGSG_10048|K12562 amphiphysin | (RefSeq) hypothetical protein	Endocytosis (ko04144)	[U]	Intracellular trafficking, secretion, and vesicular transport	BAR domain	Regulator of cytoskeleton and endocytosis RVS167 OS=Candida albicans (strain SC5314 / ATCC MYA-2876) OX=237561 GN=RVS167 PE=3 SV=2	U	Intracellular trafficking, secretion, and vesicular transport	hypothetical protein FGSG_10048 [Fusarium graminearum PH-1]
gene11929	914	740	848	5	5	7	102.232452	88.618042	94.888229	34.707897	34.900734	50.679493	0.00346861	-1.328549421	down	[J]	Translation, ribosomal structure and biogenesis	Molecular Function: structural constituent of ribosome (GO:0003735);; Cellular Component: ribosome (GO:0005840);; Biological Process: translation (GO:0006412);;	K02996|2.2e-178|fgr:FGSG_07402|K02996 small subunit ribosomal protein S9 | (RefSeq) 40S ribosomal protein S9	Ribosome (ko03010)	[J]	Translation, ribosomal structure and biogenesis	Ribosomal protein S9/S16	37S ribosomal protein S9, mitochondrial OS=Neurospora crassa (strain ATCC 24698 / 74-OR23-1A / CBS 708.71 / DSM 1257 / FGSC 987) OX=367110 GN=mrp-9 PE=3 SV=2	J	Translation, ribosomal structure and biogenesis	40S ribosomal protein S9 [Fusarium graminearum PH-1]
gene6511	660	715	683	7	0	7	53.940384	62.618382	55.818012	37.626606	0	37.996044	0.009199255	-1.330462647	down	[E]	Amino acid transport and metabolism	Molecular Function: oxidoreductase activity (GO:0016491);;	K13366|0.0e+00|fgr:FGSG_03761|K13366 polyamine oxidase [EC:1.5.3.14 1.5.3.16 1.5.3.-] | (RefSeq) hypothetical protein	Arginine and proline metabolism (ko00330);; beta-Alanine metabolism (ko00410)	[H]	Coenzyme transport and metabolism	Flavin containing amine oxidoreductase	--	Q	Secondary metabolites biosynthesis, transport and catabolism	hypothetical protein FGSG_03761 [Fusarium graminearum PH-1]
gene3238	4573	4560	4847	27	30	38	429.576996	458.929749	455.613098	162.916168	185.160645	232.770462	3.75E-15	-1.330633133	down	[G]	Carbohydrate transport and metabolism	Molecular Function: fructose-bisphosphate aldolase activity (GO:0004332);; Biological Process: glycolytic process (GO:0006096);; Molecular Function: zinc ion binding (GO:0008270);;	K01624|4.6e-206|fgr:FGSG_02770|K01624 fructose-bisphosphate aldolase, class II [EC:4.1.2.13] | (RefSeq) fructose-bisphosphate aldolase	Glycolysis / Gluconeogenesis (ko00010);; Pentose phosphate pathway (ko00030);; Fructose and mannose metabolism (ko00051);; Methane metabolism (ko00680);; Carbon metabolism (ko01200);; Biosynthesis of amino acids (ko01230)	[G]	Carbohydrate transport and metabolism	Fructose-bisphosphate aldolase class-II	Fructose-bisphosphate aldolase OS=Aspergillus oryzae (strain ATCC 42149 / RIB 40) OX=510516 GN=fbaA PE=2 SV=2	G	Carbohydrate transport and metabolism	fructose-bisphosphate aldolase [Fusarium graminearum PH-1]
gene1504	1606	1434	1466	16	8	6	196.600021	188.104843	179.586288	127.006805	62.000229	46.751392	1.98E-05	-1.359451883	down	--	--	Molecular Function: molecular_function (GO:0003674);; Molecular Function: nucleic acid binding (GO:0003676);; Molecular Function: RNA binding (GO:0003723);; Molecular Function: binding (GO:0005488);; Cellular Component: cellular_component (GO:0005575);; Cellular Component: intracellular (GO:0005622);; Cellular Component: obsolete cell (GO:0005623);; Cellular Component: nucleus (GO:0005634);; Cell…	--	--	--	--	Shwachman-Bodian-Diamond syndrome (SBDS) protein	--	S	Function unknown	hypothetical protein FGSG_01267 [Fusarium graminearum PH-1]
gene2237	757	672	679	9	3	2	58.217323	55.406162	52.287601	42.523125	11.145565	8.974476	0.005898513	-1.363042894	down	--	--	Cellular Component: integral component of membrane (GO:0016021);;	--	--	[S]	Function unknown	Protein of unknown function (DUF2838)	Glycerophosphocholine acyltransferase 1 OS=Schizosaccharomyces pombe (strain 972 / ATCC 24843) OX=284812 GN=gpc1 PE=3 SV=2	S	Function unknown	hypothetical protein FGSG_01909 [Fusarium graminearum PH-1]
gene8123	10615	10832	11115	76	74	66	393.999664	430.80484	412.851471	186.622345	180.495316	161.797577	4.26E-32	-1.36594058	down	[P]	Inorganic ion transport and metabolism	Molecular Function: ATP binding (GO:0005524);; Cellular Component: integral component of membrane (GO:0016021);; Molecular Function: ATPase-coupled cation transmembrane transporter activity (GO:0019829);;	K01536|0.0e+00|fgr:FGSG_04995|K01536 P-type Na+/K+ transporter [EC:7.2.2.3 7.2.2.-] | (RefSeq) hypothetical protein	--	[P]	Inorganic ion transport and metabolism	E1-E2 ATPase	Calcium-transporting ATPase 3 OS=Schizosaccharomyces pombe (strain 972 / ATCC 24843) OX=284812 GN=cta3 PE=1 SV=1	P	Inorganic ion transport and metabolism	hypothetical protein FGSG_04995 [Fusarium graminearum PH-1]
gene391	2827	2728	2781	20	20	15	320.674683	331.50708	315.619629	144.837448	147.830383	110.654106	2.94E-10	-1.373111339	down	[C]	Energy production and conversion	Biological Process: ATP synthesis coupled proton transport (GO:0015986);; Cellular Component: membrane (GO:0016020);; Molecular Function: proton-transporting ATP synthase activity, rotational mechanism (GO:0046933);;	K02137|2.7e-112|fgr:FGSG_00300|K02137 F-type H+-transporting ATPase subunit O | (RefSeq) ATP synthase subunit 5	Oxidative phosphorylation (ko00190)	[C]	Energy production and conversion	ATP synthase delta (OSCP) subunit	ATP synthase subunit 5, mitochondrial OS=Neurospora crassa (strain ATCC 24698 / 74-OR23-1A / CBS 708.71 / DSM 1257 / FGSC 987) OX=367110 GN=atp-5 PE=3 SV=2	C	Energy production and conversion	unnamed protein product [Fusarium graminearum]
gene6447	5319	5138	5151	33	52	18	551.224976	570.48053	534.170471	226.447708	354.333466	124.153236	0.001257631	-1.37368946	down	[G]	Carbohydrate transport and metabolism	--	K01053|1.3e-233|fgr:FGSG_03816|K01053 gluconolactonase [EC:3.1.1.17] | (RefSeq) hypothetical protein	Pentose phosphate pathway (ko00030);; Ascorbate and aldarate metabolism (ko00053);; Carbon metabolism (ko01200)	--	--	SMP-30/Gluconolactonase/LRE-like region	--	G	Carbohydrate transport and metabolism	unnamed protein product [Fusarium graminearum]
gene13254	833	708	743	8	2	5	100.354851	91.409058	89.578789	63.276993	11.379074	33.870209	0.003995444	-1.378564933	down	[Q]	Secondary metabolites biosynthesis, transport and catabolism	--	--	--	--	--	--	--	S	Function unknown	hypothetical protein FGSG_09304 [Fusarium graminearum PH-1]
gene3298	695	748	841	8	7	0	109.810783	126.689636	132.990891	78.784241	72.666779	0	0.008315561	-1.38035541	down	[F]	Nucleotide transport and metabolism	Biological Process: purine nucleobase metabolic process (GO:0006144);; Molecular Function: hydroxyisourate hydrolase activity (GO:0033971);;	K07127|1.0e-79|fgr:FGSG_09890|K07127 5-hydroxyisourate hydrolase [EC:3.5.2.17] | (RefSeq) hypothetical protein	Purine metabolism (ko00230)	[I]	Lipid transport and metabolism	HIUase/Transthyretin family	Probable 5-hydroxyisourate hydrolase OS=Schizosaccharomyces pombe (strain 972 / ATCC 24843) OX=284812 GN=SPCC285.04 PE=3 SV=1	I	Lipid transport and metabolism	hypothetical protein FGSG_09890 [Fusarium graminearum PH-1]
gene1781	835	703	759	2	5	8	72.2369	65.172066	65.647285	10.746934	23.617947	43.169479	0.003664854	-1.386503782	down	[P]	Inorganic ion transport and metabolism	Biological Process: tRNA wobble base modification (GO:0002097);; Biological Process: tRNA wobble uridine modification (GO:0002098);; Biological Process: tRNA wobble position uridine thiolation (GO:0002143);; Molecular Function: molecular_function (GO:0003674);; Molecular Function: catalytic activity (GO:0003824);; Molecular Function: thiosulfate sulfurtransferase activity (GO:0004792);; Cellular …	K01011|1.7e-197|fgr:FGSG_01508|K01011 thiosulfate/3-mercaptopyruvate sulfurtransferase [EC:2.8.1.1 2.8.1.2] | (RefSeq) hypothetical protein	Cysteine and methionine metabolism (ko00270);; Sulfur metabolism (ko00920);; Sulfur relay system (ko04122)	[V]	Defense mechanisms	Rhodanese-like domain	Probable 3-mercaptopyruvate sulfurtransferase OS=Schizosaccharomyces pombe (strain 972 / ATCC 24843) OX=284812 GN=tum1 PE=1 SV=2	V	Defense mechanisms	hypothetical protein FGSG_01508 [Fusarium graminearum PH-1]
gene12635	3205	3076	3058	30	22	9	309.330994	318.150879	295.370941	190.403	135.879852	56.446369	0.00076612	-1.388297639	down	[I]	Lipid transport and metabolism	Molecular Function: iron ion binding (GO:0005506);; Biological Process: lipid biosynthetic process (GO:0008610);; Molecular Function: oxidoreductase activity (GO:0016491);;	K07750|1.5e-181|fgr:FGSG_09830|K07750 methylsterol monooxygenase [EC:1.14.18.9] | (RefSeq) C-4 methylsterol oxidase	Steroid biosynthesis (ko00100)	[I]	Lipid transport and metabolism	Fatty acid hydroxylase superfamily	Methylsterol monooxygenase OS=Saccharomyces cerevisiae (strain ATCC 204508 / S288c) OX=559292 GN=ERG25 PE=1 SV=1	I	Lipid transport and metabolism	C-4 methylsterol oxidase [Fusarium graminearum PH-1]
gene740	875	815	770	6	8	2	154.790451	154.464371	136.31665	65.15284	84.331947	23.154152	0.002591112	-1.394011285	down	--	--	--	--	--	--	--	--	Zinc finger transcription factor ace1 OS=Hypocrea jecorina OX=51453 GN=ace1 PE=4 SV=1	S	Function unknown	hypothetical protein FGSG_11791 [Fusarium graminearum PH-1]
gene5938	3827	3383	3410	19	26	24	146.481995	138.746231	130.609818	47.101891	64.838089	60.238586	1.86E-11	-1.394625457	down	[P]	Inorganic ion transport and metabolism	Molecular Function: ATP binding (GO:0005524);; Cellular Component: integral component of membrane (GO:0016021);; Molecular Function: ATPase-coupled cation transmembrane transporter activity (GO:0019829);;	K01536|0.0e+00|fgr:FGSG_04245|K01536 P-type Na+/K+ transporter [EC:7.2.2.3 7.2.2.-] | (RefSeq) calcium-transporting ATPase 3	--	[P]	Inorganic ion transport and metabolism	E1-E2 ATPase	Calcium-transporting ATPase 3 OS=Schizosaccharomyces pombe (strain 972 / ATCC 24843) OX=284812 GN=cta3 PE=1 SV=1	P	Inorganic ion transport and metabolism	calcium-transporting ATPase 3 [Fusarium graminearum PH-1]
gene12466	2461	2368	2599	15	15	18	370.636108	382.058685	391.646088	141.002563	139.660721	171.874924	4.10E-09	-1.402711747	down	--	--	--	--	--	--	--	--	Protein CAP22 OS=Colletotrichum gloeosporioides OX=474922 GN=CAP22 PE=2 SV=1	--	--	hypothetical protein FGSG_07861 [Fusarium graminearum PH-1]
gene7524	2261	2191	2526	13	23	9	252.271637	261.869812	281.952759	94.041183	163.330399	59.585712	2.49E-07	-1.405465478	down	--	--	Molecular Function: aspartic-type endopeptidase activity (GO:0004190);;	K01381|6.0e-228|fgr:FGSG_02918|K01381 saccharopepsin [EC:3.4.23.25] | (RefSeq) hypothetical protein	Autophagy - yeast (ko04138)	[O]	Posttranslational modification, protein turnover, chaperones	Eukaryotic aspartyl protease	Syncephapepsin OS=Syncephalastrum racemosum OX=13706 GN=SPSR PE=1 SV=1	O	Posttranslational modification, protein turnover, chaperones	hypothetical protein FGSG_02918 [Fusarium graminearum PH-1]
gene13158	2012	1956	2095	12	16	11	196.02858	204.251175	204.292114	75.217491	96.790512	68.059853	1.07E-07	-1.409557269	down	[O]	Posttranslational modification, protein turnover, chaperones	Molecular Function: serine-type endopeptidase activity (GO:0004252);;	K18549|2.2e-77|act:ACLA_050840|K18549 oryzin [EC:3.4.21.63] | (RefSeq) alkaline serine protease Alp1	--	[O]	Posttranslational modification, protein turnover, chaperones	Subtilase family	Subtilisin-like protease 2 OS=Pseudogymnoascus destructans (strain ATCC MYA-4855 / 20631-21) OX=658429 GN=SP2 PE=1 SV=1	O	Posttranslational modification, protein turnover, chaperones	hypothetical protein FGSG_09382 [Fusarium graminearum PH-1]
gene12432	681	692	684	5	1	7	46.28833	50.362675	46.509541	22.480509	4.475779	29.202873	0.004582783	-1.435768286	down	[IQ]	Lipid transport and metabolism;; Secondary metabolites biosynthesis, transport and catabolism	Molecular Function: catalytic activity (GO:0003824);;	K01904|1.9e-98|adl:AURDEDRAFT_55318|K01904 4-coumarate--CoA ligase [EC:6.2.1.12] | (RefSeq) acetyl-CoA synthetase-like protein	Ubiquinone and other terpenoid-quinone biosynthesis (ko00130)	[I]	Lipid transport and metabolism	AMP-binding enzyme	Putative acyl-coenzyme A synthetase OS=Emericella nidulans (strain FGSC A4 / ATCC 38163 / CBS 112.46 / NRRL 194 / M139) OX=227321 GN=AN10074 PE=3 SV=1	I	Lipid transport and metabolism	hypothetical protein FGSG_07833 [Fusarium graminearum PH-1]
gene10079	3884	3973	3823	24	30	19	204.480682	224.127914	201.437546	82.179245	101.808174	64.163979	2.62E-13	-1.452310042	down	[Q]	Secondary metabolites biosynthesis, transport and catabolism	Molecular Function: catalytic activity (GO:0003824);; Molecular Function: phosphopantetheine binding (GO:0031177);;	K22152|1.7e-107|afm:AFUA_3G03420|K22152 fusarinine C synthase | (RefSeq) nonribosomal peptide synthase SidD	--	[Q]	Secondary metabolites biosynthesis, transport and catabolism	AMP-binding enzyme	Nonribosomal peptide synthetase 9 OS=Gibberella zeae (strain PH-1 / ATCC MYA-4620 / FGSC 9075 / NRRL 31084) OX=229533 GN=NRPS9 PE=1 SV=1	Q	Secondary metabolites biosynthesis, transport and catabolism	hypothetical protein FGSG_10990 [Fusarium graminearum PH-1]
gene6704	2008	2036	2200	19	12	8	221.749115	240.87532	243.07135	139.106125	86.160286	55.732441	1.41E-07	-1.452348688	down	[GM]	Carbohydrate transport and metabolism;; Cell wall/membrane/envelope biogenesis	--	--	--	--	--	--	--	O	Posttranslational modification, protein turnover, chaperones	hypothetical protein FGSG_03598 [Fusarium graminearum PH-1]
gene9709	1897	1769	1950	6	13	16	194.237686	194.032333	199.815033	39.104141	86.993759	108.280174	2.27E-07	-1.454708467	down	--	--	Biological Process: pseudouridine synthesis (GO:0001522);; Molecular Function: RNA binding (GO:0003723);; Cellular Component: nucleolus (GO:0005730);; Biological Process: rRNA processing (GO:0006364);;	K11128|4.2e-85|fgr:FGSG_06372|K11128 H/ACA ribonucleoprotein complex subunit 1 | (RefSeq) hypothetical protein	Ribosome biogenesis in eukaryotes (ko03008)	[J]	Translation, ribosomal structure and biogenesis	Gar1/Naf1 RNA binding region	H/ACA ribonucleoprotein complex subunit gar1 OS=Neosartorya fischeri (strain ATCC 1020 / DSM 3700 / CBS 544.65 / FGSC A1164 / JCM 1740 / NRRL 181 / WB 181) OX=331117 GN=gar1 PE=3 SV=1	J	Translation, ribosomal structure and biogenesis	hypothetical protein FGSG_06372 [Fusarium graminearum PH-1]
gene3678	17658	16344	17425	149	84	85	1568.85083	1555.902832	1549.212891	873.935364	488.346527	503.461426	1.07E-07	-1.466205158	down	[S]	Function unknown	Cellular Component: integral component of membrane (GO:0016021);;	--	--	[R]	General function prediction only	Proteolipid membrane potential modulator	Plasma membrane proteolipid 3 OS=Gibberella zeae (strain PH-1 / ATCC MYA-4620 / FGSC 9075 / NRRL 31084) OX=229533 GN=PMP3 PE=3 SV=2	S	Function unknown	hypothetical protein FGSG_10222 [Fusarium graminearum PH-1]
gene8817	736	612	600	5	3	4	120.630615	107.374596	98.441063	44.135662	23.240686	34.881378	0.0076719	-1.471046401	down	--	--	Cellular Component: integral component of membrane (GO:0016021);;	K23564|5.1e-129|fgr:FGSG_05601|K23564 ER membrane protein complex subunit 3 | (RefSeq) hypothetical protein	--	[S]	Function unknown	Integral membrane protein EMC3/TMCO1-like	ER membrane protein complex subunit 3 OS=Schizosaccharomyces pombe (strain 972 / ATCC 24843) OX=284812 GN=SPBC1711.03 PE=3 SV=1	S	Function unknown	hypothetical protein FG05_05601 [Fusarium graminearum]
gene8592	825	779	832	6	0	9	66.015671	66.803345	66.65033	31.370609	0	46.704002	0.001338486	-1.47233854	down	--	--	Cellular Component: integral component of membrane (GO:0016021);;	--	--	[S]	Function unknown	Lung seven transmembrane receptor	Membrane protein PTM1 OS=Saccharomyces cerevisiae (strain YJM789) OX=307796 GN=PTM1 PE=3 SV=1	U	Intracellular trafficking, secretion, and vesicular transport	hypothetical protein FAUST_1942 [Fusarium austroamericanum]
gene7995	3328	2900	3567	18	31	11	876.246277	818.05426	939.60675	309.655792	533.996094	179.509171	4.34E-05	-1.478518513	down	--	--	--	--	--	--	--	--	--	--	--	unnamed protein product [Fusarium graminearum]
gene3773	1861	1976	2080	14	6	16	223.81102	254.625305	250.259491	105.841293	47.342361	124.451508	5.55E-07	-1.490745837	down	[J]	Translation, ribosomal structure and biogenesis	Biological Process: ribosome biogenesis (GO:0042254);; Cellular Component: ribonucleoprotein complex (GO:1990904);;	K11129|1.7e-87|fgr:FGSG_10304|K11129 H/ACA ribonucleoprotein complex subunit 2 | (RefSeq) hypothetical protein	Ribosome biogenesis in eukaryotes (ko03008)	[A]	RNA processing and modification	Ribosomal protein L7Ae/L30e/S12e/Gadd45 family	H/ACA ribonucleoprotein complex subunit NHP2 OS=Saccharomyces cerevisiae (strain ATCC 204508 / S288c) OX=559292 GN=NHP2 PE=1 SV=2	A	RNA processing and modification	hypothetical protein FGSG_10304 [Fusarium graminearum PH-1]
gene11228	1031	1027	1069	5	12	2	74.756546	79.810646	77.581551	20.591902	57.00172	9.656637	0.000189335	-1.49212622	down	--	--	--	--	--	--	--	--	--	--	--	hypothetical protein FGSG_06830 [Fusarium graminearum PH-1]
gene11810	1094	1096	941	4	8	7	69.710121	74.829407	60.01453	16.454674	29.987776	28.001812	0.000577167	-1.495373155	down	--	--	Molecular Function: molecular_function (GO:0003674);; Molecular Function: actin binding (GO:0003779);; Molecular Function: binding (GO:0005488);; Molecular Function: protein binding (GO:0005515);; Cellular Component: cellular_component (GO:0005575);; Cellular Component: intracellular (GO:0005622);; Cellular Component: obsolete cell (GO:0005623);; Cellular Component: cytoplasm (GO:0005737);; Cellu…	K13886|6.1e-304|fgr:FGSG_13118|K13886 coronin-1B/1C/6 | (RefSeq) hypothetical protein	--	[Z]	Cytoskeleton	Domain of unknown function (DUF1899)	Coronin-like protein crn1 OS=Schizosaccharomyces pombe (strain 972 / ATCC 24843) OX=284812 GN=crn1 PE=1 SV=1	Z	Cytoskeleton	hypothetical protein FGSG_13118 [Fusarium graminearum PH-1]
gene12183	5822	5373	5487	14	39	48	419.633392	414.988861	395.815826	62.127811	180.91861	227.38858	0.003659991	-1.496392461	down	[G]	Carbohydrate transport and metabolism	Cellular Component: integral component of membrane (GO:0016021);; Molecular Function: transmembrane transporter activity (GO:0022857);;	K08139|6.2e-66|tms:TREMEDRAFT_42510|K08139 MFS transporter, SP family, sugar:H+ symporter | (RefSeq) hypothetical protein	Meiosis - yeast (ko04113)	[R]	General function prediction only	Sugar (and other) transporter	Lactose permease OS=Kluyveromyces lactis (strain ATCC 8585 / CBS 2359 / DSM 70799 / NBRC 1267 / NRRL Y-1140 / WM37) OX=284590 GN=LAC12 PE=3 SV=1	P	Inorganic ion transport and metabolism	hypothetical protein FGSG_07631 [Fusarium graminearum PH-1]
gene13173	3295	3477	3679	26	10	27	253.162872	286.208588	282.869171	130.908035	46.72818	137.865616	1.41E-06	-1.503869306	down	[G]	Carbohydrate transport and metabolism	Cellular Component: integral component of membrane (GO:0016021);; Molecular Function: transmembrane transporter activity (GO:0022857);;	K08141|0.0e+00|fgr:FGSG_09367|K08141 MFS transporter, SP family, general alpha glucoside:H+ symporter | (RefSeq) hypothetical protein	--	[R]	General function prediction only	Sugar (and other) transporter	Maltose permease MAL31 OS=Saccharomyces cerevisiae (strain ATCC 204508 / S288c) OX=559292 GN=MAL31 PE=1 SV=1	P	Inorganic ion transport and metabolism	hypothetical protein FGSG_09367 [Fusarium graminearum PH-1]
gene11881	548	540	579	8	0	2	65.263298	68.898911	69.007072	56.463123	0	13.84214	0.009631422	-1.510336914	down	--	--	Cellular Component: integral component of membrane (GO:0016021);;	--	--	--	--	--	--	--	--	hypothetical protein FGSG_07365 [Fusarium graminearum PH-1]
gene12384	2502	2140	2221	14	11	16	306.864441	281.256104	272.641083	107.349678	87.093918	130.256561	2.10E-08	-1.515218026	down	[R]	General function prediction only	--	--	--	--	--	Ecdysteroid kinase	--	S	Function unknown	hypothetical protein FGSG_07793 [Fusarium graminearum PH-1]
gene8554	1015	1001	857	6	6	5	39.902351	42.157112	33.696243	14.717269	13.490376	10.550085	0.000829412	-1.5316375	down	--	--	--	K23562|8.6e-70|pbl:PAAG_11815|K23562 ER membrane protein complex subunit 1 | (RefSeq) PAAG_04156, PAAG_04157; hypothetical protein	--	--	--	Protein of unknown function (DUF1479)	--	S	Function unknown	hypothetical protein FGSG_05373 [Fusarium graminearum PH-1]
gene7215	1256	1100	1392	6	10	6	112.201057	105.277145	124.514473	31.451681	55.391037	32.226223	9.12E-05	-1.539653503	down	--	--	Biological Process: cellular protein modification process (GO:0006464);;	K06047|7.0e-266|fgr:FGSG_03182|K06047 tubulin---tyrosine ligase [EC:6.3.2.25] | (RefSeq) hypothetical protein	--	[O]	Posttranslational modification, protein turnover, chaperones	Tubulin-tyrosine ligase family	Probable tubulin--tyrosine ligase C12B10.04 OS=Schizosaccharomyces pombe (strain 972 / ATCC 24843) OX=284812 GN=SPAC12B10.04 PE=3 SV=1	O	Posttranslational modification, protein turnover, chaperones	hypothetical protein FGSG_03182 [Fusarium graminearum PH-1]
gene3300	622	715	708	6	0	6	43.407917	53.48473	49.502003	23.31509	0	27.611874	0.005587891	-1.544053303	down	--	--	Molecular Function: nucleic acid binding (GO:0003676);; Biological Process: mRNA processing (GO:0006397);; Molecular Function: zinc ion binding (GO:0008270);; Molecular Function: ubiquitin protein ligase activity (GO:0061630);;	K15541|2.2e-301|fgr:FGSG_09892|K15541 protein MPE1 | (RefSeq) hypothetical protein	mRNA surveillance pathway (ko03015)	[O]	Posttranslational modification, protein turnover, chaperones	DWNN domain	Uncharacterized RING finger protein P8B7.15c OS=Schizosaccharomyces pombe (strain 972 / ATCC 24843) OX=284812 GN=SPBP8B7.15c PE=4 SV=1	O	Posttranslational modification, protein turnover, chaperones	hypothetical protein FGSG_09892 [Fusarium graminearum PH-1]
gene1544	2962	2869	2702	13	27	10	178.832733	185.603989	163.276291	49.806244	103.50901	38.056515	6.79E-07	-1.545230981	down	--	--	--	K02831|1.3e-13|pfy:PFICI_11555|K02831 ser/thr/tyr protein kinase RAD53 [EC:2.7.11.-] | (RefSeq) hypothetical protein	Cell cycle - yeast (ko04111);; Meiosis - yeast (ko04113)	--	--	--	--	--	--	hypothetical protein FGSG_01301 [Fusarium graminearum PH-1]
gene3011	1950	1693	2029	12	14	7	403.354126	375.221802	420.020447	158.955261	178.699768	91.354607	3.51E-07	-1.552725407	down	--	--	Cellular Component: integral component of membrane (GO:0016021);;	--	--	--	--	--	--	--	--	hypothetical protein FGSG_02578 [Fusarium graminearum PH-1]
gene3261	789	577	706	8	2	2	44.432629	34.826244	39.804893	28.975367	5.837612	5.418733	0.007507019	-1.557577577	down	[R]	General function prediction only	Biological Process: maturation of LSU-rRNA from tricistronic rRNA transcript (SSU-rRNA, 5.8S rRNA, LSU-rRNA) (GO:0000463);; Biological Process: maturation of 5.8S rRNA from tricistronic rRNA transcript (SSU-rRNA, 5.8S rRNA, LSU-rRNA) (GO:0000466);; Cellular Component: nucleoplasm (GO:0005654);; Cellular Component: nucleolus (GO:0005730);; Cellular Component: preribosome, large subunit precursor (…	K14824|0.0e+00|fgr:FGSG_11603|K14824 ribosome biogenesis protein ERB1 | (RefSeq) hypothetical protein	--	[J]	Translation, ribosomal structure and biogenesis	BOP1NT (NUC169) domain	Ribosome biogenesis protein ERB1 OS=Magnaporthe oryzae (strain 70-15 / ATCC MYA-4617 / FGSC 8958) OX=242507 GN=ERB1 PE=3 SV=1	J	Translation, ribosomal structure and biogenesis	hypothetical protein FGSG_11603 [Fusarium graminearum PH-1]
gene7237	3626	3585	3468	23	20	19	278.042511	294.588379	266.110138	116.302864	99.785713	94.716652	8.72E-14	-1.558256239	down	[P]	Inorganic ion transport and metabolism	Molecular Function: N,N-dimethylaniline monooxygenase activity (GO:0004499);; Molecular Function: flavin adenine dinucleotide binding (GO:0050660);; Molecular Function: NADP binding (GO:0050661);;	K14556|4.7e-88|tmn:UCRPA7_6730|K14556 U3 small nucleolar RNA-associated protein 12 | (RefSeq) putative wd domain-containing protein	Ribosome biogenesis in eukaryotes (ko03008)	[Q]	Secondary metabolites biosynthesis, transport and catabolism	Flavin-binding monooxygenase-like	FAD-binding monooxygenase moxY OS=Dothistroma septosporum OX=64363 GN=moxY PE=2 SV=1	Q	Secondary metabolites biosynthesis, transport and catabolism	hypothetical protein FGSG_03163 [Fusarium graminearum PH-1]
gene441	594	562	572	7	3	0	121.473114	123.097778	117.059921	82.12616	35.919403	0	0.006687479	-1.562157934	down	--	--	Molecular Function: nucleic acid binding (GO:0003676);;	--	--	--	--	Zinc finger, C2H2 type	--	S	Function unknown	hypothetical protein FGSG_00342 [Fusarium graminearum PH-1]
gene10090	1020	940	1156	10	6	2	81.807327	80.783844	92.799583	52.109596	31.168283	10.322543	0.000366097	-1.563396303	down	[G]	Carbohydrate transport and metabolism	Molecular Function: hydrolase activity, hydrolyzing O-glycosyl compounds (GO:0004553);; Biological Process: carbohydrate metabolic process (GO:0005975);;	K01198|0.0e+00|fgr:FGSG_13881|K01198 xylan 1,4-beta-xylosidase [EC:3.2.1.37] | (RefSeq) hypothetical protein	Amino sugar and nucleotide sugar metabolism (ko00520)	--	--	Glycosyl hydrolases family 43	--	G	Carbohydrate transport and metabolism	hypothetical protein FGSG_13881 [Fusarium graminearum PH-1]
gene3039	821	706	729	6	0	7	49.073833	45.237133	43.623177	22.124166	0	23.980551	0.002026433	-1.567366566	down	--	--	Cellular Component: integral component of membrane (GO:0016021);;	--	--	--	--	--	--	S	Function unknown	hypothetical protein FGSG_12166, partial [Fusarium graminearum PH-1]
gene6008	4601	4364	4995	27	10	43	268.106232	272.44223	291.250732	101.191017	36.744362	164.311768	0.008958841	-1.574665099	down	[E]	Amino acid transport and metabolism	Cellular Component: integral component of membrane (GO:0016021);; Biological Process: transmembrane transport (GO:0055085);;	K16261|0.0e+00|fgr:FGSG_04182|K16261 yeast amino acid transporter | (RefSeq) hypothetical protein	--	[E]	Amino acid transport and metabolism	Amino acid permease	General amino acid permease AGP2 OS=Saccharomyces cerevisiae (strain ATCC 204508 / S288c) OX=559292 GN=AGP2 PE=1 SV=1	E	Amino acid transport and metabolism	hypothetical protein FGSG_04182 [Fusarium graminearum PH-1]
gene11196	681	668	744	4	8	0	131.25386	137.939285	143.425858	44.729031	88.901001	0	0.002694614	-1.575425988	down	--	--	Cellular Component: signal peptidase complex (GO:0005787);; Biological Process: signal peptide processing (GO:0006465);; Molecular Function: peptidase activity (GO:0008233);; Cellular Component: integral component of membrane (GO:0016021);;	K12948|1.8e-128|fgr:FGSG_06800|K12948 signal peptidase complex subunit 3 [EC:3.4.-.-] | (RefSeq) hypothetical protein	Protein export (ko03060)	[U]	Intracellular trafficking, secretion, and vesicular transport	Signal peptidase subunit	Microsomal signal peptidase subunit 3 OS=Debaryomyces hansenii (strain ATCC 36239 / CBS 767 / JCM 1990 / NBRC 0083 / IGC 2968) OX=284592 GN=SPC3 PE=3 SV=2	U	Intracellular trafficking, secretion, and vesicular transport	unnamed protein product [Fusarium graminearum]
gene4573	1173	1084	1094	7	2	10	103.213539	102.270882	96.354683	37.442249	11.553978	53.808517	5.61E-05	-1.591493393	down	--	--	Cellular Component: plasma membrane (GO:0005886);; Cellular Component: integral component of membrane (GO:0016021);;	--	--	--	--	SUR7/PalI family	--	S	Function unknown	hypothetical protein FGSG_08692 [Fusarium graminearum PH-1]
gene11668	656	677	605	4	7	0	29.106665	32.220848	26.883543	11.780468	18.284756	0	0.005012258	-1.5918642	down	--	--	Molecular Function: microtubule binding (GO:0008017);;	--	--	--	--	Growth-Arrest-Specific Protein 2 Domain	--	S	Function unknown	hypothetical protein FGSG_07193 [Fusarium graminearum PH-1]
gene2617	2827	2942	2713	23	12	13	110.747169	123.4925	106.355225	59.746941	30.862753	32.503922	5.40E-10	-1.596081067	down	--	--	Biological Process: protein import into nucleus (GO:0006606);; Molecular Function: Ran GTPase binding (GO:0008536);;	K20221|0.0e+00|fgr:FGSG_02233|K20221 importin-4 | (RefSeq) hypothetical protein	--	[YU]	Nuclear structure;; Intracellular trafficking, secretion, and vesicular transport	HEAT-like repeat	Probable importin subunit beta-4 OS=Schizosaccharomyces pombe (strain 972 / ATCC 24843) OX=284812 GN=kap123 PE=3 SV=1	--	--	hypothetical protein FGSG_02233 [Fusarium graminearum PH-1]
gene4710	1122	1072	1175	6	6	7	39.171051	40.100197	41.074146	12.908183	11.543236	14.972007	4.75E-05	-1.599066745	down	--	--	Molecular Function: guanyl-nucleotide exchange factor activity (GO:0005085);; Biological Process: intracellular signal transduction (GO:0035556);;	K19842|0.0e+00|fgr:FGSG_08572|K19842 RHO1 GDP-GTP exchange protein 1/2 | (RefSeq) hypothetical protein	MAPK signaling pathway - yeast (ko04011)	[T]	Signal transduction mechanisms	CNH domain	Rho1 guanine nucleotide exchange factor 1 OS=Schizosaccharomyces pombe (strain 972 / ATCC 24843) OX=284812 GN=rgf1 PE=1 SV=1	T	Signal transduction mechanisms	hypothetical protein FGSG_08572 [Fusarium graminearum PH-1]
gene10177	604	699	825	1	7	4	85.956421	106.587463	117.624405	6.676405	63.22086	33.485977	0.007793271	-1.600352059	down	[J]	Translation, ribosomal structure and biogenesis	Molecular Function: structural constituent of ribosome (GO:0003735);; Cellular Component: ribosome (GO:0005840);; Biological Process: translation (GO:0006412);;	K02956|1.0e-09|erc:Ecym_7465|K02956 small subunit ribosomal protein S15 | (RefSeq) hypothetical protein	Ribosome (ko03010)	--	--	Ribosomal protein S15	--	J	Translation, ribosomal structure and biogenesis	hypothetical protein FGSG_10906 [Fusarium graminearum PH-1]
gene4289	1544	1360	1391	10	4	10	108.216232	102.147156	97.5252	42.289249	18.455341	43.299248	4.36E-06	-1.612022387	down	--	--	Biological Process: intracellular protein transport (GO:0006886);;	--	--	--	--	GAT domain	--	S	Function unknown	hypothetical protein FGSG_08926 [Fusarium graminearum PH-1]
gene1900	593	491	528	6	3	0	32.925037	29.224476	29.347425	19.428228	9.022612	0	0.009950521	-1.612509726	down	--	--	Molecular Function: protein tyrosine phosphatase activity (GO:0004725);;	K19806|0.0e+00|fgr:FGSG_11979|K19806 tyrosine-protein phosphatase 2/3 [EC:3.1.3.48] | (RefSeq) hypothetical protein	MAPK signaling pathway - yeast (ko04011)	--	--	Protein-tyrosine phosphatase	Tyrosine-protein phosphatase 3 OS=Saccharomyces cerevisiae (strain ATCC 204508 / S288c) OX=559292 GN=PTP3 PE=1 SV=2	T	Signal transduction mechanisms	hypothetical protein FGSG_11979 [Fusarium graminearum PH-1]
gene2789	1623	1394	1464	5	7	13	274.749695	252.778214	248.048203	47.823223	66.873566	138.207291	3.16E-06	-1.61387804	down	[G]	Carbohydrate transport and metabolism	Cellular Component: extracellular region (GO:0005576);; Molecular Function: pectate lyase activity (GO:0030570);;	K22539|1.9e-145|fgr:FGSG_02386|K22539 pectate lyase [EC:4.2.2.2] | (RefSeq) hypothetical protein	Pentose and glucuronate interconversions (ko00040)	--	--	Pectate lyase	Probable pectate lyase E OS=Aspergillus clavatus (strain ATCC 1007 / CBS 513.65 / DSM 816 / NCTC 3887 / NRRL 1) OX=344612 GN=plyE PE=3 SV=1	G	Carbohydrate transport and metabolism	hypothetical protein FGSG_02386 [Fusarium graminearum PH-1]
gene9974	4127	4094	3967	27	15	26	321.861786	342.054077	309.574249	136.84227	76.040955	134.213928	7.14E-16	-1.615687786	down	[G]	Carbohydrate transport and metabolism	Cellular Component: integral component of membrane (GO:0016021);; Molecular Function: transmembrane transporter activity (GO:0022857);;	K08192|2.6e-82|maj:MAA_11379|K08192 MFS transporter, ACS family, allantoate permease | (RefSeq) hypothetical protein	--	[G]	Carbohydrate transport and metabolism	Major Facilitator Superfamily	Uncharacterized transporter C417.10 OS=Schizosaccharomyces pombe (strain 972 / ATCC 24843) OX=284812 GN=SPCC417.10 PE=3 SV=1	G	Carbohydrate transport and metabolism	hypothetical protein FGSG_11079 [Fusarium graminearum PH-1]
gene7394	581	538	504	3	3	3	51.564312	51.205177	44.785751	16.414137	16.920195	17.713858	0.008890632	-1.624021405	down	[O]	Posttranslational modification, protein turnover, chaperones	Molecular Function: aminopeptidase activity (GO:0004177);; Molecular Function: metal ion binding (GO:0046872);;	K01264|2.9e-78|ela:UCREL1_1439|K01264 aminopeptidase Y [EC:3.4.11.15] | (RefSeq) putative aminopeptidase y protein	--	[OPR]	Posttranslational modification, protein turnover, chaperones;; Inorganic ion transport and metabolism;; General function prediction only	Peptidase family M28	Leucine aminopeptidase 2 OS=Arthroderma otae (strain ATCC MYA-4605 / CBS 113480) OX=554155 GN=LAP2 PE=3 SV=1	O	Posttranslational modification, protein turnover, chaperones	hypothetical protein FGSG_03027 [Fusarium graminearum PH-1]
gene8051	1807	1859	2106	6	18	8	303.454681	334.623962	353.965912	65.644363	188.147964	88.754288	1.28E-06	-1.624235142	down	--	--	--	--	--	--	--	--	--	--	--	hypothetical protein FGSG_04933 [Fusarium graminearum PH-1]
gene12102	721	663	789	1	3	8	71.812317	70.772614	78.678032	6.523082	14.877958	49.971504	0.002080425	-1.628499511	down	--	--	--	--	--	--	--	--	--	--	--	hypothetical protein FGSG_07560 [Fusarium graminearum PH-1]
gene11106	842	753	764	5	8	0	82.032555	78.57486	74.452385	28.088057	50.597958	0	0.001025437	-1.63232605	down	--	--	Cellular Component: integral component of membrane (GO:0016021);;	--	--	--	--	--	--	--	--	hypothetical protein FGSG_06727 [Fusarium graminearum PH-1]
gene687	1101	1071	1120	6	8	4	90.549889	94.354942	92.13414	31.625557	42.839413	21.815191	4.30E-05	-1.644071543	down	[O]	Posttranslational modification, protein turnover, chaperones	Molecular Function: ATP binding (GO:0005524);; Cellular Component: cytoplasm (GO:0005737);; Molecular Function: peptidase activity (GO:0008233);; Biological Process: protein catabolic process (GO:0030163);; Molecular Function: proteasome-activating ATPase activity (GO:0036402);;	K03061|1.8e-252|fgr:FGSG_00559|K03061 26S proteasome regulatory subunit T1 | (RefSeq) 26S protease regulatory subunit 7	Proteasome (ko03050)	[O]	Posttranslational modification, protein turnover, chaperones	ATPase family associated with various cellular activities (AAA)	26S proteasome regulatory subunit 7 homolog OS=Saccharomyces cerevisiae (strain ATCC 204508 / S288c) OX=559292 GN=RPT1 PE=1 SV=1	O	Posttranslational modification, protein turnover, chaperones	26S protease regulatory subunit 7 [Fusarium graminearum PH-1]
gene4266	2727	2640	2912	19	4	22	358.899963	372.381317	383.506561	164.719238	31.251839	186.188049	0.009373583	-1.651638424	down	[G]	Carbohydrate transport and metabolism	Molecular Function: hydrolase activity, hydrolyzing O-glycosyl compounds (GO:0004553);; Biological Process: carbohydrate metabolic process (GO:0005975);;	--	--	--	--	Glycosyl hydrolases family 43	--	G	Carbohydrate transport and metabolism	xylosidase/arabinosidase [Fusarium graminearum PH-1]
gene1666	1622	1539	1437	2	12	11	142.300125	144.687241	126.208755	11.598059	68.819511	64.015594	3.71E-06	-1.652736555	down	[O]	Posttranslational modification, protein turnover, chaperones	Molecular Function: peptidyl-prolyl cis-trans isomerase activity (GO:0003755);;	K09569|3.3e-89|fgr:FGSG_01408|K09569 FK506-binding protein 2 [EC:5.2.1.8] | (RefSeq) FK506-binding protein	--	[O]	Posttranslational modification, protein turnover, chaperones	FKBP-type peptidyl-prolyl cis-trans isomerase	FK506-binding protein 2 OS=Gibberella zeae (strain PH-1 / ATCC MYA-4620 / FGSC 9075 / NRRL 31084) OX=229533 GN=FPR2 PE=3 SV=2	O	Posttranslational modification, protein turnover, chaperones	FK506-binding protein [Fusarium graminearum PH-1]
gene2993	3815	3513	3948	17	11	33	655.365051	646.574707	678.723999	186.945999	121.826904	370.285004	4.27E-05	-1.65796267	down	--	--	--	--	--	--	--	--	Necrosis-inducing secreted protein 1 OS=Colletotrichum orbiculare (strain 104-T / ATCC 96160 / CBS 514.97 / LARS 414 / MAFF 240422) OX=1213857 GN=NIS1 PE=1 SV=1	--	--	hypothetical protein FGSG_02560 [Fusarium graminearum PH-1]
gene4766	835	789	965	3	3	8	190.714615	193.100037	220.512314	42.813629	37.895023	122.008797	0.000784331	-1.658799151	down	--	--	Cellular Component: cellular_component (GO:0005575);; Cellular Component: intracellular (GO:0005622);; Cellular Component: obsolete cell (GO:0005623);; Cellular Component: cytoplasm (GO:0005737);; Cellular Component: mitochondrion (GO:0005739);; Cellular Component: mitochondrial envelope (GO:0005740);; Cellular Component: mitochondrial inner membrane (GO:0005743);; Biological Process: organelle o…	K17788|6.3e-98|fgr:FGSG_08526|K17788 altered inheritance of mitochondria protein 13 | (RefSeq) hypothetical protein	--	--	--	Protein of Unknown function (DUF1690)	MICOS complex subunit mic19 OS=Emericella nidulans (strain FGSC A4 / ATCC 38163 / CBS 112.46 / NRRL 194 / M139) OX=227321 GN=AN8690 PE=1 SV=2	S	Function unknown	hypothetical protein FPSE_10178 [Fusarium pseudograminearum CS3096]
gene8955	6139	5683	6328	44	42	12	492.706635	488.733612	508.17984	232.950104	218.389313	61.078129	0.003120656	-1.662180979	down	[G]	Carbohydrate transport and metabolism	Cellular Component: integral component of membrane (GO:0016021);; Molecular Function: transmembrane transporter activity (GO:0022857);;	K08139|1.0e-52|tms:TREMEDRAFT_42510|K08139 MFS transporter, SP family, sugar:H+ symporter | (RefSeq) hypothetical protein	Meiosis - yeast (ko04113)	[R]	General function prediction only	Sugar (and other) transporter	High-affinity glucose transporter OS=Kluyveromyces lactis (strain ATCC 8585 / CBS 2359 / DSM 70799 / NBRC 1267 / NRRL Y-1140 / WM37) OX=284590 GN=HGT1 PE=3 SV=1	U	Intracellular trafficking, secretion, and vesicular transport	hypothetical protein FGSG_05720 [Fusarium graminearum PH-1]
gene6077	608	682	573	4	0	6	46.870232	56.370327	44.233242	19.175402	0	28.103102	0.006673964	-1.673544681	down	[O]	Posttranslational modification, protein turnover, chaperones	Molecular Function: ATPase activator activity (GO:0001671);; Molecular Function: molecular_function (GO:0003674);; Molecular Function: binding (GO:0005488);; Molecular Function: protein binding (GO:0005515);; Cellular Component: cellular_component (GO:0005575);; Cellular Component: intracellular (GO:0005622);; Cellular Component: obsolete cell (GO:0005623);; Cellular Component: nucleus (GO:000563…	K09503|1.9e-241|fgr:FGSG_04121|K09503 DnaJ homolog subfamily A member 2 | (RefSeq) hypothetical protein	Protein processing in endoplasmic reticulum (ko04141)	[O]	Posttranslational modification, protein turnover, chaperones	DnaJ C terminal domain	DnaJ protein homolog xdj1 OS=Schizosaccharomyces pombe (strain 972 / ATCC 24843) OX=284812 GN=xdj1 PE=3 SV=1	O	Posttranslational modification, protein turnover, chaperones	hypothetical protein FGSG_04121 [Fusarium graminearum PH-1]
gene927	894	667	882	0	7	6	46.206135	36.903595	45.592613	0	21.693203	20.390106	0.003313924	-1.67934267	down	[G]	Carbohydrate transport and metabolism	Molecular Function: beta-glucosidase activity (GO:0008422);; Biological Process: cellulose catabolic process (GO:0030245);; Molecular Function: scopolin beta-glucosidase activity (GO:0102483);;	K05349|0.0e+00|fgr:FGSG_00767|K05349 beta-glucosidase [EC:3.2.1.21] | (RefSeq) hypothetical protein	Cyanoamino acid metabolism (ko00460);; Starch and sucrose metabolism (ko00500)	--	--	Glycosyl hydrolase family 3 C-terminal domain	Beta-glucosidase B OS=Emericella nidulans (strain FGSC A4 / ATCC 38163 / CBS 112.46 / NRRL 194 / M139) OX=227321 GN=bglB PE=1 SV=1	G	Carbohydrate transport and metabolism	hypothetical protein FGSG_00767 [Fusarium graminearum PH-1]
gene2921	1215	1197	1178	5	2	12	83.232513	87.845581	80.779274	21.750132	8.842193	51.243706	1.55E-05	-1.691537825	down	[P]	Inorganic ion transport and metabolism	Cellular Component: integral component of membrane (GO:0016021);;	K16073|0.0e+00|fgr:FGSG_02495|K16073 magnesium transporter | (RefSeq) hypothetical protein	--	--	--	CorA-like Mg2+ transporter protein	Putative metal ion transporter C27B12.12c OS=Schizosaccharomyces pombe (strain 972 / ATCC 24843) OX=284812 GN=pi066 PE=1 SV=1	P	Inorganic ion transport and metabolism	hypothetical protein FGSG_02495 [Fusarium graminearum PH-1]
gene854	2048	2130	2072	8	15	10	102.657074	114.372963	103.908722	24.771324	48.681286	32.974224	6.93E-09	-1.695642483	down	[N]	Cell motility	Cellular Component: integral component of membrane (GO:0016021);;	--	--	--	--	Glycosyltransferase like family 2	Type 2 glycosyltransferase OS=Gibberella zeae (strain PH-1 / ATCC MYA-4620 / FGSC 9075 / NRRL 31084) OX=229533 GN=GT2 PE=2 SV=1	M	Cell wall/membrane/envelope biogenesis	hypothetical protein FGSG_00702 [Fusarium graminearum PH-1]
gene5746	569	584	556	4	0	5	63.147903	69.34259	61.713448	23.009186	0	29.639683	0.005311431	-1.699233236	down	--	--	--	--	--	--	--	--	--	--	--	hypothetical protein FPSE_06337 [Fusarium pseudograminearum CS3096]
gene2945	2064	2138	2256	5	17	12	192.824539	214.076706	210.931534	28.048267	103.842171	71.624702	6.71E-09	-1.699247807	down	--	--	Molecular Function: protein dimerization activity (GO:0046983);;	--	--	--	--	Helix-loop-helix DNA-binding domain	Allergen Fus c 3 OS=Fusarium culmorum OX=5516 PE=1 SV=1	K	Transcription	hypothetical protein FGSG_02516 [Fusarium graminearum PH-1]
gene4679	12648	12409	13190	59	90	52	842.372681	885.491882	879.079407	256.182129	390.182129	229.6185	3.48E-18	-1.7015612	down	[C]	Energy production and conversion	Molecular Function: phosphoenolpyruvate carboxykinase (ATP) activity (GO:0004612);; Molecular Function: ATP binding (GO:0005524);; Biological Process: gluconeogenesis (GO:0006094);;	K01610|0.0e+00|fpu:FPSE_07883|K01610 phosphoenolpyruvate carboxykinase (ATP) [EC:4.1.1.49] | (RefSeq) hypothetical protein	Glycolysis / Gluconeogenesis (ko00010);; Citrate cycle (TCA cycle) (ko00020);; Pyruvate metabolism (ko00620);; Carbon metabolism (ko01200)	--	--	Phosphoenolpyruvate carboxykinase	Phosphoenolpyruvate carboxykinase (ATP) OS=Neurospora crassa (strain ATCC 24698 / 74-OR23-1A / CBS 708.71 / DSM 1257 / FGSC 987) OX=367110 GN=acu-6 PE=3 SV=2	G	Carbohydrate transport and metabolism	hypothetical protein FG05_08601 [Fusarium graminearum]
gene4342	594	506	624	7	2	0	62.064205	56.685421	65.334396	44.905373	9.366622	0	0.006324393	-1.708828012	down	--	--	--	K17801|1.6e-175|fgr:FGSG_08885|K17801 mitochondrial protein MBA1 | (RefSeq) hypothetical protein	--	--	--	--	--	S	Function unknown	hypothetical protein FGSG_08885 [Fusarium graminearum PH-1]
gene2715	1092	978	1190	12	3	2	32.191086	30.904339	35.104744	22.747425	5.668733	3.058346	0.000156691	-1.710825506	down	[V]	Defense mechanisms	Molecular Function: ATP binding (GO:0005524);; Cellular Component: integral component of membrane (GO:0016021);; Molecular Function: ATPase activity (GO:0016887);; Molecular Function: ATPase-coupled transmembrane transporter activity (GO:0042626);;	K05665|0.0e+00|fvr:FVEG_11763|K05665 ATP-binding cassette, subfamily C (CFTR/MRP), member 1 [EC:7.6.2.3] | (RefSeq) hypothetical protein	ABC transporters (ko02010)	[Q]	Secondary metabolites biosynthesis, transport and catabolism	ABC transporter	ABC multidrug transporter B OS=Neosartorya fumigata (strain ATCC MYA-4609 / Af293 / CBS 101355 / FGSC A1100) OX=330879 GN=abcB PE=2 SV=2	Q	Secondary metabolites biosynthesis, transport and catabolism	hypothetical protein FGSG_02316 [Fusarium graminearum PH-1]
gene9702	637	516	582	4	2	3	404.166412	350.589081	369.584656	134.432648	76.904564	103.146805	0.00527529	-1.718099996	down	--	--	--	K22684|1.9e-28|fvr:FVEG_05041|K22684 metacaspase-1 [EC:3.4.22.-] | (RefSeq) metacaspase-1	--	[DO]	Cell cycle control, cell division, chromosome partitioning;; Posttranslational modification, protein turnover, chaperones	Caspase domain	Metacaspase-1B OS=Neurospora crassa (strain ATCC 24698 / 74-OR23-1A / CBS 708.71 / DSM 1257 / FGSC 987) OX=367110 GN=casB PE=3 SV=2	--	--	hypothetical protein FGSG_12913 [Fusarium graminearum PH-1]
gene7105	2921	2695	2722	18	12	13	235.298523	232.579651	219.397873	95.706787	59.423046	65.966728	2.20E-12	-1.728273473	down	[GEPR]	Carbohydrate transport and metabolism;; Amino acid transport and metabolism;; Inorganic ion transport and metabolism;; General function prediction only	Cellular Component: integral component of membrane (GO:0016021);; Molecular Function: transmembrane transporter activity (GO:0022857);;	K08139|2.9e-55|cgi:CGB_G0490C|K08139 MFS transporter, SP family, sugar:H+ symporter | (RefSeq) hexose transport-related protein	Meiosis - yeast (ko04113)	[R]	General function prediction only	Sugar (and other) transporter	Lactose permease OS=Kluyveromyces lactis (strain ATCC 8585 / CBS 2359 / DSM 70799 / NBRC 1267 / NRRL Y-1140 / WM37) OX=284590 GN=LAC12 PE=3 SV=1	P	Inorganic ion transport and metabolism	hypothetical protein FGSG_03272 [Fusarium graminearum PH-1]
gene8788	754	781	792	0	8	4	84.486252	93.852364	88.88681	0	54.480247	29.797873	0.000778556	-1.729275476	down	--	--	Molecular Function: molecular_function (GO:0003674);; Molecular Function: signal sequence binding (GO:0005048);; Molecular Function: binding (GO:0005488);; Cellular Component: cellular_component (GO:0005575);; Cellular Component: intracellular (GO:0005622);; Cellular Component: obsolete cell (GO:0005623);; Cellular Component: cytoplasm (GO:0005737);; Cellular Component: mitochondrion (GO:0005739)…	K17794|1.6e-130|fgr:FGSG_05578|K17794 mitochondrial import inner membrane translocase subunit TIM23 | (RefSeq) hypothetical protein	--	[U]	Intracellular trafficking, secretion, and vesicular transport	Tim17/Tim22/Tim23/Pmp24 family	Mitochondrial import inner membrane translocase subunit tim23 OS=Schizosaccharomyces pombe (strain 972 / ATCC 24843) OX=284812 GN=tim23 PE=3 SV=1	U	Intracellular trafficking, secretion, and vesicular transport	hypothetical protein FGSG_05578 [Fusarium graminearum PH-1]
gene12508	684	800	856	7	5	0	48.542763	60.834324	60.795895	32.079346	23.279224	0	0.002508901	-1.738342967	down	[F]	Nucleotide transport and metabolism	Molecular Function: CTP synthase activity (GO:0003883);; Molecular Function: ATP binding (GO:0005524);; Biological Process: glutamine metabolic process (GO:0006541);; Biological Process: 'de novo' CTP biosynthetic process (GO:0044210);;	K01937|0.0e+00|fgr:FGSG_07897|K01937 CTP synthase [EC:6.3.4.2] | (RefSeq) CTP synthase	Pyrimidine metabolism (ko00240)	[F]	Nucleotide transport and metabolism	CTP synthase N-terminus	CTP synthase OS=Gibberella zeae (strain PH-1 / ATCC MYA-4620 / FGSC 9075 / NRRL 31084) OX=229533 GN=URA7 PE=3 SV=2	F	Nucleotide transport and metabolism	CTP synthase [Fusarium graminearum PH-1]
gene11765	7339	6545	7442	42	30	37	496.20047	474.084412	503.500641	185.146408	130.417358	166.689087	1.34E-28	-1.740114097	down	[G]	Carbohydrate transport and metabolism	Molecular Function: hydrolase activity, hydrolyzing O-glycosyl compounds (GO:0004553);; Biological Process: carbohydrate metabolic process (GO:0005975);;	K01188|4.5e-305|fgr:FGSG_07274|K01188 beta-glucosidase [EC:3.2.1.21] | (RefSeq) hypothetical protein	Cyanoamino acid metabolism (ko00460);; Starch and sucrose metabolism (ko00500)	[G]	Carbohydrate transport and metabolism	Glycosyl hydrolase family 1	Beta-glucosidase 1B OS=Phanerochaete chrysosporium OX=5306 GN=BGL1B PE=1 SV=1	G	Carbohydrate transport and metabolism	hypothetical protein FGSG_07274 [Fusarium graminearum PH-1]
gene9949	1793	1850	1855	8	14	6	155.432129	171.869888	160.903809	45.60323	79.138184	30.831118	3.10E-08	-1.747437435	down	[G]	Carbohydrate transport and metabolism	Molecular Function: hydrolase activity, hydrolyzing O-glycosyl compounds (GO:0004553);; Biological Process: carbohydrate metabolic process (GO:0005975);;	--	--	--	--	Glycosyl hydrolases family 16	--	G	Carbohydrate transport and metabolism	hypothetical protein FGSG_11098 [Fusarium graminearum PH-1]
gene2392	1309	1229	1207	10	7	2	119.84066	120.558609	110.607147	60.289925	40.923363	12.231076	7.36E-06	-1.752202028	down	[G]	Carbohydrate transport and metabolism	Molecular Function: zinc ion binding (GO:0008270);; Molecular Function: oxidoreductase activity (GO:0016491);;	K13953|1.0e-247|fgr:FGSG_02034|K13953 alcohol dehydrogenase, propanol-preferring [EC:1.1.1.1] | (RefSeq) alcohol dehydrogenase 1	Glycolysis / Gluconeogenesis (ko00010);; Fatty acid degradation (ko00071);; Tyrosine metabolism (ko00350)	[Q]	Secondary metabolites biosynthesis, transport and catabolism	Alcohol dehydrogenase GroES-like domain	Alcohol dehydrogenase 1 OS=Neurospora crassa (strain ATCC 24698 / 74-OR23-1A / CBS 708.71 / DSM 1257 / FGSC 987) OX=367110 GN=adh-1 PE=3 SV=1	Q	Secondary metabolites biosynthesis, transport and catabolism	alcohol dehydrogenase 1 [Fusarium graminearum PH-1]
gene9059	7274	7299	7361	20	46	45	626.868835	674.060669	634.886292	112.144577	260.61322	255.604767	1.07E-08	-1.756271019	down	[G]	Carbohydrate transport and metabolism	Cellular Component: integral component of membrane (GO:0016021);; Molecular Function: transmembrane transporter activity (GO:0022857);;	K08712|3.5e-50|ure:UREG_04691|K08712 ATP-binding cassette, subfamily G (WHITE), member 2, SNQ2 | (RefSeq) similar to ABC transporter	ABC transporters (ko02010)	[G]	Carbohydrate transport and metabolism	Major Facilitator Superfamily	MFS-type transporter cnsO OS=Penicillium expansum OX=27334 GN=cnsO PE=3 SV=1	G	Carbohydrate transport and metabolism	hypothetical protein FGSG_05802 [Fusarium graminearum PH-1]
gene1240	887	732	761	4	0	8	97.372887	86.07341	83.551094	28.092867	0	57.844589	0.000994367	-1.75950291	down	[T]	Signal transduction mechanisms	Cellular Component: integral component of membrane (GO:0016021);;	K05770|2.4e-105|fgr:FGSG_01031|K05770 translocator protein | (RefSeq) hypothetical protein	--	--	--	TspO/MBR family	--	T	Signal transduction mechanisms	hypothetical protein FGSG_01031 [Fusarium graminearum PH-1]
gene7060	5056	4785	5267	35	27	14	334.337921	338.981354	348.475403	151.885986	114.729614	59.444237	3.48E-22	-1.76387464	down	[C]	Energy production and conversion	Molecular Function: oxidoreductase activity (GO:0016491);; Molecular Function: FAD binding (GO:0071949);;	K01897|1.2e-87|cfj:CFIO01_03286|K01897 long-chain acyl-CoA synthetase [EC:6.2.1.3] | (RefSeq) long-chain-fatty-acid-CoA ligase	Fatty acid biosynthesis (ko00061);; Fatty acid degradation (ko00071);; Fatty acid metabolism (ko01212);; Peroxisome (ko04146)	--	--	FAD binding domain	FAD-linked oxidoreductase patO OS=Aspergillus clavatus (strain ATCC 1007 / CBS 513.65 / DSM 816 / NCTC 3887 / NRRL 1) OX=344612 GN=patO PE=1 SV=1	C	Energy production and conversion	hypothetical protein FGSG_03307 [Fusarium graminearum PH-1]
gene5911	994	1135	846	6	3	6	168.865845	206.675949	143.836166	65.818581	22.378952	64.533798	0.000724806	-1.765024029	down	--	--	Molecular Function: DNA-binding transcription factor activity, RNA polymerase II-specific (GO:0000981);; Molecular Function: zinc ion binding (GO:0008270);; Cellular Component: host cell nucleus (GO:0042025);;	K10639|1.4e-39|nhe:NECHADRAFT_43613|K10639 E3 ubiquitin-protein ligase CCNP1IP1 [EC:2.3.2.27] | (RefSeq) hypothetical protein	--	--	--	Fungal Zn(2)-Cys(6) binuclear cluster domain	Multidrug resistance regulator 1 OS=Candida albicans (strain SC5314 / ATCC MYA-2876) OX=237561 GN=MRR1 PE=1 SV=1	B	Chromatin structure and dynamics	hypothetical protein FGSG_12282 [Fusarium graminearum PH-1]
gene11779	558	492	558	5	0	3	20.665253	19.505093	20.684372	9.826075	0	6.563011	0.005702332	-1.779167193	down	[E]	Amino acid transport and metabolism	Biological Process: cysteine biosynthetic process from serine (GO:0006535);; Molecular Function: metal ion binding (GO:0046872);;	K01697|0.0e+00|fgr:FGSG_07287|K01697 cystathionine beta-synthase [EC:4.2.1.22] | (RefSeq) hypothetical protein	Glycine, serine and threonine metabolism (ko00260);; Cysteine and methionine metabolism (ko00270);; Biosynthesis of amino acids (ko01230)	[E]	Amino acid transport and metabolism	Pyridoxal-phosphate dependent enzyme	Cysteine synthase 1 OS=Neurospora crassa (strain ATCC 24698 / 74-OR23-1A / CBS 708.71 / DSM 1257 / FGSC 987) OX=367110 GN=cys-17 PE=3 SV=1	E	Amino acid transport and metabolism	hypothetical protein FGSG_07287 [Fusarium graminearum PH-1]
gene13457	714	707	819	4	7	0	117.188911	124.321999	134.464722	34.975956	68.729752	0	0.00106141	-1.798725994	down	--	--	Cellular Component: integral component of membrane (GO:0016021);;	--	--	--	--	--	--	--	--	hypothetical protein FGSG_09136 [Fusarium graminearum PH-1]
gene6491	3102	2428	2628	16	7	17	267.88269	224.669464	227.054947	89.162239	39.789757	93.276344	3.83E-09	-1.798938812	down	--	--	Cellular Component: integral component of membrane (GO:0016021);;	K00111|1.6e-49|pdp:PDIP_41820|K00111 glycerol-3-phosphate dehydrogenase [EC:1.1.5.3] | (RefSeq) Glycerol-3-phosphate dehydrogenase, mitochondrial	Glycerophospholipid metabolism (ko00564)	--	--	Transmembrane amino acid transporter protein	--	E	Amino acid transport and metabolism	N amino acid transport system protein, partial [Fusarium culmorum]
gene7643	592	543	526	3	5	0	72.994049	71.696922	64.91259	20.502069	35.18824	0	0.00467942	-1.827098512	down	[R]	General function prediction only	Molecular Function: protein binding (GO:0005515);;	K13137|3.9e-210|fgr:FGSG_02812|K13137 serine-threonine kinase receptor-associated protein | (RefSeq) hypothetical protein	RNA transport (ko03013)	[I]	Lipid transport and metabolism	WD domain, G-beta repeat	Eukaryotic translation initiation factor 3 subunit I OS=Debaryomyces hansenii (strain ATCC 36239 / CBS 767 / JCM 1990 / NBRC 0083 / IGC 2968) OX=284592 GN=TIF34 PE=3 SV=1	I	Lipid transport and metabolism	hypothetical protein FGSG_02812 [Fusarium graminearum PH-1]
gene9946	3131	3074	3421	22	8	16	284.623566	299.419678	311.134308	132.385391	47.22913	91.793663	7.35E-14	-1.838133353	down	--	--	--	--	--	--	--	--	--	--	--	hypothetical protein FGSG_11101 [Fusarium graminearum PH-1]
gene1797	12301	10895	12193	72	50	45	1053.88916	1000.163391	1045.344116	404.748077	278.723755	256.790375	9.13E-43	-1.855328381	down	[Q]	Secondary metabolites biosynthesis, transport and catabolism	Molecular Function: oxidoreductase activity (GO:0016491);;	K17743|9.0e-193|fgr:FGSG_01523|K17743 D-xylose reductase [EC:1.1.1.307] | (RefSeq) NAD(P)H-dependent D-xylose reductase	Pentose and glucuronate interconversions (ko00040)	[R]	General function prediction only	Aldo/keto reductase family	NAD(P)H-dependent D-xylose reductase xyl1 OS=Hypocrea jecorina OX=51453 GN=xyl1 PE=1 SV=1	S	Function unknown	NAD(P)H-dependent D-xylose reductase [Fusarium graminearum PH-1]
gene568	661	547	709	5	4	0	68.470711	60.634789	73.510559	32.153374	27.284403	0	0.002947643	-1.861334971	down	--	--	--	K14844|1.2e-32|pdp:PDIP_31490|K14844 pumilio homology domain family member 6 | (RefSeq) hypothetical protein	--	--	--	--	--	--	--	hypothetical protein FGSG_00455 [Fusarium graminearum PH-1]
gene8377	487	572	641	2	0	6	10.80101	13.612095	14.245837	2.945103	0	8.807524	0.008673281	-1.861610966	down	--	--	Cellular Component: Golgi membrane (GO:0000139);; Cellular Component: endoplasmic reticulum membrane (GO:0005789);; Biological Process: autophagy (GO:0006914);; Biological Process: protein transport (GO:0015031);; Biological Process: COPII vesicle coating (GO:0048208);;	K20353|0.0e+00|fgr:FGSG_05213|K20353 COPII coat assembly protein SEC16 | (RefSeq) hypothetical protein	--	--	--	Sec23-binding domain of Sec16	COPII coat assembly protein sec16 OS=Neurospora crassa (strain ATCC 24698 / 74-OR23-1A / CBS 708.71 / DSM 1257 / FGSC 987) OX=367110 GN=sec16 PE=3 SV=1	U	Intracellular trafficking, secretion, and vesicular transport	hypothetical protein FGSG_05213 [Fusarium graminearum PH-1]
gene925	661	547	718	2	5	2	48.465519	42.929699	52.695412	9.725881	19.3123	9.695263	0.002774451	-1.86797899	down	[C]	Energy production and conversion	Molecular Function: nitric oxide dioxygenase activity (GO:0008941);; Molecular Function: oxygen binding (GO:0019825);; Molecular Function: heme binding (GO:0020037);; Biological Process: response to nitrosative stress (GO:0051409);; Molecular Function: FAD binding (GO:0071949);;	K05916|1.3e-266|fgr:FGSG_00765|K05916 nitric oxide dioxygenase [EC:1.14.12.17] | (RefSeq) hypothetical protein	--	[C]	Energy production and conversion	Oxidoreductase NAD-binding domain	Flavohemoprotein OS=Saccharomyces cerevisiae (strain ATCC 204508 / S288c) OX=559292 GN=YHB1 PE=1 SV=2	C	Energy production and conversion	hypothetical protein FPSE_01285 [Fusarium pseudograminearum CS3096]
gene9658	1113	831	1078	8	0	6	225.13501	180.060669	218.28244	99.298454	0	70.440063	0.000548962	-1.879269822	down	--	--	--	--	--	--	--	--	--	--	--	hypothetical protein FGSG_12907, partial [Fusarium graminearum PH-1]
gene557	1413	1412	1291	4	12	3	143.405991	153.59314	131.074142	21.716698	73.859619	13.553894	2.70E-06	-1.889627133	down	--	--	Molecular Function: calcium ion binding (GO:0005509);;	--	--	[T]	Signal transduction mechanisms	EF hand	--	T	Signal transduction mechanisms	hypothetical protein FPSE_02041 [Fusarium pseudograminearum CS3096]
gene665	692	709	778	5	0	5	127.115402	139.561401	142.99852	58.227661	0	54.296516	0.000810244	-1.896922226	down	[JO]	Translation, ribosomal structure and biogenesis;; Posttranslational modification, protein turnover, chaperones	Molecular Function: N-acetyltransferase activity (GO:0008080);;	K22153|1.2e-112|fgr:FGSG_00540|K22153 fusarinine C N2-transacetylase | (RefSeq) hypothetical protein	--	--	--	Acetyltransferase (GNAT) domain	FsC-acetyl coenzyme A-N(2)-transacetylase OS=Neosartorya fumigata (strain ATCC MYA-4609 / Af293 / CBS 101355 / FGSC A1100) OX=330879 GN=sidG PE=2 SV=1	E	Amino acid transport and metabolism	hypothetical protein FPSE_01235 [Fusarium pseudograminearum CS3096]
gene10077	762	580	631	2	0	7	96.953362	79.107841	80.411469	16.888823	0	51.016972	0.003296669	-1.902777901	down	[GM]	Carbohydrate transport and metabolism;; Cell wall/membrane/envelope biogenesis	Biological Process: carbohydrate metabolic process (GO:0005975);; Molecular Function: hydrolase activity, acting on carbon-nitrogen (but not peptide) bonds (GO:0016810);;	--	--	--	--	Polysaccharide deacetylase	Peptidoglycan deacetylase-like protein FGM2 OS=Gibberella zeae (strain PH-1 / ATCC MYA-4620 / FGSC 9075 / NRRL 31084) OX=229533 GN=FGM2 PE=2 SV=1	Q	Secondary metabolites biosynthesis, transport and catabolism	hypothetical protein FGSG_10992 [Fusarium graminearum PH-1]
gene4912	638	682	654	7	0	2	24.329243	27.867182	24.944979	15.18205	0	3.39715	0.001567706	-1.907643354	down	[C]	Energy production and conversion	Molecular Function: nitrite reductase [NAD(P)H] activity (GO:0008942);; Molecular Function: heme binding (GO:0020037);; Biological Process: nitrate assimilation (GO:0042128);; Molecular Function: flavin adenine dinucleotide binding (GO:0050660);; Molecular Function: NADP binding (GO:0050661);; Molecular Function: 2 iron, 2 sulfur cluster binding (GO:0051537);;	K17877|0.0e+00|fgr:FGSG_08402|K17877 nitrite reductase (NAD(P)H) [EC:1.7.1.4] | (RefSeq) nitrite reductase	Nitrogen metabolism (ko00910)	[R]	General function prediction only	Pyridine nucleotide-disulphide oxidoreductase	Nitrite reductase [NAD(P)H] OS=Neurospora crassa (strain ATCC 24698 / 74-OR23-1A / CBS 708.71 / DSM 1257 / FGSC 987) OX=367110 GN=nit-6 PE=2 SV=2	S	Function unknown	nitrite reductase [Fusarium graminearum PH-1]
gene3216	807	794	838	3	0	8	56.52808	59.635666	58.773132	9.294364	0	33.628658	0.000238146	-1.921911164	down	[L]	Replication, recombination and repair	Molecular Function: nucleic acid binding (GO:0003676);; Molecular Function: ATP binding (GO:0005524);;	K14810|0.0e+00|fgr:FGSG_02752|K14810 ATP-dependent RNA helicase DDX56/DBP9 [EC:3.6.4.13] | (RefSeq) ATP-dependent RNA helicase DBP9	--	[A]	RNA processing and modification	DEAD/DEAH box helicase	ATP-dependent RNA helicase DBP9 OS=Gibberella zeae (strain PH-1 / ATCC MYA-4620 / FGSC 9075 / NRRL 31084) OX=229533 GN=DBP9 PE=3 SV=1	A	RNA processing and modification	ATP-dependent RNA helicase DBP9 [Fusarium graminearum PH-1]
gene9439	493	478	591	4	0	3	21.828447	22.659464	26.184786	11.744226	0	8.82966	0.006450093	-1.929979162	down	--	--	Cellular Component: integral component of membrane (GO:0016021);;	K24195|0.0e+00|fgr:FGSG_06139|K24195 xenotropic and polytropic retrovirus receptor 1 | (RefSeq) hypothetical protein	--	[U]	Intracellular trafficking, secretion, and vesicular transport	EXS family	Protein SYG1 homolog OS=Schizosaccharomyces pombe (strain 972 / ATCC 24843) OX=284812 GN=SPCC1827.07c PE=3 SV=1	U	Intracellular trafficking, secretion, and vesicular transport	hypothetical protein FGSG_06139 [Fusarium graminearum PH-1]
gene3552	691	639	680	3	6	0	21.976227	21.754267	21.649437	6.27237	11.226054	0	0.001018515	-1.931899366	down	--	--	Molecular Function: phospholipid binding (GO:0005543);; Cellular Component: cell cortex (GO:0005938);; Biological Process: maintenance of protein location in cell cortex (GO:0032065);;	K17978|1.8e-16|yli:YALI0B09383g|K17978 nuclear migration protein NUM1 | (RefSeq) YALI0B09383p	--	--	--	Meiotic cell cortex C-terminal pleckstrin homology	Anucleate primary sterigmata protein A OS=Emericella nidulans (strain FGSC A4 / ATCC 38163 / CBS 112.46 / NRRL 194 / M139) OX=227321 GN=apsA PE=1 SV=2	S	Function unknown	hypothetical protein FGSG_10111 [Fusarium graminearum PH-1]
gene8176	1264	1148	1162	4	9	3	101.942314	99.249947	93.815338	18.192595	47.138527	10.775551	4.64E-06	-1.932248818	down	[G]	Carbohydrate transport and metabolism	Cellular Component: integral component of membrane (GO:0016021);; Molecular Function: transmembrane transporter activity (GO:0022857);;	K08139|0.0e+00|fgr:FGSG_05042|K08139 MFS transporter, SP family, sugar:H+ symporter | (RefSeq) hypothetical protein	Meiosis - yeast (ko04113)	[R]	General function prediction only	Sugar (and other) transporter	Low-affinity glucose transporter HXT3 OS=Saccharomyces cerevisiae (strain ATCC 204508 / S288c) OX=559292 GN=HXT3 PE=1 SV=1	P	Inorganic ion transport and metabolism	hypothetical protein FGSG_05042 [Fusarium graminearum PH-1]
gene10078	1323	1223	1253	2	7	8	112.882439	111.759514	106.948524	10.862241	38.756245	44.35717	1.69E-06	-1.932928153	down	[QV]	Secondary metabolites biosynthesis, transport and catabolism;; Defense mechanisms	Molecular Function: monooxygenase activity (GO:0004497);; Molecular Function: iron ion binding (GO:0005506);; Molecular Function: oxidoreductase activity, acting on paired donors, with incorporation or reduction of molecular oxygen (GO:0016705);; Molecular Function: heme binding (GO:0020037);;	K07824|3.6e-31|val:VDBG_01360|K07824 benzoate 4-monooxygenase [EC:1.14.14.92] | (RefSeq) benzoate 4-monooxygenase	--	[QI]	Secondary metabolites biosynthesis, transport and catabolism;; Lipid transport and metabolism	Cytochrome P450	Cytochrome P450 monooxygenase FGM1 OS=Gibberella zeae (strain PH-1 / ATCC MYA-4620 / FGSC 9075 / NRRL 31084) OX=229533 GN=FGM1 PE=2 SV=1	Q	Secondary metabolites biosynthesis, transport and catabolism	hypothetical protein FGSG_10991 [Fusarium graminearum PH-1]
gene3222	1121	846	1173	8	6	0	194.126389	156.827545	203.198776	89.859932	64.137787	0	0.000948359	-1.93465278	down	--	--	Cellular Component: integral component of membrane (GO:0016021);;	K17278|2.1e-94|fgr:FGSG_02758|K17278 membrane-associated progesterone receptor component | (RefSeq) hypothetical protein	--	[R]	General function prediction only	Cytochrome b5-like Heme/Steroid binding domain	Damage response protein 1 OS=Saccharomyces cerevisiae (strain ATCC 204508 / S288c) OX=559292 GN=DAP1 PE=1 SV=1	S	Function unknown	hypothetical protein FGSG_02758 [Fusarium graminearum PH-1]
gene4020	3086	2708	3104	12	13	14	515.062195	484.289001	518.499084	128.598267	135.14743	152.146225	4.86E-14	-1.961690882	down	--	--	--	--	--	--	--	LITAF-like zinc ribbon domain	--	S	Function unknown	hypothetical protein FGSG_10513 [Fusarium graminearum PH-1]
gene4570	683	483	665	5	0	3	130.888016	99.291847	127.622826	62.427132	0	36.980839	0.005030293	-1.963047672	down	--	--	Cellular Component: integral component of membrane (GO:0016021);;	--	--	--	--	--	--	S	Function unknown	hypothetical protein FGSG_08695 [Fusarium graminearum PH-1]
gene2435	1054	880	1036	6	3	4	70.01165	62.60466	68.835991	24.251867	12.651095	14.160997	4.94E-05	-1.963086619	down	--	--	Molecular Function: lysophospholipase activity (GO:0004622);; Biological Process: phospholipid catabolic process (GO:0009395);; Molecular Function: phosphatidyl phospholipase B activity (GO:0102545);;	K13333|0.0e+00|fgr:FGSG_02073|K13333 lysophospholipase [EC:3.1.1.5] | (RefSeq) lysophospholipase 2	Glycerophospholipid metabolism (ko00564)	[I]	Lipid transport and metabolism	Lysophospholipase catalytic domain	Lysophospholipase ARB_05919 OS=Arthroderma benhamiae (strain ATCC MYA-4681 / CBS 112371) OX=663331 GN=ARB_05919 PE=1 SV=1	G	Carbohydrate transport and metabolism	lysophospholipase 2 [Fusarium graminearum PH-1]
gene6470	7193	6981	7282	17	33	44	810.941589	843.280334	821.498169	119.788155	240.034729	327.280701	1.75E-10	-1.963560714	down	[G]	Carbohydrate transport and metabolism	Molecular Function: hydrolase activity, hydrolyzing O-glycosyl compounds (GO:0004553);; Cellular Component: extracellular region (GO:0005576);; Biological Process: carbohydrate metabolic process (GO:0005975);; Molecular Function: cellulose binding (GO:0030248);;	K01179|1.7e-227|fgr:FGSG_03795|K01179 endoglucanase [EC:3.2.1.4] | (RefSeq) endoglucanase 3 precursor	Starch and sucrose metabolism (ko00500)	--	--	Cellulase (glycosyl hydrolase family 5)	Endoglucanase gh5-1 OS=Neurospora crassa (strain ATCC 24698 / 74-OR23-1A / CBS 708.71 / DSM 1257 / FGSC 987) OX=367110 GN=gh5-1 PE=1 SV=1	G	Carbohydrate transport and metabolism	endoglucanase 3 precursor [Fusarium graminearum PH-1]
gene13430	3462	3284	3539	8	7	30	248.705505	252.805069	254.425842	37.914761	30.89612	141.357132	0.006139056	-1.964103092	down	[G]	Carbohydrate transport and metabolism	Molecular Function: hydrolase activity, hydrolyzing O-glycosyl compounds (GO:0004553);; Biological Process: carbohydrate metabolic process (GO:0005975);;	K05349|0.0e+00|fgr:FGSG_09159|K05349 beta-glucosidase [EC:3.2.1.21] | (RefSeq) hypothetical protein	Cyanoamino acid metabolism (ko00460);; Starch and sucrose metabolism (ko00500)	--	--	Glycosyl hydrolase family 3 N terminal domain	Probable beta-glucosidase C OS=Aspergillus flavus (strain ATCC 200026 / FGSC A1120 / NRRL 3357 / JCM 12722 / SRRC 167) OX=332952 GN=bglC PE=3 SV=1	G	Carbohydrate transport and metabolism	hypothetical protein FGSG_09159 [Fusarium graminearum PH-1]
gene2309	468	472	447	0	2	4	40.948345	44.2416	39.113331	0	9.909013	23.293373	0.008069917	-1.982873062	down	--	--	Molecular Function: ribonuclease III activity (GO:0004525);; Biological Process: RNA processing (GO:0006396);;	K17425|5.9e-50|slb:AWJ20_948|K17425 large subunit ribosomal protein L44 [EC:3.1.26.-] | (RefSeq) MRPL3; mitochondrial 54S ribosomal protein YmL3	--	[J]	Translation, ribosomal structure and biogenesis	Double-stranded RNA binding motif	54S ribosomal protein L3, mitochondrial OS=Schizosaccharomyces pombe (strain 972 / ATCC 24843) OX=284812 GN=mrpl3 PE=3 SV=1	J	Translation, ribosomal structure and biogenesis	hypothetical protein FGSG_01970 [Fusarium graminearum PH-1]
gene12631	1977	1869	1951	14	4	7	126.292442	127.962685	124.760109	58.834896	12.983738	26.136919	6.02E-10	-1.986295131	down	[GHR]	Carbohydrate transport and metabolism;; Coenzyme transport and metabolism;; General function prediction only	Molecular Function: magnesium ion binding (GO:0000287);; Molecular Function: carboxy-lyase activity (GO:0016831);; Molecular Function: thiamine pyrophosphate binding (GO:0030976);;	K01568|0.0e+00|fgr:FGSG_09834|K01568 pyruvate decarboxylase [EC:4.1.1.1] | (RefSeq) pyruvate decarboxylase	Glycolysis / Gluconeogenesis (ko00010)	[EH]	Amino acid transport and metabolism;; Coenzyme transport and metabolism	Thiamine pyrophosphate enzyme, N-terminal TPP binding domain	Pyruvate decarboxylase OS=Aspergillus oryzae (strain ATCC 42149 / RIB 40) OX=510516 GN=pdcA PE=3 SV=1	--	--	hypothetical protein FPSE_10350 [Fusarium pseudograminearum CS3096]
gene3427	651	656	819	4	0	5	47.055107	50.822845	59.24762	19.180267	0	21.072208	0.001370486	-2.012309273	down	[O]	Posttranslational modification, protein turnover, chaperones	Cellular Component: integral component of membrane (GO:0016021);; Biological Process: sterol biosynthetic process (GO:0016126);; Molecular Function: oxidoreductase activity, acting on the CH-CH group of donors, NAD or NADP as acceptor (GO:0016628);;	K00223|0.0e+00|fgr:FGSG_10003|K00223 Delta24(24(1))-sterol reductase [EC:1.3.1.71] | (RefSeq) hypothetical protein	Steroid biosynthesis (ko00100)	[IT]	Lipid transport and metabolism;; Signal transduction mechanisms	Ergosterol biosynthesis ERG4/ERG24 family	Delta(24(24(1)))-sterol reductase OS=Saccharomyces cerevisiae (strain ATCC 204508 / S288c) OX=559292 GN=ERG4 PE=1 SV=2	--	--	hypothetical protein FGSG_10003 [Fusarium graminearum PH-1]
gene9990	757	716	657	4	3	2	72.623016	73.581909	63.024647	25.445824	14.989596	10.67576	0.000752813	-2.016565862	down	[G]	Carbohydrate transport and metabolism	Molecular Function: hydrolase activity, hydrolyzing O-glycosyl compounds (GO:0004553);; Cellular Component: extracellular region (GO:0005576);; Biological Process: carbohydrate metabolic process (GO:0005975);; Molecular Function: cellulose binding (GO:0030248);;	K19355|7.9e-272|fgr:FGSG_11066|K19355 mannan endo-1,4-beta-mannosidase [EC:3.2.1.78] | (RefSeq) hypothetical protein	Fructose and mannose metabolism (ko00051)	--	--	Cellulase (glycosyl hydrolase family 5)	Probable mannan endo-1,4-beta-mannosidase C OS=Aspergillus terreus (strain NIH 2624 / FGSC A1156) OX=341663 GN=manC PE=3 SV=1	G	Carbohydrate transport and metabolism	hypothetical protein FGSG_11066 [Fusarium graminearum PH-1]
gene3815	940	872	797	0	5	6	141.079041	140.226944	119.69912	0	43.866901	52.438717	0.000190528	-2.019529724	down	--	--	--	--	--	--	--	--	--	--	--	hypothetical protein FGSG_10341 [Fusarium graminearum PH-1]
gene710	611	663	642	4	4	0	132.230789	153.840393	139.153732	51.795902	54.276012	0	0.001397519	-2.034636511	down	--	--	Molecular Function: endoribonuclease activity (GO:0004521);; Cellular Component: integral component of membrane (GO:0016021);;	--	--	--	--	--	--	S	Function unknown	hypothetical protein FGSG_00577 [Fusarium graminearum PH-1]
gene5532	980	985	911	5	7	0	111.599373	120.174385	103.759193	33.485771	47.893677	0	5.28E-05	-2.035314596	down	--	--	Molecular Function: O-methyltransferase activity (GO:0008171);;	K17649|7.1e-64|pfy:PFICI_09442|K17649 demethylsterigmatocystin 6-O-methyltransferase [EC:2.1.1.109] | (RefSeq) hypothetical protein	Aflatoxin biosynthesis (ko00254)	--	--	O-methyltransferase domain	O-methyltransferase lepI OS=Aspergillus flavus (strain ATCC 200026 / FGSC A1120 / NRRL 3357 / JCM 12722 / SRRC 167) OX=332952 GN=lepI PE=1 SV=1	S	Function unknown	hypothetical protein FGSG_04596 [Fusarium graminearum PH-1]
gene1718	1897	1945	1936	16	5	3	189.981369	208.767883	194.002853	101.222504	31.476595	13.375701	0.000634007	-2.04191409	down	--	--	Molecular Function: nucleic acid binding (GO:0003676);; Biological Process: calcium-mediated signaling (GO:0019722);;	--	--	[TR]	Signal transduction mechanisms;; General function prediction only	Calcipressin	--	S	Function unknown	hypothetical protein FGSG_01450 [Fusarium graminearum PH-1]
gene4802	1085	1181	1159	0	6	8	98.354698	114.743546	105.213127	0	33.795029	48.121716	9.07E-06	-2.065265045	down	--	--	--	K14651|2.8e-142|fgr:FGSG_08494|K14651 transcription initiation factor TFIID subunit 15 | (RefSeq) hypothetical protein	Basal transcription factors (ko03022)	--	--	--	Pathogenicity cluster 5 protein d OS=Colletotrichum graminicola (strain M1.001 / M2 / FGSC 10212) OX=645133 GN=CLU5d PE=2 SV=1	O	Posttranslational modification, protein turnover, chaperones	unnamed protein product [Fusarium graminearum]
gene10080	636	621	705	4	4	0	80.23011	83.930908	89.029823	33.481361	32.133183	0	0.001037652	-2.066975193	down	[IQR]	Lipid transport and metabolism;; Secondary metabolites biosynthesis, transport and catabolism;; General function prediction only	--	K19329|2.9e-32|scm:SCHCODRAFT_238081|K19329 WW domain-containing oxidoreductase | (RefSeq) hypothetical protein	--	--	--	short chain dehydrogenase	Short chain dehydrogenase FGM9 OS=Gibberella zeae (strain PH-1 / ATCC MYA-4620 / FGSC 9075 / NRRL 31084) OX=229533 GN=FGM9 PE=2 SV=1	Q	Secondary metabolites biosynthesis, transport and catabolism	hypothetical protein FGSG_10989 [Fusarium graminearum PH-1]
gene5176	509	478	486	5	1	0	168.850845	169.95076	161.431183	93.953926	21.279505	0	0.004982141	-2.068727348	down	--	--	--	--	--	--	--	--	--	--	--	hypothetical protein FGSG_08180 [Fusarium graminearum PH-1]
gene4554	637	649	680	4	4	0	42.573063	46.496532	45.47644	15.614483	17.616459	0	0.000935867	-2.070680651	down	--	--	Biological Process: phospholipid biosynthetic process (GO:0008654);; Cellular Component: integral component of membrane (GO:0016021);; Molecular Function: phosphotransferase activity, for other substituted phosphate groups (GO:0016780);;	K00993|1.1e-243|fgr:FGSG_08706|K00993 ethanolaminephosphotransferase [EC:2.7.8.1] | (RefSeq) hypothetical protein	Phosphonate and phosphinate metabolism (ko00440);; Glycerophospholipid metabolism (ko00564);; Ether lipid metabolism (ko00565)	[I]	Lipid transport and metabolism	CDP-alcohol phosphatidyltransferase	Uncharacterized CDP-alcohol phosphatidyltransferase class-I family protein C22A12.10 OS=Schizosaccharomyces pombe (strain 972 / ATCC 24843) OX=284812 GN=SPAC22A12.10 PE=3 SV=1	I	Lipid transport and metabolism	hypothetical protein FGSG_08706 [Fusarium graminearum PH-1]
gene10060	668	584	727	2	6	0	44.91597	42.076508	48.932098	8.917925	22.193985	0	0.001245963	-2.077927112	down	[IR]	Lipid transport and metabolism;; General function prediction only	Molecular Function: oxidoreductase activity, acting on CH-OH group of donors (GO:0016614);; Molecular Function: flavin adenine dinucleotide binding (GO:0050660);;	K00108|0.0e+00|fgr:FGSG_11008|K00108 choline dehydrogenase [EC:1.1.99.1] | (RefSeq) hypothetical protein	Glycine, serine and threonine metabolism (ko00260)	[R]	General function prediction only	GMC oxidoreductase	Patulin synthase OS=Aspergillus clavatus (strain ATCC 1007 / CBS 513.65 / DSM 816 / NCTC 3887 / NRRL 1) OX=344612 GN=patE PE=1 SV=1	E	Amino acid transport and metabolism	hypothetical protein FGSG_11008 [Fusarium graminearum PH-1]
gene8040	891	714	887	3	7	0	89.397148	76.744652	89.094566	19.838907	41.199791	0	0.000284209	-2.087754167	down	[ER]	Amino acid transport and metabolism;; General function prediction only	Molecular Function: zinc ion binding (GO:0008270);; Molecular Function: oxidoreductase activity (GO:0016491);;	K05351|1.1e-202|fgr:FGSG_04922|K05351 D-xylulose reductase [EC:1.1.1.9] | (RefSeq) hypothetical protein	Pentose and glucuronate interconversions (ko00040)	[Q]	Secondary metabolites biosynthesis, transport and catabolism	Alcohol dehydrogenase GroES-like domain	Probable D-xylulose reductase A OS=Aspergillus clavatus (strain ATCC 1007 / CBS 513.65 / DSM 816 / NCTC 3887 / NRRL 1) OX=344612 GN=xdhA PE=3 SV=2	Q	Secondary metabolites biosynthesis, transport and catabolism	unnamed protein product [Fusarium graminearum]
gene7922	2947	2996	3029	21	5	10	170.46579	185.721558	175.33873	77.351883	18.837494	35.969559	9.46E-07	-2.091281688	down	--	--	--	K01183|4.0e-20|glz:GLAREA_08041|K01183 chitinase [EC:3.2.1.14] | (RefSeq) (Trans)glycosidase	Amino sugar and nucleotide sugar metabolism (ko00520)	--	--	--	--	--	--	hypothetical protein FGSG_04824 [Fusarium graminearum PH-1]
gene3680	3688	3130	3717	10	17	15	692.282532	629.498474	698.246277	116.663689	199.195938	183.224075	5.27E-16	-2.097824673	down	--	--	Cellular Component: integral component of membrane (GO:0016021);;	--	--	--	--	--	--	--	--	hypothetical protein FPSE_03649 [Fusarium pseudograminearum CS3096]
gene8187	474	472	574	2	4	0	43.842823	46.748543	53.060524	6.338727	22.412207	0	0.005302544	-2.113477882	down	[E]	Amino acid transport and metabolism	Molecular Function: metallopeptidase activity (GO:0008237);;	K01438|4.7e-242|fgr:FGSG_05052|K01438 acetylornithine deacetylase [EC:3.5.1.16] | (RefSeq) hypothetical protein	Arginine biosynthesis (ko00220);; 2-Oxocarboxylic acid metabolism (ko01210);; Biosynthesis of amino acids (ko01230)	[E]	Amino acid transport and metabolism	Peptidase family M20/M25/M40	Peptidase M20 domain-containing protein SMAC_03666.2 OS=Sordaria macrospora (strain ATCC MYA-333 / DSM 997 / K(L3346) / K-hell) OX=771870 GN=SMAC_03666.2 PE=3 SV=2	E	Amino acid transport and metabolism	hypothetical protein FGSG_05052 [Fusarium graminearum PH-1]
gene4934	496	476	549	4	2	0	39.708847	40.774261	43.951645	18.447083	10.440434	0	0.004361752	-2.11448059	down	--	--	Cellular Component: nucleus (GO:0005634);;	K14782|1.4e-270|fgr:FGSG_08381|K14782 protein AATF/BFR2 | (RefSeq) BFR2 protein	--	[KU]	Transcription;; Intracellular trafficking, secretion, and vesicular transport	Apoptosis-antagonizing transcription factor, C-terminal	Protein BFR2 OS=Gibberella zeae (strain PH-1 / ATCC MYA-4620 / FGSC 9075 / NRRL 31084) OX=229533 GN=BFR2 PE=3 SV=1	--	--	BFR2 protein [Fusarium graminearum PH-1]
gene12244	1570	1332	1422	4	4	9	140.884903	128.056915	127.712326	21.504631	22.020048	51.057266	2.08E-07	-2.118617711	down	[G]	Carbohydrate transport and metabolism	Cellular Component: integral component of membrane (GO:0016021);; Molecular Function: transmembrane transporter activity (GO:0022857);;	K03448|2.6e-31|fpu:FPSE_10870|K03448 MFS transporter, ACS family, pantothenate transporter | (RefSeq) hypothetical protein	--	[G]	Carbohydrate transport and metabolism	Major Facilitator Superfamily	Uncharacterized transporter PB10D8.01 OS=Schizosaccharomyces pombe (strain 972 / ATCC 24843) OX=284812 GN=SPBPB10D8.01 PE=3 SV=1	G	Carbohydrate transport and metabolism	hypothetical protein FGSG_07682 [Fusarium graminearum PH-1]
gene8979	1885	1612	1927	12	4	5	151.412872	138.72081	154.92041	61.515202	19.041557	24.676147	6.93E-09	-2.140136633	down	[J]	Translation, ribosomal structure and biogenesis	Molecular Function: RNA binding (GO:0003723);;	K13201|2.4e-41|fox:FOXG_09482|K13201 nucleolysin TIA-1/TIAR | (RefSeq) hypothetical protein	--	[R]	General function prediction only	RNA recognition motif. (a.k.a. RRM, RBD, or RNP domain)	Uncharacterized RNA-binding protein C23E6.01c OS=Schizosaccharomyces pombe (strain 972 / ATCC 24843) OX=284812 GN=SPBC23E6.01c PE=1 SV=2	A	RNA processing and modification	hypothetical protein FG05_05737 [Fusarium graminearum]
gene9058	1174	1107	1124	8	0	5	103.603294	104.695656	99.299057	45.622982	0	26.525705	2.81E-06	-2.162171786	down	--	--	Cellular Component: integral component of membrane (GO:0016021);; Molecular Function: transmembrane transporter activity (GO:0022857);;	--	--	--	--	Major Facilitator Superfamily	--	G	Carbohydrate transport and metabolism	hypothetical protein FGSG_05801 [Fusarium graminearum PH-1]
gene10180	867	571	664	6	2	0	44.972805	31.705086	34.457642	19.726635	4.691326	0	0.003526308	-2.162579216	down	[O]	Posttranslational modification, protein turnover, chaperones	Molecular Function: ATP binding (GO:0005524);; Cellular Component: cytoplasm (GO:0005737);; Biological Process: protein transport (GO:0015031);; Molecular Function: ATPase activity (GO:0016887);; Biological Process: SNARE complex disassembly (GO:0035494);;	K06027|0.0e+00|fgr:FGSG_10903|K06027 vesicle-fusing ATPase [EC:3.6.4.6] | (RefSeq) hypothetical protein	Autophagy - yeast (ko04138)	[O]	Posttranslational modification, protein turnover, chaperones	ATPase family associated with various cellular activities (AAA)	Vesicular-fusion protein sec18 OS=Schizosaccharomyces pombe (strain 972 / ATCC 24843) OX=284812 GN=sec18 PE=1 SV=1	O	Posttranslational modification, protein turnover, chaperones	hypothetical protein FGRA07_07809 [Fusarium graminearum]
gene1849	744	609	750	6	2	0	49.563862	43.478127	50.015369	26.51972	7.05046	0	0.00071241	-2.165069294	down	--	--	Molecular Function: zinc ion binding (GO:0008270);;	K03175|4.3e-293|fgr:FGSG_11967|K03175 TNF receptor-associated factor 6 [EC:2.3.2.27] | (RefSeq) hypothetical protein	Ubiquitin mediated proteolysis (ko04120);; Endocytosis (ko04144)	--	--	TRAF-type zinc finger	--	O	Posttranslational modification, protein turnover, chaperones	hypothetical protein FGSG_11967 [Fusarium graminearum PH-1]
gene7425	1389	1324	1268	6	5	4	191.01181	194.956329	174.38327	46.373859	44.472328	35.49522	4.25E-07	-2.181680683	down	[G]	Carbohydrate transport and metabolism	Biological Process: arabinan catabolic process (GO:0031222);; Molecular Function: arabinan endo-1,5-alpha-L-arabinosidase activity (GO:0046558);;	K06113|7.9e-186|fgr:FGSG_03002|K06113 arabinan endo-1,5-alpha-L-arabinosidase [EC:3.2.1.99] | (RefSeq) hypothetical protein	--	--	--	Glycosyl hydrolases family 43	Probable arabinan endo-1,5-alpha-L-arabinosidase A OS=Emericella nidulans (strain FGSC A4 / ATCC 38163 / CBS 112.46 / NRRL 194 / M139) OX=227321 GN=abnA PE=3 SV=2	G	Carbohydrate transport and metabolism	hypothetical protein FGSG_03002 [Fusarium graminearum PH-1]
gene6361	2884	2494	2864	10	15	6	116.259247	107.730621	115.552124	26.461552	39.734901	16.148222	9.08E-14	-2.182285124	down	[G]	Carbohydrate transport and metabolism	--	K12604|2.4e-186|mrr:Moror_6631|K12604 CCR4-NOT transcription complex subunit 1 | (RefSeq) ccr4-not complex component	RNA degradation (ko03018)	--	--	Glycosyl hydrolase family 115	--	O	Posttranslational modification, protein turnover, chaperones	hypothetical protein FGSG_03883 [Fusarium graminearum PH-1]
gene2039	1452	1292	1297	9	6	0	192.799545	183.902786	172.363449	78.979988	52.120201	0	4.00E-07	-2.20240439	down	--	--	--	--	--	--	--	Domain of unknown function (DUF1996)	--	S	Function unknown	hypothetical protein FGSG_01728 [Fusarium graminearum PH-1]
gene2950	1013	709	981	6	0	4	57.713932	43.286751	55.944805	22.593987	0	14.329852	0.00043605	-2.20282681	down	--	--	--	--	--	--	--	--	--	--	--	hypothetical protein FGSG_02521 [Fusarium graminearum PH-1]
gene1387	464	411	478	5	0	0	24.096472	22.859814	24.835646	16.804031	0	0	0.006781526	-2.208009048	down	[P]	Inorganic ion transport and metabolism	Molecular Function: cation transmembrane transporter activity (GO:0008324);; Cellular Component: integral component of membrane (GO:0016021);;	--	--	[P]	Inorganic ion transport and metabolism	Cation efflux family	--	P	Inorganic ion transport and metabolism	hypothetical protein FGSG_01162 [Fusarium graminearum PH-1]
gene5885	469	420	474	0	5	0	30.609648	29.367868	30.937807	0	17.207647	0	0.006254798	-2.218939938	down	--	--	Biological Process: mRNA splicing, via spliceosome (GO:0000398);; Cellular Component: U4/U6 x U5 tri-snRNP complex (GO:0046540);;	K12843|3.2e-271|fgr:FGSG_04292|K12843 U4/U6 small nuclear ribonucleoprotein PRP3 | (RefSeq) hypothetical protein	Spliceosome (ko03040)	[A]	RNA processing and modification	pre-mRNA processing factor 3 (PRP3)	U4/U5/U6 small nuclear ribonucleoprotein prp3 OS=Schizosaccharomyces pombe (strain 972 / ATCC 24843) OX=284812 GN=prp3 PE=1 SV=1	A	RNA processing and modification	hypothetical protein FGSG_04292 [Fusarium graminearum PH-1]
gene9659	5533	5395	5548	27	16	17	190.321594	198.843094	190.957733	59.431244	35.565845	38.682816	1.04E-29	-2.230582705	down	[G]	Carbohydrate transport and metabolism	Biological Process: carbohydrate metabolic process (GO:0005975);; Molecular Function: aldehyde-lyase activity (GO:0016832);;	K01621|0.0e+00|fgr:FGSG_06328|K01621 xylulose-5-phosphate/fructose-6-phosphate phosphoketolase [EC:4.1.2.9 4.1.2.22] | (RefSeq) xylulose-5-phosphate phosphoketolase	Pentose phosphate pathway (ko00030)	--	--	XFP N-terminal domain	Probable phosphoketolase OS=Schizosaccharomyces pombe (strain 972 / ATCC 24843) OX=284812 GN=SPBC24C6.09c PE=3 SV=1	G	Carbohydrate transport and metabolism	xylulose-5-phosphate phosphoketolase [Fusarium graminearum PH-1]
gene3595	1050	869	1112	4	7	0	132.943954	117.885803	140.846527	33.579552	57.50927	0	3.73E-05	-2.23281947	down	--	--	Cellular Component: plasma membrane (GO:0005886);; Cellular Component: integral component of membrane (GO:0016021);;	K17600|9.7e-10|wse:WALSEDRAFT_67041|K17600 vacuolar protein sorting-associated protein 54 | (RefSeq) hypothetical protein	--	--	--	SUR7/PalI family	--	S	Function unknown	hypothetical protein FGSG_10150 [Fusarium graminearum PH-1]
gene4685	771	710	743	4	2	2	47.546181	46.925343	45.834152	16.038502	8.124215	8.019805	0.00022915	-2.247817229	down	[C]	Energy production and conversion	Molecular Function: oxidoreductase activity, acting on the aldehyde or oxo group of donors, NAD or NADP as acceptor (GO:0016620);;	K00135|4.2e-50|fme:FOMMEDRAFT_147637|K00135 succinate-semialdehyde dehydrogenase / glutarate-semialdehyde dehydrogenase [EC:1.2.1.16 1.2.1.79 1.2.1.20] | (RefSeq) succinate-semialdehyde dehydrogenase	Alanine, aspartate and glutamate metabolism (ko00250);; Lysine degradation (ko00310);; Tyrosine metabolism (ko00350);; Butanoate metabolism (ko00650);; Nicotinate and nicotinamide metabolism (ko00760)	[C]	Energy production and conversion	Aldehyde dehydrogenase family	Putative aldehyde dehydrogenase-like protein YHR039C OS=Saccharomyces cerevisiae (strain ATCC 204508 / S288c) OX=559292 GN=MSC7 PE=1 SV=1	E	Amino acid transport and metabolism	hypothetical protein FGSG_08596 [Fusarium graminearum PH-1]
gene12814	478	416	512	5	0	0	27.88682	25.999453	29.924685	17.542826	0	0	0.005909696	-2.262860945	down	--	--	Molecular Function: magnesium ion transmembrane transporter activity (GO:0015095);; Cellular Component: integral component of membrane (GO:0016021);;	K22733|0.0e+00|fgr:FGSG_09673|K22733 magnesium transporter | (RefSeq) hypothetical protein	--	[S]	Function unknown	Magnesium transporter NIPA	--	U	Intracellular trafficking, secretion, and vesicular transport	hypothetical protein FAUST_765 [Fusarium austroamericanum]
gene12799	505	443	468	0	5	0	27.457434	25.762077	25.417454	0	16.298681	0	0.004888338	-2.274142504	down	--	--	--	--	--	--	--	--	--	--	--	hypothetical protein FGSG_09687 [Fusarium graminearum PH-1]
gene4767	1678	1587	1556	5	4	8	117.014732	118.594124	108.557678	23.123234	14.692708	33.279419	9.39E-09	-2.277073106	down	--	--	Cellular Component: integral component of membrane (GO:0016021);; Molecular Function: oxidoreductase activity (GO:0016491);;	K00521|8.9e-40|adl:AURDEDRAFT_162494|K00521 ferric-chelate reductase [EC:1.16.1.7] | (RefSeq) hypothetical protein	--	[PQ]	Inorganic ion transport and metabolism;; Secondary metabolites biosynthesis, transport and catabolism	Ferric reductase like transmembrane component	Ferric reductase transmembrane component 3 OS=Saccharomyces cerevisiae (strain ATCC 204508 / S288c) OX=559292 GN=FRE3 PE=1 SV=1	--	--	hypothetical protein FGSG_13347 [Fusarium graminearum PH-1]
gene7582	6149	5991	6096	17	20	27	693.233032	723.67041	687.666199	124.272743	145.940308	202.650116	4.76E-33	-2.283958048	down	[G]	Carbohydrate transport and metabolism	Molecular Function: catalytic activity (GO:0003824);;	--	--	--	--	Glycosyl Hydrolase Family 88	--	O	Posttranslational modification, protein turnover, chaperones	hypothetical protein FGSG_02866 [Fusarium graminearum PH-1]
gene3549	741	621	644	6	1	0	50.740353	45.595783	44.122276	27.172522	4.210552	0	0.000708938	-2.290798887	down	--	--	--	--	--	--	--	T5orf172 domain	--	S	Function unknown	hypothetical protein FGSG_10108 [Fusarium graminearum PH-1]
gene8667	419	491	547	0	0	5	28.516184	35.853691	37.316093	0	0	18.214598	0.007283218	-2.317170955	down	--	--	Molecular Function: aspartic-type endopeptidase activity (GO:0004190);; Cellular Component: integral component of membrane (GO:0016021);;	K02355|7.6e-71|cthr:CTHT_0055140|K02355 elongation factor G | (RefSeq) mitochondrial elongation factor g 1-like protein	--	[O]	Posttranslational modification, protein turnover, chaperones	Eukaryotic aspartyl protease	Probable aspartic-type endopeptidase opsB OS=Aspergillus oryzae (strain ATCC 42149 / RIB 40) OX=510516 GN=opsB PE=2 SV=1	O	Posttranslational modification, protein turnover, chaperones	putative aspartic-type endopeptidase OPSB, partial [Fusarium culmorum]
gene2714	758	806	777	3	0	5	4.266654	4.862043	4.376151	1.060042	0	1.799057	0.000162703	-2.32344094	down	[Q]	Secondary metabolites biosynthesis, transport and catabolism	Molecular Function: ligase activity (GO:0016874);; Molecular Function: phosphopantetheine binding (GO:0031177);;	K23665|0.0e+00|act:ACLA_017890|K23665 fumiquinazoline F synthetase [EC:6.3.2.-] | (RefSeq) nonribosomal peptide synthase, putative	Biosynthesis of various secondary metabolites - part 2 (ko00998)	[Q]	Secondary metabolites biosynthesis, transport and catabolism	Condensation domain	Nonribosomal peptide synthetase 1 OS=Neosartorya fumigata (strain ATCC MYA-4609 / Af293 / CBS 101355 / FGSC A1100) OX=330879 GN=NRPS1 PE=1 SV=1	Q	Secondary metabolites biosynthesis, transport and catabolism	hypothetical protein FGSG_02315 [Fusarium graminearum PH-1]
gene4764	396	400	409	2	2	0	25.636171	27.732096	26.500402	7.393043	8.421103	0	0.009608083	-2.36445056	down	[EH]	Amino acid transport and metabolism;; Coenzyme transport and metabolism	Molecular Function: phosphoadenylyl-sulfate reductase (thioredoxin) activity (GO:0004604);; Biological Process: sulfate assimilation, phosphoadenylyl sulfate reduction by phosphoadenylyl-sulfate reductase (thioredoxin) (GO:0019379);;	K00390|8.2e-183|fgr:FGSG_08528|K00390 phosphoadenosine phosphosulfate reductase [EC:1.8.4.8 1.8.4.10] | (RefSeq) phosphoadenosine phosphosulfate reductase	Sulfur metabolism (ko00920)	[E]	Amino acid transport and metabolism	Phosphoadenosine phosphosulfate reductase family	Phosphoadenosine phosphosulfate reductase OS=Emericella nidulans (strain FGSC A4 / ATCC 38163 / CBS 112.46 / NRRL 194 / M139) OX=227321 GN=sA PE=3 SV=3	E	Amino acid transport and metabolism	phosphoadenosine phosphosulfate reductase [Fusarium graminearum PH-1]
gene12507	4323	3932	3832	12	14	14	382.19281	372.534912	339.079498	68.195732	81.441956	81.18103	2.27E-20	-2.368375968	down	--	--	Molecular Function: transferase activity, transferring acyl groups other than amino-acyl groups (GO:0016747);;	K22889|7.5e-262|fgr:FGSG_07896|K22889 trichothecene 3-O-acetyltransferase [EC:2.3.1.-] | (RefSeq) hypothetical protein	--	--	--	Transferase family	Trichothecene 3-O-acetyltransferase TRI101 OS=Fusarium sporotrichioides OX=5514 GN=TRI101 PE=1 SV=1	H	Coenzyme transport and metabolism	hypothetical protein FGSG_07896 [Fusarium graminearum PH-1]
gene6672	14928	13976	14754	33	59	52	2097.436768	2103.943359	2074.368164	300.548035	540.096313	481.701874	5.69E-82	-2.372971159	down	[G]	Carbohydrate transport and metabolism	Molecular Function: endo-1,4-beta-xylanase activity (GO:0031176);; Biological Process: xylan catabolic process (GO:0045493);;	K01181|4.5e-130|fgr:FGSG_03624|K01181 endo-1,4-beta-xylanase [EC:3.2.1.8] | (RefSeq) endo-1,4-beta-xylanase 2 precursor	--	--	--	Glycosyl hydrolases family 11	Endo-1,4-beta-xylanase B OS=Gibberella zeae (strain PH-1 / ATCC MYA-4620 / FGSC 9075 / NRRL 31084) OX=229533 GN=XYLB PE=1 SV=1	G	Carbohydrate transport and metabolism	endo-1,4-beta-xylanase 2 precursor [Fusarium graminearum PH-1]
gene6663	37236	33907	36348	101	134	117	3687.819336	3598.171875	3602.335938	656.704285	872.975769	768.699585	1.46E-178	-2.382973625	down	--	--	--	K19356|7.4e-23|act:ACLA_059790|K19356 lytic cellulose monooxygenase (C1-hydroxylating) [EC:1.14.99.54] | (RefSeq) endoglucanase, putative	--	--	--	Glycosyl hydrolase family 61	--	S	Function unknown	hypothetical protein FGSG_03632 [Fusarium graminearum PH-1]
gene702	16276	15298	16148	52	63	41	1369.941528	1379.699341	1360.112427	285.038177	346.558319	226.438705	6.43E-90	-2.385937144	down	--	--	Molecular Function: hydrolase activity, hydrolyzing O-glycosyl compounds (GO:0004553);; Cellular Component: extracellular region (GO:0005576);; Biological Process: cellulose catabolic process (GO:0030245);; Molecular Function: cellulose binding (GO:0030248);;	K01225|9.9e-303|fgr:FGSG_00571|K01225 cellulose 1,4-beta-cellobiosidase [EC:3.2.1.91] | (RefSeq) exoglucanase 1 precursor	Starch and sucrose metabolism (ko00500)	--	--	Glycosyl hydrolase family 7	Putative exoglucanase type C OS=Fusarium oxysporum OX=5507 PE=2 SV=1	G	Carbohydrate transport and metabolism	unnamed protein product, partial [Fusarium graminearum]
gene10433	2546	2212	2376	6	3	14	256.417694	238.686127	239.461105	33.746445	19.492661	90.597961	8.72E-13	-2.405023143	down	[G]	Carbohydrate transport and metabolism	Biological Process: polysaccharide catabolic process (GO:0000272);; Molecular Function: endo-1,4-beta-xylanase activity (GO:0031176);;	K01181|5.5e-188|fgr:FGSG_11487|K01181 endo-1,4-beta-xylanase [EC:3.2.1.8] | (RefSeq) endo-1,4-beta-xylanase precursor	--	--	--	Glycosyl hydrolase family 10	Endo-1,4-beta-xylanase C OS=Gibberella zeae (strain PH-1 / ATCC MYA-4620 / FGSC 9075 / NRRL 31084) OX=229533 GN=XYLC PE=1 SV=1	G	Carbohydrate transport and metabolism	endo-1,4-beta-xylanase precursor [Fusarium graminearum PH-1]
gene4667	1070	925	1113	0	2	8	59.137131	54.74239	61.579308	0	4.00302	29.427418	9.78E-06	-2.407164451	down	[G]	Carbohydrate transport and metabolism	Molecular Function: hydrolase activity, hydrolyzing O-glycosyl compounds (GO:0004553);; Biological Process: carbohydrate metabolic process (GO:0005975);; Molecular Function: carbohydrate binding (GO:0030246);;	K01811|0.0e+00|fgr:FGSG_08610|K01811 alpha-D-xyloside xylohydrolase [EC:3.2.1.177] | (RefSeq) hypothetical protein	--	[GMO]	Carbohydrate transport and metabolism;; Cell wall/membrane/envelope biogenesis;; Posttranslational modification, protein turnover, chaperones	Glycosyl hydrolases family 31	Alpha-xylosidase OS=Emericella nidulans (strain FGSC A4 / ATCC 38163 / CBS 112.46 / NRRL 194 / M139) OX=227321 GN=agdD PE=1 SV=1	G	Carbohydrate transport and metabolism	hypothetical protein FGSG_08610 [Fusarium graminearum PH-1]
gene5893	628	601	635	4	0	2	30.111515	30.879229	30.467407	12.520178	0	4.67944	0.000759434	-2.40830519	down	--	--	Biological Process: RNA processing (GO:0006396);;	K12867|0.0e+00|fgr:FGSG_04284|K12867 pre-mRNA-splicing factor SYF1 | (RefSeq) pre-mRNA-splicing factor syf-1	Spliceosome (ko03040)	[A]	RNA processing and modification	Suppressor of forked protein (Suf)	Pre-mRNA-splicing factor syf1 OS=Neurospora crassa (strain ATCC 24698 / 74-OR23-1A / CBS 708.71 / DSM 1257 / FGSC 987) OX=367110 GN=msp-41 PE=3 SV=1	A	RNA processing and modification	pre-mRNA-splicing factor syf-1 [Fusarium graminearum PH-1]
gene13138	471	539	555	0	0	5	48.976528	60.053284	57.758907	0	0	28.755114	0.003400104	-2.420774687	down	--	--	Biological Process: phospholipid biosynthetic process (GO:0008654);; Cellular Component: integral component of membrane (GO:0016021);; Molecular Function: phosphotransferase activity, for other substituted phosphate groups (GO:0016780);;	K00993|1.8e-246|fgr:FGSG_09402|K00993 ethanolaminephosphotransferase [EC:2.7.8.1] | (RefSeq) hypothetical protein	Phosphonate and phosphinate metabolism (ko00440);; Glycerophospholipid metabolism (ko00564);; Ether lipid metabolism (ko00565)	[I]	Lipid transport and metabolism	CDP-alcohol phosphatidyltransferase	Uncharacterized CDP-alcohol phosphatidyltransferase class-I family protein C22A12.10 OS=Schizosaccharomyces pombe (strain 972 / ATCC 24843) OX=284812 GN=SPAC22A12.10 PE=3 SV=1	I	Lipid transport and metabolism	hypothetical protein FGSG_09402 [Fusarium graminearum PH-1]
gene13167	1160	1029	992	2	0	8	88.079704	83.716614	75.367287	9.872392	0	40.574173	7.68E-06	-2.442202303	down	[R]	General function prediction only	Molecular Function: succinate dehydrogenase activity (GO:0000104);; Molecular Function: fumarate reductase (NADH) activity (GO:0016156);;	K18561|4.8e-289|fgr:FGSG_09373|K18561 FAD-dependent fumarate reductase [EC:1.3.8.-] | (RefSeq) hypothetical protein	--	[C]	Energy production and conversion	FAD binding domain	Fumarate reductase 1 OS=Saccharomyces cerevisiae (strain ATCC 204508 / S288c) OX=559292 GN=FRD1 PE=1 SV=1	C	Energy production and conversion	hypothetical protein FGSG_09373 [Fusarium graminearum PH-1]
gene6779	428	434	410	0	0	4	43.881737	47.616863	41.995468	0	0	27.295494	0.007286373	-2.443019901	down	--	--	--	K21547|3.1e-44|bfu:BCIN_09g00840|K21547 C6 transcription factor Pro1 | (RefSeq) hypothetical protein	--	--	--	Fungal specific transcription factor domain	Trichothecene biosynthesis transcription regulator TRI10 OS=Fusarium sporotrichioides OX=5514 GN=TRI10 PE=3 SV=1	S	Function unknown	hypothetical protein FGSG_03538 [Fusarium graminearum PH-1]
gene12725	579	487	542	0	5	0	75.722679	68.315735	71.035362	0	36.726341	0	0.00214055	-2.456921737	down	[K]	Transcription	Molecular Function: DNA binding (GO:0003677);; Molecular Function: DNA-directed 5'-3' RNA polymerase activity (GO:0003899);; Biological Process: transcription, DNA-templated (GO:0006351);; Cellular Component: host cell nucleus (GO:0042025);;	K03013|7.8e-130|fgr:FGSG_09748|K03013 DNA-directed RNA polymerases I, II, and III subunit RPABC1 | (RefSeq) DNA-directed RNA polymerases II 24 kDa polypeptide	RNA polymerase (ko03020)	[K]	Transcription	RNA polymerase Rpb5, C-terminal domain	DNA-directed RNA polymerases I, II, and III subunit RPABC1 OS=Candida glabrata (strain ATCC 2001 / CBS 138 / JCM 3761 / NBRC 0622 / NRRL Y-65) OX=284593 GN=RPB5 PE=3 SV=1	K	Transcription	DNA-directed RNA polymerases II 24 kDa polypeptide [Fusarium graminearum PH-1]
gene13602	442	445	402	0	0	4	92.450394	99.726288	84.140587	0	0	52.425285	0.007150361	-2.462448893	down	--	--	Molecular Function: structural constituent of ribosome (GO:0003735);; Molecular Function: ribonuclease III activity (GO:0004525);; Cellular Component: mitochondrial large ribosomal subunit (GO:0005762);; Biological Process: RNA processing (GO:0006396);; Biological Process: mitochondrial translation (GO:0032543);;	K17437|2.1e-115|fgr:FGSG_09009|K17437 large subunit ribosomal protein L15 | (RefSeq) hypothetical protein	--	--	--	--	--	S	Function unknown	hypothetical protein FGSG_09009 [Fusarium graminearum PH-1]
gene3841	1777	1809	1924	8	0	9	143.735703	156.793381	155.771606	40.481304	0	48.106956	4.08E-10	-2.469941161	down	[IQ]	Lipid transport and metabolism;; Secondary metabolites biosynthesis, transport and catabolism	Molecular Function: catalytic activity (GO:0003824);;	K22133|2.9e-294|fgr:FGSG_10362|K22133 oxalate---CoA ligase [EC:6.2.1.8] | (RefSeq) hypothetical protein	Glyoxylate and dicarboxylate metabolism (ko00630)	[I]	Lipid transport and metabolism	AMP-binding enzyme	Putative peroxisomal-coenzyme A synthetase OS=Schizosaccharomyces pombe (strain 972 / ATCC 24843) OX=284812 GN=SPCC1827.03c PE=1 SV=1	I	Lipid transport and metabolism	hypothetical protein FGSG_10362 [Fusarium graminearum PH-1]
gene6826	587	658	717	0	2	4	25.95439	31.186066	31.755144	0	5.829995	11.155343	0.000776846	-2.483381964	down	[O]	Posttranslational modification, protein turnover, chaperones	Molecular Function: serine-type endopeptidase activity (GO:0004252);;	K22686|0.0e+00|fgr:FGSG_03497|K22686 pro-apoptotic serine protease NMA111 [EC:3.4.21.-] | (RefSeq) hypothetical protein	--	[R]	General function prediction only	PDZ-like domain	Pro-apoptotic serine protease NMA111 OS=Magnaporthe oryzae (strain 70-15 / ATCC MYA-4617 / FGSC 8958) OX=242507 GN=NMA111 PE=3 SV=1	O	Posttranslational modification, protein turnover, chaperones	hypothetical protein FGSG_03497 [Fusarium graminearum PH-1]
gene10800	6338	5834	5887	16	15	24	413.36554	407.734436	384.259094	67.775551	60.334339	104.325844	1.74E-32	-2.48809048	down	[G]	Carbohydrate transport and metabolism	Biological Process: L-arabinose metabolic process (GO:0046373);; Molecular Function: alpha-L-arabinofuranosidase activity (GO:0046556);;	K01209|0.0e+00|fgr:FGSG_06463|K01209 alpha-L-arabinofuranosidase [EC:3.2.1.55] | (RefSeq) hypothetical protein	Amino sugar and nucleotide sugar metabolism (ko00520)	--	--	Alpha-L-arabinofuranosidase C-terminal domain	Alpha-L-arabinofuranosidase A OS=Penicillium canescens OX=5083 GN=abfA PE=1 SV=1	O	Posttranslational modification, protein turnover, chaperones	hypothetical protein FGSG_06463 [Fusarium graminearum PH-1]
gene1819	568	544	540	5	0	0	73.634239	75.475685	70.072548	35.188652	0	0	0.001606549	-2.49747799	down	[J]	Translation, ribosomal structure and biogenesis	Molecular Function: structural constituent of ribosome (GO:0003735);; Cellular Component: ribosome (GO:0005840);; Biological Process: translation (GO:0006412);;	K02906|3.8e-186|fgr:FGSG_01541|K02906 large subunit ribosomal protein L3 | (RefSeq) hypothetical protein	Ribosome (ko03010)	[J]	Translation, ribosomal structure and biogenesis	Ribosomal protein L3	54S ribosomal protein L9, mitochondrial OS=Schizosaccharomyces pombe (strain 972 / ATCC 24843) OX=284812 GN=mrpl9 PE=3 SV=1	J	Translation, ribosomal structure and biogenesis	hypothetical protein FGSG_01541 [Fusarium graminearum PH-1]
gene5552	1571	1566	1838	9	4	2	45.504639	48.599869	53.302967	16.292189	5.900423	2.837319	1.14E-08	-2.5023832	down	[T]	Signal transduction mechanisms	Molecular Function: ATP binding (GO:0005524);; Cellular Component: integral component of membrane (GO:0016021);; Molecular Function: ATPase activity (GO:0016887);; Molecular Function: ATPase-coupled transmembrane transporter activity (GO:0042626);;	K08711|0.0e+00|fgr:FGSG_04580|K08711 ATP-binding cassette, subfamily G (WHITE), member 2, PDR | (RefSeq) hypothetical protein	ABC transporters (ko02010)	[Q]	Secondary metabolites biosynthesis, transport and catabolism	ABC-2 type transporter	ZEB2-regulated ABC transporter 1 OS=Gibberella zeae (strain PH-1 / ATCC MYA-4620 / FGSC 9075 / NRRL 31084) OX=229533 GN=ZRA1 PE=2 SV=1	Q	Secondary metabolites biosynthesis, transport and catabolism	hypothetical protein FGSG_04580 [Fusarium graminearum PH-1]
gene12020	616	648	733	1	4	1	128.940887	145.432816	153.723541	10.839169	41.574154	11.847018	0.000566123	-2.508151952	down	--	--	Cellular Component: integral component of membrane (GO:0016021);;	K18693|1.7e-24|pdp:PDIP_72740|K18693 diacylglycerol diphosphate phosphatase / phosphatidate phosphatase [EC:3.1.3.81 3.1.3.4] | (RefSeq) hypothetical protein	Glycerolipid metabolism (ko00561);; Glycerophospholipid metabolism (ko00564)	--	--	--	--	--	--	hypothetical protein FPSE_09449 [Fusarium pseudograminearum CS3096]
gene10727	638	816	873	2	5	0	105.43132	144.500397	144.390137	19.59621	43.557503	0	0.000566123	-2.508737367	down	[I]	Lipid transport and metabolism	Biological Process: proteolysis (GO:0006508);; Molecular Function: serine-type peptidase activity (GO:0008236);;	K22213|8.9e-102|fox:FOXG_13391|K22213 6-methylsalicylate decarboxylase [EC:4.1.1.52] | (RefSeq) hypothetical protein	--	--	--	Prolyl oligopeptidase family	--	G	Carbohydrate transport and metabolism	hypothetical protein FGSG_11258 [Fusarium graminearum PH-1]
gene12676	555	447	388	4	0	0	20.92277	18.03631	14.623446	9.800538	0	0	0.008095022	-2.569458509	down	--	--	Molecular Function: GTP binding (GO:0005525);; Cellular Component: nucleus (GO:0005634);; Biological Process: ribosome biogenesis (GO:0042254);;	K14569|0.0e+00|fgr:FGSG_09795|K14569 ribosome biogenesis protein BMS1 | (RefSeq) ribosome biogenesis protein BMS1	Ribosome biogenesis in eukaryotes (ko03008)	[J]	Translation, ribosomal structure and biogenesis	40S ribosome biogenesis protein Tsr1 and BMS1 C-terminal	Ribosome biogenesis protein bms1 OS=Schizosaccharomyces pombe (strain 972 / ATCC 24843) OX=284812 GN=bms1 PE=1 SV=2	J	Translation, ribosomal structure and biogenesis	ribosome biogenesis protein BMS1 [Fusarium graminearum PH-1]
gene9965	802	774	859	0	3	4	61.59079	63.714024	66.043228	0	11.833757	17.096436	6.77E-05	-2.571231747	down	[P]	Inorganic ion transport and metabolism	Molecular Function: solute:proton antiporter activity (GO:0015299);; Cellular Component: integral component of membrane (GO:0016021);;	K24160|0.0e+00|fgr:FGSG_11088|K24160 sodium/hydrogen antiporter | (RefSeq) hypothetical protein	--	[P]	Inorganic ion transport and metabolism	Sodium/hydrogen exchanger family	Na(+)/H(+) antiporter 2 OS=Zygosaccharomyces rouxii OX=4956 GN=SOD22 PE=3 SV=1	P	Inorganic ion transport and metabolism	hypothetical protein FGSG_11088 [Fusarium graminearum PH-1]
gene13516	2212	2010	2106	5	8	5	116.433212	113.38974	110.949692	14.127103	26.82688	15.302796	4.19E-12	-2.586353047	down	[IR]	Lipid transport and metabolism;; General function prediction only	Cellular Component: extracellular region (GO:0005576);; Biological Process: carbohydrate metabolic process (GO:0005975);; Molecular Function: oxidoreductase activity, acting on CH-OH group of donors (GO:0016614);; Molecular Function: cellulose binding (GO:0030248);; Molecular Function: flavin adenine dinucleotide binding (GO:0050660);;	K19069|0.0e+00|fgr:FGSG_09085|K19069 cellobiose dehydrogenase (acceptor) [EC:1.1.99.18] | (RefSeq) hypothetical protein	--	[R]	General function prediction only	Cytochrome domain of cellobiose dehydrogenase	Cellobiose dehydrogenase OS=Phanerochaete chrysosporium OX=5306 GN=CDH-1 PE=1 SV=1	E	Amino acid transport and metabolism	hypothetical protein FGSG_09085 [Fusarium graminearum PH-1]
gene11328	1602	1515	1816	3	1	10	194.293427	196.890335	220.425125	18.280247	7.131916	76.91954	1.13E-08	-2.588939555	down	--	--	--	--	--	--	--	--	--	S	Function unknown	hypothetical protein FGSG_06917 [Fusarium graminearum PH-1]
gene389	565	441	514	2	0	2	46.02282	38.443775	41.900936	10.154306	0	10.478369	0.002913737	-2.696571121	down	[I]	Lipid transport and metabolism	Molecular Function: transferase activity, transferring alkyl or aryl (other than methyl) groups (GO:0016765);;	K11778|3.2e-207|fgr:FGSG_00298|K11778 ditrans,polycis-polyprenyl diphosphate synthase [EC:2.5.1.87] | (RefSeq) hypothetical protein	Terpenoid backbone biosynthesis (ko00900)	[I]	Lipid transport and metabolism	Putative undecaprenyl diphosphate synthase	Dehydrodolichyl diphosphate synthase complex subunit SPAC4D7.04c OS=Schizosaccharomyces pombe (strain 972 / ATCC 24843) OX=284812 GN=SPAC4D7.04c PE=1 SV=2	H	Coenzyme transport and metabolism	hypothetical protein FGSG_00298 [Fusarium graminearum PH-1]
gene241	424	502	591	4	0	0	45.961929	58.242676	64.107788	28.147087	0	0	0.004746993	-2.697246649	down	--	--	--	K21440|1.3e-09|shs:STEHIDRAFT_115526|K21440 ankyrin repeat domain-containing protein 50 | (RefSeq) hypothetical protein	--	--	--	--	--	--	--	unnamed protein product [Fusarium graminearum]
gene9711	593	457	483	0	0	4	51.170689	42.287121	41.669628	0	0	21.983526	0.003199938	-2.709091037	down	--	--	--	K12600|7.6e-90|npa:UCRNP2_1441|K12600 superkiller protein 3 | (RefSeq) putative translation repressor antiviral protein ski3 protein	RNA degradation (ko03018)	[TZ]	Signal transduction mechanisms;; Cytoskeleton	Protein of unknown function (DUF2013)	Protein LDB17 OS=Saccharomyces cerevisiae (strain ATCC 204508 / S288c) OX=559292 GN=LDB17 PE=1 SV=1	--	--	hypothetical protein FGSG_06374 [Fusarium graminearum PH-1]
gene10158	600	528	408	0	4	0	56.496151	53.243912	38.462559	0	19.981733	0	0.005544498	-2.715333063	down	[M]	Cell wall/membrane/envelope biogenesis	--	K20628|2.5e-149|fgr:FGSG_10922|K20628 expansin | (RefSeq) hypothetical protein	--	--	--	Expansin C-terminal domain	--	G	Carbohydrate transport and metabolism	hypothetical protein FGSG_10922 [Fusarium graminearum PH-1]
gene9216	1522	1595	1516	6	0	6	92.028267	103.345726	91.723984	22.826433	0	24.222332	1.02E-08	-2.723357545	down	[MDT]	Cell wall/membrane/envelope biogenesis;; Cell cycle control, cell division, chromosome partitioning;; Signal transduction mechanisms	Molecular Function: ATP binding (GO:0005524);;	K00469|3.0e-23|ela:UCREL1_7820|K00469 inositol oxygenase [EC:1.13.99.1] | (RefSeq) putative inositol oxygenase 1 protein	Ascorbate and aldarate metabolism (ko00053);; Inositol phosphate metabolism (ko00562)	--	--	ATPase family associated with various cellular activities (AAA)	--	O	Posttranslational modification, protein turnover, chaperones	hypothetical protein FGSG_05940 [Fusarium graminearum PH-1]
gene2656	1308	1170	1427	0	6	4	122.953926	117.794739	134.151047	0	30.978765	22.465588	2.62E-07	-2.736763782	down	[G]	Carbohydrate transport and metabolism	Molecular Function: hydrolase activity, hydrolyzing O-glycosyl compounds (GO:0004553);; Biological Process: carbohydrate metabolic process (GO:0005975);;	--	--	--	--	Glycosyl hydrolases family 16	--	G	Carbohydrate transport and metabolism	hypothetical protein FGSG_02262 [Fusarium graminearum PH-1]
gene4509	547	550	487	4	0	0	39.50248	42.561245	35.142368	15.544748	0	0	0.002168253	-2.760015982	down	--	--	Cellular Component: cellular_component (GO:0005575);; Cellular Component: intracellular (GO:0005622);; Cellular Component: obsolete cell (GO:0005623);; Cellular Component: cytoplasm (GO:0005737);; Cellular Component: obsolete intracellular part (GO:0044424);; Cellular Component: obsolete cell part (GO:0044464);;	--	--	[S]	Function unknown	BSD domain	BSD domain-containing protein C22A12.14c OS=Schizosaccharomyces pombe (strain 972 / ATCC 24843) OX=284812 GN=SPAC22A12.14c PE=1 SV=1	S	Function unknown	hypothetical protein FGSG_08744 [Fusarium graminearum PH-1]
gene9814	514	574	497	0	0	4	30.137108	36.075428	29.14187	0	0	15.665525	0.002370321	-2.762040336	down	[R]	General function prediction only	--	K18578|0.0e+00|fgr:FGSG_11208|K18578 xyloglucan-specific exo-beta-1,4-glucanase [EC:3.2.1.155] | (RefSeq) hypothetical protein	--	--	--	Sortilin, neurotensin receptor 3,	Xyloglucanase OS=Hypocrea jecorina (strain QM6a) OX=431241 GN=cel74a PE=1 SV=1	G	Carbohydrate transport and metabolism	hypothetical protein FGSG_11208 [Fusarium graminearum PH-1]
gene3617	559	548	483	0	2	2	62.125805	65.254982	53.670429	0	10.587827	12.964893	0.002117926	-2.765229267	down	--	--	Cellular Component: plasma membrane (GO:0005886);; Cellular Component: integral component of membrane (GO:0016021);;	--	--	--	--	SUR7/PalI family	--	S	Function unknown	hypothetical protein FGSG_10170 [Fusarium graminearum PH-1]
gene13294	560	533	501	0	0	4	45.682747	46.536415	40.887032	0	0	19.048492	0.001897718	-2.768115167	down	--	--	Cellular Component: Golgi membrane (GO:0000139);; Molecular Function: structural molecule activity (GO:0005198);; Biological Process: protein transport (GO:0015031);; Cellular Component: COPII vesicle coat (GO:0030127);; Biological Process: COPII-coated vesicle budding (GO:0090114);; Biological Process: positive regulation of TORC1 signaling (GO:1904263);;	K14004|9.4e-168|fgr:FGSG_09271|K14004 protein transport protein SEC13 | (RefSeq) transporter SEC13	RNA transport (ko03013);; Protein processing in endoplasmic reticulum (ko04141)	[U]	Intracellular trafficking, secretion, and vesicular transport	WD domain, G-beta repeat	Protein transport protein sec13 OS=Aspergillus niger (strain CBS 513.88 / FGSC A1513) OX=425011 GN=sec13 PE=3 SV=1	U	Intracellular trafficking, secretion, and vesicular transport	transporter SEC13 [Fusarium graminearum PH-1]
gene12935	611	692	727	0	5	0	51.088146	62.012886	60.866119	0	25.189871	0	0.000480654	-2.796069759	down	--	--	Cellular Component: integral component of membrane (GO:0016021);;	--	--	--	--	--	--	--	--	hypothetical protein FGSG_09563 [Fusarium graminearum PH-1]
gene12386	766	597	680	0	0	5	90.869217	75.84053	80.723351	0	0	38.256618	0.00044296	-2.801204148	down	[G]	Carbohydrate transport and metabolism	Biological Process: polysaccharide catabolic process (GO:0000272);; Cellular Component: extracellular region (GO:0005576);; Molecular Function: lyase activity (GO:0016829);;	K01728|1.1e-198|fgr:FGSG_07794|K01728 pectate lyase [EC:4.2.2.2] | (RefSeq) hypothetical protein	Pentose and glucuronate interconversions (ko00040)	--	--	Pectate lyase	Probable pectin lyase F OS=Emericella nidulans (strain FGSC A4 / ATCC 38163 / CBS 112.46 / NRRL 194 / M139) OX=227321 GN=pelF PE=3 SV=1	G	Carbohydrate transport and metabolism	hypothetical protein FGSG_07794 [Fusarium graminearum PH-1]
gene11444	505	555	599	4	0	0	67.893204	79.872154	80.619125	27.52669	0	0	0.00166312	-2.826276934	down	[P]	Inorganic ion transport and metabolism	--	--	--	--	--	Ferritin-like domain	--	S	Function unknown	hypothetical protein FGSG_07010 [Fusarium graminearum PH-1]
gene9676	512	539	609	0	4	0	38.101112	43.044697	45.370491	0	17.334009	0	0.00162479	-2.826491645	down	--	--	Molecular Function: molecular_function (GO:0003674);; Molecular Function: nucleic acid binding (GO:0003676);; Molecular Function: DNA binding (GO:0003677);; Molecular Function: RNA binding (GO:0003723);; Molecular Function: binding (GO:0005488);; Cellular Component: cellular_component (GO:0005575);; Cellular Component: intracellular (GO:0005622);; Cellular Component: obsolete cell (GO:0005623);; …	K10956|7.7e-06|cput:CONPUDRAFT_154904|K10956 protein transport protein SEC61 subunit alpha | (RefSeq) SecY protein	Protein export (ko03060);; Protein processing in endoplasmic reticulum (ko04141);; Phagosome (ko04145)	[S]	Function unknown	Surfeit locus protein 6	Ribosomal RNA-processing protein 14 OS=Saccharomyces cerevisiae (strain ATCC 204508 / S288c) OX=559292 GN=RRP14 PE=1 SV=1	S	Function unknown	hypothetical protein FGSG_06345 [Fusarium graminearum PH-1]
gene2583	5941	5474	5864	20	4	17	574.757446	567.431091	567.651367	125.024811	24.706768	107.290276	2.73E-10	-2.847471183	down	--	--	--	K19356|5.8e-78|mtm:MYCTH_2306673|K19356 lytic cellulose monooxygenase (C1-hydroxylating) [EC:1.14.99.54] | (RefSeq) glycoside hydrolase family 61 protein	--	--	--	Glycosyl hydrolase family 61	Endoglucanase-4 OS=Hypocrea jecorina OX=51453 GN=cel61a PE=1 SV=1	O	Posttranslational modification, protein turnover, chaperones	hypothetical protein FGSG_02202 [Fusarium graminearum PH-1]
gene2171	496	512	691	2	0	2	38.889549	43.039913	54.227962	10.409656	0	9.328672	0.002160985	-2.858417859	down	[T]	Signal transduction mechanisms	Molecular Function: hydrolase activity (GO:0016787);;	--	--	[R]	General function prediction only	Calcineurin-like phosphoesterase	Phosphatase DCR2 OS=Saccharomyces cerevisiae (strain ATCC 204508 / S288c) OX=559292 GN=DCR2 PE=1 SV=1	S	Function unknown	hypothetical protein FGSG_01846 [Fusarium graminearum PH-1]
gene12259	1503	1461	1315	2	6	2	125.753647	130.937881	110.043663	11.095548	30.147106	11.172292	5.87E-08	-2.871450406	down	[G]	Carbohydrate transport and metabolism	Molecular Function: hydrolase activity, hydrolyzing O-glycosyl compounds (GO:0004553);; Biological Process: carbohydrate metabolic process (GO:0005975);;	--	--	--	--	Glycosyl hydrolases family 43	--	G	Carbohydrate transport and metabolism	hypothetical protein FGSG_07695 [Fusarium graminearum PH-1]
gene3077	600	523	609	4	0	0	31.064091	29.019432	31.577354	12.096734	0	0	0.001073967	-2.886052418	down	[G]	Carbohydrate transport and metabolism	Molecular Function: beta-glucosidase activity (GO:0008422);; Biological Process: cellulose catabolic process (GO:0030245);; Molecular Function: scopolin beta-glucosidase activity (GO:0102483);;	K05349|0.0e+00|fgr:FGSG_02632|K05349 beta-glucosidase [EC:3.2.1.21] | (RefSeq) hypothetical protein	Cyanoamino acid metabolism (ko00460);; Starch and sucrose metabolism (ko00500)	--	--	Glycosyl hydrolase family 3 C-terminal domain	Probable beta-glucosidase I OS=Neosartorya fischeri (strain ATCC 1020 / DSM 3700 / CBS 544.65 / FGSC A1164 / JCM 1740 / NRRL 181 / WB 181) OX=331117 GN=bglI PE=3 SV=1	G	Carbohydrate transport and metabolism	hypothetical protein FGRA07_08302 [Fusarium graminearum]
gene9812	1093	1002	938	3	4	0	61.506939	60.434357	52.831348	11.12217	14.822024	0	6.80E-06	-2.888660787	down	[G]	Carbohydrate transport and metabolism	Biological Process: polysaccharide catabolic process (GO:0000272);; Cellular Component: extracellular region (GO:0005576);; Molecular Function: lyase activity (GO:0016829);; Molecular Function: cellulose binding (GO:0030248);;	K01732|0.0e+00|fgr:FGSG_13834|K01732 pectin lyase [EC:4.2.2.10] | (RefSeq) hypothetical protein	--	--	--	Pectate lyase	Probable pectin lyase F-2 OS=Aspergillus terreus (strain NIH 2624 / FGSC A1156) OX=341663 GN=pelF-2 PE=3 SV=1	G	Carbohydrate transport and metabolism	hypothetical protein FG05_13834 [Fusarium graminearum]
gene3768	341	450	508	0	0	3	49.944679	70.708237	74.562714	0	0	26.929075	0.009784213	-2.889439162	down	[J]	Translation, ribosomal structure and biogenesis	Molecular Function: N-acetyltransferase activity (GO:0008080);;	K20791|4.9e-109|fgr:FGSG_10299|K20791 N-alpha-acetyltransferase 10/11 [EC:2.3.1.255] | (RefSeq) hypothetical protein	--	[R]	General function prediction only	Acetyltransferase (GNAT) family	N-terminal acetyltransferase A complex catalytic subunit ard1 OS=Schizosaccharomyces pombe (strain 972 / ATCC 24843) OX=284812 GN=ard1 PE=1 SV=1	S	Function unknown	hypothetical protein FGSG_10299 [Fusarium graminearum PH-1]
gene9735	6124	5384	5516	16	13	10	855.785278	806.043762	771.270996	147.548889	118.222588	87.49984	1.51E-30	-2.898386825	down	--	--	--	K19356|4.7e-159|fgr:FGSG_06397|K19356 lytic cellulose monooxygenase (C1-hydroxylating) [EC:1.14.99.54] | (RefSeq) hypothetical protein	--	--	--	Glycosyl hydrolase family 61	Probable endo-beta-1,4-glucanase D OS=Aspergillus flavus (strain ATCC 200026 / FGSC A1120 / NRRL 3357 / JCM 12722 / SRRC 167) OX=332952 GN=eglD PE=3 SV=1	G	Carbohydrate transport and metabolism	hypothetical protein FGSG_06397 [Fusarium graminearum PH-1]
gene10008	604	527	633	1	2	1	74.184479	69.368629	77.902016	8.101322	16.194431	8.212123	0.000978563	-2.912251546	down	[G]	Carbohydrate transport and metabolism	Biological Process: metabolic process (GO:0008152);; Molecular Function: glucosidase activity (GO:0015926);; Molecular Function: arabinogalactan endo-1,4-beta-galactosidase activity (GO:0031218);;	K01224|3.2e-204|fgr:FGSG_11048|K01224 arabinogalactan endo-1,4-beta-galactosidase [EC:3.2.1.89] | (RefSeq) arabinogalactan endo-1,4-beta-galactosidase	--	--	--	Glycosyl hydrolase family 53	Arabinogalactan endo-beta-1,4-galactanase OS=Thermothelomyces thermophilus OX=78579 PE=1 SV=1	G	Carbohydrate transport and metabolism	arabinogalactan endo-1,4-beta-galactosidase [Fusarium graminearum PH-1]
gene7487	1177	1133	1237	3	0	5	94.344017	97.292908	99.263176	10.635289	0	25.772577	5.02E-07	-2.921333535	down	--	--	Cellular Component: integral component of membrane (GO:0016021);;	--	--	--	--	Transmembrane amino acid transporter protein	--	S	Function unknown	hypothetical protein FGSG_02950 [Fusarium graminearum PH-1]
gene5699	1871	1733	1727	8	4	0	108.72834	107.888557	100.430374	30.540154	14.943782	0	2.94E-10	-2.924407192	down	[M]	Cell wall/membrane/envelope biogenesis	--	K22248|0.0e+00|fgr:FGSG_04456|K22248 alpha,alpha-trehalose phosphorylase (configuration-retaining) [EC:2.4.1.231] | (RefSeq) hypothetical protein	--	--	--	Glycosyl transferases group 1	Trehalose phosphorylase OS=Grifola frondosa OX=5627 PE=1 SV=1	H	Coenzyme transport and metabolism	hypothetical protein FGSG_04456 [Fusarium graminearum PH-1]
gene9603	864	732	717	0	0	5	57.630665	52.287148	47.860085	0	0	20.750122	0.000138677	-2.981947447	down	--	--	Molecular Function: RNA binding (GO:0003723);; Cellular Component: nucleus (GO:0005634);;	K17450|8.7e-94|bor:COCMIDRAFT_91795|K17450 homoaconitase [EC:4.2.1.-] | (RefSeq) hypothetical protein	Lysine biosynthesis (ko00300);; 2-Oxocarboxylic acid metabolism (ko01210);; Biosynthesis of amino acids (ko01230)	[A]	RNA processing and modification	KH domain	Uncharacterized protein C30D11.14c OS=Schizosaccharomyces pombe (strain 972 / ATCC 24843) OX=284812 GN=SPAC30D11.14c PE=4 SV=1	A	RNA processing and modification	hypothetical protein FGSG_12899 [Fusarium graminearum PH-1]
gene5355	1091	1047	1143	1	6	0	162.374466	166.966919	170.217194	4.409123	51.02758	0	1.56E-06	-3.001518686	down	--	--	--	--	--	--	--	Egh16-like virulence factor	--	S	Function unknown	hypothetical protein FGSG_08021 [Fusarium graminearum PH-1]
gene4991	399	495	521	3	0	0	39.196903	52.082062	51.20126	15.898802	0	0	0.004939682	-3.013105958	down	--	--	Cellular Component: mitochondrion (GO:0005739);;	--	--	--	--	Ribosomal subunit 39S	--	S	Function unknown	hypothetical protein FAUST_10557 [Fusarium austroamericanum]
gene1808	3065	3053	3197	13	0	6	344.563141	367.752014	359.707977	90.352646	0	42.185986	0.003586567	-3.066675879	down	[CIR]	Energy production and conversion;; Lipid transport and metabolism;; General function prediction only	Molecular Function: FMN binding (GO:0010181);; Molecular Function: oxidoreductase activity (GO:0016491);;	K00101|2.1e-103|ela:UCREL1_3259|K00101 L-lactate dehydrogenase (cytochrome) [EC:1.1.2.3] | (RefSeq) putative cytochrome b2 protein	Pyruvate metabolism (ko00620)	[C]	Energy production and conversion	FMN-dependent dehydrogenase	Cytochrome b2, mitochondrial OS=Wickerhamomyces anomalus OX=4927 GN=CYB2 PE=1 SV=2	C	Energy production and conversion	hypothetical protein FGSG_01531 [Fusarium graminearum PH-1]
gene10672	7497	6567	7097	4	23	16	847.360291	795.388367	802.747375	28.626581	169.83313	116.153488	9.19E-09	-3.07102313	down	[G]	Carbohydrate transport and metabolism	Cellular Component: extracellular region (GO:0005576);; Molecular Function: cellulose binding (GO:0030248);; Molecular Function: endo-1,4-beta-xylanase activity (GO:0031176);; Biological Process: xylan catabolic process (GO:0045493);;	K01181|2.8e-225|fgr:FGSG_11304|K01181 endo-1,4-beta-xylanase [EC:3.2.1.8] | (RefSeq) endo-1,4-beta-xylanase	--	--	--	Glycosyl hydrolase family 10	Endo-1,4-beta-xylanase D OS=Gibberella zeae (strain PH-1 / ATCC MYA-4620 / FGSC 9075 / NRRL 31084) OX=229533 GN=XYLD PE=1 SV=1	G	Carbohydrate transport and metabolism	endo-1,4-beta-xylanase [Fusarium graminearum PH-1]
gene6909	15417	14723	15233	44	21	27	1096.696045	1122.21106	1084.397095	206.469788	97.39077	126.283669	3.01E-88	-3.075178779	down	[G]	Carbohydrate transport and metabolism	Cellular Component: integral component of membrane (GO:0016021);; Molecular Function: transmembrane transporter activity (GO:0022857);;	K08139|3.5e-40|tms:TREMEDRAFT_42510|K08139 MFS transporter, SP family, sugar:H+ symporter | (RefSeq) hypothetical protein	Meiosis - yeast (ko04113)	[R]	General function prediction only	Sugar (and other) transporter	High-affinity glucose transporter OS=Kluyveromyces lactis (strain ATCC 8585 / CBS 2359 / DSM 70799 / NBRC 1267 / NRRL Y-1140 / WM37) OX=284590 GN=HGT1 PE=3 SV=1	P	Inorganic ion transport and metabolism	hypothetical protein FGSG_03424 [Fusarium graminearum PH-1]
gene1403	480	466	538	3	0	0	64.760597	67.301651	72.557365	18.130186	0	0	0.002890941	-3.079010574	down	--	--	Biological Process: ribosomal large subunit assembly (GO:0000027);; Biological Process: maturation of LSU-rRNA (GO:0000470);; Molecular Function: rRNA binding (GO:0019843);;	K14847|8.4e-167|fgr:FGSG_01175|K14847 ribosome production factor 2 | (RefSeq) ribosome biogenesis protein RPF2	--	[J]	Translation, ribosomal structure and biogenesis	Brix domain	Ribosome biogenesis protein RPF2 OS=Saccharomyces cerevisiae (strain ATCC 204508 / S288c) OX=559292 GN=RPF2 PE=1 SV=1	J	Translation, ribosomal structure and biogenesis	ribosome biogenesis protein RPF2 [Fusarium graminearum PH-1]
gene7682	3305	2957	3167	10	4	5	304.076477	291.502319	291.499634	59.367634	21.235224	27.514387	5.06E-18	-3.083422073	down	--	--	--	--	--	--	--	--	--	S	Function unknown	hypothetical protein FGSG_11618 [Fusarium graminearum PH-1]
gene4668	2009	1861	2087	10	2	0	108.71785	107.917984	113.049942	34.595909	5.89093	0	0.005319566	-3.084474736	down	[G]	Carbohydrate transport and metabolism	Molecular Function: hydrolase activity, hydrolyzing O-glycosyl compounds (GO:0004553);; Biological Process: carbohydrate metabolic process (GO:0005975);;	K05349|0.0e+00|fgr:FGSG_08609|K05349 beta-glucosidase [EC:3.2.1.21] | (RefSeq) hypothetical protein	Cyanoamino acid metabolism (ko00460);; Starch and sucrose metabolism (ko00500)	--	--	Glycosyl hydrolase family 3 N terminal domain	Probable beta-glucosidase L OS=Emericella nidulans (strain FGSC A4 / ATCC 38163 / CBS 112.46 / NRRL 194 / M139) OX=227321 GN=bglL PE=3 SV=1	G	Carbohydrate transport and metabolism	hypothetical protein FGSG_08609 [Fusarium graminearum PH-1]
gene2695	730	601	657	4	0	0	63.520374	55.993629	57.231888	22.778112	0	0	0.000430069	-3.08470208	down	[C]	Energy production and conversion	Molecular Function: oxidoreductase activity, acting on the aldehyde or oxo group of donors, NAD or NADP as acceptor (GO:0016620);;	K00128|2.9e-283|fgr:FGSG_02296|K00128 aldehyde dehydrogenase (NAD+) [EC:1.2.1.3] | (RefSeq) hypothetical protein	Glycolysis / Gluconeogenesis (ko00010);; Ascorbate and aldarate metabolism (ko00053);; Fatty acid degradation (ko00071);; Valine, leucine and isoleucine degradation (ko00280);; Lysine degradation (ko00310);; Arginine and proline metabolism (ko00330);; Histidine metabolism (ko00340);; Tryptophan metabolism (ko00380);; beta-Alanine metabolism (ko00410);; Glycerolipid metabolism (ko00561);; Pyruvate…	[C]	Energy production and conversion	Aldehyde dehydrogenase family	Aldehyde dehydrogenase OS=Davidiella tassiana OX=29918 GN=CLAH10 PE=1 SV=2	C	Energy production and conversion	hypothetical protein FGSG_02296 [Fusarium graminearum PH-1]
gene13523	4259	4239	4561	12	8	6	381.555115	406.882721	408.819397	71.269478	42.140476	34.326385	1.51E-24	-3.10166251	down	--	--	Cellular Component: integral component of membrane (GO:0016021);;	K00111|5.5e-45|pdp:PDIP_41820|K00111 glycerol-3-phosphate dehydrogenase [EC:1.1.5.3] | (RefSeq) Glycerol-3-phosphate dehydrogenase, mitochondrial	Glycerophospholipid metabolism (ko00564)	--	--	Transmembrane amino acid transporter protein	--	S	Function unknown	hypothetical protein FGSG_09078 [Fusarium graminearum PH-1]
gene6267	856	859	803	0	0	5	108.047256	116.091232	101.384247	0	0	34.331055	4.70E-05	-3.106352245	down	--	--	--	K19356|1.5e-33|fme:FOMMEDRAFT_170904|K19356 lytic cellulose monooxygenase (C1-hydroxylating) [EC:1.14.99.54] | (RefSeq) glycoside hydrolase family 61 protein	--	--	--	Glycosyl hydrolase family 61	Probable endo-beta-1,4-glucanase D OS=Aspergillus terreus (strain NIH 2624 / FGSC A1156) OX=341663 GN=eglD PE=3 SV=1	O	Posttranslational modification, protein turnover, chaperones	Endo-beta-1,4-glucanase D [Fusarium culmorum]
gene7415	549	467	517	3	0	0	60.778461	55.422672	57.274155	17.876326	0	0	0.002358026	-3.125105725	down	[H]	Coenzyme transport and metabolism	--	K23010|1.7e-54|npa:UCRNP2_7335|K23010 metalloendopeptidase OMA1, mitochondrial [EC:3.4.24.-] | (RefSeq) putative tam domain methyltransferase protein	--	--	--	Methyltransferase domain	Methyltransferase pytC OS=Aspergillus terreus OX=33178 GN=pytC PE=2 SV=1	S	Function unknown	hypothetical protein FGSG_03011 [Fusarium graminearum PH-1]
gene5634	578	495	474	0	2	1	95.930542	87.951981	78.745598	0	10.931269	10.938582	0.002484285	-3.138960772	down	--	--	--	--	--	--	--	Prion-inhibition and propagation	--	S	Function unknown	hypothetical protein FGSG_12240 [Fusarium graminearum PH-1]
gene6667	14337	13512	14394	29	17	33	1348.74707	1361.942261	1355.016968	176.374664	99.608536	204.011902	5.69E-82	-3.191578175	down	[G]	Carbohydrate transport and metabolism	Molecular Function: hydrolase activity, hydrolyzing O-glycosyl compounds (GO:0004553);; Cellular Component: extracellular region (GO:0005576);; Biological Process: cellulose catabolic process (GO:0030245);; Molecular Function: cellulose binding (GO:0030248);;	K19668|2.6e-262|fgr:FGSG_03628|K19668 cellulose 1,4-beta-cellobiosidase [EC:3.2.1.91] | (RefSeq) exoglucanase-6A precursor	Starch and sucrose metabolism (ko00500)	--	--	Glycosyl hydrolases family 6	Putative endoglucanase type B OS=Fusarium oxysporum OX=5507 PE=2 SV=1	G	Carbohydrate transport and metabolism	exoglucanase-6A precursor [Fusarium graminearum PH-1]
gene5093	12178	11473	11654	38	16	12	1103.200562	1113.611694	1056.436768	223.567581	91.146797	70.670601	1.75E-13	-3.19273136	down	--	--	Molecular Function: hydrolase activity, hydrolyzing O-glycosyl compounds (GO:0004553);; Biological Process: cellulose catabolic process (GO:0030245);;	K19357|1.2e-261|fgr:FGSG_08253|K19357 cellulase [EC:3.2.1.4] | (RefSeq) endoglucanase type C precursor	Starch and sucrose metabolism (ko00500)	--	--	Glycosyl hydrolase family 7	Endoglucanase type C OS=Fusarium oxysporum OX=5507 PE=1 SV=1	G	Carbohydrate transport and metabolism	endoglucanase type C precursor [Fusarium graminearum PH-1]
gene10020	6058	6080	6224	20	3	11	1094.501709	1176.876343	1125.157715	239.073868	34.803131	120.76577	5.42E-09	-3.206589775	down	[G]	Carbohydrate transport and metabolism	Biological Process: polysaccharide catabolic process (GO:0000272);; Molecular Function: cellulase activity (GO:0008810);;	K18576|3.2e-139|fgr:FGSG_11037|K18576 xyloglucan-specific endo-beta-1,4-glucanase [EC:3.2.1.151] | (RefSeq) endoglucanase-1 precursor	--	--	--	Glycosyl hydrolase family 12	Endoglucanase cel12A OS=Magnaporthe oryzae (strain 70-15 / ATCC MYA-4617 / FGSC 8958) OX=242507 GN=cel12A PE=1 SV=1	G	Carbohydrate transport and metabolism	endoglucanase-1 precursor [Fusarium graminearum PH-1]
gene6138	793	718	696	0	4	0	125.593246	121.964134	110.385323	0	41.744797	0	0.000178863	-3.237011544	down	--	--	Biological Process: reproduction (GO:0000003);; Biological Process: sporocarp development involved in asexual reproduction (GO:0000905);; Biological Process: developmental process involved in reproduction (GO:0003006);; Cellular Component: cellular_component (GO:0005575);; Cellular Component: extracellular region (GO:0005576);; Biological Process: cell cycle (GO:0007049);; Biological Process: mul…	--	--	--	--	--	Cell wall protein phiA OS=Neosartorya fumigata (strain CEA10 / CBS 144.89 / FGSC A1163) OX=451804 GN=phiA PE=3 SV=1	S	Function unknown	hypothetical protein FGSG_04074 [Fusarium graminearum PH-1]
gene5471	547	589	574	0	2	1	79.753563	92.028549	83.686104	0	13.954552	8.56949	0.001285943	-3.285386499	down	--	--	--	--	--	--	--	Egh16-like virulence factor	--	S	Function unknown	hypothetical protein FGSG_04647 [Fusarium graminearum PH-1]
gene8531	6310	5715	6260	9	10	13	395.216248	383.553375	392.402435	37.042908	40.130581	51.795063	1.43E-34	-3.286782921	down	[GEPR]	Carbohydrate transport and metabolism;; Amino acid transport and metabolism;; Inorganic ion transport and metabolism;; General function prediction only	Cellular Component: integral component of membrane (GO:0016021);; Molecular Function: transmembrane transporter activity (GO:0022857);;	K08139|1.1e-60|cnb:CNBG0450|K08139 MFS transporter, SP family, sugar:H+ symporter | (RefSeq) hypothetical protein	Meiosis - yeast (ko04113)	[R]	General function prediction only	Sugar (and other) transporter	Lactose permease OS=Kluyveromyces lactis (strain ATCC 8585 / CBS 2359 / DSM 70799 / NBRC 1267 / NRRL Y-1140 / WM37) OX=284590 GN=LAC12 PE=3 SV=1	U	Intracellular trafficking, secretion, and vesicular transport	hypothetical protein FGSG_05352 [Fusarium graminearum PH-1]
gene12176	1784	1682	1770	5	1	3	236.262146	238.696594	234.527496	35.124645	8.718163	25.936243	4.36E-10	-3.313329796	down	[G]	Carbohydrate transport and metabolism	Biological Process: L-arabinose metabolic process (GO:0046373);; Molecular Function: alpha-L-arabinofuranosidase activity (GO:0046556);;	--	--	--	--	Glycosyl hydrolase family 62	Probable alpha-L-arabinofuranosidase axhA-1 OS=Emericella nidulans (strain FGSC A4 / ATCC 38163 / CBS 112.46 / NRRL 194 / M139) OX=227321 GN=axhA-1 PE=3 SV=2	O	Posttranslational modification, protein turnover, chaperones	alpha-L-arabinofuranosidase precursor [Fusarium graminearum PH-1]
gene723	900	758	672	0	2	2	126.484818	114.135231	94.541046	0	15.799489	10.706314	0.000184502	-3.314999041	down	[G]	Carbohydrate transport and metabolism	Molecular Function: ribulose-phosphate 3-epimerase activity (GO:0004750);; Biological Process: carbohydrate metabolic process (GO:0005975);; Biological Process: pentose-phosphate shunt (GO:0006098);; Molecular Function: metal ion binding (GO:0046872);;	K01783|1.1e-143|fgr:FGSG_00589|K01783 ribulose-phosphate 3-epimerase [EC:5.1.3.1] | (RefSeq) ribulose-phosphate 3-epimerase	Pentose phosphate pathway (ko00030);; Pentose and glucuronate interconversions (ko00040);; Carbon metabolism (ko01200);; Biosynthesis of amino acids (ko01230)	[G]	Carbohydrate transport and metabolism	Ribulose-phosphate 3 epimerase family	Ribulose-phosphate 3-epimerase OS=Saccharomyces cerevisiae (strain ATCC 204508 / S288c) OX=559292 GN=RPE1 PE=1 SV=1	G	Carbohydrate transport and metabolism	hypothetical protein FAUST_3908 [Fusarium austroamericanum]
gene12808	786	838	745	2	2	0	71.677696	81.94754	67.995697	11.418342	8.492327	0	0.000108609	-3.341304548	down	[F]	Nucleotide transport and metabolism	Molecular Function: dihydroorotate dehydrogenase activity (GO:0004152);; Cellular Component: cytoplasm (GO:0005737);; Biological Process: 'de novo' pyrimidine nucleobase biosynthetic process (GO:0006207);; Cellular Component: membrane (GO:0016020);;	K00254|4.3e-260|fgr:FGSG_09678|K00254 dihydroorotate dehydrogenase [EC:1.3.5.2] | (RefSeq) hypothetical protein	Pyrimidine metabolism (ko00240)	[F]	Nucleotide transport and metabolism	Dihydroorotate dehydrogenase	Dihydroorotate dehydrogenase (quinone), mitochondrial OS=Kluyveromyces marxianus OX=4911 GN=URA9 PE=3 SV=1	F	Nucleotide transport and metabolism	hypothetical protein FGSG_09678 [Fusarium graminearum PH-1]
gene1055	1033	1049	935	5	0	0	101.10614	109.973793	91.560509	32.110264	0	0	9.02E-06	-3.367757081	down	--	--	Biological Process: polysaccharide biosynthetic process (GO:0000271);; Cellular Component: storage vacuole (GO:0000322);; Cellular Component: lytic vacuole (GO:0000323);; Cellular Component: fungal-type vacuole (GO:0000324);; Molecular Function: molecular_function (GO:0003674);; Molecular Function: catalytic activity (GO:0003824);; Molecular Function: 1,3-beta-D-glucan synthase activity (GO:00038…	--	--	--	--	Putative TOS1-like glycosyl hydrolase (DUF2401)	PGA52-like protein ARB_06390 OS=Arthroderma benhamiae (strain ATCC MYA-4681 / CBS 112371) OX=663331 GN=ARB_06390 PE=3 SV=1	S	Function unknown	hypothetical protein FGSG_00876 [Fusarium graminearum PH-1]
gene7663	404	446	389	0	0	2	13.815123	16.326105	13.295046	0	0	3.961074	0.008405923	-3.406524983	down	--	--	Cellular Component: cellular_component (GO:0005575);; Cellular Component: intracellular (GO:0005622);; Cellular Component: obsolete cell (GO:0005623);; Cellular Component: cytoplasm (GO:0005737);; Cellular Component: Golgi apparatus (GO:0005794);; Cellular Component: cytosol (GO:0005829);; Biological Process: transport (GO:0006810);; Biological Process: post-Golgi vesicle-mediated transport (GO:0…	--	--	--	--	GRIP domain	Autophagy-related protein 23 OS=Gibberella zeae (strain PH-1 / ATCC MYA-4620 / FGSC 9075 / NRRL 31084) OX=229533 GN=ATG23 PE=3 SV=1	U	Intracellular trafficking, secretion, and vesicular transport	hypothetical protein FGSG_02793 [Fusarium graminearum PH-1]
gene8841	498	408	354	2	0	0	30.927681	27.16835	22.039064	8.249722	0	0	0.009099993	-3.427953246	down	[G]	Carbohydrate transport and metabolism	Molecular Function: alpha,alpha-trehalase activity (GO:0004555);; Biological Process: trehalose metabolic process (GO:0005991);;	K01194|0.0e+00|fgr:FGSG_05622|K01194 alpha,alpha-trehalase [EC:3.2.1.28] | (RefSeq) hypothetical protein	Starch and sucrose metabolism (ko00500)	[G]	Carbohydrate transport and metabolism	Trehalase	--	G	Carbohydrate transport and metabolism	hypothetical protein FGSG_05622 [Fusarium graminearum PH-1]
gene7984	2384	1945	2109	5	1	4	126.913231	110.951958	112.332619	17.648916	3.504454	12.416015	1.46E-11	-3.457876904	down	[IR]	Lipid transport and metabolism;; General function prediction only	Molecular Function: oxidoreductase activity, acting on CH-OH group of donors (GO:0016614);; Molecular Function: flavin adenine dinucleotide binding (GO:0050660);;	K19069|0.0e+00|fgr:FGSG_04872|K19069 cellobiose dehydrogenase (acceptor) [EC:1.1.99.18] | (RefSeq) hypothetical protein	--	[R]	General function prediction only	Cytochrome domain of cellobiose dehydrogenase	Cellobiose dehydrogenase OS=Phanerochaete chrysosporium OX=5306 GN=CDH-1 PE=1 SV=1	E	Amino acid transport and metabolism	hypothetical protein FGSG_04872 [Fusarium graminearum PH-1]
gene4868	427	407	453	2	0	0	28.270214	28.828096	29.978468	8.751889	0	0	0.006687479	-3.458596197	down	--	--	Cellular Component: nucleus (GO:0005634);;	K14788|0.0e+00|fgr:FGSG_08439|K14788 ribosome biogenesis protein ENP2 | (RefSeq) hypothetical protein	--	[R]	General function prediction only	NUC153 domain	Ribosome biogenesis protein ENP2 OS=Chaetomium thermophilum (strain DSM 1495 / CBS 144.50 / IMI 039719) OX=759272 GN=ENP2 PE=1 SV=2	S	Function unknown	hypothetical protein FGSG_08439 [Fusarium graminearum PH-1]
gene6721	900	783	898	0	0	4	219.541077	204.644043	219.01918	0	0	53.197895	4.49E-05	-3.461552817	down	[G]	Carbohydrate transport and metabolism	--	--	--	--	--	--	--	S	Function unknown	hypothetical protein FGSG_03584 [Fusarium graminearum PH-1]
gene13093	468	461	380	2	0	0	95.766121	101.064552	77.81604	20.983799	0	0	0.007096189	-3.485200374	down	[J]	Translation, ribosomal structure and biogenesis	Molecular Function: structural constituent of ribosome (GO:0003735);; Cellular Component: ribosome (GO:0005840);; Biological Process: translation (GO:0006412);;	K02959|1.9e-61|fgr:FGSG_09438|K02959 small subunit ribosomal protein S16 | (RefSeq) ribosomal protein S16	Ribosome (ko03010)	[J]	Translation, ribosomal structure and biogenesis	Ribosomal protein S16	Ribosomal protein S16, mitochondrial OS=Neurospora crassa (strain ATCC 24698 / 74-OR23-1A / CBS 708.71 / DSM 1257 / FGSC 987) OX=367110 GN=cyt-21 PE=3 SV=2	J	Translation, ribosomal structure and biogenesis	ribosomal protein S16 [Fusarium graminearum PH-1]
gene2013	767	885	970	0	0	4	54.082748	66.902145	68.459015	0	0	18.839575	6.72E-05	-3.48687521	down	[S]	Function unknown	--	K07192|6.0e-239|fgr:FGSG_01705|K07192 flotillin | (RefSeq) hypothetical protein	--	[UZ]	Intracellular trafficking, secretion, and vesicular transport;; Cytoskeleton	SPFH domain / Band 7 family	--	--	--	hypothetical protein FGSG_01705 [Fusarium graminearum PH-1]
gene12395	718	713	632	3	0	0	55.138664	58.659389	48.531593	10.187399	0	0	0.000435859	-3.556119419	down	[K]	Transcription	Cellular Component: integral component of membrane (GO:0016021);; Molecular Function: transmembrane transporter activity (GO:0022857);;	K10866|1.0e-79|nhe:NECHADRAFT_65858|K10866 DNA repair protein RAD50 [EC:3.6.-.-] | (RefSeq) hypothetical protein	Homologous recombination (ko03440);; Non-homologous end-joining (ko03450)	[R]	General function prediction only	Major Facilitator Superfamily	Efflux pump FUS6 OS=Gibberella fujikuroi (strain CBS 195.34 / IMI 58289 / NRRL A-6831) OX=1279085 GN=FUS6 PE=2 SV=1	U	Intracellular trafficking, secretion, and vesicular transport	hypothetical protein FGSG_07802 [Fusarium graminearum PH-1]
gene5682	1126	1221	1136	0	1	4	98.298981	114.188751	99.217827	0	5.749392	20.36964	1.67E-06	-3.575250652	down	--	--	Cellular Component: integral component of membrane (GO:0016021);;	--	--	--	--	Transmembrane amino acid transporter protein	N amino acid transport system protein OS=Neurospora crassa (strain ATCC 24698 / 74-OR23-1A / CBS 708.71 / DSM 1257 / FGSC 987) OX=367110 GN=mtr PE=3 SV=2	S	Function unknown	hypothetical protein FGSG_04468 [Fusarium graminearum PH-1]
gene10681	486	396	520	0	0	2	79.637909	69.565636	85.320908	0	0	20.531574	0.0052531	-3.579600676	down	[I]	Lipid transport and metabolism	Molecular Function: catalytic activity (GO:0003824);;	K07511|1.2e-142|fgr:FGSG_11295|K07511 enoyl-CoA hydratase [EC:4.2.1.17] | (RefSeq) hypothetical protein	Fatty acid elongation (ko00062);; Fatty acid degradation (ko00071);; Valine, leucine and isoleucine degradation (ko00280);; Lysine degradation (ko00310);; Tryptophan metabolism (ko00380);; beta-Alanine metabolism (ko00410);; Propanoate metabolism (ko00640);; Butanoate metabolism (ko00650);; Carbon metabolism (ko01200);; Fatty acid metabolism (ko01212)	[I]	Lipid transport and metabolism	Enoyl-CoA hydratase/isomerase	Enoyl-CoA isomerase/hydratase fer4 OS=Ustilago maydis (strain 521 / FGSC 9021) OX=237631 GN=fer4 PE=1 SV=1	I	Lipid transport and metabolism	hypothetical protein FGSG_11295 [Fusarium graminearum PH-1]
gene10371	452	492	475	0	2	0	75.783302	88.557343	79.802681	0	18.726309	0	0.004647427	-3.601388356	down	--	--	Molecular Function: structural constituent of ribosome (GO:0003735);;	K02902|3.1e-140|fgr:FGSG_10744|K02902 large subunit ribosomal protein L28 | (RefSeq) hypothetical protein	Ribosome (ko03010)	[J]	Translation, ribosomal structure and biogenesis	Ribosomal L28 family	54S ribosomal protein L24, mitochondrial OS=Saccharomyces cerevisiae (strain ATCC 204508 / S288c) OX=559292 GN=MRPL24 PE=1 SV=2	J	Translation, ribosomal structure and biogenesis	hypothetical protein FGSG_10744 [Fusarium graminearum PH-1]
gene7720	563	416	448	0	2	0	40.160011	31.75082	31.96549	0	8.894375	0	0.005188156	-3.605346405	down	[P]	Inorganic ion transport and metabolism	Molecular Function: N,N-dimethylaniline monooxygenase activity (GO:0004499);; Molecular Function: flavin adenine dinucleotide binding (GO:0050660);; Molecular Function: NADP binding (GO:0050661);;	K14556|3.6e-86|tmn:UCRPA7_6730|K14556 U3 small nucleolar RNA-associated protein 12 | (RefSeq) putative wd domain-containing protein	Ribosome biogenesis in eukaryotes (ko03008)	[Q]	Secondary metabolites biosynthesis, transport and catabolism	Flavin-binding monooxygenase-like	Putative sterigmatocystin biosynthesis monooxygenase stcW OS=Emericella nidulans (strain FGSC A4 / ATCC 38163 / CBS 112.46 / NRRL 194 / M139) OX=227321 GN=stcW PE=3 SV=2	Q	Secondary metabolites biosynthesis, transport and catabolism	hypothetical protein FGSG_11550 [Fusarium graminearum PH-1]
gene4269	504	454	475	0	0	2	73.988274	71.441589	69.692848	0	0	13.072351	0.004305949	-3.613519553	down	[J]	Translation, ribosomal structure and biogenesis	Molecular Function: glucosamine 6-phosphate N-acetyltransferase activity (GO:0004343);; Biological Process: UDP-N-acetylglucosamine biosynthetic process (GO:0006048);;	K00621|3.3e-96|fgr:FGSG_08944|K00621 glucosamine-phosphate N-acetyltransferase [EC:2.3.1.4] | (RefSeq) glucosamine 6-phosphate N-acetyltransferase	Amino sugar and nucleotide sugar metabolism (ko00520)	--	--	Acetyltransferase (GNAT) family	Glucosamine 6-phosphate N-acetyltransferase OS=Candida albicans OX=5476 GN=GNA1 PE=3 SV=1	M	Cell wall/membrane/envelope biogenesis	glucosamine 6-phosphate N-acetyltransferase [Fusarium graminearum PH-1]
gene2411	529	411	503	2	0	0	66.085243	55.017853	62.828396	11.439583	0	0	0.004629351	-3.621273455	down	[P]	Inorganic ion transport and metabolism	Molecular Function: superoxide dismutase activity (GO:0004784);; Molecular Function: metal ion binding (GO:0046872);;	K04564|7.4e-134|fpu:FPSE_05142|K04564 superoxide dismutase, Fe-Mn family [EC:1.15.1.1] | (RefSeq) hypothetical protein	Peroxisome (ko04146)	[P]	Inorganic ion transport and metabolism	Iron/manganese superoxide dismutases, C-terminal domain	Superoxide dismutase [Mn], mitochondrial OS=Neurospora crassa (strain ATCC 24698 / 74-OR23-1A / CBS 708.71 / DSM 1257 / FGSC 987) OX=367110 GN=sod-2 PE=3 SV=1	P	Inorganic ion transport and metabolism	unnamed protein product [Fusarium graminearum]
gene12543	1032	956	927	0	4	0	136.450974	135.407913	122.636551	0	34.72094	0	1.48E-05	-3.638616149	down	--	--	Molecular Function: oxygen binding (GO:0019825);; Molecular Function: heme binding (GO:0020037);;	--	--	--	--	Protoglobin	--	S	Function unknown	hypothetical protein FGSG_07925 [Fusarium graminearum PH-1]
gene1079	417	505	569	0	2	0	18.822624	24.423376	25.722931	0	4.682288	0	0.004629351	-3.672831351	down	--	--	Biological Process: maturation of SSU-rRNA from tricistronic rRNA transcript (SSU-rRNA, 5.8S rRNA, LSU-rRNA) (GO:0000462);; Cellular Component: chromatin (GO:0000785);; Cellular Component: heterochromatin (GO:0000792);; Molecular Function: molecular_function (GO:0003674);; Molecular Function: nucleic acid binding (GO:0003676);; Molecular Function: RNA binding (GO:0003723);; Molecular Function: mR…	K14552|0.0e+00|fgr:FGSG_00892|K14552 NET1-associated nuclear protein 1 (U3 small nucleolar RNA-associated protein 17) | (RefSeq) hypothetical protein	Ribosome biogenesis in eukaryotes (ko03008)	[R]	General function prediction only	WD domain, G-beta repeat	U3 small nucleolar RNA-associated protein 17 OS=Schizosaccharomyces pombe (strain 972 / ATCC 24843) OX=284812 GN=utp17 PE=3 SV=3	S	Function unknown	hypothetical protein FGSG_00892 [Fusarium graminearum PH-1]
gene1537	574	498	480	0	0	2	92.996483	86.466187	77.801094	0	0	13.203733	0.003275203	-3.728631973	down	[C]	Energy production and conversion	Molecular Function: magnesium ion binding (GO:0000287);; Molecular Function: ATP binding (GO:0005524);; Biological Process: organic acid metabolic process (GO:0006082);; Biological Process: acetyl-CoA biosynthetic process (GO:0006085);; Molecular Function: acetate kinase activity (GO:0008776);;	K00925|1.9e-140|fgr:FGSG_11925|K00925 acetate kinase [EC:2.7.2.1] | (RefSeq) hypothetical protein	Taurine and hypotaurine metabolism (ko00430);; Pyruvate metabolism (ko00620);; Propanoate metabolism (ko00640);; Methane metabolism (ko00680);; Carbon metabolism (ko01200)	--	--	Acetokinase family	Probable acetate kinase OS=Chaetomium globosum (strain ATCC 6205 / CBS 148.51 / DSM 1962 / NBRC 6347 / NRRL 1970) OX=306901 GN=CHGG_02760 PE=3 SV=2	F	Nucleotide transport and metabolism	hypothetical protein FPSE5266_10956 [Fusarium pseudograminearum]
gene7763	499	491	566	2	0	0	44.958675	47.383022	51.044792	8.765287	0	0	0.003141327	-3.732427981	down	--	--	--	--	--	--	--	--	--	--	--	hypothetical protein FGSG_11509 [Fusarium graminearum PH-1]
gene6763	532	510	557	2	0	0	31.46032	32.320339	32.958038	7.199184	0	0	0.002652664	-3.771890829	down	--	--	Cellular Component: integral component of membrane (GO:0016021);;	--	--	--	--	Transient receptor potential (TRP) ion channel	Flavin carrier protein 1 OS=Saccharomyces cerevisiae (strain ATCC 204508 / S288c) OX=559292 GN=FLC1 PE=1 SV=1	S	Function unknown	hypothetical protein FGSG_03553 [Fusarium graminearum PH-1]
gene7218	573	528	505	0	2	0	39.581917	39.034416	34.860432	0	8.609763	0	0.002692952	-3.778604138	down	--	--	--	K01930|2.5e-37|fpu:FPSE_08102|K01930 folylpolyglutamate synthase [EC:6.3.2.17] | (RefSeq) hypothetical protein	Folate biosynthesis (ko00790)	--	--	Heterokaryon incompatibility protein (HET)	Heterokaryon incompatibility protein 6, OR allele OS=Neurospora crassa (strain ATCC 24698 / 74-OR23-1A / CBS 708.71 / DSM 1257 / FGSC 987) OX=367110 GN=het-6 PE=4 SV=1	S	Function unknown	hypothetical protein FGSG_12497 [Fusarium graminearum PH-1]
gene1594	886	822	703	0	0	3	111.999565	111.317955	88.955582	0	0	25.334097	0.000180447	-3.780515567	down	[J]	Translation, ribosomal structure and biogenesis	Molecular Function: RNA binding (GO:0003723);;	K11884|3.5e-139|fgr:FGSG_01345|K11884 RNA-binding protein PNO1 | (RefSeq) hypothetical protein	--	[O]	Posttranslational modification, protein turnover, chaperones	--	Pre-rRNA-processing protein PNO1 OS=Gibberella zeae (strain PH-1 / ATCC MYA-4620 / FGSC 9075 / NRRL 31084) OX=229533 GN=PNO1 PE=3 SV=1	O	Posttranslational modification, protein turnover, chaperones	hypothetical protein FPSE_03383 [Fusarium pseudograminearum CS3096]
gene10788	6627	5628	6311	4	0	19	1067.775024	971.560364	1017.451416	39.236908	0	198.258621	0.005455388	-3.782260233	down	[GM]	Carbohydrate transport and metabolism;; Cell wall/membrane/envelope biogenesis	Biological Process: carbohydrate metabolic process (GO:0005975);; Molecular Function: hydrolase activity, acting on carbon-nitrogen (but not peptide) bonds (GO:0016810);;	K22278|5.8e-28|abe:ARB_03699|K22278 peptidoglycan-N-acetylglucosamine deacetylase [EC:3.5.1.104] | (RefSeq) polysaccharide deacetylase family protein	--	--	--	Polysaccharide deacetylase	Probable peptidoglycan-N-acetylglucosamine deacetylase ARB_03699 OS=Arthroderma benhamiae (strain ATCC MYA-4681 / CBS 112371) OX=663331 GN=ARB_03699 PE=1 SV=2	G	Carbohydrate transport and metabolism	hypothetical protein FGSG_06452 [Fusarium graminearum PH-1]
gene9973	850	763	893	0	3	0	100.794861	96.927254	105.977173	0	20.613197	0	9.99E-05	-3.83420454	down	--	--	Cellular Component: integral component of membrane (GO:0016021);;	--	--	--	--	--	--	S	Function unknown	hypothetical protein FGSG_11080 [Fusarium graminearum PH-1]
gene9254	159	147	157	0	0	0	7.83716	7.747293	7.703977	0	0	0	0.009946494	-3.841405003	down	--	--	Molecular Function: calcium ion binding (GO:0005509);; Cellular Component: endoplasmic reticulum membrane (GO:0005789);; Cellular Component: integral component of membrane (GO:0016021);; Biological Process: transmembrane transport (GO:0055085);;	--	--	[M]	Cell wall/membrane/envelope biogenesis	Mechanosensitive ion channel	Mechanosensitive ion channel protein Msy1 OS=Schizosaccharomyces pombe (strain 972 / ATCC 24843) OX=284812 GN=msy1 PE=1 SV=1	M	Cell wall/membrane/envelope biogenesis	hypothetical protein FGSG_05974 [Fusarium graminearum PH-1]
gene7220	832	758	940	0	0	3	60.231956	58.794537	68.121292	0	0	14.412291	0.000106802	-3.847561525	down	--	--	--	--	--	--	--	--	--	S	Function unknown	hypothetical protein FGSG_03178 [Fusarium graminearum PH-1]
gene13189	317	275	331	0	1	0	33.728504	31.376951	35.261219	0	5.239799	0	0.009067422	-3.873759381	down	--	--	--	--	--	--	--	Egh16-like virulence factor	--	S	Function unknown	hypothetical protein FGSG_09353 [Fusarium graminearum PH-1]
gene2337	970	669	944	0	0	3	64.099998	47.392242	62.407516	0	0	12.006591	0.000162604	-3.874016355	down	[R]	General function prediction only	Molecular Function: hydrolase activity, acting on carbon-nitrogen (but not peptide) bonds (GO:0016810);;	--	--	--	--	Amidohydrolase family	--	G	Carbohydrate transport and metabolism	hypothetical protein FGSG_01993 [Fusarium graminearum PH-1]
gene1134	148	166	159	0	0	0	7.391632	8.926837	7.957808	0	0	0	0.009608083	-3.8742969	down	--	--	Cellular Component: cellular_component (GO:0005575);; Cellular Component: intracellular (GO:0005622);; Cellular Component: obsolete cell (GO:0005623);; Cellular Component: cytoplasm (GO:0005737);; Cellular Component: mitochondrion (GO:0005739);; Cellular Component: mitochondrial envelope (GO:0005740);; Biological Process: organelle organization (GO:0006996);; Biological Process: mitochondrion org…	K09531|0.0e+00|fgr:FGSG_00939|K09531 DnaJ homolog subfamily C member 11 | (RefSeq) hypothetical protein	--	[O]	Posttranslational modification, protein turnover, chaperones	Domain of unknown function (DUF3395)	Uncharacterized J domain-containing protein C63.03 OS=Schizosaccharomyces pombe (strain 972 / ATCC 24843) OX=284812 GN=SPCC63.03 PE=3 SV=2	O	Posttranslational modification, protein turnover, chaperones	hypothetical protein FGSG_00939 [Fusarium graminearum PH-1]
gene12660	158	164	153	0	0	0	10.451303	11.62754	10.150802	0	0	0	0.009222342	-3.879847517	down	[GEPR]	Carbohydrate transport and metabolism;; Amino acid transport and metabolism;; Inorganic ion transport and metabolism;; General function prediction only	Cellular Component: integral component of membrane (GO:0016021);; Molecular Function: transmembrane transporter activity (GO:0022857);;	K22134|7.7e-34|tre:TRIREDRAFT_65085|K22134 MFS transporter, DHA2 family, glioxin efflux transporter | (RefSeq) hypothetical protein	--	[R]	General function prediction only	Major Facilitator Superfamily	Vacuolar basic amino acid transporter 2 OS=Saccharomyces cerevisiae (strain ATCC 204508 / S288c) OX=559292 GN=VBA2 PE=1 SV=1	G	Carbohydrate transport and metabolism	hypothetical protein FGSG_13650 [Fusarium graminearum PH-1]
gene13298	2046	1959	2068	2	2	3	121.967491	125.084183	123.369476	3.952128	3.923781	11.726128	8.06E-11	-3.889930938	down	[MDT]	Cell wall/membrane/envelope biogenesis;; Cell cycle control, cell division, chromosome partitioning;; Signal transduction mechanisms	Molecular Function: ATP binding (GO:0005524);; Cellular Component: mitochondrion (GO:0005739);; Cellular Component: integral component of membrane (GO:0016021);; Biological Process: mitochondrial respiratory chain complex III assembly (GO:0034551);;	K08900|0.0e+00|fgr:FGSG_09267|K08900 mitochondrial chaperone BCS1 | (RefSeq) hypothetical protein	--	[O]	Posttranslational modification, protein turnover, chaperones	BCS1 N terminal	Mitochondrial chaperone BCS1 OS=Saccharomyces cerevisiae (strain ATCC 204508 / S288c) OX=559292 GN=BCS1 PE=1 SV=2	O	Posttranslational modification, protein turnover, chaperones	hypothetical protein FGSG_09267 [Fusarium graminearum PH-1]
gene601	262	318	357	1	0	0	8.775991	11.413258	11.988312	2.226003	0	0	0.009862362	-3.898551516	down	--	--	--	--	--	--	--	--	--	S	Function unknown	hypothetical protein FGSG_00483 [Fusarium graminearum PH-1]
gene4106	176	167	144	0	0	0	9.866359	10.076281	8.09584	0	0	0	0.008958841	-3.915661311	down	[Q]	Secondary metabolites biosynthesis, transport and catabolism	Molecular Function: copper ion binding (GO:0005507);; Molecular Function: primary amine oxidase activity (GO:0008131);; Biological Process: amine metabolic process (GO:0009308);; Molecular Function: quinone binding (GO:0048038);;	K00276|0.0e+00|fgr:FGSG_10587|K00276 primary-amine oxidase [EC:1.4.3.21] | (RefSeq) hypothetical protein	Glycine, serine and threonine metabolism (ko00260);; Tyrosine metabolism (ko00350);; Phenylalanine metabolism (ko00360);; beta-Alanine metabolism (ko00410)	[Q]	Secondary metabolites biosynthesis, transport and catabolism	Copper amine oxidase, enzyme domain	--	Q	Secondary metabolites biosynthesis, transport and catabolism	hypothetical protein FGSG_10587 [Fusarium graminearum PH-1]
gene3874	164	145	179	0	0	0	6.988695	6.598222	7.616082	0	0	0	0.008629454	-3.916141853	down	[J]	Translation, ribosomal structure and biogenesis	Molecular Function: helicase activity (GO:0004386);; Molecular Function: ATP binding (GO:0005524);;	K12813|0.0e+00|fgr:FGSG_10391|K12813 pre-mRNA-splicing factor ATP-dependent RNA helicase DHX16 [EC:3.6.4.13] | (RefSeq) hypothetical protein	Spliceosome (ko03040)	[A]	RNA processing and modification	Oligonucleotide/oligosaccharide-binding (OB)-fold	Pre-mRNA-splicing factor ATP-dependent RNA helicase-like protein cdc28 OS=Schizosaccharomyces pombe (strain 972 / ATCC 24843) OX=284812 GN=cdc28 PE=3 SV=2	A	RNA processing and modification	hypothetical protein FGSG_10391 [Fusarium graminearum PH-1]
gene1328	149	167	173	0	0	0	7.709897	9.283704	8.958472	0	0	0	0.008632771	-3.921843651	down	[E]	Amino acid transport and metabolism	Biological Process: Mo-molybdopterin cofactor biosynthetic process (GO:0006777);; Molecular Function: Mo-molybdopterin cofactor sulfurase activity (GO:0008265);; Molecular Function: lyase activity (GO:0016829);; Molecular Function: molybdenum ion binding (GO:0030151);; Molecular Function: pyridoxal phosphate binding (GO:0030170);; Molecular Function: molybdenum cofactor sulfurtransferase activity…	K15631|0.0e+00|fgr:FGSG_01107|K15631 molybdenum cofactor sulfurtransferase [EC:2.8.1.9] | (RefSeq) hypothetical protein	Folate biosynthesis (ko00790)	[H]	Coenzyme transport and metabolism	MOSC domain	Molybdenum cofactor sulfurase OS=Neurospora crassa (strain ATCC 24698 / 74-OR23-1A / CBS 708.71 / DSM 1257 / FGSC 987) OX=367110 GN=nit-13 PE=3 SV=3	H	Coenzyme transport and metabolism	hypothetical protein FGSG_01107 [Fusarium graminearum PH-1]
gene7397	174	147	170	0	0	0	16.197124	14.716301	15.841065	0	0	0	0.008302452	-3.925060522	down	--	--	Molecular Function: malate transmembrane transporter activity (GO:0015140);; Cellular Component: integral component of membrane (GO:0016021);;	--	--	--	--	Voltage-dependent anion channel	Malic acid transport protein OS=Schizosaccharomyces pombe (strain 972 / ATCC 24843) OX=284812 GN=mae1 PE=1 SV=1	P	Inorganic ion transport and metabolism	hypothetical protein FGSG_03024 [Fusarium graminearum PH-1]
gene8522	153	173	166	0	0	0	14.938192	18.174919	16.249454	0	0	0	0.008420085	-3.931192069	down	--	--	Cellular Component: Golgi membrane (GO:0000139);; Molecular Function: pyrimidine nucleotide-sugar transmembrane transporter activity (GO:0015165);; Cellular Component: integral component of membrane (GO:0016021);;	K15272|1.3e-247|fgr:FGSG_05346|K15272 solute carrier family 35 (UDP-sugar transporter), member A1/2/3 | (RefSeq) hypothetical protein	--	[G]	Carbohydrate transport and metabolism	Nucleotide-sugar transporter	UDP-galactose transporter OS=Schizosaccharomyces pombe (strain 972 / ATCC 24843) OX=284812 GN=gms1 PE=2 SV=3	G	Carbohydrate transport and metabolism	hypothetical protein FGSG_05346 [Fusarium graminearum PH-1]
gene7578	193	169	133	0	0	0	5.262338	4.941714	3.624165	0	0	0	0.009950521	-3.938958604	down	[T]	Signal transduction mechanisms	Molecular Function: ATP binding (GO:0005524);; Cellular Component: integral component of membrane (GO:0016021);; Molecular Function: ATPase activity (GO:0016887);; Molecular Function: ATPase-coupled transmembrane transporter activity (GO:0042626);;	K08712|0.0e+00|fgr:FGSG_02870|K08712 ATP-binding cassette, subfamily G (WHITE), member 2, SNQ2 | (RefSeq) hypothetical protein	ABC transporters (ko02010)	[Q]	Secondary metabolites biosynthesis, transport and catabolism	ABC-2 type transporter	ABC multidrug transporter atrF OS=Neosartorya fumigata (strain ATCC MYA-4609 / Af293 / CBS 101355 / FGSC A1100) OX=330879 GN=atrF PE=1 SV=1	Q	Secondary metabolites biosynthesis, transport and catabolism	hypothetical protein FGSG_02870 [Fusarium graminearum PH-1]
gene10657	140	168	187	0	0	0	39.037258	50.287926	52.371857	0	0	0	0.009133508	-3.939623619	down	--	--	--	--	--	--	--	Pathogen effector; putative necrosis-inducing factor	--	S	Function unknown	hypothetical protein FGSG_11318 [Fusarium graminearum PH-1]
gene6017	150	186	159	0	0	0	14.024786	18.645042	14.901844	0	0	0	0.008903001	-3.941756081	down	--	--	--	--	--	--	--	Glycine-rich domain-containing protein-like	--	S	Function unknown	hypothetical protein FGSG_04174 [Fusarium graminearum PH-1]
gene2728	184	169	143	0	0	0	19.394999	19.073462	15.05833	0	0	0	0.008731604	-3.941913894	down	[R]	General function prediction only	Cellular Component: integral component of membrane (GO:0016021);;	K19519|4.5e-08|cfj:CFIO01_02917|K19519 transforming growth factor-beta-induced protein | (RefSeq) fasciclin domain-containing protein	--	--	--	Fasciclin domain	Aurofusarin biosynthesis cluster protein S OS=Gibberella zeae (strain PH-1 / ATCC MYA-4620 / FGSC 9075 / NRRL 31084) OX=229533 GN=aurS PE=1 SV=1	M	Cell wall/membrane/envelope biogenesis	hypothetical protein FGSG_02329 [Fusarium graminearum PH-1]
gene13341	171	167	159	0	0	0	15.225241	15.968857	14.197097	0	0	0	0.007821524	-3.944575724	down	--	--	--	--	--	--	--	--	--	--	--	hypothetical protein FGSG_09231 [Fusarium graminearum PH-1]
gene11403	558	662	584	0	0	2	58.17432	73.949783	60.989719	0	0	13.750305	0.001740205	-3.949284825	down	--	--	Cellular Component: integral component of membrane (GO:0016021);; Biological Process: transmembrane transport (GO:0055085);;	K15275|1.9e-140|fgr:FGSG_06978|K15275 solute carrier family 35 (UDP-galactose transporter), member B1 | (RefSeq) hypothetical protein	--	[G]	Carbohydrate transport and metabolism	UAA transporter family	UDP-galactose transporter homolog 1 OS=Emericella nidulans (strain FGSC A4 / ATCC 38163 / CBS 112.46 / NRRL 194 / M139) OX=227321 GN=hut1 PE=3 SV=1	P	Inorganic ion transport and metabolism	hypothetical protein FGSG_06978 [Fusarium graminearum PH-1]
gene3326	169	129	205	0	0	0	25.441792	20.767637	31.002171	0	0	0	0.0099419	-3.956807546	down	[H]	Coenzyme transport and metabolism	Biological Process: ubiquinone biosynthetic process (GO:0006744);; Molecular Function: oxidoreductase activity, acting on paired donors, with incorporation or reduction of molecular oxygen, NAD(P)H as one donor, and incorporation of one atom of oxygen (GO:0016709);; Cellular Component: extrinsic component of mitochondrial inner membrane (GO:0031314);; Molecular Function: metal ion binding (GO:004…	K06134|1.2e-133|fgr:FGSG_09918|K06134 3-demethoxyubiquinol 3-hydroxylase [EC:1.14.99.60] | (RefSeq) hypothetical protein	Ubiquinone and other terpenoid-quinone biosynthesis (ko00130)	[R]	General function prediction only	Ubiquinone biosynthesis protein COQ7	5-demethoxyubiquinone hydroxylase, mitochondrial OS=Saccharomyces cerevisiae (strain ATCC 204508 / S288c) OX=559292 GN=CAT5 PE=1 SV=2	Q	Secondary metabolites biosynthesis, transport and catabolism	hypothetical protein FGSG_09918 [Fusarium graminearum PH-1]
gene4035	154	202	147	0	0	0	8.411915	11.808411	8.004061	0	0	0	0.009667847	-3.966812801	down	--	--	Molecular Function: nucleic acid binding (GO:0003676);;	K13103|0.0e+00|fgr:FGSG_10526|K13103 tuftelin-interacting protein 11 | (RefSeq) hypothetical protein	--	[A]	RNA processing and modification	GC-rich sequence DNA-binding factor-like protein	G-patch domain-containing protein C1486.03 OS=Schizosaccharomyces pombe (strain 972 / ATCC 24843) OX=284812 GN=SPAC1486.03c PE=3 SV=1	A	RNA processing and modification	hypothetical protein FGSG_10526 [Fusarium graminearum PH-1]
gene8357	163	177	165	0	0	0	10.474587	12.238547	10.635131	0	0	0	0.007525884	-3.968613853	down	[S]	Function unknown	Cellular Component: cellular_component (GO:0005575);; Cellular Component: intracellular (GO:0005622);; Cellular Component: obsolete cell (GO:0005623);; Cellular Component: cytoplasm (GO:0005737);; Cellular Component: mitochondrion (GO:0005739);; Cellular Component: organelle (GO:0043226);; Cellular Component: membrane-bounded organelle (GO:0043227);; Cellular Component: intracellular organelle (G…	K08997|0.0e+00|fgr:FGSG_05197|K08997 serine/tyrosine/threonine adenylyltransferase [EC:2.7.7.-] | (RefSeq) hypothetical protein	--	[S]	Function unknown	Uncharacterized ACR, YdiU/UPF0061 family	Protein adenylyltransferase SelO, mitochondrial OS=Schizosaccharomyces pombe (strain 972 / ATCC 24843) OX=284812 GN=SPAC20G4.05c PE=3 SV=1	S	Function unknown	hypothetical protein FGSG_05197 [Fusarium graminearum PH-1]
gene7388	688	628	525	0	2	0	36.77832	35.963303	28.06011	0	6.621072	0	0.001693191	-3.976412836	down	[O]	Posttranslational modification, protein turnover, chaperones	Molecular Function: ATP binding (GO:0005524);; Cellular Component: integral component of membrane (GO:0016021);; Molecular Function: ATPase activity (GO:0016887);; Molecular Function: ATPase-coupled transmembrane transporter activity (GO:0042626);;	K23329|5.4e-130|ani:AN4517.2|K23329 ATP-binding cassette, subfamily B, vacuolar membrane transporter HMT1/ACLQ | (RefSeq) hypothetical protein	--	[P]	Inorganic ion transport and metabolism	ABC transporter	Heavy metal tolerance protein OS=Schizosaccharomyces pombe (strain 972 / ATCC 24843) OX=284812 GN=hmt1 PE=2 SV=3	Q	Secondary metabolites biosynthesis, transport and catabolism	hypothetical protein FGSG_03032 [Fusarium graminearum PH-1]
gene1693	193	150	171	0	0	0	13.503618	11.215307	11.955391	0	0	0	0.0073295	-3.990367487	down	--	--	--	K14309|1.9e-143|maw:MAC_00028|K14309 nuclear pore complex protein Nup93 | (RefSeq) putative nucleoporin-interacting protein NIC96	RNA transport (ko03013)	--	--	Domain of unknown function (DUF3425)	--	S	Function unknown	hypothetical protein FGSG_01428 [Fusarium graminearum PH-1]
gene8978	188	175	150	0	0	0	4.430911	4.422628	3.535708	0	0	0	0.007598795	-3.990575863	down	--	--	Biological Process: proteasome assembly (GO:0043248);; Molecular Function: molecular adaptor activity (GO:0060090);;	K11886|0.0e+00|fgr:FGSG_05736|K11886 proteasome component ECM29 | (RefSeq) hypothetical protein	--	[S]	Function unknown	Proteasome stabiliser	Proteasome component ECM29 OS=Saccharomyces cerevisiae (strain ATCC 204508 / S288c) OX=559292 GN=ECM29 PE=1 SV=1	S	Function unknown	hypothetical protein FGSG_05736 [Fusarium graminearum PH-1]
gene10170	179	171	165	0	0	0	11.038162	11.265832	10.152723	0	0	0	0.00687735	-3.995670841	down	[O]	Posttranslational modification, protein turnover, chaperones	Molecular Function: ATP binding (GO:0005524);; Cellular Component: integral component of membrane (GO:0016021);; Molecular Function: ATPase activity (GO:0016887);; Molecular Function: ATPase-coupled transmembrane transporter activity (GO:0042626);;	K05663|0.0e+00|fgr:FGSG_10911|K05663 ATP-binding cassette, subfamily B, mitochondrial transporter ATM | (RefSeq) iron-sulfur clusters transporter ATM1	ABC transporters (ko02010)	[U]	Intracellular trafficking, secretion, and vesicular transport	ABC transporter transmembrane region	Iron-sulfur clusters transporter ATM1, mitochondrial OS=Gibberella zeae (strain PH-1 / ATCC MYA-4620 / FGSC 9075 / NRRL 31084) OX=229533 GN=ATM1 PE=3 SV=1	Q	Secondary metabolites biosynthesis, transport and catabolism	iron-sulfur clusters transporter ATM1 [Fusarium graminearum PH-1]
gene12028	151	169	195	0	0	0	15.693798	18.741335	20.209057	0	0	0	0.007648806	-3.995944771	down	--	--	Cellular Component: cellular_component (GO:0005575);; Cellular Component: intracellular (GO:0005622);; Cellular Component: obsolete cell (GO:0005623);; Cellular Component: nucleus (GO:0005634);; Cellular Component: nucleolus (GO:0005730);; Biological Process: nucleobase-containing compound metabolic process (GO:0006139);; Biological Process: rRNA processing (GO:0006364);; Biological Process: RNA …	--	--	--	--	--	WD repeat-containing protein JIP5 OS=Podospora anserina (strain S / ATCC MYA-4624 / DSM 980 / FGSC 10383) OX=515849 GN=JIP5 PE=3 SV=1	S	Function unknown	hypothetical protein FGSG_07494 [Fusarium graminearum PH-1]
gene5282	164	162	191	0	0	0	13.872492	14.72755	16.225828	0	0	0	0.007011551	-4.000460577	down	[QV]	Secondary metabolites biosynthesis, transport and catabolism;; Defense mechanisms	Molecular Function: monooxygenase activity (GO:0004497);; Molecular Function: iron ion binding (GO:0005506);; Cellular Component: integral component of membrane (GO:0016021);; Molecular Function: oxidoreductase activity, acting on paired donors, with incorporation or reduction of molecular oxygen (GO:0016705);; Molecular Function: heme binding (GO:0020037);;	K07824|3.1e-301|fgr:FGSG_13445|K07824 benzoate 4-monooxygenase [EC:1.14.14.92] | (RefSeq) benzoate 4-monooxygenase	--	[Q]	Secondary metabolites biosynthesis, transport and catabolism	Cytochrome P450	Benzoate 4-monooxygenase OS=Aspergillus niger OX=5061 GN=bphA PE=1 SV=1	Q	Secondary metabolites biosynthesis, transport and catabolism	benzoate 4-monooxygenase [Fusarium graminearum PH-1]
gene721	170	177	171	0	0	0	18.28413	20.402542	18.412443	0	0	0	0.00675269	-4.004685302	down	[I]	Lipid transport and metabolism	Biological Process: protein demethylation (GO:0006482);; Molecular Function: protein methylesterase activity (GO:0051723);;	K13617|1.6e-223|fgr:FGSG_00587|K13617 protein phosphatase methylesterase 1 [EC:3.1.1.89] | (RefSeq) phosphatase methylesterase 1	--	[R]	General function prediction only	Alpha/beta hydrolase family	Protein phosphatase methylesterase 1 OS=Gibberella zeae (strain PH-1 / ATCC MYA-4620 / FGSC 9075 / NRRL 31084) OX=229533 GN=PPE1 PE=3 SV=1	S	Function unknown	phosphatase methylesterase 1 [Fusarium graminearum PH-1]
gene13180	170	152	197	0	0	0	14.538276	13.908163	16.869799	0	0	0	0.007182222	-4.004696779	down	--	--	Cellular Component: cellular_component (GO:0005575);; Cellular Component: intracellular (GO:0005622);; Cellular Component: obsolete cell (GO:0005623);; Cellular Component: cytoplasm (GO:0005737);; Cellular Component: endosome (GO:0005768);; Cellular Component: late endosome (GO:0005770);; Cellular Component: multivesicular body (GO:0005771);; Biological Process: transport (GO:0006810);; Biologica…	K12199|4.8e-225|fgr:FGSG_09361|K12199 vacuolar protein sorting-associated protein VTA1 | (RefSeq) hypothetical protein	Endocytosis (ko04144)	[S]	Function unknown	Vta1 like	--	S	Function unknown	hypothetical protein FGSG_09361 [Fusarium graminearum PH-1]
gene12485	158	182	180	0	0	0	4.584169	5.62886	5.203955	0	0	0	0.006997244	-4.011060928	down	--	--	--	K21440|1.3e-31|hir:HETIRDRAFT_449304|K21440 ankyrin repeat domain-containing protein 50 | (RefSeq) hypothetical protein	--	--	--	fungal STAND N-terminal Goodbye domain	--	S	Function unknown	hypothetical protein FGSG_07877 [Fusarium graminearum PH-1]
gene8914	146	206	169	0	0	0	12.445168	18.769678	14.409695	0	0	0	0.008559837	-4.017334399	down	[P]	Inorganic ion transport and metabolism	Molecular Function: N,N-dimethylaniline monooxygenase activity (GO:0004499);; Molecular Function: flavin adenine dinucleotide binding (GO:0050660);; Molecular Function: NADP binding (GO:0050661);;	K03448|1.1e-42|bze:COCCADRAFT_32179|K03448 MFS transporter, ACS family, pantothenate transporter | (RefSeq) hypothetical protein	--	[Q]	Secondary metabolites biosynthesis, transport and catabolism	Flavin-binding monooxygenase-like	Thiol-specific monooxygenase OS=Schizosaccharomyces pombe (strain 972 / ATCC 24843) OX=284812 GN=fmo1 PE=1 SV=1	Q	Secondary metabolites biosynthesis, transport and catabolism	hypothetical protein FAUST_6986 [Fusarium austroamericanum]
gene1062	159	179	185	0	0	0	4.281513	5.169447	4.99067	0	0	0	0.006807369	-4.018884548	down	--	--	Molecular Function: molecular_function (GO:0003674);; Molecular Function: binding (GO:0005488);; Cellular Component: cellular_component (GO:0005575);; Cellular Component: intracellular (GO:0005622);; Cellular Component: obsolete cell (GO:0005623);; Cellular Component: cytoplasm (GO:0005737);; Cellular Component: endosome (GO:0005768);; Biological Process: transport (GO:0006810);; Biological Proce…	K20178|0.0e+00|fgr:FGSG_11848|K20178 vacuolar protein sorting-associated protein 8 | (RefSeq) hypothetical protein	Autophagy - yeast (ko04138)	[U]	Intracellular trafficking, secretion, and vesicular transport	Golgi CORVET complex core vacuolar protein 8	Vacuolar protein sorting-associated protein 8 OS=Saccharomyces cerevisiae (strain ATCC 204508 / S288c) OX=559292 GN=VPS8 PE=1 SV=2	U	Intracellular trafficking, secretion, and vesicular transport	unnamed protein product [Fusarium graminearum]
gene10774	142	173	217	0	0	0	16.691338	21.818224	25.674286	0	0	0	0.008302452	-4.042869918	down	--	--	Cellular Component: integral component of membrane (GO:0016021);;	K06674|1.3e-06|aalt:CC77DRAFT_927852|K06674 structural maintenance of chromosome 2 | (RefSeq) hypothetical protein	Cell cycle - yeast (ko04111)	--	--	--	--	S	Function unknown	hypothetical protein FGSG_06439 [Fusarium graminearum PH-1]
gene2506	759	536	639	0	2	0	59.549164	45.044857	50.161373	0	7.544536	0	0.001405445	-4.042918199	down	[QV]	Secondary metabolites biosynthesis, transport and catabolism;; Defense mechanisms	Molecular Function: monooxygenase activity (GO:0004497);; Molecular Function: iron ion binding (GO:0005506);; Molecular Function: oxidoreductase activity, acting on paired donors, with incorporation or reduction of molecular oxygen (GO:0016705);; Molecular Function: heme binding (GO:0020037);;	K14338|6.5e-26|mbe:MBM_08168|K14338 cytochrome P450 / NADPH-cytochrome P450 reductase [EC:1.14.14.1 1.6.2.4] | (RefSeq) hypothetical protein	Fatty acid degradation (ko00071);; Tryptophan metabolism (ko00380)	[Q]	Secondary metabolites biosynthesis, transport and catabolism	Cytochrome P450	Cytochrome P450 monooxygenase alnD OS=Emericella nidulans (strain FGSC A4 / ATCC 38163 / CBS 112.46 / NRRL 194 / M139) OX=227321 GN=alnD PE=2 SV=1	Q	Secondary metabolites biosynthesis, transport and catabolism	hypothetical protein FGSG_02138 [Fusarium graminearum PH-1]
gene7154	159	204	169	0	0	0	12.160755	16.703518	12.935842	0	0	0	0.007180319	-4.046392723	down	--	--	Cellular Component: integral component of membrane (GO:0016021);;	--	--	--	--	--	--	--	--	hypothetical protein FGSG_12481 [Fusarium graminearum PH-1]
gene3457	187	170	178	0	0	0	13.462343	13.087607	12.84877	0	0	0	0.005940466	-4.049904374	down	[GEPR]	Carbohydrate transport and metabolism;; Amino acid transport and metabolism;; Inorganic ion transport and metabolism;; General function prediction only	Cellular Component: integral component of membrane (GO:0016021);; Molecular Function: transmembrane transporter activity (GO:0022857);;	K22134|5.3e-13|pno:SNOG_02984|K22134 MFS transporter, DHA2 family, glioxin efflux transporter | (RefSeq) SNOG_02982 SNOG_02983; hypothetical protein	--	--	--	Major Facilitator Superfamily	--	U	Intracellular trafficking, secretion, and vesicular transport	hypothetical protein FGSG_10029 [Fusarium graminearum PH-1]
gene12159	153	179	203	0	0	0	17.76689	22.219456	23.556236	0	0	0	0.006898032	-4.051398575	down	--	--	Molecular Function: DNA-binding transcription factor activity, RNA polymerase II-specific (GO:0000981);; Molecular Function: zinc ion binding (GO:0008270);; Cellular Component: host cell nucleus (GO:0042025);;	K21547|1.3e-06|nfi:NFIA_052650|K21547 C6 transcription factor Pro1 | (RefSeq) sexual development transcription factor RosA	--	--	--	Fungal Zn(2)-Cys(6) binuclear cluster domain	Pestheic acid cluster transcriptional regulator 3 OS=Pestalotiopsis fici (strain W106-1 / CGMCC3.15140) OX=1229662 GN=ptaR3 PE=3 SV=2	S	Function unknown	hypothetical protein FGSG_07609 [Fusarium graminearum PH-1]
gene10780	12887	11631	11926	17	11	9	1567.468018	1515.880005	1451.545532	135.257217	86.251175	72.805756	4.38E-60	-4.072690075	down	[G]	Carbohydrate transport and metabolism	Biological Process: polysaccharide catabolic process (GO:0000272);; Molecular Function: endo-1,4-beta-xylanase activity (GO:0031176);;	K01181|9.5e-212|fgr:FGSG_06445|K01181 endo-1,4-beta-xylanase [EC:3.2.1.8] | (RefSeq) hypothetical protein	--	--	--	Glycosyl hydrolase family 10	Endo-1,4-beta-xylanase 1 OS=Gibberella zeae (strain PH-1 / ATCC MYA-4620 / FGSC 9075 / NRRL 31084) OX=229533 GN=XYL1 PE=1 SV=1	G	Carbohydrate transport and metabolism	hypothetical protein FGSG_06445 [Fusarium graminearum PH-1]
gene5810	228	149	170	0	0	0	22.520523	15.820402	16.780983	0	0	0	0.007219735	-4.078215928	down	--	--	Biological Process: regulation of transcription by RNA polymerase II (GO:0006357);; Molecular Function: cyclin-dependent protein serine/threonine kinase regulator activity (GO:0016538);; Cellular Component: mediator complex (GO:0016592);; Cellular Component: host cell nucleus (GO:0042025);;	K15161|1.8e-161|fgr:FGSG_04355|K15161 cyclin-C | (RefSeq) hypothetical protein	--	[K]	Transcription	Cyclin, N-terminal domain	RNA polymerase II holoenzyme cyclin-like subunit OS=Gibberella moniliformis OX=117187 GN=SSN8 PE=1 SV=1	D	Cell cycle control, cell division, chromosome partitioning	hypothetical protein FGSG_04355 [Fusarium graminearum PH-1]
gene2883	207	178	165	0	0	0	28.336224	26.076557	22.498283	0	0	0	0.005856212	-4.089898782	down	--	--	--	--	--	--	--	--	--	--	--	hypothetical protein FGSG_02464 [Fusarium graminearum PH-1]
gene11420	167	179	204	0	0	0	18.723959	21.413877	22.795424	0	0	0	0.005775436	-4.090534538	down	[ER]	Amino acid transport and metabolism;; General function prediction only	Molecular Function: zinc ion binding (GO:0008270);; Molecular Function: oxidoreductase activity (GO:0016491);;	K00008|4.0e-224|fgr:FGSG_06991|K00008 L-iditol 2-dehydrogenase [EC:1.1.1.14] | (RefSeq) hypothetical protein	Pentose and glucuronate interconversions (ko00040);; Fructose and mannose metabolism (ko00051)	[Q]	Secondary metabolites biosynthesis, transport and catabolism	Alcohol dehydrogenase GroES-like domain	L-arabinitol 4-dehydrogenase OS=Talaromyces emersonii OX=68825 GN=lad PE=1 SV=1	Q	Secondary metabolites biosynthesis, transport and catabolism	hypothetical protein FGSG_06991 [Fusarium graminearum PH-1]
gene4939	178	193	181	0	0	0	14.124556	16.449902	14.386265	0	0	0	0.005453767	-4.096958938	down	--	--	Cellular Component: cellular_component (GO:0005575);; Cellular Component: intracellular (GO:0005622);; Cellular Component: obsolete cell (GO:0005623);; Cellular Component: nucleus (GO:0005634);; Cellular Component: nucleolus (GO:0005730);; Biological Process: nucleobase-containing compound metabolic process (GO:0006139);; Biological Process: rRNA processing (GO:0006364);; Biological Process: RNA …	K03936|1.2e-16|ani:AN1728.2|K03936 NADH dehydrogenase (ubiquinone) Fe-S protein 3 [EC:7.1.1.2] | (RefSeq) hypothetical protein	Oxidative phosphorylation (ko00190)	--	--	BUD22	--	S	Function unknown	hypothetical protein FGSG_08376 [Fusarium graminearum PH-1]
gene7236	723	606	688	0	0	2	91.227509	81.940384	86.802704	0	0	14.440365	0.000923381	-4.105569594	down	--	--	Cellular Component: integral component of membrane (GO:0016021);;	K00108|1.7e-16|ang:ANI_1_1276104|K00108 choline dehydrogenase [EC:1.1.99.1] | (RefSeq) An12g10770; hypothetical protein	Glycine, serine and threonine metabolism (ko00260)	--	--	--	--	--	--	hypothetical protein FGSG_03164 [Fusarium graminearum PH-1]
gene12004	183	181	192	0	0	0	17.526508	18.592392	18.459324	0	0	0	0.005189829	-4.105953727	down	--	--	--	K24134|1.8e-260|fgr:FGSG_07472|K24134 zinc finger-containing ubiquitin peptidase 1 [EC:3.4.19.12] | (RefSeq) hypothetical protein	--	[S]	Function unknown	Peptidase family C78	Ubiquitin carboxyl-terminal hydrolase mug105 OS=Schizosaccharomyces pombe (strain 972 / ATCC 24843) OX=284812 GN=mug105 PE=1 SV=1	S	Function unknown	hypothetical protein FGSG_07472 [Fusarium graminearum PH-1]
gene1157	206	150	204	0	0	0	9.770357	7.606592	9.698349	0	0	0	0.005923063	-4.1123497	down	[L]	Replication, recombination and repair	Molecular Function: nucleic acid binding (GO:0003676);; Molecular Function: ATP binding (GO:0005524);;	K14807|0.0e+00|fgr:FGSG_00961|K14807 ATP-dependent RNA helicase DDX51/DBP6 [EC:3.6.4.13] | (RefSeq) hypothetical protein	--	[A]	RNA processing and modification	DEAD/DEAH box helicase	ATP-dependent RNA helicase dbp6 OS=Aspergillus niger (strain CBS 513.88 / FGSC A1513) OX=425011 GN=dbp6 PE=3 SV=1	A	RNA processing and modification	hypothetical protein FGSG_00961 [Fusarium graminearum PH-1]
gene7357	199	149	217	0	0	0	27.639894	22.216608	30.247057	0	0	0	0.0059776	-4.124948233	down	--	--	Cellular Component: integral component of membrane (GO:0016021);;	--	--	--	--	Organic solute transporter Ostalpha	--	S	Function unknown	unnamed protein product [Fusarium graminearum]
gene12133	213	164	188	0	0	0	17.211039	14.204484	15.182096	0	0	0	0.00527529	-4.126703822	down	[G]	Carbohydrate transport and metabolism	Cellular Component: integral component of membrane (GO:0016021);; Molecular Function: transmembrane transporter activity (GO:0022857);;	K15196|3.6e-74|afv:AFLA_020970|K15196 transcription factor IIIB 90 kDa subunit | (RefSeq) transcription factor TFIIIB complex subunit Brf1, putative	--	[R]	General function prediction only	Sugar (and other) transporter	Sugar transporter STL1 OS=Saccharomyces cerevisiae (strain ATCC 204508 / S288c) OX=559292 GN=STL1 PE=1 SV=2	P	Inorganic ion transport and metabolism	hypothetical protein FGSG_07587 [Fusarium graminearum PH-1]
gene9720	653	666	726	0	2	0	126.181587	137.958801	140.394516	0	18.834368	0	0.000853505	-4.127316842	down	--	--	--	--	--	--	--	--	--	--	--	hypothetical protein TOPH_02132 [Tolypocladium ophioglossoides CBS 100239]
gene2524	166	185	214	0	0	0	15.642148	18.626413	20.163439	0	0	0	0.00547222	-4.12957817	down	--	--	Cellular Component: integral component of membrane (GO:0016021);;	K00108|5.4e-58|ang:ANI_1_1276104|K00108 choline dehydrogenase [EC:1.1.99.1] | (RefSeq) An12g10770; hypothetical protein	Glycine, serine and threonine metabolism (ko00260)	--	--	CFEM domain	--	S	Function unknown	hypothetical protein FGSG_02155 [Fusarium graminearum PH-1]
gene12511	195	185	186	0	0	0	22.279831	22.644257	21.315331	0	0	0	0.004857492	-4.131642023	down	[C]	Energy production and conversion	Molecular Function: catalytic activity (GO:0003824);; Biological Process: tricarboxylic acid cycle (GO:0006099);;	K01900|4.5e-204|fgr:FGSG_13240|K01900 succinyl-CoA synthetase beta subunit [EC:6.2.1.4 6.2.1.5] | (RefSeq) hypothetical protein	Citrate cycle (TCA cycle) (ko00020);; Propanoate metabolism (ko00640);; Carbon metabolism (ko01200)	[C]	Energy production and conversion	CoA-ligase	Succinate--CoA ligase [ADP-forming] subunit beta, hydrogenosomal OS=Neocallimastix frontalis OX=4757 GN=SCSB PE=2 SV=2	C	Energy production and conversion	hypothetical protein FGSG_13240 [Fusarium graminearum PH-1]
gene9547	188	166	213	0	0	0	10.536293	9.926192	11.950294	0	0	0	0.005200761	-4.132286236	down	--	--	Cellular Component: origin recognition complex (GO:0000808);; Molecular Function: DNA binding (GO:0003677);; Cellular Component: nucleus (GO:0005634);; Biological Process: DNA replication (GO:0006260);; Molecular Function: metal ion binding (GO:0046872);;	K02606|0.0e+00|fgr:FGSG_06231|K02606 origin recognition complex subunit 4 | (RefSeq) hypothetical protein	Cell cycle - yeast (ko04111);; Meiosis - yeast (ko04113)	[L]	Replication, recombination and repair	Origin recognition complex (ORC) subunit 4 C-terminus	Origin recognition complex subunit 4 OS=Schizosaccharomyces pombe (strain 972 / ATCC 24843) OX=284812 GN=orc4 PE=1 SV=1	L	Replication, recombination and repair	hypothetical protein FGSG_06231 [Fusarium graminearum PH-1]
gene5387	207	155	206	0	0	0	49.460445	39.691105	49.42905	0	0	0	0.005453767	-4.13322225	down	--	--	--	--	--	--	--	--	--	--	--	hypothetical protein FGSG_13462 [Fusarium graminearum PH-1]
gene7554	244	185	138	0	0	0	24.428024	19.903854	13.770706	0	0	0	0.00811811	-4.133531667	down	--	--	Molecular Function: protein binding (GO:0005515);;	--	--	--	--	F-box domain	--	S	Function unknown	hypothetical protein FGSG_02891 [Fusarium graminearum PH-1]
gene10211	180	176	215	0	0	0	22.637054	23.738287	27.133902	0	0	0	0.005036313	-4.143478657	down	--	--	Molecular Function: 3'-5'-exoribonuclease activity (GO:0000175);; Cellular Component: nuclear exosome (RNase complex) (GO:0000176);; Cellular Component: cytoplasmic exosome (RNase complex) (GO:0000177);; Cellular Component: exosome (RNase complex) (GO:0000178);; Biological Process: nuclear-transcribed mRNA catabolic process, nonsense-mediated decay (GO:0000184);; Biological Process: nuclear-trans…	K12589|3.7e-189|fgr:FGSG_10879|K12589 exosome complex component RRP42 | (RefSeq) hypothetical protein	RNA degradation (ko03018)	--	--	3' exoribonuclease family, domain 1	--	J	Translation, ribosomal structure and biogenesis	hypothetical protein FGSG_10879 [Fusarium graminearum PH-1]
gene3842	710	591	778	0	2	0	134.807404	120.223572	147.815964	0	13.918911	0	0.000898374	-4.148177128	down	--	--	--	--	--	--	--	--	--	--	--	actin polymerization protein [Fusarium langsethiae]
gene12630	217	195	162	0	0	0	27.303486	26.263506	20.356815	0	0	0	0.005387912	-4.15253986	down	--	--	Molecular Function: RNA binding (GO:0003723);; Biological Process: tRNA modification (GO:0006400);;	K06963|1.1e-191|fgr:FGSG_09835|K06963 tRNA acetyltransferase TAN1 | (RefSeq) hypothetical protein	--	[R]	General function prediction only	THUMP domain	Uncharacterized protein C25H2.10c OS=Schizosaccharomyces pombe (strain 972 / ATCC 24843) OX=284812 GN=SPBC25H2.10c PE=4 SV=2	J	Translation, ribosomal structure and biogenesis	hypothetical protein FGSG_09835 [Fusarium graminearum PH-1]
gene12031	249	151	177	0	0	0	16.170168	10.537197	11.477421	0	0	0	0.006707252	-4.154299318	down	[E]	Amino acid transport and metabolism	Cellular Component: integral component of membrane (GO:0016021);; Molecular Function: transmembrane transporter activity (GO:0022857);;	K13868|1.8e-30|adl:AURDEDRAFT_135099|K13868 solute carrier family 7 (L-type amino acid transporter), member 9/15 | (RefSeq) amino acid transporter	--	[E]	Amino acid transport and metabolism	Amino acid permease	High-affinity methionine permease OS=Saccharomyces cerevisiae (strain ATCC 204508 / S288c) OX=559292 GN=MUP1 PE=1 SV=1	E	Amino acid transport and metabolism	hypothetical protein FGSG_07496 [Fusarium graminearum PH-1]
gene1411	235	186	155	0	0	0	36.595699	30.950018	24.125591	0	0	0	0.006115531	-4.156216056	down	--	--	Cellular Component: nucleus (GO:0005634);; Molecular Function: protein heterodimerization activity (GO:0046982);;	K02326|1.7e-120|fgr:FGSG_01182|K02326 DNA polymerase epsilon subunit 3 [EC:2.7.7.7] | (RefSeq) hypothetical protein	DNA replication (ko03030);; Base excision repair (ko03410);; Nucleotide excision repair (ko03420)	[K]	Transcription	Histone-like transcription factor (CBF/NF-Y) and archaeal histone	DNA polymerase epsilon subunit D OS=Schizosaccharomyces pombe (strain 972 / ATCC 24843) OX=284812 GN=dpb4 PE=1 SV=1	B	Chromatin structure and dynamics	unnamed protein product [Fusarium graminearum]
gene4366	222	189	165	0	0	0	51.105072	46.728222	37.956718	0	0	0	0.005287369	-4.156747889	down	--	--	--	K12592|5.9e-88|fgr:FGSG_08866|K12592 exosome complex protein LRP1 | (RefSeq) hypothetical protein	RNA degradation (ko03018)	--	--	Sas10/Utp3/C1D family	--	L	Replication, recombination and repair	hypothetical protein FGSG_08866 [Fusarium graminearum PH-1]
gene2172	339	375	408	1	0	0	6.8656	8.153062	8.272131	0.879294	0	0	0.004726067	-4.157908538	down	--	--	--	--	--	--	--	--	--	--	--	hypothetical protein FGSG_01847 [Fusarium graminearum PH-1]
gene2779	196	210	171	0	0	0	36.437515	41.780819	31.709476	0	0	0	0.005046711	-4.161849633	down	--	--	--	--	--	--	--	--	--	--	--	hypothetical protein FGSG_02376 [Fusarium graminearum PH-1]
gene10248	204	178	199	0	0	0	17.544399	16.35111	17.089638	0	0	0	0.004514301	-4.168301748	down	--	--	Cellular Component: integral component of membrane (GO:0016021);;	--	--	--	--	--	--	--	--	hypothetical protein FGSG_10847 [Fusarium graminearum PH-1]
gene2727	182	216	182	0	0	0	11.3592	14.444366	11.327057	0	0	0	0.004982141	-4.170079062	down	[DPM]	Cell cycle control, cell division, chromosome partitioning;; Inorganic ion transport and metabolism;; Cell wall/membrane/envelope biogenesis	Biological Process: reproduction (GO:0000003);; Biological Process: transition metal ion transport (GO:0000041);; Molecular Function: molecular_function (GO:0003674);; Molecular Function: catalytic activity (GO:0003824);; Molecular Function: ferroxidase activity (GO:0004322);; Molecular Function: copper ion binding (GO:0005507);; Cellular Component: cellular_component (GO:0005575);; Cellular Comp…	K00423|5.5e-75|mgr:MGG_09102|K00423 L-ascorbate oxidase [EC:1.10.3.3] | (RefSeq) laccase-1	Ascorbate and aldarate metabolism (ko00053)	[Q]	Secondary metabolites biosynthesis, transport and catabolism	Multicopper oxidase	Multicopper oxidase GIP1 OS=Gibberella zeae (strain PH-1 / ATCC MYA-4620 / FGSC 9075 / NRRL 31084) OX=229533 GN=GIP1 PE=1 SV=1	Q	Secondary metabolites biosynthesis, transport and catabolism	hypothetical protein FGSG_02328 [Fusarium graminearum PH-1]
gene6286	211	198	172	0	0	0	28.008463	28.15304	22.873596	0	0	0	0.004811433	-4.170152954	down	[H]	Coenzyme transport and metabolism	Molecular Function: 2-dehydropantoate 2-reductase activity (GO:0008677);; Biological Process: pantothenate biosynthetic process (GO:0015940);; Cellular Component: integral component of membrane (GO:0016021);;	K08955|6.2e-85|pfj:MYCFIDRAFT_173622|K08955 ATP-dependent metalloprotease [EC:3.4.24.-] | (RefSeq) hypothetical protein	Mitophagy - yeast (ko04139)	--	--	Ketopantoate reductase PanE/ApbA	Uncharacterized protein YDL144C OS=Saccharomyces cerevisiae (strain ATCC 204508 / S288c) OX=559292 GN=YDL144C PE=1 SV=2	Q	Secondary metabolites biosynthesis, transport and catabolism	hypothetical protein FGSG_03952 [Fusarium graminearum PH-1]
gene5832	206	168	210	0	0	0	31.247818	27.326368	31.894297	0	0	0	0.004660184	-4.174486699	down	--	--	--	--	--	--	--	--	--	S	Function unknown	hypothetical protein FGSG_12271 [Fusarium graminearum PH-1]
gene7256	11963	11368	11598	6	18	9	947.791077	965.085205	919.552002	27.908741	93.242569	46.189831	1.79E-58	-4.176999524	down	[GEPR]	Carbohydrate transport and metabolism;; Amino acid transport and metabolism;; Inorganic ion transport and metabolism;; General function prediction only	Cellular Component: integral component of membrane (GO:0016021);; Molecular Function: transmembrane transporter activity (GO:0022857);;	K08139|1.2e-56|cnb:CNBG0450|K08139 MFS transporter, SP family, sugar:H+ symporter | (RefSeq) hypothetical protein	Meiosis - yeast (ko04113)	[R]	General function prediction only	Sugar (and other) transporter	High-affinity glucose transporter OS=Kluyveromyces lactis (strain ATCC 8585 / CBS 2359 / DSM 70799 / NBRC 1267 / NRRL Y-1140 / WM37) OX=284590 GN=HGT1 PE=3 SV=1	U	Intracellular trafficking, secretion, and vesicular transport	hypothetical protein FGSG_03144 [Fusarium graminearum PH-1]
gene2741	430	316	395	1	0	0	81.67968	64.269737	75.08506	9.079779	0	0	0.004701683	-4.177777977	down	--	--	Cellular Component: extracellular region (GO:0005576);; Molecular Function: cutinase activity (GO:0050525);;	K08095|7.1e-128|fgr:FGSG_02342|K08095 cutinase [EC:3.1.1.74] | (RefSeq) cutinase precursor	--	--	--	Cutinase	Cutinase OS=Didymella rabiei OX=5454 GN=CUT PE=2 SV=1	O	Posttranslational modification, protein turnover, chaperones	cutinase precursor [Fusarium graminearum PH-1]
gene6590	25242	23617	25315	35	19	16	3420.347656	3428.906982	3432.609619	312.197418	162.678986	141.469604	7.70E-125	-4.178170502	down	--	--	--	K19356|6.6e-140|fgr:FGSG_03695|K19356 lytic cellulose monooxygenase (C1-hydroxylating) [EC:1.14.99.54] | (RefSeq) hypothetical protein	--	--	--	Glycosyl hydrolase family 61	Polysaccharide monooxygenase Cel61a OS=Myceliophthora thermophila (strain ATCC 42464 / BCRC 31852 / DSM 1799) OX=573729 GN=Cel61a PE=1 SV=1	O	Posttranslational modification, protein turnover, chaperones	hypothetical protein FGSG_03695 [Fusarium graminearum PH-1]
gene8767	213	164	213	0	0	0	7.984887	6.591346	8.009718	0	0	0	0.004681518	-4.188449392	down	--	--	--	--	--	--	--	--	--	S	Function unknown	hypothetical protein FGSG_12755 [Fusarium graminearum PH-1]
gene3483	189	186	214	0	0	0	25.487944	26.945797	28.9191	0	0	0	0.00437155	-4.18868345	down	--	--	--	K12562|4.5e-40|cthr:CTHT_0051240|K12562 amphiphysin | (RefSeq) putative hmp1 protein	Endocytosis (ko04144)	--	--	CsbD-like	--	S	Function unknown	hypothetical protein FGSG_10050 [Fusarium graminearum PH-1]
gene12393	218	213	159	0	0	0	25.411747	26.585354	18.510056	0	0	0	0.0052861	-4.193728433	down	--	--	Molecular Function: aspartic-type endopeptidase activity (GO:0004190);;	--	--	--	--	Eukaryotic aspartyl protease	Secreted aspartic protease FUS4 OS=Gibberella moniliformis (strain M3125 / FGSC 7600) OX=334819 GN=FUS4 PE=3 SV=1	O	Posttranslational modification, protein turnover, chaperones	hypothetical protein FGRA07_08152 [Fusarium graminearum]
[truncated: 237 more rows]
