# Supplementary material for: Dual RNA-Seq analysis unveils the multifaceted mechanisms of Trichoderma hamatum in the biological control of Fusarium graminearum, the causal agent of wheat fusarium head blight
Source: Front Microbiol. 2026 Jan 16;17:1742203. doi: 10.3389/fmicb.2026.1742203 (PMC12855522; doi:10.3389/fmicb.2026.1742203)
Supplement: SUPPLEMENTARY TABLE S7 — Differentially expressed genes associated with Trichoderma hamatum the Th vs. Th-Fg comparison. [file Table_7.XLS]

#ID	Th1_Count	Th3_Count	Th2_Count	Th-Fg3_Count	Th-Fg2_Count	Th-Fg1_Count	Th1_FPKM	Th3_FPKM	Th2_FPKM	Th-Fg3_FPKM	Th-Fg2_FPKM	Th-Fg1_FPKM	Pvalue	log2FC	regulated	COG_class	COG_class_annotation	GO_annotation	KEGG_annotation	KEGG_pathway_annotation	KOG_class	KOG_class_annotation	Pfam_annotation	Swiss-Prot_annotation	eggNOG_class	eggNOG_class_annotation	NR_annotation
A0O28_0016250	592	580	508	0	0	0	15904.1543	16745.32422	15133.2793	0	0	0	1.54E-05	-11.15259219	down	[J]	Translation, ribosomal structure and biogenesis	Molecular Function: structural constituent of ribosome (GO:0003735);; Cellular Component: ribosome (GO:0005840);; Biological Process: translation (GO:0006412);; Molecular Function: rRNA binding (GO:0019843);;	K02987|4.46e-185|tre:TRIREDRAFT_74568|K02987 small subunit ribosomal protein S4e | (RefSeq) hypothetical protein	Ribosome (ko03010)	[J]	Translation, ribosomal structure and biogenesis	Ribosomal family S4e	40S ribosomal protein S4-A OS=Saccharomyces cerevisiae (strain ATCC 204508 / S288c) OX=559292 GN=RPS4A PE=1 SV=1	J	Translation, ribosomal structure and biogenesis	hypothetical protein TRIATDRAFT_300975 [Trichoderma atroviride IMI 206040]
A0O28_0083880	534	530	465	0	0	0	7266.814453	7739.961426	7012.074219	0	0	0	2.59E-05	-11.01715763	down	[C]	Energy production and conversion	Molecular Function: ATP binding (GO:0005524);; Cellular Component: mitochondrial proton-transporting ATP synthase, catalytic core (GO:0005754);; Molecular Function: ATPase activity (GO:0016887);; Biological Process: mitochondrial ATP synthesis coupled proton transport (GO:0042776);; Molecular Function: ADP binding (GO:0043531);; Molecular Function: proton-transporting ATP synthase activity, rotat…	K02133|0.0|tre:TRIREDRAFT_123071|K02133 F-type H+-transporting ATPase subunit beta [EC:7.1.2.2] | (RefSeq) atp2; hypothetical protein	Oxidative phosphorylation (ko00190)	[C]	Energy production and conversion	ATP synthase alpha/beta family, nucleotide-binding domain	ATP synthase subunit beta, mitochondrial OS=Neurospora crassa (strain ATCC 24698 / 74-OR23-1A / CBS 708.71 / DSM 1257 / FGSC 987) OX=367110 GN=atp-2 PE=2 SV=1	C	Energy production and conversion	hypothetical protein CFAM422_004539 [Trichoderma lentiforme]
A0O28_0055750	422	436	411	0	0	0	19150.42188	21267.17969	20677.76172	0	0	0	3.24E-05	-10.75145022	down	[O]	Posttranslational modification, protein turnover, chaperones	Molecular Function: structural constituent of ribosome (GO:0003735);; Cellular Component: ribosome (GO:0005840);; Biological Process: translation (GO:0006412);;	K02977|4.00e-104|tre:TRIREDRAFT_123753|K02977 ubiquitin-small subunit ribosomal protein S27Ae | (RefSeq) rps31; ubiquitin/small ribosomal subunit protein 31 fusion protein	Ribosome (ko03010);; Ubiquitin mediated proteolysis (ko04120)	[J]	Translation, ribosomal structure and biogenesis	Ubiquitin family	Ubiquitin-40S ribosomal protein S27a OS=Neurospora crassa (strain ATCC 24698 / 74-OR23-1A / CBS 708.71 / DSM 1257 / FGSC 987) OX=367110 GN=ubi::crp-6 PE=1 SV=4	J	Translation, ribosomal structure and biogenesis	hypothetical protein M431DRAFT_494360 [Trichoderma harzianum CBS 226.95]
A0O28_0040500	358	342	266	0	0	0	23397	23951.70703	19233.67188	0	0	0	2.90E-05	-10.35083805	down	[J]	Translation, ribosomal structure and biogenesis	Molecular Function: structural constituent of ribosome (GO:0003735);; Cellular Component: ribosome (GO:0005840);; Biological Process: translation (GO:0006412);;	K02929|7.51e-73|fgr:FGSG_10181|K02929 large subunit ribosomal protein L44e | (RefSeq) hypothetical protein	Ribosome (ko03010)	[J]	Translation, ribosomal structure and biogenesis	Ribosomal protein L44	60S ribosomal protein L44 OS=Cyberlindnera jadinii OX=4903 GN=RPL44 PE=3 SV=2	J	Translation, ribosomal structure and biogenesis	40s ribosomal protein L44e [Trichoderma reesei QM6a]
A0O28_0024120	369	306	248	0	0	0	23221.0332	20702.32031	17276.08594	0	0	0	3.15E-05	-10.28266645	down	[J]	Translation, ribosomal structure and biogenesis	Molecular Function: RNA binding (GO:0003723);; Molecular Function: structural constituent of ribosome (GO:0003735);; Cellular Component: cytosolic large ribosomal subunit (GO:0022625);;	K02908|4.80e-71|fgr:FGSG_10245|K02908 large subunit ribosomal protein L30e | (RefSeq) hypothetical protein	Ribosome (ko03010)	[J]	Translation, ribosomal structure and biogenesis	Ribosomal protein L7Ae/L30e/S12e/Gadd45 family	60S ribosomal protein L30 OS=Neurospora crassa (strain ATCC 24698 / 74-OR23-1A / CBS 708.71 / DSM 1257 / FGSC 987) OX=367110 GN=rpl-30 PE=3 SV=1	J	Translation, ribosomal structure and biogenesis	hypothetical protein TRIATDRAFT_302987 [Trichoderma atroviride IMI 206040]
A0O28_0049910	242	257	246	0	0	0	7028.982422	8033.432617	7926.646484	0	0	0	4.99E-05	-9.984754813	down	[J]	Translation, ribosomal structure and biogenesis	Molecular Function: structural constituent of ribosome (GO:0003735);; Cellular Component: ribosome (GO:0005840);; Biological Process: translation (GO:0006412);;	K02991|2.99e-164|tre:TRIREDRAFT_120781|K02991 small subunit ribosomal protein S6e | (RefSeq) 40s ribosomal protein S6	Ribosome (ko03010)	[J]	Translation, ribosomal structure and biogenesis	Ribosomal protein S6e	40S ribosomal protein S6-B OS=Schizosaccharomyces pombe (strain 972 / ATCC 24843) OX=284812 GN=rps602 PE=1 SV=1	J	Translation, ribosomal structure and biogenesis	40S ribosomal protein S6-B [Trichoderma lentiforme]
A0O28_0024590	357	205	183	0	0	0	6164.733887	3790.109375	3491.903809	0	0	0	7.24E-05	-9.966493713	down	[EH]	Amino acid transport and metabolism;; Coenzyme transport and metabolism	Biological Process: mitochondrial genome maintenance (GO:0000002);; Molecular Function: double-stranded DNA binding (GO:0003690);; Molecular Function: ketol-acid reductoisomerase activity (GO:0004455);; Biological Process: isoleucine biosynthetic process (GO:0009097);; Biological Process: valine biosynthetic process (GO:0009099);; Molecular Function: isomerase activity (GO:0016853);; Cellular Com…	K00053|1.75e-280|tre:TRIREDRAFT_51499|K00053 ketol-acid reductoisomerase [EC:1.1.1.86] | (RefSeq) hypothetical protein	Valine, leucine and isoleucine biosynthesis (ko00290);; Pantothenate and CoA biosynthesis (ko00770);; 2-Oxocarboxylic acid metabolism (ko01210);; Biosynthesis of amino acids (ko01230)	--	--	Acetohydroxy acid isomeroreductase, NADPH-binding domain	Ketol-acid reductoisomerase, mitochondrial OS=Neurospora crassa (strain ATCC 24698 / 74-OR23-1A / CBS 708.71 / DSM 1257 / FGSC 987) OX=367110 GN=ilv-2 PE=3 SV=2	E	Amino acid transport and metabolism	hypothetical protein M431DRAFT_508260 [Trichoderma harzianum CBS 226.95]
A0O28_0107950	261	269	175	0	0	0	12641.83203	14014.25195	9376.170898	0	0	0	4.74E-05	-9.894206971	down	[J]	Translation, ribosomal structure and biogenesis	Molecular Function: structural constituent of ribosome (GO:0003735);; Cellular Component: ribosome (GO:0005840);; Biological Process: translation (GO:0006412);;	K02960|1.18e-98|tre:TRIREDRAFT_46490|K02960 small subunit ribosomal protein S16e | (RefSeq) hypothetical protein	Ribosome (ko03010)	[J]	Translation, ribosomal structure and biogenesis	Ribosomal protein S9/S16	40S ribosomal protein S16 OS=Ashbya gossypii (strain ATCC 10895 / CBS 109.51 / FGSC 9923 / NRRL Y-1056) OX=284811 GN=RPS16 PE=3 SV=1	J	Translation, ribosomal structure and biogenesis	hypothetical protein M431DRAFT_513214 [Trichoderma harzianum CBS 226.95]
A0O28_0069480	240	266	150	0	0	0	9088.402344	10851.68457	6287.638184	0	0	0	6.36E-05	-9.788738618	down	[R]	General function prediction only	Molecular Function: GTP binding (GO:0005525);;	K07937|2.89e-132|cfj:CFIO01_11159|K07937 ADP-ribosylation factor 1/2 | (RefSeq) ADP-ribosylation factor	Endocytosis (ko04144)	[U]	Intracellular trafficking, secretion, and vesicular transport	ADP-ribosylation factor family	ADP-ribosylation factor OS=Ajellomyces capsulatus OX=5037 GN=ARF PE=1 SV=3	U	Intracellular trafficking, secretion, and vesicular transport	ADP-ribosylation factor GTPase of the ras superfamily [Trichoderma reesei QM6a]
A0O28_0101660	216	217	197	0	0	0	8112.144531	8758.768555	8190.349121	0	0	0	3.73E-05	-9.740246969	down	--	--	Molecular Function: structural constituent of ribosome (GO:0003735);; Cellular Component: ribosome (GO:0005840);; Biological Process: translation (GO:0006412);;	K02882|7.83e-120|tre:TRIREDRAFT_107784|K02882 large subunit ribosomal protein L18Ae | (RefSeq) hypothetical protein	Ribosome (ko03010)	[J]	Translation, ribosomal structure and biogenesis	Ribosomal proteins 50S-L18Ae/60S-L20/60S-L18A	60S ribosomal protein L20-A OS=Saccharomyces cerevisiae (strain ATCC 204508 / S288c) OX=559292 GN=RPL20A PE=1 SV=1	J	Translation, ribosomal structure and biogenesis	ribosomal protein L18ae [Trichoderma guizhouense]
A0O28_0001700	210	191	199	0	0	0	4134.661133	4036.112061	4354.95459	0	0	0	4.01E-05	-9.671351182	down	[J]	Translation, ribosomal structure and biogenesis	Molecular Function: structural constituent of ribosome (GO:0003735);; Cellular Component: ribosome (GO:0005840);; Biological Process: translation (GO:0006412);;	K02930|1.96e-235|tre:TRIREDRAFT_44434|K02930 large subunit ribosomal protein L4e | (RefSeq) hypothetical protein	Ribosome (ko03010)	[A]	RNA processing and modification	Ribosomal protein L4/L1 family	60S ribosomal protein L4-A OS=Schizosaccharomyces pombe (strain 972 / ATCC 24843) OX=284812 GN=rpl402 PE=1 SV=2	A	RNA processing and modification	60S ribosomal protein L4-A [Trichoderma lentiforme]
A0O28_0068150	210	223	166	0	0	0	9759.353516	11135.41797	8579.276367	0	0	0	4.69E-05	-9.663558855	down	[J]	Translation, ribosomal structure and biogenesis	Molecular Function: structural constituent of ribosome (GO:0003735);; Cellular Component: ribosome (GO:0005840);; Biological Process: translation (GO:0006412);;	K02955|9.52e-101|tre:TRIREDRAFT_121906|K02955 small subunit ribosomal protein S14e | (RefSeq) rps14; ribosomal protein S14, S11 family	Ribosome (ko03010)	[J]	Translation, ribosomal structure and biogenesis	Ribosomal protein S11	40S ribosomal protein S14 OS=Neurospora crassa (strain ATCC 24698 / 74-OR23-1A / CBS 708.71 / DSM 1257 / FGSC 987) OX=367110 GN=rps-14 PE=3 SV=2	J	Translation, ribosomal structure and biogenesis	ribosomal protein S14, S11 family [Trichoderma reesei QM6a]
A0O28_0100500	298	117	176	0	0	0	8428.003906	3547.318604	5517.547363	0	0	0	0.000124054	-9.636477049	down	[O]	Posttranslational modification, protein turnover, chaperones	Molecular Function: peptidyl-prolyl cis-trans isomerase activity (GO:0003755);; Biological Process: protein folding (GO:0006457);;	K01802|4.57e-158|tre:TRIREDRAFT_121977|K01802 peptidylprolyl isomerase [EC:5.2.1.8] | (RefSeq) cytoplasmic cyclophilin	--	[O]	Posttranslational modification, protein turnover, chaperones	Cyclophilin type peptidyl-prolyl cis-trans isomerase/CLD	Peptidyl-prolyl cis-trans isomerase, mitochondrial OS=Neurospora crassa (strain ATCC 24698 / 74-OR23-1A / CBS 708.71 / DSM 1257 / FGSC 987) OX=367110 GN=csr-1 PE=1 SV=1	O	Posttranslational modification, protein turnover, chaperones	CytoplasmicCyclophilin [Trichoderma guizhouense]
A0O28_0091790	211	214	155	0	0	0	7826.159668	8535.012695	6375.770508	0	0	0	2.86E-05	-9.615333326	down	[J]	Translation, ribosomal structure and biogenesis	Molecular Function: structural constituent of ribosome (GO:0003735);; Biological Process: translation (GO:0006412);; Cellular Component: large ribosomal subunit (GO:0015934);;	K02880|2.16e-120|tre:TRIREDRAFT_123145|K02880 large subunit ribosomal protein L17e | (RefSeq) rpl17; ribosomal protein L17	Ribosome (ko03010)	[J]	Translation, ribosomal structure and biogenesis	Ribosomal protein L22p/L17e	60S ribosomal protein L17 OS=Neurospora crassa (strain ATCC 24698 / 74-OR23-1A / CBS 708.71 / DSM 1257 / FGSC 987) OX=367110 GN=rpl-17 PE=3 SV=1	J	Translation, ribosomal structure and biogenesis	60S ribosomal protein L17 [Trichoderma guizhouense]
A0O28_0067400	211	186	181	0	0	0	9634.44043	9092.869141	9170.628906	0	0	0	2.80E-05	-9.61477193	down	[J]	Translation, ribosomal structure and biogenesis	Molecular Function: structural constituent of ribosome (GO:0003735);; Cellular Component: ribosome (GO:0005840);; Biological Process: translation (GO:0006412);;	K02893|1.35e-90|tre:TRIREDRAFT_61595|K02893 large subunit ribosomal protein L23Ae | (RefSeq) hypothetical protein	Ribosome (ko03010)	[J]	Translation, ribosomal structure and biogenesis	Ribosomal protein L23, N-terminal domain	60S ribosomal protein L25 OS=Puccinia graminis OX=5297 PE=2 SV=2	J	Translation, ribosomal structure and biogenesis	hypothetical protein CFAM422_000987 [Trichoderma lentiforme]
A0O28_0040030	194	166	149	0	0	0	4760.166016	4378.225098	4043.645752	0	0	0	4.60E-05	-9.428661055	down	--	--	Cellular Component: mitochondrial outer membrane (GO:0005741);; Molecular Function: voltage-gated anion channel activity (GO:0008308);;	K15040|5.21e-196|tre:TRIREDRAFT_22608|K15040 voltage-dependent anion channel protein 2 | (RefSeq) hypothetical protein	--	[P]	Inorganic ion transport and metabolism	Eukaryotic porin	Mitochondrial outer membrane protein porin OS=Neurospora crassa (strain ATCC 24698 / 74-OR23-1A / CBS 708.71 / DSM 1257 / FGSC 987) OX=367110 GN=B7H23.070 PE=2 SV=1	P	Inorganic ion transport and metabolism	hypothetical protein CFAM422_000492 [Trichoderma lentiforme]
A0O28_0069400	158	226	97	0	0	0	5489.876465	8429.90332	3738.63916	0	0	0	5.19E-05	-9.341629495	down	--	--	Molecular Function: structural constituent of ribosome (GO:0003735);; Cellular Component: ribosome (GO:0005840);; Biological Process: translation (GO:0006412);;	K02934|2.49e-130|tre:TRIREDRAFT_21658|K02934 large subunit ribosomal protein L6e | (RefSeq) hypothetical protein	Ribosome (ko03010)	[J]	Translation, ribosomal structure and biogenesis	Ribosomal protein L6e	60S ribosomal protein L6-A OS=Saccharomyces cerevisiae (strain ATCC 204508 / S288c) OX=559292 GN=RPL6A PE=1 SV=2	J	Translation, ribosomal structure and biogenesis	hypothetical protein M431DRAFT_509198 [Trichoderma harzianum CBS 226.95]
A0O28_0075730	114	167	176	0	0	0	5491.612793	8648.876953	9369.621094	0	0	0	3.46E-05	-9.29016868	down	[J]	Translation, ribosomal structure and biogenesis	Molecular Function: structural constituent of ribosome (GO:0003735);; Cellular Component: ribosome (GO:0005840);; Biological Process: translation (GO:0006412);;	K02962|4.08e-95|tre:TRIREDRAFT_80025|K02962 small subunit ribosomal protein S17e | (RefSeq) rps17; hypothetical protein	Ribosome (ko03010)	[J]	Translation, ribosomal structure and biogenesis	Ribosomal S17	40S ribosomal protein S17 OS=Neurospora crassa (strain ATCC 24698 / 74-OR23-1A / CBS 708.71 / DSM 1257 / FGSC 987) OX=367110 GN=rps-17 PE=3 SV=1	J	Translation, ribosomal structure and biogenesis	hypothetical protein TRIVIDRAFT_89055 [Trichoderma virens Gv29-8]
A0O28_0010850	126	158	148	0	0	0	5456.813965	7354.647949	7123.900391	0	0	0	6.07E-05	-9.202510222	down	[J]	Translation, ribosomal structure and biogenesis	Molecular Function: translation elongation factor activity (GO:0003746);; Biological Process: translational frameshifting (GO:0006452);; Molecular Function: ribosome binding (GO:0043022);; Biological Process: positive regulation of translational elongation (GO:0045901);; Biological Process: positive regulation of translational termination (GO:0045905);;	K03263|5.57e-110|tre:TRIREDRAFT_71559|K03263 translation initiation factor 5A | (RefSeq) translation initiation factor 5A	--	[J]	Translation, ribosomal structure and biogenesis	Eukaryotic elongation factor 5A hypusine, DNA-binding OB fold	Eukaryotic translation initiation factor 5A OS=Candida albicans (strain SC5314 / ATCC MYA-2876) OX=237561 GN=ANB1 PE=3 SV=2	J	Translation, ribosomal structure and biogenesis	hypothetical protein TRIVIDRAFT_90171 [Trichoderma virens Gv29-8]
A0O28_0068650	145	120	150	0	0	0	6721.272949	6008.583496	7729.379395	0	0	0	6.43E-05	-9.142984149	down	[J]	Translation, ribosomal structure and biogenesis	Molecular Function: structural constituent of ribosome (GO:0003735);; Cellular Component: ribosome (GO:0005840);; Biological Process: translation (GO:0006412);;	K02966|1.57e-97|tre:TRIREDRAFT_121878|K02966 small subunit ribosomal protein S19e | (RefSeq) rps19; 40s ribosomal protein S19e	Ribosome (ko03010)	[J]	Translation, ribosomal structure and biogenesis	Ribosomal protein S19e	40S ribosomal protein S19 OS=Emericella nidulans (strain FGSC A4 / ATCC 38163 / CBS 112.46 / NRRL 194 / M139) OX=227321 GN=rps19 PE=3 SV=1	J	Translation, ribosomal structure and biogenesis	hypothetical protein TRIVIDRAFT_76024 [Trichoderma virens Gv29-8]
A0O28_0098860	139	138	122	0	0	0	7054.742676	7559.883301	6903.992188	0	0	0	5.10E-05	-9.08130315	down	[J]	Translation, ribosomal structure and biogenesis	Molecular Function: structural constituent of ribosome (GO:0003735);; Biological Process: translation (GO:0006412);; Cellular Component: large ribosomal subunit (GO:0015934);;	K02898|3.71e-85|tre:TRIREDRAFT_23059|K02898 large subunit ribosomal protein L26e | (RefSeq) ribosomal protein L24/26	Ribosome (ko03010)	[J]	Translation, ribosomal structure and biogenesis	Ribosomal proteins L26 eukaryotic, L24P archaeal	60S ribosomal protein L26 OS=Schizosaccharomyces pombe (strain 972 / ATCC 24843) OX=284812 GN=rpl26 PE=3 SV=1	J	Translation, ribosomal structure and biogenesis	Ribosomal protein L24/L26 [Trichoderma guizhouense]
A0O28_0063290	115	112	165	0	0	0	4084.08667	4275.31543	6506.690918	0	0	0	5.12E-05	-9.069424708	down	[R]	General function prediction only	Molecular Function: GTPase activity (GO:0003924);; Molecular Function: GTP binding (GO:0005525);; Biological Process: small GTPase mediated signal transduction (GO:0007264);;	K04513|1.72e-139|tre:TRIREDRAFT_119871|K04513 Ras homolog gene family, member A | (RefSeq) rho1; hypothetical protein	MAPK signaling pathway - yeast (ko04011);; Endocytosis (ko04144)	[R]	General function prediction only	Ras family	GTP-binding protein rhoA OS=Emericella nidulans (strain FGSC A4 / ATCC 38163 / CBS 112.46 / NRRL 194 / M139) OX=227321 GN=rhoA PE=3 SV=1	U	Intracellular trafficking, secretion, and vesicular transport	ras small GTPase Rho1 [Trichoderma virens Gv29-8]
A0O28_0056970	123	97	155	0	0	0	4020.199463	3401.34668	5607.78125	0	0	0	0.000112926	-9.002845865	down	[J]	Translation, ribosomal structure and biogenesis	Molecular Function: structural constituent of ribosome (GO:0003735);; Cellular Component: ribosome (GO:0005840);; Biological Process: translation (GO:0006412);;	K02873|1.76e-113|nhe:NECHADRAFT_58831|K02873 large subunit ribosomal protein L13e | (RefSeq) 60S ribosomal protein L13	Ribosome (ko03010)	[J]	Translation, ribosomal structure and biogenesis	Ribosomal protein L13e	60S ribosomal protein L13 OS=Candida albicans (strain SC5314 / ATCC MYA-2876) OX=237561 GN=RPL13 PE=3 SV=1	J	Translation, ribosomal structure and biogenesis	hypothetical protein M431DRAFT_507438 [Trichoderma harzianum CBS 226.95]
A0O28_0081390	154	112	101	0	0	0	2383.540283	1857.90686	1726.792114	0	0	0	7.30E-05	-8.954156076	down	[H]	Coenzyme transport and metabolism	Molecular Function: adenosylhomocysteinase activity (GO:0004013);; Biological Process: one-carbon metabolic process (GO:0006730);;	K01251|1.28e-311|tre:TRIREDRAFT_110171|K01251 adenosylhomocysteinase [EC:3.3.1.1] | (RefSeq) hypothetical protein	Cysteine and methionine metabolism (ko00270)	[H]	Coenzyme transport and metabolism	S-adenosyl-L-homocysteine hydrolase	Adenosylhomocysteinase OS=Candida albicans (strain SC5314 / ATCC MYA-2876) OX=237561 GN=SAH1 PE=1 SV=2	H	Coenzyme transport and metabolism	Adenosylhomocysteinase [Trichoderma guizhouense]
A0O28_0075390	139	110	91	0	0	0	11636.70801	9954.682617	8483.901367	0	0	0	0.000229757	-8.844158378	down	--	--	Molecular Function: structural constituent of ribosome (GO:0003735);; Cellular Component: ribosome (GO:0005840);; Biological Process: translation (GO:0006412);;	K02978|1.62e-56|tre:TRIREDRAFT_122956|K02978 small subunit ribosomal protein S27e | (RefSeq) rps27; ribosomal protein S27	Ribosome (ko03010)	[J]	Translation, ribosomal structure and biogenesis	Ribosomal protein S27	40S ribosomal protein S27 OS=Neurospora crassa (strain ATCC 24698 / 74-OR23-1A / CBS 708.71 / DSM 1257 / FGSC 987) OX=367110 GN=crp-6 PE=3 SV=1	J	Translation, ribosomal structure and biogenesis	ribosomal protein S27 [Trichoderma reesei QM6a]
A0O28_0027090	100	95	135	0	0	0	4211.800781	4296.399902	6328.01709	0	0	0	0.000244157	-8.819673125	down	[J]	Translation, ribosomal structure and biogenesis	Molecular Function: structural constituent of ribosome (GO:0003735);; Cellular Component: ribosome (GO:0005840);; Biological Process: translation (GO:0006412);;	K02949|5.73e-95|tre:TRIREDRAFT_122587|K02949 small subunit ribosomal protein S11e | (RefSeq) hypothetical protein	Ribosome (ko03010)	[J]	Translation, ribosomal structure and biogenesis	Ribosomal protein S17	40S ribosomal protein S11-A OS=Saccharomyces cerevisiae (strain ATCC 204508 / S288c) OX=559292 GN=RPS11A PE=1 SV=1	J	Translation, ribosomal structure and biogenesis	40S ribosomal protein S11-B [Trichoderma guizhouense]
A0O28_0087610	132	103	98	0	0	0	3151.181885	2638.280029	2592.10498	0	0	0	0.00029489	-8.817263992	down	[J]	Translation, ribosomal structure and biogenesis	Biological Process: ribosomal small subunit assembly (GO:0000028);; Molecular Function: structural constituent of ribosome (GO:0003735);; Biological Process: translation (GO:0006412);; Cellular Component: cytosolic small ribosomal subunit (GO:0022627);;	K02998|2.65e-180|tre:TRIREDRAFT_77906|K02998 small subunit ribosomal protein SAe | (RefSeq) hypothetical protein	Ribosome (ko03010)	[J]	Translation, ribosomal structure and biogenesis	Ribosomal protein S2	40S ribosomal protein S0 OS=Podospora anserina (strain S / ATCC MYA-4624 / DSM 980 / FGSC 10383) OX=515849 GN=RPS0 PE=3 SV=1	J	Translation, ribosomal structure and biogenesis	hypothetical protein M431DRAFT_106466 [Trichoderma harzianum CBS 226.95]
A0O28_0053840	71	83	118	0	0	0	2654.175781	3333.348877	4870.016113	0	0	0	0.000705985	-8.546124391	down	[O]	Posttranslational modification, protein turnover, chaperones	Biological Process: reproduction (GO:0000003);; Molecular Function: molecular_function (GO:0003674);; Molecular Function: protein binding (GO:0005515);; Biological Process: proteolysis (GO:0006508);; Biological Process: nitrogen compound metabolic process (GO:0006807);; Biological Process: cell cycle (GO:0007049);; Biological Process: biological_process (GO:0008150);; Biological Process: metaboli…	K08770|8.39e-88|bcom:BAUCODRAFT_32336|K08770 ubiquitin C | (RefSeq) hypothetical protein	Ubiquitin mediated proteolysis (ko04120)	[OR]	Posttranslational modification, protein turnover, chaperones;; General function prediction only	Ubiquitin family	Polyubiquitin OS=Candida albicans OX=5476 GN=UBI1 PE=1 SV=1	O	Posttranslational modification, protein turnover, chaperones	Polyubiquitin [Trichoderma guizhouense]
A0O28_0099110	111	94	64	0	0	0	2569.080078	2328.70459	1634.550171	0	0	0	0.000630796	-8.504242981	down	[J]	Translation, ribosomal structure and biogenesis	Biological Process: ribosomal large subunit assembly (GO:0000027);; Molecular Function: structural constituent of ribosome (GO:0003735);; Biological Process: translation (GO:0006412);; Molecular Function: 5S rRNA binding (GO:0008097);; Cellular Component: cytosolic large ribosomal subunit (GO:0022625);;	K02932|6.22e-197|tre:TRIREDRAFT_51212|K02932 large subunit ribosomal protein L5e | (RefSeq) rpl5; ribosomal protein L5	Ribosome (ko03010)	[J]	Translation, ribosomal structure and biogenesis	Ribosomal large subunit proteins 60S L5, and 50S L18	60S ribosomal protein L5 OS=Neurospora crassa (strain ATCC 24698 / 74-OR23-1A / CBS 708.71 / DSM 1257 / FGSC 987) OX=367110 GN=rpl-5 PE=3 SV=1	J	Translation, ribosomal structure and biogenesis	60S ribosomal protein L5 [Trichoderma guizhouense]
A0O28_0085380	100	112	41	0	0	0	2885.364258	3449.196045	1297.76355	0	0	0	0.001862782	-8.409664809	down	--	--	Cellular Component: mitochondrial proton-transporting ATP synthase complex, coupling factor F(o) (GO:0000276);; Molecular Function: proton transmembrane transporter activity (GO:0015078);; Biological Process: ATP synthesis coupled proton transport (GO:0015986);;	K02127|2.61e-141|tre:TRIREDRAFT_76166|K02127 F-type H+-transporting ATPase subunit b | (RefSeq) hypothetical protein	Oxidative phosphorylation (ko00190)	[C]	Energy production and conversion	Mitochondrial ATP synthase B chain precursor (ATP-synt_B)	ATP synthase subunit 4, mitochondrial OS=Neurospora crassa (strain ATCC 24698 / 74-OR23-1A / CBS 708.71 / DSM 1257 / FGSC 987) OX=367110 GN=atp-3 PE=3 SV=1	C	Energy production and conversion	ATP synthase subunit 4, mitochondrial [Trichoderma guizhouense]
A0O28_0031090	83	81	84	0	0	0	1283.648193	1352.570557	1453.527832	0	0	0	0.001130411	-8.400392482	down	--	--	Molecular Function: GTPase activity (GO:0003924);; Molecular Function: structural constituent of cytoskeleton (GO:0005200);; Molecular Function: GTP binding (GO:0005525);; Cellular Component: cytoplasm (GO:0005737);; Cellular Component: microtubule (GO:0005874);; Biological Process: microtubule-based process (GO:0007017);;	K07375|0.0|tre:TRIREDRAFT_122886|K07375 tubulin beta | (RefSeq) tubulin beta chain 2	Phagosome (ko04145)	[Z]	Cytoskeleton	Tubulin/FtsZ family, GTPase domain	Tubulin beta-2 chain OS=Hypocrea virens OX=29875 PE=2 SV=1	Z	Cytoskeleton	Tubulin beta-2 chain [Trichoderma guizhouense]
A0O28_0095830	61	79	105	0	0	0	454.509949	633.275391	876.726257	0	0	0	0.002335687	-8.39584847	down	[P]	Inorganic ion transport and metabolism	Molecular Function: ATP binding (GO:0005524);; Cellular Component: plasma membrane (GO:0005886);; Molecular Function: proton-exporting ATPase activity, phosphorylative mechanism (GO:0008553);; Cellular Component: integral component of membrane (GO:0016021);; Biological Process: proton export across plasma membrane (GO:0120029);;	K01535|0.0|tre:TRIREDRAFT_78757|K01535 H+-transporting ATPase [EC:7.1.2.1] | (RefSeq) hypothetical protein	Oxidative phosphorylation (ko00190)	[P]	Inorganic ion transport and metabolism	E1-E2 ATPase	Plasma membrane ATPase OS=Neurospora crassa (strain ATCC 24698 / 74-OR23-1A / CBS 708.71 / DSM 1257 / FGSC 987) OX=367110 GN=pma-1 PE=1 SV=1	P	Inorganic ion transport and metabolism	hypothetical protein CFAM422_011358 [Trichoderma lentiforme]
A0O28_0015820	107	89	49	0	0	0	4757.016602	4259.408691	2429.755371	0	0	0	0.002556743	-8.365064098	down	[J]	Translation, ribosomal structure and biogenesis	Molecular Function: translation initiation factor activity (GO:0003743);;	K03236|1.42e-92|tre:TRIREDRAFT_55969|K03236 translation initiation factor 1A | (RefSeq) hypothetical protein	RNA transport (ko03013)	[J]	Translation, ribosomal structure and biogenesis	Translation initiation factor 1A / IF-1	Eukaryotic translation initiation factor 1A OS=Schizosaccharomyces pombe (strain 972 / ATCC 24843) OX=284812 GN=tif11 PE=2 SV=2	J	Translation, ribosomal structure and biogenesis	Translation initiation factor, eIF1A [Trichoderma guizhouense]
A0O28_0018020	62	88	87	0	0	0	6175.73877	9401.501953	9580.916992	0	0	0	0.001997857	-8.34162998	down	[J]	Translation, ribosomal structure and biogenesis	Molecular Function: structural constituent of ribosome (GO:0003735);; Cellular Component: ribosome (GO:0005840);; Biological Process: translation (GO:0006412);;	K02979|8.30e-42|tre:TRIREDRAFT_106039|K02979 small subunit ribosomal protein S28e | (RefSeq) rps28; ribosomal protein S28	Ribosome (ko03010)	[J]	Translation, ribosomal structure and biogenesis	Ribosomal protein S28e	40S ribosomal protein S28 OS=Neurospora crassa (strain ATCC 24698 / 74-OR23-1A / CBS 708.71 / DSM 1257 / FGSC 987) OX=367110 GN=rps-28 PE=3 SV=1	J	Translation, ribosomal structure and biogenesis	ribosomal protein S28 [Trichoderma reesei QM6a]
A0O28_0031340	82	96	59	0	0	0	860.9823	1082.417725	682.103455	0	0	0	0.00053755	-8.330392169	down	[O]	Posttranslational modification, protein turnover, chaperones	Molecular Function: ATP binding (GO:0005524);;	K09490|0.0|tre:TRIREDRAFT_122920|K09490 endoplasmic reticulum chaperone BiP [EC:3.6.4.10] | (RefSeq) bip1; hypothetical protein	Protein export (ko03060);; Protein processing in endoplasmic reticulum (ko04141)	[O]	Posttranslational modification, protein turnover, chaperones	Hsp70 protein	Endoplasmic reticulum chaperone BiP OS=Neurospora crassa (strain ATCC 24698 / 74-OR23-1A / CBS 708.71 / DSM 1257 / FGSC 987) OX=367110 GN=grp78 PE=3 SV=3	O	Posttranslational modification, protein turnover, chaperones	hypothetical protein M431DRAFT_81081 [Trichoderma harzianum CBS 226.95]
A0O28_0039820	89	76	56	0	0	0	2268.691162	2083.436035	1572.684814	0	0	0	0.001961251	-8.229018445	down	--	--	--	K06630|2.07e-176|tre:TRIREDRAFT_49213|K06630 14-3-3 protein epsilon | (RefSeq) ftt2; 14-3-3 class protein	MAPK signaling pathway - yeast (ko04011)	[O]	Posttranslational modification, protein turnover, chaperones	14-3-3 protein	14-3-3 family protein artA OS=Aspergillus flavus (strain ATCC 200026 / FGSC A1120 / NRRL 3357 / JCM 12722 / SRRC 167) OX=332952 GN=artA PE=3 SV=1	O	Posttranslational modification, protein turnover, chaperones	hypothetical protein M431DRAFT_505188 [Trichoderma harzianum CBS 226.95]
A0O28_0053180	53	78	59	0	0	0	775.162292	1235.890747	958.313904	0	0	0	0.005139721	-8.015488523	down	[G]	Carbohydrate transport and metabolism	Cellular Component: phosphopyruvate hydratase complex (GO:0000015);; Molecular Function: magnesium ion binding (GO:0000287);; Molecular Function: phosphopyruvate hydratase activity (GO:0004634);; Biological Process: glycolytic process (GO:0006096);;	K01689|5.14e-310|tre:TRIREDRAFT_120568|K01689 enolase [EC:4.2.1.11] | (RefSeq) eno1; phosphopyruvate hydratase	Glycolysis / Gluconeogenesis (ko00010);; Methane metabolism (ko00680);; Carbon metabolism (ko01200);; Biosynthesis of amino acids (ko01230);; RNA degradation (ko03018)	[G]	Carbohydrate transport and metabolism	Enolase, C-terminal TIM barrel domain	Enolase OS=Penicillium chrysogenum OX=5076 GN=enoA PE=2 SV=1	G	Carbohydrate transport and metabolism	Enolase [Trichoderma guizhouense]
A0O28_0026920	53	63	71	0	0	0	598.21051	762.569275	894.48291	0	0	0	0.002407889	-7.994181698	down	[M]	Cell wall/membrane/envelope biogenesis	Biological Process: ribosomal subunit export from nucleus (GO:0000054);; Biological Process: cytoplasmic translation (GO:0002181);; Molecular Function: calmodulin binding (GO:0005516);; Molecular Function: ATP binding (GO:0005524);; Cellular Component: cytosol (GO:0005829);; Cellular Component: polysome (GO:0005844);; Biological Process: rRNA processing (GO:0006364);; Biological Process: translat…	K03283|0.0|tre:TRIREDRAFT_122572|K03283 heat shock 70kDa protein 1/2/6/8 | (RefSeq) hsp70 family protein	Spliceosome (ko03040);; Protein processing in endoplasmic reticulum (ko04141);; Endocytosis (ko04144)	[O]	Posttranslational modification, protein turnover, chaperones	Hsp70 protein	Ribosome-associated molecular chaperone SSB1 OS=Chaetomium thermophilum (strain DSM 1495 / CBS 144.50 / IMI 039719) OX=759272 GN=SSB1 PE=1 SV=2	O	Posttranslational modification, protein turnover, chaperones	Heat shock protein SSB1 [Trichoderma lentiforme]
A0O28_0034570	68	55	60	0	0	0	3594.415527	3122.605225	3509.07666	0	0	0	0.003755362	-7.960407479	down	[J]	Translation, ribosomal structure and biogenesis	Molecular Function: structural constituent of ribosome (GO:0003735);; Cellular Component: ribosome (GO:0005840);; Biological Process: translation (GO:0006412);;	K02957|3.12e-90|plj:VFPFJ_05587|K02957 small subunit ribosomal protein S15Ae | (RefSeq) ribosomal protein S22, S8 family	Ribosome (ko03010)	[J]	Translation, ribosomal structure and biogenesis	Ribosomal protein S8	40S ribosomal protein S22 OS=Neurospora crassa (strain ATCC 24698 / 74-OR23-1A / CBS 708.71 / DSM 1257 / FGSC 987) OX=367110 GN=crp-27 PE=3 SV=1	J	Translation, ribosomal structure and biogenesis	ribosomal protein S22, S8 family [Trichoderma reesei QM6a]
A0O28_0095810	58	68	56	0	0	0	851.029846	1073.405396	909.865906	0	0	0	0.003755362	-7.95292346	down	[C]	Energy production and conversion	Molecular Function: citrate (Si)-synthase activity (GO:0004108);; Biological Process: tricarboxylic acid cycle (GO:0006099);; Biological Process: citrate metabolic process (GO:0006101);;	K01647|0.0|tre:TRIREDRAFT_122296|K01647 citrate synthase [EC:2.3.3.1] | (RefSeq) cit1; citrate-synthase	Citrate cycle (TCA cycle) (ko00020);; Glyoxylate and dicarboxylate metabolism (ko00630);; Carbon metabolism (ko01200);; 2-Oxocarboxylic acid metabolism (ko01210);; Biosynthesis of amino acids (ko01230)	[C]	Energy production and conversion	Citrate synthase, C-terminal domain	Citrate synthase, mitochondrial OS=Neurospora crassa (strain ATCC 24698 / 74-OR23-1A / CBS 708.71 / DSM 1257 / FGSC 987) OX=367110 GN=cit-1 PE=2 SV=2	H	Coenzyme transport and metabolism	Citrate synthase, mitochondrial [Trichoderma guizhouense]
A0O28_0016030	92	29	50	0	0	0	4191.617676	1417.517212	2523.688232	0	0	0	0.0050263	-7.853106401	down	--	--	Molecular Function: molecular_function (GO:0003674);; Molecular Function: binding (GO:0005488);; Molecular Function: protein binding (GO:0005515);; Cellular Component: cellular_component (GO:0005575);; Cellular Component: intracellular (GO:0005622);; Cellular Component: obsolete cell (GO:0005623);; Cellular Component: nucleus (GO:0005634);; Cellular Component: cytoplasm (GO:0005737);; Cellular Co…	--	--	[K]	Transcription	NAC domain	Nascent polypeptide-associated complex subunit beta OS=Neurospora crassa (strain ATCC 24698 / 74-OR23-1A / CBS 708.71 / DSM 1257 / FGSC 987) OX=367110 GN=npc-2 PE=3 SV=2	K	Transcription	uncharacterized protein TRIREDRAFT_55552 [Trichoderma reesei QM6a]
A0O28_0032230	56	56	55	0	0	0	740.691711	800.435852	806.610962	0	0	0	0.008936478	-7.829551257	down	[G]	Carbohydrate transport and metabolism	Molecular Function: UTP:glucose-1-phosphate uridylyltransferase activity (GO:0003983);; Biological Process: UDP-glucose metabolic process (GO:0006011);;	K00963|0.0|tre:TRIREDRAFT_43664|K00963 UTP--glucose-1-phosphate uridylyltransferase [EC:2.7.7.9] | (RefSeq) ugp1; UTP-glucose-1-phosphate uridylyltransferase	Pentose and glucuronate interconversions (ko00040);; Galactose metabolism (ko00052);; Starch and sucrose metabolism (ko00500);; Amino sugar and nucleotide sugar metabolism (ko00520)	[G]	Carbohydrate transport and metabolism	UTP--glucose-1-phosphate uridylyltransferase	Probable UTP--glucose-1-phosphate uridylyltransferase OS=Schizosaccharomyces pombe (strain 972 / ATCC 24843) OX=284812 GN=fyu1 PE=1 SV=2	G	Carbohydrate transport and metabolism	hypothetical protein M431DRAFT_492920 [Trichoderma harzianum CBS 226.95]
A0O28_0073630	43	53	63	0	0	0	847.456665	1111.80957	1360.622192	0	0	0	0.004139214	-7.76139013	down	--	--	Molecular Function: G protein-coupled receptor binding (GO:0001664);; Molecular Function: GTPase activity (GO:0003924);; Molecular Function: GTP binding (GO:0005525);; Cellular Component: heterotrimeric G-protein complex (GO:0005834);; Biological Process: G protein-coupled receptor signaling pathway (GO:0007186);; Molecular Function: G-protein beta/gamma-subunit complex binding (GO:0031683);;	K04630|1.97e-258|tre:TRIREDRAFT_123302|K04630 guanine nucleotide-binding protein G(i) subunit alpha | (RefSeq) gna1; guanine nucleotide-binding protein (G-protein) alpha-1 subunit	Meiosis - yeast (ko04113)	[DT]	Cell cycle control, cell division, chromosome partitioning;; Signal transduction mechanisms	G-protein alpha subunit	Guanine nucleotide-binding protein subunit alpha OS=Colletotrichum trifolii OX=5466 GN=CTG1 PE=2 SV=3	--	--	guanine nucleotide-binding protein (G-protein) alpha-1 subunit [Trichoderma reesei QM6a]
A0O28_0083260	55	29	43	0	0	0	2176.36499	1239.028809	1871.133301	0	0	0	0.0179457	-7.435372758	down	--	--	Cellular Component: mitochondrial proton-transporting ATP synthase complex, coupling factor F(o) (GO:0000276);; Molecular Function: proton transmembrane transporter activity (GO:0015078);; Biological Process: ATP synthesis coupled proton transport (GO:0015986);;	K02138|6.57e-111|tre:TRIREDRAFT_80216|K02138 F-type H+-transporting ATPase subunit d | (RefSeq) hypothetical protein	Oxidative phosphorylation (ko00190)	[C]	Energy production and conversion	ATP synthase D chain, mitochondrial (ATP5H)	ATP synthase subunit d, mitochondrial OS=Neurospora crassa (strain ATCC 24698 / 74-OR23-1A / CBS 708.71 / DSM 1257 / FGSC 987) OX=367110 GN=atp7 PE=3 SV=1	C	Energy production and conversion	hypothetical protein M431DRAFT_223156 [Trichoderma harzianum CBS 226.95]
A0O28_0107970	47	30	45	0	0	0	875.733398	581.954163	916.758728	0	0	0	0.027980336	-7.378868064	down	--	--	Biological Process: regulation of transcription, DNA-templated (GO:0006355);;	K21455|3.62e-237|tre:TRIREDRAFT_58628|K21455 transcription factor CON7 | (RefSeq) hypothetical protein	--	--	--	--	C2H2 finger domain transcription factor CON7 OS=Magnaporthe oryzae (strain 70-15 / ATCC MYA-4617 / FGSC 8958) OX=242507 GN=CON7 PE=2 SV=2	S	Function unknown	C2H2 transcription factor (Con7) [Trichoderma guizhouense]
A0O28_0026200	49	34	33	0	0	0	713.753113	533.690002	525.240784	0	0	0	0.043153288	-7.304740017	down	[R]	General function prediction only	Molecular Function: metalloendopeptidase activity (GO:0004222);; Molecular Function: metal ion binding (GO:0046872);;	K17732|0.0|tre:TRIREDRAFT_122703|K17732 mitochondrial-processing peptidase subunit beta [EC:3.4.24.64] | (RefSeq) hypothetical protein	--	[O]	Posttranslational modification, protein turnover, chaperones	Insulinase (Peptidase family M16)	Mitochondrial-processing peptidase subunit beta OS=Neurospora crassa (strain ATCC 24698 / 74-OR23-1A / CBS 708.71 / DSM 1257 / FGSC 987) OX=367110 GN=pep PE=1 SV=1	O	Posttranslational modification, protein turnover, chaperones	Mitochondrial-processing peptidase subunit beta [Trichoderma lentiforme]
A0O28_0039080	39	29	46	0	0	0	382.561981	307.437592	501.232117	0	0	0	0.043153288	-7.282641489	down	[M]	Cell wall/membrane/envelope biogenesis	Molecular Function: carbohydrate derivative binding (GO:0097367);; Biological Process: carbohydrate derivative metabolic process (GO:1901135);;	K00820|0.0|tre:TRIREDRAFT_122385|K00820 glutamine---fructose-6-phosphate transaminase (isomerizing) [EC:2.6.1.16] | (RefSeq) hypothetical protein	Alanine, aspartate and glutamate metabolism (ko00250);; Amino sugar and nucleotide sugar metabolism (ko00520)	[M]	Cell wall/membrane/envelope biogenesis	SIS domain	Glutamine--fructose-6-phosphate aminotransferase [isomerizing] OS=Candida albicans (strain SC5314 / ATCC MYA-2876) OX=237561 GN=GFA1 PE=1 SV=3	M	Cell wall/membrane/envelope biogenesis	glucosamine 6-phosphate synthetase [Trichoderma guizhouense]
A0O28_0017060	34	46	29	0	0	0	421.220093	616.960999	393.026825	0	0	0	0.032185175	-7.216507566	down	[G]	Carbohydrate transport and metabolism	Biological Process: propionate catabolic process, 2-methylcitrate cycle (GO:0019629);; Molecular Function: 2-methylcitrate dehydratase activity (GO:0047547);; Molecular Function: 2 iron, 2 sulfur cluster binding (GO:0051537);;	K01720|0.0|tre:TRIREDRAFT_121255|K01720 2-methylcitrate dehydratase [EC:4.2.1.79] | (RefSeq) 2-methylcitrate dehydratase-like protein	Propanoate metabolism (ko00640)	--	--	MmgE/PrpD family	2-methylcitrate dehydratase, mitochondrial OS=Yarrowia lipolytica (strain CLIB 122 / E 150) OX=284591 GN=PDH1 PE=1 SV=1	S	Function unknown	hypothetical protein M431DRAFT_502648 [Trichoderma harzianum CBS 226.95]
A0O28_0059360	29	17	48	0	0	0	840.621704	542.062195	1581.970215	0	0	0	0.036383707	-7.013720396	down	--	--	Biological Process: formation of cytoplasmic translation initiation complex (GO:0001732);; Molecular Function: translation initiation factor activity (GO:0003743);; Cellular Component: eukaryotic translation initiation factor 3 complex (GO:0005852);; Biological Process: regulation of translational initiation (GO:0006446);; Cellular Component: eukaryotic 43S preinitiation complex (GO:0016282);; Ce…	K15028|2.55e-157|tre:TRIREDRAFT_77495|K15028 translation initiation factor 3 subunit K | (RefSeq) hypothetical protein	--	[S]	Function unknown	CSN8/PSMD8/EIF3K family	Eukaryotic translation initiation factor 3 subunit K OS=Neurospora crassa (strain ATCC 24698 / 74-OR23-1A / CBS 708.71 / DSM 1257 / FGSC 987) OX=367110 GN=NCU09707 PE=3 SV=1	J	Translation, ribosomal structure and biogenesis	eukaryotic translation initiation factor 3 subunit 11 [Trichoderma guizhouense]
A0O28_0090580	23	24	38	0	0	0	484.043488	542.491577	871.684875	0	0	0	0.036333693	-6.863131251	down	[C]	Energy production and conversion	Molecular Function: nucleotide binding (GO:0000166);; Molecular Function: succinate-CoA ligase (ADP-forming) activity (GO:0004775);; Cellular Component: mitochondrion (GO:0005739);; Biological Process: tricarboxylic acid cycle (GO:0006099);;	K01899|6.76e-225|tre:TRIREDRAFT_22910|K01899 succinyl-CoA synthetase alpha subunit [EC:6.2.1.4 6.2.1.5] | (RefSeq) alpha subunit of GDP-forming succinate-CoA ligase	Citrate cycle (TCA cycle) (ko00020);; Propanoate metabolism (ko00640);; Carbon metabolism (ko01200)	[C]	Energy production and conversion	CoA binding domain	Succinate--CoA ligase [ADP-forming] subunit alpha, mitochondrial OS=Neurospora crassa (strain ATCC 24698 / 74-OR23-1A / CBS 708.71 / DSM 1257 / FGSC 987) OX=367110 GN=tca-8 PE=3 SV=1	C	Energy production and conversion	hypothetical protein M431DRAFT_511348 [Trichoderma harzianum CBS 226.95]
A0O28_0000870	26	19	39	0	0	0	463.566193	369.385498	767.284119	0	0	0	0.036333693	-6.846054774	down	--	--	Molecular Function: GTP binding (GO:0005525);;	K16948|1.12e-271|tre:TRIREDRAFT_123890|K16948 cell division control protein 12 | (RefSeq) cell division control protein	--	[DZU]	Cell cycle control, cell division, chromosome partitioning;; Cytoskeleton;; Intracellular trafficking, secretion, and vesicular transport	Septin	Septin homolog spn4 OS=Schizosaccharomyces pombe (strain 972 / ATCC 24843) OX=284812 GN=spn4 PE=1 SV=1	--	--	hypothetical protein TRIVIDRAFT_73301 [Trichoderma virens Gv29-8]
A0O28_0035880	621	746	570	0	2	0	11076.99902	14287.52051	11264.78613	0	3631.533691	0	0.000931559	-3.994577496	down	[J]	Translation, ribosomal structure and biogenesis	Molecular Function: structural constituent of ribosome (GO:0003735);; Cellular Component: ribosome (GO:0005840);; Biological Process: translation (GO:0006412);;	K02925|3.84e-282|tre:TRIREDRAFT_73765|K02925 large subunit ribosomal protein L3e | (RefSeq) hypothetical protein	Ribosome (ko03010)	[J]	Translation, ribosomal structure and biogenesis	Ribosomal protein L3	60S ribosomal protein L3 OS=Neurospora crassa (strain ATCC 24698 / 74-OR23-1A / CBS 708.71 / DSM 1257 / FGSC 987) OX=367110 GN=rpl-3 PE=3 SV=1	J	Translation, ribosomal structure and biogenesis	60S ribosomal protein L3 [Trichoderma guizhouense]
A0O28_0049940	785	718	586	0	0	4	14297.23438	14044.91211	11817.19043	0	0	6233.453613	0.00443602	-3.192246684	down	--	--	Molecular Function: structural constituent of ribosome (GO:0003735);; Cellular Component: ribosome (GO:0005840);; Biological Process: translation (GO:0006412);;	K02995|1.80e-136|tre:TRIREDRAFT_120779|K02995 small subunit ribosomal protein S8e | (RefSeq) hypothetical protein	Ribosome (ko03010)	[J]	Translation, ribosomal structure and biogenesis	Ribosomal protein S8e	40S ribosomal protein S8-A OS=Saccharomyces cerevisiae (strain ATCC 204508 / S288c) OX=559292 GN=RPS8A PE=1 SV=1	J	Translation, ribosomal structure and biogenesis	hypothetical protein A0O28_0049940 [Trichoderma guizhouense]
A0O28_0047500	392	459	312	0	0	3	13567.40332	17054.36719	11965.91797	0	0	6527.396973	0.018447805	-2.750774121	down	--	--	Molecular Function: structural constituent of ribosome (GO:0003735);; Cellular Component: ribosome (GO:0005840);; Biological Process: translation (GO:0006412);;	K02993|1.14e-131|tre:TRIREDRAFT_121741|K02993 small subunit ribosomal protein S7e | (RefSeq) rps7; ribosomal protein S7	Ribosome (ko03010)	[J]	Translation, ribosomal structure and biogenesis	Ribosomal protein S7e	40S ribosomal protein S7 OS=Neurospora crassa (strain ATCC 24698 / 74-OR23-1A / CBS 708.71 / DSM 1257 / FGSC 987) OX=367110 GN=crp-15 PE=3 SV=2	J	Translation, ribosomal structure and biogenesis	hypothetical protein M431DRAFT_504062 [Trichoderma harzianum CBS 226.95]
A0O28_0021410	601	407	512	0	0	4	30647.02734	22288	28961.2207	0	0	17738.38086	0.021025452	-2.744525046	down	--	--	Molecular Function: structural constituent of ribosome (GO:0003735);; Cellular Component: ribosome (GO:0005840);; Biological Process: translation (GO:0006412);;	K02974|4.33e-84|tre:TRIREDRAFT_81713|K02974 small subunit ribosomal protein S24e | (RefSeq) hypothetical protein	Ribosome (ko03010)	[J]	Translation, ribosomal structure and biogenesis	Ribosomal protein S24e	40S ribosomal protein S24 OS=Chaetomium thermophilum (strain DSM 1495 / CBS 144.50 / IMI 039719) OX=759272 GN=CTHT_0041970.2 PE=1 SV=1	J	Translation, ribosomal structure and biogenesis	uncharacterized protein TRIREDRAFT_81713 [Trichoderma reesei QM6a]
A0O28_0046630	267	205	255	0	0	2	11871.5957	9780.863281	12592.97461	0	0	6589.433594	0.012270263	-2.632208439	down	[J]	Translation, ribosomal structure and biogenesis	Molecular Function: RNA binding (GO:0003723);; Molecular Function: structural constituent of ribosome (GO:0003735);; Cellular Component: ribosome (GO:0005840);; Biological Process: translation (GO:0006412);;	K02964|3.82e-108|tre:TRIREDRAFT_121003|K02964 small subunit ribosomal protein S18e | (RefSeq) rps18; ribosomal protein S18, S13 family	Ribosome (ko03010)	[J]	Translation, ribosomal structure and biogenesis	Ribosomal protein S13/S18	40S ribosomal protein S18-A OS=Saccharomyces cerevisiae (strain ATCC 204508 / S288c) OX=559292 GN=RPS18A PE=1 SV=1	J	Translation, ribosomal structure and biogenesis	ribosomal protein S18, S13 family [Trichoderma reesei QM6a]
A0O28_0101320	379	429	354	3	0	0	16161.69336	19645.66992	16715.75977	13056.51563	0	0	0.036528946	-2.612630138	down	[J]	Translation, ribosomal structure and biogenesis	Molecular Function: structural constituent of ribosome (GO:0003735);; Biological Process: rRNA export from nucleus (GO:0006407);; Biological Process: translation (GO:0006412);; Cellular Component: cytosolic small ribosomal subunit (GO:0022627);; Cellular Component: small-subunit processome (GO:0032040);; Biological Process: positive regulation of translational fidelity (GO:0045903);; Molecular Fu…	K02981|2.40e-100|tre:TRIREDRAFT_122036|K02981 small subunit ribosomal protein S2e | (RefSeq) hypothetical protein	Ribosome (ko03010)	[J]	Translation, ribosomal structure and biogenesis	Ribosomal protein S5, C-terminal domain	40S ribosomal protein S2 OS=Saccharomyces cerevisiae (strain ATCC 204508 / S288c) OX=559292 GN=RPS2 PE=1 SV=3	J	Translation, ribosomal structure and biogenesis	hypothetical protein A0O28_0101320 [Trichoderma guizhouense]
A0O28_0096720	401	334	292	0	0	4	13735.91406	12295.70898	11085.18848	0	0	11256.26172	0.046382705	-2.168100184	down	[J]	Translation, ribosomal structure and biogenesis	Molecular Function: structural constituent of ribosome (GO:0003735);; Cellular Component: ribosome (GO:0005840);; Biological Process: translation (GO:0006412);;	K02877|8.79e-146|tre:TRIREDRAFT_62820|K02877 large subunit ribosomal protein L15e | (RefSeq) rpl15; 60s ribosomal protein L152/L15B	Ribosome (ko03010)	[J]	Translation, ribosomal structure and biogenesis	Ribosomal L15	60S ribosomal protein L15 OS=Neurospora crassa (strain ATCC 24698 / 74-OR23-1A / CBS 708.71 / DSM 1257 / FGSC 987) OX=367110 GN=rpl-15 PE=3 SV=1	J	Translation, ribosomal structure and biogenesis	60s ribosomal protein L152/L15B [Trichoderma reesei QM6a]
A0O28_0096920	6968	6136	5788	30	36	33	74633.8125	70606.03125	68726.19531	37429.59375	40691.30859	30604.75586	0.021833892	-1.658587205	down	[O]	Posttranslational modification, protein turnover, chaperones	Molecular Function: ATP binding (GO:0005524);; Cellular Component: cytosol (GO:0005829);; Biological Process: protein folding (GO:0006457);; Biological Process: protein quality control for misfolded or incompletely synthesized proteins (GO:0006515);; Biological Process: SRP-dependent cotranslational protein targeting to membrane, translocation (GO:0006616);; Molecular Function: ATPase activity (G…	K03283|0.0|tre:TRIREDRAFT_55362|K03283 heat shock 70kDa protein 1/2/6/8 | (RefSeq) hypothetical protein	Spliceosome (ko03040);; Protein processing in endoplasmic reticulum (ko04141);; Endocytosis (ko04144)	[O]	Posttranslational modification, protein turnover, chaperones	Hsp70 protein	Heat shock 70 kDa protein OS=Neurospora crassa (strain ATCC 24698 / 74-OR23-1A / CBS 708.71 / DSM 1257 / FGSC 987) OX=367110 GN=hsps-1 PE=2 SV=2	O	Posttranslational modification, protein turnover, chaperones	hypothetical protein M431DRAFT_499175 [Trichoderma harzianum CBS 226.95]
A0O28_0058760	297	296	415	24	36	17	3737.914307	4009.8479	5803.959473	35286.60938	48071.44531	18637.42383	0.008991836	2.212824387	up	[GEPR]	Carbohydrate transport and metabolism;; Amino acid transport and metabolism;; Inorganic ion transport and metabolism;; General function prediction only	Cellular Component: integral component of membrane (GO:0016021);; Molecular Function: transmembrane transporter activity (GO:0022857);;	K08139|8.79e-238|tms:TREMEDRAFT_56909|K08139 MFS transporter, SP family, sugar:H+ symporter | (RefSeq) hypothetical protein	Meiosis - yeast (ko04113)	[R]	General function prediction only	Sugar (and other) transporter	Major facilitator-type transporter ecdD OS=Aspergillus rugulosus OX=41736 GN=ecdD PE=3 SV=1	P	Inorganic ion transport and metabolism	MFS permease [Trichoderma guizhouense]
