# Supplementary material for: Dual RNA-Seq analysis unveils the multifaceted mechanisms of Trichoderma hamatum in the biological control of Fusarium graminearum, the causal agent of wheat fusarium head blight
Source: Front Microbiol. 2026 Jan 16;17:1742203. doi: 10.3389/fmicb.2026.1742203 (PMC12855522; doi:10.3389/fmicb.2026.1742203)
Supplement: SUPPLEMENTARY TABLE S8 — Differentially expressed genes associated with Triticum aestivum the CK vs. Fg comparison. [file Table_8.XLS]

#ID	CK3_Count	CK1_Count	CK2_Count	Fg2_Count	Fg1_Count	Fg3_Count	CK3_FPKM	CK1_FPKM	CK2_FPKM	Fg2_FPKM	Fg1_FPKM	Fg3_FPKM	FDR	log2FC	regulated	COG_class	COG_class_annotation	GO_annotation	KEGG_annotation	KEGG_pathway_annotation	KOG_class	KOG_class_annotation	Pfam_annotation	Swiss-Prot_annotation	eggNOG_class	eggNOG_class_annotation	NR_annotation
TraesCS2A03G0122800	4704	4992	5561	0	0	0	43.272575	44.285427	52.874046	0	0	0	6.62E-31	-13.84117567	down	--	--	--	--	--	--	--	Pollen protein Ole e 1 like	--	S	Function unknown	proline-rich protein 4-like [Aegilops tauschii subsp. tauschii]
TraesCS2D03G0119200	4048	4146	4149	0	0	0	42.652073	42.131016	45.182644	0	0	0	1.21E-29	-13.53246579	down	--	--	--	--	--	--	--	Pollen protein Ole e 1 like	--	S	Function unknown	proline-rich protein 4-like [Aegilops tauschii subsp. tauschii]
NewGene_53585	3685	3805	3642	0	0	0	44.252979	44.067795	45.194519	0	0	0	5.11E-29	-13.38238745	down	--	--	Biological Process: defense response (GO:0006952);;	--	--	--	--	--	--	--	--	probable thionin-2.3 [Aegilops tauschii subsp. tauschii]
TraesCS4A03G0003300	3514	3344	3892	0	0	0	29.858334	27.401432	34.175709	0	0	0	9.68E-29	-13.33678573	down	--	--	Molecular Function: aspartic-type endopeptidase activity (GO:0004190);;	K22683|3.5e-50|thj:104825879|K22683 aspartyl protease family protein [EC:3.4.23.-] | (RefSeq) aspartyl protease family protein 2-like	--	[O]	Posttranslational modification, protein turnover, chaperones	Xylanase inhibitor C-terminal	Aspartyl protease 25 OS=Oryza sativa subsp. japonica OX=39947 GN=AP25 PE=2 SV=1	O	Posttranslational modification, protein turnover, chaperones	aspartyl protease 25 [Aegilops tauschii subsp. tauschii]
TraesCS4D03G0710700	3315	3125	4099	0	0	0	22.478693	20.431583	28.724485	0	0	0	1.53E-28	-13.31136584	down	--	--	Molecular Function: aspartic-type endopeptidase activity (GO:0004190);;	K22683|1.6e-50|atr:18442347|K22683 aspartyl protease family protein [EC:3.4.23.-] | (RefSeq) aspartyl protease family protein 2	--	[O]	Posttranslational modification, protein turnover, chaperones	Xylanase inhibitor C-terminal	Aspartyl protease 25 OS=Oryza sativa subsp. japonica OX=39947 GN=AP25 PE=2 SV=1	O	Posttranslational modification, protein turnover, chaperones	aspartyl protease 25 [Aegilops tauschii subsp. tauschii]
TraesCS2A03G0122600	2355	2463	2647	0	0	0	21.990725	22.181541	25.551826	0	0	0	1.39E-26	-12.80886459	down	--	--	--	--	--	--	--	Pollen protein Ole e 1 like	--	S	Function unknown	unnamed protein product [Triticum turgidum subsp. durum]
NewGene_76212	2425	2528	2187	0	0	0	53.503887	53.793236	49.867188	0	0	0	2.37E-26	-12.739237	down	--	--	Molecular Function: carbohydrate binding (GO:0030246);; Cellular Component: apoplast (GO:0048046);;	--	--	--	--	Jacalin-like lectin domain	Agglutinin alpha chain OS=Artocarpus integer OX=3490 PE=1 SV=2	S	Function unknown	mannose/glucose-specific lectin-like [Aegilops tauschii subsp. tauschii]
NewGene_56425	2233	2644	1966	0	0	0	10.846715	12.76749	10.233901	0	0	0	4.85E-26	-12.67442558	down	--	--	Molecular Function: ADP binding (GO:0043531);;	--	--	--	--	--	--	T	Signal transduction mechanisms	Putative disease resistance protein RGA3 [Triticum urartu]
NewGene_69632	2410	1973	2234	0	0	0	27.700127	21.868429	26.534523	0	0	0	7.61E-26	-12.63542229	down	--	--	--	--	--	--	--	--	--	--	--	unnamed protein product [Triticum turgidum subsp. durum]
TraesCS2D03G0119300	2179	2035	1962	0	0	0	24.017909	21.616454	22.358048	0	0	0	1.67E-25	-12.53237424	down	--	--	--	--	--	--	--	Pollen protein Ole e 1 like	--	S	Function unknown	proline-rich protein 4-like [Aegilops tauschii subsp. tauschii]
TraesCS6B03G1195200	1885	1932	2039	0	0	0	12.380523	12.24022	13.841805	0	0	0	3.48E-25	-12.45809244	down	[IR]	Lipid transport and metabolism;; General function prediction only	Molecular Function: hydrolase activity, acting on ester bonds (GO:0016788);;	K00679|6.3e-56|cic:CICLE_v10027727mg|K00679 phospholipid:diacylglycerol acyltransferase [EC:2.3.1.158] | (RefSeq) hypothetical protein	Glycerolipid metabolism (ko00561)	--	--	GDSL-like Lipase/Acylhydrolase	GDSL esterase/lipase At5g33370 OS=Arabidopsis thaliana OX=3702 GN=At5g33370 PE=2 SV=1	I	Lipid transport and metabolism	unnamed protein product [Triticum turgidum subsp. durum]
TraesCS6D03G0512800	1934	1708	1963	0	0	0	13.309399	11.334515	13.963538	0	0	0	6.64E-25	-12.3965839	down	--	--	--	K00924|2.1e-07|bna:106430680|K00924 kinase [EC:2.7.1.-] | (RefSeq) receptor-like kinase TMK2	--	--	--	Leucine rich repeat	Leucine-rich repeat extensin-like protein 7 OS=Arabidopsis thaliana OX=3702 GN=LRX7 PE=2 SV=1	S	Function unknown	unnamed protein product [Triticum turgidum subsp. durum]
TraesCS3B03G0376400	1757	1883	1837	0	0	0	12.735424	13.164862	13.761887	0	0	0	8.11E-25	-12.35968004	down	--	--	Cellular Component: integral component of membrane (GO:0016021);;	--	--	--	--	--	--	S	Function unknown	unnamed protein product [Triticum aestivum]
TraesCS2A03G0124100	1751	1589	1678	0	0	0	30.454803	26.651966	30.162073	0	0	0	2.65E-24	-12.23494594	down	--	--	--	--	--	--	--	Pollen protein Ole e 1 like	--	S	Function unknown	unnamed protein product [Triticum turgidum subsp. durum]
NewGene_108278	1728	1555	1656	0	0	0	12.455419	10.810759	12.343065	0	0	0	3.28E-24	-12.21223537	down	--	--	--	--	--	[R]	General function prediction only	gag-polypeptide of LTR copia-type	--	L	Replication, recombination and repair	unnamed protein product [Triticum turgidum subsp. durum]
NewGene_33588	1579	1617	1586	0	0	0	10.899441	10.765553	11.313477	0	0	0	4.72E-24	-12.16393541	down	--	--	Cellular Component: cellular_component (GO:0005575);; Cellular Component: cell wall (GO:0005618);; Cellular Component: obsolete cell (GO:0005623);; Biological Process: biological_process (GO:0008150);; Biological Process: plant-type cell wall organization (GO:0009664);; Biological Process: cellular process (GO:0009987);; Biological Process: cellular component organization (GO:0016043);; Cellular …	--	--	--	--	Pollen protein Ole e 1 like	Proline-rich protein 4 OS=Arabidopsis thaliana OX=3702 GN=PRP4 PE=2 SV=1	S	Function unknown	proline-rich extensin-like protein EPR1 [Aegilops tauschii subsp. tauschii]
TraesCS6A03G0358600	1437	1399	1579	0	0	0	15.062593	14.142213	17.110916	0	0	0	1.45E-23	-12.05214449	down	--	--	Molecular Function: protein dimerization activity (GO:0046983);;	--	--	--	--	--	Transcription factor IBH1-like 1 OS=Arabidopsis thaliana OX=3702 GN=IBL1 PE=1 SV=1	S	Function unknown	hypothetical protein TRIUR3_23007 [Triticum urartu]
TraesCS6D03G0857000	1418	1499	1406	0	0	0	9.409228	9.591352	9.644575	0	0	0	1.73E-23	-12.01732051	down	[IR]	Lipid transport and metabolism;; General function prediction only	Molecular Function: hydrolase activity, acting on ester bonds (GO:0016788);;	K00679|3.7e-56|cic:CICLE_v10027727mg|K00679 phospholipid:diacylglycerol acyltransferase [EC:2.3.1.158] | (RefSeq) hypothetical protein	Glycerolipid metabolism (ko00561)	--	--	GDSL-like Lipase/Acylhydrolase	GDSL esterase/lipase At5g33370 OS=Arabidopsis thaliana OX=3702 GN=At5g33370 PE=2 SV=1	I	Lipid transport and metabolism	GDSL esterase/lipase At5g33370-like [Aegilops tauschii subsp. tauschii]
TraesCS3B03G0945900	1202	1423	1612	0	0	0	10.009266	11.430167	13.874493	0	0	0	2.93E-23	-11.99355901	down	--	--	Cellular Component: extracellular region (GO:0005576);; Cellular Component: cell wall (GO:0005618);; Biological Process: plant-type cell wall organization (GO:0009664);; Cellular Component: membrane (GO:0016020);;	K20628|2.8e-108|pda:103720403|K20628 expansin | (RefSeq) expansin-A2-like	--	--	--	Expansin C-terminal domain	Expansin-A2 OS=Oryza sativa subsp. japonica OX=39947 GN=EXPA2 PE=2 SV=2	S	Function unknown	unnamed protein product [Triticum turgidum subsp. durum]
TraesCS4B03G0793600	1393	1328	1356	0	0	0	11.861455	10.900205	11.93479	0	0	0	3.75E-23	-11.93464293	down	--	--	Molecular Function: aspartic-type endopeptidase activity (GO:0004190);;	K22683|7.1e-51|atr:18442347|K22683 aspartyl protease family protein [EC:3.4.23.-] | (RefSeq) aspartyl protease family protein 2	--	[O]	Posttranslational modification, protein turnover, chaperones	Xylanase inhibitor C-terminal	Aspartyl protease 25 OS=Oryza sativa subsp. japonica OX=39947 GN=AP25 PE=2 SV=1	O	Posttranslational modification, protein turnover, chaperones	aspartyl protease 25 [Aegilops tauschii subsp. tauschii]
TraesCS6A03G0976800	1338	1275	1323	0	0	0	9.125587	8.387728	9.326138	0	0	0	5.93E-23	-11.88425994	down	[IR]	Lipid transport and metabolism;; General function prediction only	Cellular Component: integral component of membrane (GO:0016021);; Molecular Function: hydrolase activity, acting on ester bonds (GO:0016788);;	K00679|2.7e-55|cic:CICLE_v10027727mg|K00679 phospholipid:diacylglycerol acyltransferase [EC:2.3.1.158] | (RefSeq) hypothetical protein	Glycerolipid metabolism (ko00561)	--	--	GDSL-like Lipase/Acylhydrolase	GDSL esterase/lipase At5g33370 OS=Arabidopsis thaliana OX=3702 GN=At5g33370 PE=2 SV=1	I	Lipid transport and metabolism	unnamed protein product [Triticum turgidum subsp. durum]
TraesCS3B03G0838100	1313	1275	1118	0	0	0	8.915148	8.347569	7.849571	0	0	0	1.29E-22	-11.79339747	down	--	--	Molecular Function: DNA binding (GO:0003677);; Molecular Function: DNA-binding transcription factor activity (GO:0003700);; Cellular Component: nucleus (GO:0005634);; Biological Process: positive regulation of transcription, DNA-templated (GO:0045893);;	K04374|5.2e-60|mus:103997104|K04374 cyclic AMP-dependent transcription factor ATF-4 | (RefSeq) basic leucine zipper 61-like	Protein processing in endoplasmic reticulum (ko04141)	--	--	bZIP transcription factor	Basic leucine zipper 6 OS=Oryza sativa subsp. japonica OX=39947 GN=BZIP06 PE=2 SV=1	K	Transcription	basic leucine zipper 6-like [Aegilops tauschii subsp. tauschii]
TraesCS2A03G0124500	1205	1246	1172	0	0	0	8.978469	8.951284	9.024055	0	0	0	1.65E-22	-11.76249762	down	--	--	--	--	--	--	--	Pollen protein Ole e 1 like	--	S	Function unknown	hypothetical protein TRIUR3_04555 [Triticum urartu]
TraesCS1D03G0806600	1102	1385	1106	0	0	0	2.495247	3.024313	2.587161	0	0	0	2.07E-22	-11.7467545	down	[IR]	Lipid transport and metabolism;; General function prediction only	Molecular Function: hydrolase activity, acting on ester bonds (GO:0016788);;	K10691|9.9e-46|ats:109762802|K10691 E3 ubiquitin-protein ligase UBR4 [EC:2.3.2.27] | (RefSeq) LOC109762802; auxin transport protein BIG	--	--	--	GDSL-like Lipase/Acylhydrolase	GDSL esterase/lipase At5g45670 OS=Arabidopsis thaliana OX=3702 GN=At5g45670 PE=2 SV=1	L	Replication, recombination and repair	GDSL esterase/lipase At5g45670-like [Aegilops tauschii subsp. tauschii]
TraesCS6D03G0198800	1152	1122	1256	0	0	0	14.531953	13.648878	16.368217	0	0	0	2.50E-22	-11.72917598	down	--	--	Cellular Component: cellular_component (GO:0005575);; Cellular Component: cell wall (GO:0005618);; Cellular Component: obsolete cell (GO:0005623);; Biological Process: biological_process (GO:0008150);; Biological Process: plant-type cell wall organization (GO:0009664);; Biological Process: cellular process (GO:0009987);; Biological Process: cellular component organization (GO:0016043);; Cellular …	--	--	--	--	Pollen protein Ole e 1 like	Proline-rich protein 4 OS=Arabidopsis thaliana OX=3702 GN=PRP4 PE=2 SV=1	S	Function unknown	unnamed protein product [Triticum turgidum subsp. durum]
TraesCS3A03G0731500	1257	1220	1003	0	0	0	8.768745	8.207242	7.26904	0	0	0	3.03E-22	-11.70113331	down	--	--	Molecular Function: DNA-binding transcription factor activity (GO:0003700);;	K04374|4.1e-58|mus:103997104|K04374 cyclic AMP-dependent transcription factor ATF-4 | (RefSeq) basic leucine zipper 61-like	Protein processing in endoplasmic reticulum (ko04141)	--	--	bZIP transcription factor	Basic leucine zipper 6 OS=Oryza sativa subsp. japonica OX=39947 GN=BZIP06 PE=2 SV=1	K	Transcription	basic leucine zipper 6-like [Aegilops tauschii subsp. tauschii]
TraesCS2B03G0168700	5006	5137	5242	0	0	3	48.612152	48.111778	52.606953	0	0	0.027484	2.03E-41	-11.4085524	down	--	--	--	--	--	--	--	Pollen protein Ole e 1 like	--	S	Function unknown	proline-rich protein 4-like [Aegilops tauschii subsp. tauschii]
TraesCS7B03G0968500	991	981	862	0	0	0	4.835375	4.614289	4.346107	0	0	0	3.67E-21	-11.40645362	down	[DPM]	Cell cycle control, cell division, chromosome partitioning;; Inorganic ion transport and metabolism;; Cell wall/membrane/envelope biogenesis	Molecular Function: copper ion binding (GO:0005507);; Molecular Function: oxidoreductase activity (GO:0016491);;	K19791|6.3e-198|oeu:111379234|K19791 iron transport multicopper oxidase | (RefSeq) L-ascorbate oxidase homolog	--	[Q]	Secondary metabolites biosynthesis, transport and catabolism	Multicopper oxidase	L-ascorbate oxidase homolog OS=Nicotiana tabacum OX=4097 PE=2 SV=1	Q	Secondary metabolites biosynthesis, transport and catabolism	L-ascorbate oxidase homolog [Aegilops tauschii subsp. tauschii]
TraesCS2B03G0898900	999	854	945	0	0	0	13.734959	11.318509	13.415366	0	0	0	4.61E-21	-11.39317475	down	--	--	Molecular Function: protein phosphatase inhibitor activity (GO:0004864);; Biological Process: defense response (GO:0006952);; Biological Process: abscisic acid-activated signaling pathway (GO:0009738);; Molecular Function: abscisic acid binding (GO:0010427);; Molecular Function: signaling receptor activity (GO:0038023);;	K05387|1.8e-09|peq:110030824|K05387 glutamate receptor, ionotropic, plant | (RefSeq) LOW QUALITY PROTEIN: glutamate receptor 2.3-like	--	--	--	Pathogenesis-related protein Bet v 1 family	MLP-like protein 423 OS=Arabidopsis thaliana OX=3702 GN=MLP423 PE=2 SV=1	S	Function unknown	salt tolerant protein [Triticum aestivum]
NewGene_51086	892	950	948	0	0	0	10.513358	10.869471	11.667476	0	0	0	4.44E-21	-11.38710326	down	--	--	--	--	--	--	--	--	--	--	--	unnamed protein product [Triticum turgidum subsp. durum]
TraesCS2A03G0124200	928	897	875	0	0	0	16.13645	15.044018	15.720079	0	0	0	6.55E-21	-11.33901061	down	--	--	--	--	--	--	--	Pollen protein Ole e 1 like	--	S	Function unknown	unnamed protein product [Triticum turgidum subsp. durum]
TraesCS1A03G0837800	833	951	912	0	0	0	6.385489	7.029581	7.224884	0	0	0	6.92E-21	-11.33681376	down	[IR]	Lipid transport and metabolism;; General function prediction only	Molecular Function: hydrolase activity, acting on ester bonds (GO:0016788);;	K10691|3.4e-46|ats:109762802|K10691 E3 ubiquitin-protein ligase UBR4 [EC:2.3.2.27] | (RefSeq) LOC109762802; auxin transport protein BIG	--	--	--	GDSL-like Lipase/Acylhydrolase	GDSL esterase/lipase At5g45670 OS=Arabidopsis thaliana OX=3702 GN=At5g45670 PE=2 SV=1	L	Replication, recombination and repair	GDSL esterase/lipase At5g45670-like [Aegilops tauschii subsp. tauschii]
TraesCS3A03G0268200	6457	6482	5798	0	4	0	15.424784	14.945638	14.312472	0	0.011108	0	1.38E-53	-11.27423485	down	[T]	Signal transduction mechanisms	Molecular Function: ATP binding (GO:0005524);; Cellular Component: integral component of membrane (GO:0016021);; Molecular Function: ATPase activity (GO:0016887);;	K08712|1.2e-131|gsl:Gasu_29800|K08712 ATP-binding cassette, subfamily G (WHITE), member 2, SNQ2 | (RefSeq) ABC transporter, ATP-binding protein	ABC transporters (ko02010)	[Q]	Secondary metabolites biosynthesis, transport and catabolism	ABC-2 type transporter	ABC transporter G family member 31 OS=Oryza sativa subsp. japonica OX=39947 GN=ABCG31 PE=2 SV=3	Q	Secondary metabolites biosynthesis, transport and catabolism	unnamed protein product [Triticum turgidum subsp. durum]
NewGene_43028	758	907	863	0	0	0	5.689942	6.564257	6.680567	0	0	0	1.58E-20	-11.24388652	down	[IR]	Lipid transport and metabolism;; General function prediction only	Molecular Function: hydrolase activity, acting on ester bonds (GO:0016788);;	K00679|9.18e-41|cic:CICLE_v10027727mg|K00679 phospholipid:diacylglycerol acyltransferase [EC:2.3.1.158] | (RefSeq) hypothetical protein	Glycerolipid metabolism (ko00561)	--	--	GDSL-like Lipase/Acylhydrolase	GDSL esterase/lipase At5g33370 OS=Arabidopsis thaliana OX=3702 GN=At5g33370 PE=2 SV=1	I	Lipid transport and metabolism	unnamed protein product [Triticum turgidum subsp. durum]
TraesCS2B03G0552300	890	704	922	0	0	0	8.35334	6.371527	8.936912	0	0	0	2.00E-20	-11.24380912	down	--	--	--	--	--	--	--	--	--	S	Function unknown	putative cell wall protein [Aegilops tauschii subsp. tauschii]
TraesCS4A03G0551100	812	913	797	0	0	0	4.215888	4.596656	4.272467	0	0	0	1.53E-20	-11.23820622	down	[J]	Translation, ribosomal structure and biogenesis	Molecular Function: hydrolase activity (GO:0016787);;	K02433|5.7e-46|apro:F751_6020|K02433 aspartyl-tRNA(Asn)/glutamyl-tRNA(Gln) amidotransferase subunit A [EC:6.3.5.6 6.3.5.7] | (RefSeq) Glutamyl-tRNA(Gln) amidotransferase subunit A	Aminoacyl-tRNA biosynthesis (ko00970)	[J]	Translation, ribosomal structure and biogenesis	Amidase	Fatty acid amide hydrolase OS=Oryza sativa subsp. indica OX=39946 GN=FAAH PE=3 SV=1	J	Translation, ribosomal structure and biogenesis	unnamed protein product [Triticum turgidum subsp. durum]
TraesCS1B03G0961700	742	665	976	0	0	0	5.152507	4.452709	7.00301	0	0	0	4.59E-20	-11.16908727	down	[IR]	Lipid transport and metabolism;; General function prediction only	Molecular Function: hydrolase activity, acting on ester bonds (GO:0016788);;	K10691|5.8e-46|ats:109762802|K10691 E3 ubiquitin-protein ligase UBR4 [EC:2.3.2.27] | (RefSeq) LOC109762802; auxin transport protein BIG	--	--	--	GDSL-like Lipase/Acylhydrolase	GDSL esterase/lipase At5g45670 OS=Arabidopsis thaliana OX=3702 GN=At5g45670 PE=2 SV=1	L	Replication, recombination and repair	GDSL esterase/lipase At5g45670-like [Aegilops tauschii subsp. tauschii]
TraesCS7D03G0469300	800	751	825	0	0	0	8.699615	7.875084	9.267572	0	0	0	3.29E-20	-11.15742729	down	--	--	Biological Process: response to acid chemical (GO:0001101);; Cellular Component: cellular_component (GO:0005575);; Cellular Component: cell-cell junction (GO:0005911);; Biological Process: response to stress (GO:0006950);; Biological Process: biological_process (GO:0008150);; Biological Process: response to temperature stimulus (GO:0009266);; Biological Process: response to heat (GO:0009408);; Ce…	K03860|1.9e-25|nnu:104608881|K03860 phosphatidylinositol N-acetylglucosaminyltransferase subunit Q | (RefSeq) N-acetylglucosaminyl-phosphatidylinositol biosynthetic protein gpi1-like	Glycosylphosphatidylinositol (GPI)-anchor biosynthesis (ko00563)	--	--	Gibberellin regulated protein	Gibberellin-regulated protein 5 OS=Arabidopsis thaliana OX=3702 GN=GASA5 PE=2 SV=1	S	Function unknown	gibberellin-regulated protein 5-like [Aegilops tauschii subsp. tauschii]
TraesCS4B03G1000000	735	618	828	0	0	0	9.935525	8.061114	11.575771	0	0	0	1.14E-19	-11.03852468	down	--	--	Biological Process: lipid transport (GO:0006869);;	--	--	--	--	Probable lipid transfer	Non-specific lipid-transfer protein 2G OS=Triticum aestivum OX=4565 PE=1 SV=2	S	Function unknown	RecName: Full=Non-specific lipid-transfer protein 2G; Short=LTP2G; AltName: Full=7 kDa lipid transfer protein 1; AltName: Full=Lipid transfer protein 2 isoform 1; Short=LTP2-1; Flags: Precursor [Triticum aestivum]
TraesCS2A03G1203600	737	655	686	0	0	0	9.231836	7.908813	8.871757	0	0	0	1.66E-19	-10.9627472	down	--	--	--	K11855|7.8e-09|bvg:104906049|K11855 ubiquitin carboxyl-terminal hydrolase 36/42 [EC:3.4.19.12] | (RefSeq) ubiquitin carboxyl-terminal hydrolase 36	--	--	--	Hydrophobic seed protein	36.4 kDa proline-rich protein OS=Solanum lycopersicum OX=4081 GN=TPRP-F1 PE=2 SV=1	S	Function unknown	unnamed protein product [Triticum aestivum]
TraesCS6A03G0977000	677	615	776	0	0	0	6.433148	5.639923	7.618088	0	0	0	2.02E-19	-10.96054961	down	[IR]	Lipid transport and metabolism;; General function prediction only	Molecular Function: hydrolase activity, acting on ester bonds (GO:0016788);;	K00679|8.5e-56|cic:CICLE_v10027727mg|K00679 phospholipid:diacylglycerol acyltransferase [EC:2.3.1.158] | (RefSeq) hypothetical protein	Glycerolipid metabolism (ko00561)	--	--	GDSL-like Lipase/Acylhydrolase	GDSL esterase/lipase At5g33370 OS=Arabidopsis thaliana OX=3702 GN=At5g33370 PE=2 SV=1	I	Lipid transport and metabolism	unnamed protein product [Triticum turgidum subsp. durum]
TraesCS2A03G0730400	580	622	827	0	0	0	3.163243	3.269498	4.659223	0	0	0	3.06E-19	-10.93523608	down	[QV]	Secondary metabolites biosynthesis, transport and catabolism;; Defense mechanisms	Molecular Function: monooxygenase activity (GO:0004497);; Molecular Function: iron ion binding (GO:0005506);; Cellular Component: integral component of membrane (GO:0016021);; Molecular Function: oxidoreductase activity, acting on paired donors, with incorporation or reduction of molecular oxygen (GO:0016705);; Molecular Function: heme binding (GO:0020037);;	K21995|7.2e-295|ats:109744481|K21995 cytochrome P450 family 77 subfamily A [EC:1.14.-.-] | (RefSeq) LOC109744481; cytochrome P450 77A4-like	Cutin, suberine and wax biosynthesis (ko00073)	[Q]	Secondary metabolites biosynthesis, transport and catabolism	Cytochrome P450	Cytochrome P450 77A4 OS=Arabidopsis thaliana OX=3702 GN=CYP77A4 PE=2 SV=1	Q	Secondary metabolites biosynthesis, transport and catabolism	cytochrome P450 77A4-like [Aegilops tauschii subsp. tauschii]
TraesCS5A03G0889100	615	664	694	0	0	0	15.76193	16.423395	18.401028	0	0	0	3.12E-19	-10.88843497	down	--	--	--	--	--	--	--	--	--	--	--	unnamed protein product [Triticum turgidum subsp. durum]
TraesCS6B03G0453800	668	646	660	0	0	0	7.878549	7.34813	8.044854	0	0	0	2.98E-19	-10.88829759	down	--	--	Molecular Function: protein dimerization activity (GO:0046983);;	--	--	--	--	--	Transcription factor IBH1-like 1 OS=Arabidopsis thaliana OX=3702 GN=IBL1 PE=1 SV=1	S	Function unknown	unnamed protein product [Triticum turgidum subsp. durum]
TraesCS2A03G1090900	677	642	653	0	0	0	8.403589	7.687982	8.387513	0	0	0	3.02E-19	-10.88667564	down	--	--	Cellular Component: integral component of membrane (GO:0016021);;	--	--	--	--	--	--	--	--	uncharacterized protein LOC109734079 [Aegilops tauschii subsp. tauschii]
TraesCS7D03G0583500	587	699	673	0	0	0	1.936687	2.227388	2.297762	0	0	0	3.46E-19	-10.87629759	down	--	--	--	--	--	--	--	--	--	S	Function unknown	uncharacterized protein LOC109731960 isoform X1 [Aegilops tauschii subsp. tauschii]
TraesCS2A03G0124400	596	601	676	0	0	0	4.259628	4.144184	4.993308	0	0	0	5.98E-19	-10.81507181	down	--	--	--	--	--	--	--	Pollen protein Ole e 1 like	--	S	Function unknown	unnamed protein product [Triticum turgidum subsp. durum]
TraesCS2D03G0754100	608	593	649	0	0	0	7.672968	7.215735	8.467672	0	0	0	6.71E-19	-10.79643772	down	--	--	Biological Process: defense response (GO:0006952);;	K05387|1.0e-07|peq:110030824|K05387 glutamate receptor, ionotropic, plant | (RefSeq) LOW QUALITY PROTEIN: glutamate receptor 2.3-like	--	--	--	Pathogenesis-related protein Bet v 1 family	MLP-like protein 423 OS=Arabidopsis thaliana OX=3702 GN=MLP423 PE=2 SV=1	S	Function unknown	unnamed protein product [Triticum aestivum]
TraesCS6D03G0566000	666	542	632	0	0	0	5.066909	3.977789	4.969482	0	0	0	7.80E-19	-10.78957932	down	--	--	Cellular Component: extracellular region (GO:0005576);; Biological Process: sexual reproduction (GO:0019953);;	K20628|2.1e-67|pvu:PHAVU_007G235300g|K20628 expansin | (RefSeq) hypothetical protein	--	--	--	Expansin C-terminal domain	Expansin-B11 OS=Oryza sativa subsp. japonica OX=39947 GN=EXPB11 PE=2 SV=1	S	Function unknown	expansin-B11-like [Aegilops tauschii subsp. tauschii]
NewGene_90671	2297	2236	2110	0	2	0	7.34973	6.858846	7.032643	0	0.005177	0	3.95E-25	-10.77945562	down	--	--	--	--	--	--	--	--	--	--	--	unnamed protein product [Triticum turgidum subsp. durum]
TraesCS2B03G1082700	619	541	665	0	0	0	2.844494	2.399657	3.158665	0	0	0	8.69E-19	-10.77936326	down	[QV]	Secondary metabolites biosynthesis, transport and catabolism;; Defense mechanisms	Molecular Function: monooxygenase activity (GO:0004497);; Molecular Function: iron ion binding (GO:0005506);; Cellular Component: integral component of membrane (GO:0016021);; Molecular Function: oxidoreductase activity, acting on paired donors, with incorporation or reduction of molecular oxygen (GO:0016705);; Molecular Function: heme binding (GO:0020037);;	K15398|1.9e-308|ats:109741799|K15398 fatty acid omega-hydroxylase [EC:1.14.-.-] | (RefSeq) LOC109741799; cytochrome P450 86A22-like	Cutin, suberine and wax biosynthesis (ko00073)	[QI]	Secondary metabolites biosynthesis, transport and catabolism;; Lipid transport and metabolism	Cytochrome P450	Cytochrome P450 86A22 OS=Petunia hybrida OX=4102 GN=CYP86A22 PE=1 SV=1	Q	Secondary metabolites biosynthesis, transport and catabolism	cytochrome P450 86A22-like [Aegilops tauschii subsp. tauschii]
TraesCS5A03G1255200	577	498	733	0	0	0	3.039818	2.526526	3.989148	0	0	0	1.24E-18	-10.77053401	down	[E]	Amino acid transport and metabolism	Biological Process: oligopeptide transport (GO:0006857);; Cellular Component: integral component of membrane (GO:0016021);; Molecular Function: transmembrane transporter activity (GO:0022857);;	K14638|2.0e-123|bdi:100837483|K14638 solute carrier family 15 (peptide/histidine transporter), member 3/4 | (RefSeq) protein NRT1/ PTR FAMILY 8.2	--	[E]	Amino acid transport and metabolism	POT family	Protein NRT1/ PTR FAMILY 6.3 OS=Arabidopsis thaliana OX=3702 GN=NPF6.3 PE=1 SV=1	E	Amino acid transport and metabolism	unnamed protein product [Triticum turgidum subsp. durum]
TraesCS1D03G0647700	576	623	608	0	0	0	3.340612	3.485253	3.644063	0	0	0	8.58E-19	-10.75990909	down	--	--	Molecular Function: transferase activity, transferring acyl groups other than amino-acyl groups (GO:0016747);;	K19861|1.2e-187|dosa:Os10t0195600-01|K19861 benzyl alcohol O-benzoyltransferase [EC:2.3.1.196 2.3.1.232] | (RefSeq) Os10g0195600; Transferase family protein.	--	--	--	Transferase family	Acyl transferase 1 OS=Oryza sativa subsp. japonica OX=39947 GN=AT1 PE=2 SV=1	S	Function unknown	acyl transferase 1-like [Aegilops tauschii subsp. tauschii]
NewGene_91830	638	670	506	0	0	0	2.916269	3.156268	2.50626	0	0	0	9.15E-19	-10.75935875	down	--	--	--	--	--	--	--	--	--	--	--	unnamed protein product [Triticum aestivum]
TraesCS2D03G0028500	634	629	544	0	0	0	3.929081	3.760823	3.486625	0	0	0	8.71E-19	-10.75684564	down	[QV]	Secondary metabolites biosynthesis, transport and catabolism;; Defense mechanisms	Molecular Function: monooxygenase activity (GO:0004497);; Molecular Function: iron ion binding (GO:0005506);; Molecular Function: oxidoreductase activity, acting on paired donors, with incorporation or reduction of molecular oxygen (GO:0016705);; Molecular Function: heme binding (GO:0020037);;	K13223|9.4e-143|ats:109757929|K13223 indole-2-monooxygenase [EC:1.14.14.153] | (RefSeq) LOC109757929; indole-2-monooxygenase-like	Benzoxazinoid biosynthesis (ko00402)	[Q]	Secondary metabolites biosynthesis, transport and catabolism	Cytochrome P450	indole-2-monooxygenase OS=Zea mays OX=4577 GN=CYP71C4 PE=1 SV=1	Q	Secondary metabolites biosynthesis, transport and catabolism	indole-2-monooxygenase-like [Aegilops tauschii subsp. tauschii]
TraesCS5B03G0359300	645	489	651	0	0	0	8.686599	6.346467	9.05762	0	0	0	1.28E-18	-10.74878543	down	--	--	Cellular Component: cellular_component (GO:0005575);; Cellular Component: intracellular (GO:0005622);; Cellular Component: obsolete cell (GO:0005623);; Cellular Component: cytoplasm (GO:0005737);; Cellular Component: chloroplast (GO:0009507);; Cellular Component: plastid (GO:0009536);; Cellular Component: organelle (GO:0043226);; Cellular Component: membrane-bounded organelle (GO:0043227);; Cellu…	--	--	--	--	Stress responsive A/B Barrel Domain	Stress-response A/B barrel domain-containing protein At5g22580 OS=Arabidopsis thaliana OX=3702 GN=At5g22580 PE=1 SV=1	S	Function unknown	hypothetical protein TRIUR3_17499 [Triticum urartu]
TraesCS6A03G0893300	592	643	552	0	0	0	3.237155	3.38969	3.115973	0	0	0	9.81E-19	-10.74073214	down	[G]	Carbohydrate transport and metabolism	Cellular Component: integral component of membrane (GO:0016021);; Molecular Function: transmembrane transporter activity (GO:0022857);;	K03444|9.6e-243|ats:109736216|K03444 MFS transporter, SP family, ERD6-like sugar transporter | (RefSeq) LOC109736216; sugar transporter ERD6-like 7	--	[R]	General function prediction only	Sugar (and other) transporter	Sugar transporter ERD6-like 16 OS=Arabidopsis thaliana OX=3702 GN=At5g18840 PE=2 SV=2	U	Intracellular trafficking, secretion, and vesicular transport	unnamed protein product [Triticum turgidum subsp. durum]
TraesCS7A03G0162400	484	668	628	0	0	0	2.556135	3.400122	3.425972	0	0	0	1.27E-18	-10.73772653	down	--	--	--	--	--	--	--	Phosphate-induced protein 1 conserved region	Protein EXORDIUM-like 3 OS=Arabidopsis thaliana OX=3702 GN=EXL3 PE=2 SV=1	S	Function unknown	unnamed protein product [Triticum turgidum subsp. durum]
NewGene_19807	538	609	588	0	0	0	3.142505	2.827804	3.855945	0	0	0	1.42E-18	-10.70107863	down	--	--	--	--	--	--	--	ATHILA ORF-1 family	--	--	--	retropepsin domain-containing protein [Hordeum vulgare subsp. vulgare]
TraesCS3D03G0295100	591	521	585	0	0	0	4.667148	3.968547	4.770786	0	0	0	1.91E-18	-10.67220861	down	--	--	--	--	--	--	--	--	--	S	Function unknown	protodermal factor 1-like [Aegilops tauschii subsp. tauschii]
TraesCSU03G0021500	550	553	580	0	0	0	11.340141	10.99767	12.358112	0	0	0	2.01E-18	-10.65896493	down	--	--	--	--	--	--	--	--	--	S	Function unknown	proline-rich protein 4-like [Aegilops tauschii subsp. tauschii]
TraesCS6B03G0007200	528	710	421	0	0	0	1.12335	1.455692	0.925271	0	0	0	3.61E-18	-10.62486478	down	--	--	Cellular Component: 1,3-beta-D-glucan synthase complex (GO:0000148);; Molecular Function: 1,3-beta-D-glucan synthase activity (GO:0003843);; Biological Process: (1->3)-beta-D-glucan biosynthetic process (GO:0006075);; Cellular Component: integral component of membrane (GO:0016021);;	K11000|0.0e+00|ats:109777214|K11000 callose synthase [EC:2.4.1.-] | (RefSeq) LOC109777214; putative callose synthase 6 isoform X1	--	[M]	Cell wall/membrane/envelope biogenesis	1,3-beta-glucan synthase component	Putative callose synthase 6 OS=Arabidopsis thaliana OX=3702 GN=CALS6 PE=3 SV=2	M	Cell wall/membrane/envelope biogenesis	putative callose synthase 6 isoform X2 [Aegilops tauschii subsp. tauschii]
TraesCS6B03G0541800	606	447	562	0	0	0	4.282981	3.042346	4.102622	0	0	0	4.07E-18	-10.60284935	down	--	--	--	K03097|6.4e-08|aip:107623262|K03097 casein kinase II subunit alpha [EC:2.7.11.1] | (RefSeq) casein kinase II subunit alpha-like isoform X2	Ribosome biogenesis in eukaryotes (ko03008);; Circadian rhythm - plant (ko04712)	--	--	Protein of unknown function (DUF642)	--	S	Function unknown	hypothetical protein D1007_13626 [Hordeum vulgare]
TraesCS3A03G0824100	596	448	533	0	0	0	7.811179	5.664746	7.224777	0	0	0	5.16E-18	-10.56723836	down	--	--	Biological Process: lipid transport (GO:0006869);; Molecular Function: lipid binding (GO:0008289);;	--	--	--	--	Protease inhibitor/seed storage/LTP family	Non-specific lipid-transfer protein 1 OS=Hordeum vulgare OX=4513 GN=LTP1 PE=1 SV=1	G	Carbohydrate transport and metabolism	lipid transfer protein [Triticum aestivum]
TraesCS7D03G0202100	489	503	518	0	0	0	7.441596	7.383818	8.144917	0	0	0	7.18E-18	-10.502081	down	--	--	Cellular Component: integral component of membrane (GO:0016021);;	--	--	--	--	Early nodulin 93 ENOD93 protein	Early nodulin-93 OS=Glycine max OX=3847 PE=2 SV=1	S	Function unknown	unnamed protein product [Triticum turgidum subsp. durum]
TraesCS3B03G0833900	513	479	492	0	0	0	4.387256	3.954738	4.353307	0	0	0	8.80E-18	-10.47670202	down	--	--	--	--	--	--	--	--	--	--	--	unnamed protein product [Triticum aestivum]
TraesCS5B03G0192000	458	508	513	0	0	0	2.751145	2.729005	2.851311	0	0	0	9.36E-18	-10.47185387	down	[E]	Amino acid transport and metabolism	Molecular Function: metallopeptidase activity (GO:0008237);; Molecular Function: zinc ion binding (GO:0008270);;	K08776|9.1e-276|ats:109766976|K08776 puromycin-sensitive aminopeptidase [EC:3.4.11.-] | (RefSeq) LOC109766976; aminopeptidase M1-C-like	--	[EO]	Amino acid transport and metabolism;; Posttranslational modification, protein turnover, chaperones	Peptidase family M1 domain	Aminopeptidase M1-C OS=Oryza sativa subsp. japonica OX=39947 GN=Os09g0362500 PE=2 SV=2	--	--	unnamed protein product [Triticum turgidum subsp. durum]
TraesCS1B03G0023400	505	508	465	0	0	0	0.913417	0.888686	0.871274	0	0	0	9.07E-18	-10.4682526	down	[R]	General function prediction only	Molecular Function: ADP binding (GO:0043531);;	K15078|9.5e-116|tcc:18614561|K15078 structure-specific endonuclease subunit SLX1 [EC:3.6.1.-] | (RefSeq) putative disease resistance protein RGA3	--	[T]	Signal transduction mechanisms	NB-ARC domain	Putative disease resistance protein RGA4 OS=Solanum bulbocastanum OX=147425 GN=RGA4 PE=2 SV=1	T	Signal transduction mechanisms	PM3-1B [Triticum aestivum]
TraesCS2A03G1303000	432	609	402	0	0	0	1.704883	2.303195	1.642983	0	0	0	1.64E-17	-10.42605768	down	--	--	Cellular Component: integral component of membrane (GO:0016021);;	K15377|0.0e+00|ats:109765851|K15377 solute carrier family 44 (choline transporter-like protein), member 2/4/5 | (RefSeq) LOC109765851; choline transporter-like protein 2	--	[I]	Lipid transport and metabolism	Plasma-membrane choline transporter	Choline transporter protein 1 OS=Arabidopsis thaliana OX=3702 GN=CHER1 PE=1 SV=1	I	Lipid transport and metabolism	choline transporter-like protein 2 [Aegilops tauschii subsp. tauschii]
TraesCS6D03G0313500	443	419	538	0	0	0	4.80082	4.384674	6.034618	0	0	0	2.07E-17	-10.39834365	down	--	--	Molecular Function: protein dimerization activity (GO:0046983);;	--	--	--	--	--	Transcription factor IBH1-like 1 OS=Arabidopsis thaliana OX=3702 GN=IBL1 PE=1 SV=1	S	Function unknown	transcription factor bHLH150-like [Aegilops tauschii subsp. tauschii]
TraesCS1B03G0036700	435	479	488	0	0	0	7.296997	7.746473	8.463517	0	0	0	1.75E-17	-10.39492384	down	--	--	Biological Process: defense response (GO:0006952);;	--	--	--	--	Gamma-thionin family	Defensin-like protein CAL1 OS=Oryza sativa subsp. japonica OX=39947 GN=CAL1 PE=1 SV=1	O	Posttranslational modification, protein turnover, chaperones	defensin [Triticum aestivum]
TraesCS5A03G1084300	480	460	460	0	0	0	3.534954	3.238165	3.500679	0	0	0	1.72E-17	-10.39205443	down	--	--	--	K03097|3.8e-12|aip:107632886|K03097 casein kinase II subunit alpha [EC:2.7.11.1] | (RefSeq) casein kinase II subunit alpha-like isoform X3	Ribosome biogenesis in eukaryotes (ko03008);; Circadian rhythm - plant (ko04712)	--	--	Protein of unknown function (DUF642)	--	S	Function unknown	uncharacterized protein LOC109781161 [Aegilops tauschii subsp. tauschii]
TraesCS7B03G0163800	445	418	512	0	0	0	2.782437	2.522962	3.314417	0	0	0	2.41E-17	-10.37108328	down	[GI]	Carbohydrate transport and metabolism;; Lipid transport and metabolism	Molecular Function: enzyme inhibitor activity (GO:0004857);; Cellular Component: extracellular region (GO:0005576);; Cellular Component: cell wall (GO:0005618);; Molecular Function: pectinesterase activity (GO:0030599);; Biological Process: cell wall modification (GO:0042545);; Molecular Function: aspartyl esterase activity (GO:0045330);; Biological Process: pectin catabolic process (GO:0045490);;	K01051|4.8e-119|cam:101499619|K01051 pectinesterase [EC:3.1.1.11] | (RefSeq) probable pectinesterase/pectinesterase inhibitor 12	Pentose and glucuronate interconversions (ko00040)	--	--	Pectinesterase	Probable pectinesterase/pectinesterase inhibitor 12 OS=Arabidopsis thaliana OX=3702 GN=PME12 PE=2 SV=1	G	Carbohydrate transport and metabolism	unnamed protein product [Triticum turgidum subsp. durum]
TraesCS6B03G0959700	463	484	422	0	0	0	2.925034	2.947727	2.75419	0	0	0	2.24E-17	-10.35663457	down	[F]	Nucleotide transport and metabolism	Cellular Component: integral component of membrane (GO:0016021);; Molecular Function: transmembrane transporter activity (GO:0022857);;	K14611|6.4e-251|nau:109231653|K14611 solute carrier family 23 (nucleobase transporter), member 1 | (RefSeq) nucleobase-ascorbate transporter 6	--	[F]	Nucleotide transport and metabolism	Permease family	Nucleobase-ascorbate transporter 6 OS=Arabidopsis thaliana OX=3702 GN=NAT6 PE=2 SV=2	F	Nucleotide transport and metabolism	Nucleobase-ascorbate transporter 6 [Triticum urartu]
TraesCS2D03G0488400	438	444	472	0	0	0	2.3296	2.278972	2.595437	0	0	0	2.60E-17	-10.34551677	down	[DPM]	Cell cycle control, cell division, chromosome partitioning;; Inorganic ion transport and metabolism;; Cell wall/membrane/envelope biogenesis	Molecular Function: ferroxidase activity (GO:0004322);; Molecular Function: copper ion binding (GO:0005507);; Cellular Component: plasma membrane (GO:0005886);; Biological Process: iron ion transport (GO:0006826);; Biological Process: iron ion homeostasis (GO:0055072);;	K19791|5.2e-200|lang:109331376|K19791 iron transport multicopper oxidase | (RefSeq) L-ascorbate oxidase homolog	--	[Q]	Secondary metabolites biosynthesis, transport and catabolism	Multicopper oxidase	L-ascorbate oxidase homolog OS=Nicotiana tabacum OX=4097 PE=2 SV=1	Q	Secondary metabolites biosynthesis, transport and catabolism	L-ascorbate oxidase homolog [Aegilops tauschii subsp. tauschii]
TraesCS4B03G0176800	488	376	451	0	0	0	6.237952	4.63036	5.961488	0	0	0	4.18E-17	-10.30540218	down	--	--	--	--	--	--	--	Gibberellin regulated protein	Snakin-1 OS=Solanum tuberosum OX=4113 GN=SN1 PE=1 SV=1	S	Function unknown	peamaclein-like [Aegilops tauschii subsp. tauschii]
TraesCS2B03G0309700	404	445	465	0	0	0	4.859519	5.162116	5.773899	0	0	0	3.77E-17	-10.30205137	down	--	--	Molecular Function: protein dimerization activity (GO:0046983);;	--	--	--	--	--	--	S	Function unknown	hypothetical protein D1007_55033 [Hordeum vulgare]
TraesCS4D03G0547500	400	472	420	0	0	0	6.201038	7.06219	6.729488	0	0	0	4.49E-17	-10.27378349	down	--	--	--	--	--	--	--	Pollen protein Ole e 1 like	--	S	Function unknown	proline-rich protein 4-like [Aegilops tauschii subsp. tauschii]
TraesCS7B03G1334800	433	443	412	0	0	0	4.209667	4.157154	4.140281	0	0	0	4.48E-17	-10.2701502	down	--	--	--	--	--	--	--	--	--	T	Signal transduction mechanisms	Putative disease resistance protein RGA3 [Triticum urartu]
TraesCS5D03G1145700	393	571	326	0	0	0	2.123209	2.978016	1.818051	0	0	0	7.32E-17	-10.26095686	down	--		Molecular Function: protein kinase activity (GO:0004672);; Molecular Function: ATP binding (GO:0005524);;	K12616|2.1e-107|bdi:100821137|K12616 enhancer of mRNA-decapping protein 4 | (RefSeq) uncharacterized protein LOC100821137 isoform X1	RNA degradation (ko03018)	--	--	Protein kinase domain	Cysteine-rich receptor-like protein kinase 14 OS=Arabidopsis thaliana OX=3702 GN=CRK14 PE=2 SV=2	T	Signal transduction mechanisms	uncharacterized protein LOC109745398 isoform X2 [Aegilops tauschii subsp. tauschii]
TraesCS4A03G0027800	371	422	476	0	0	0	2.747674	3.016691	3.641199	0	0	0	6.21E-17	-10.25387666	down	--	--	Cellular Component: nucleus (GO:0005634);; Biological Process: regulation of transcription, DNA-templated (GO:0006355);; Molecular Function: sequence-specific DNA binding (GO:0043565);;	K09338|3.0e-129|ats:109774522|K09338 homeobox-leucine zipper protein | (RefSeq) LOC109774522; homeobox-leucine zipper protein HOX21-like isoform X1	--	[K]	Transcription	Homeobox associated leucine zipper	Homeobox-leucine zipper protein HOX21 OS=Oryza sativa subsp. japonica OX=39947 GN=HOX21 PE=2 SV=1	K	Transcription	homeobox-leucine zipper protein HOX21-like isoform X2 [Aegilops tauschii subsp. tauschii]
TraesCS6D03G0008300	378	427	462	0	0	0	1.530039	1.667189	1.931677	0	0	0	6.02E-17	-10.25047858	down	[IR]	Lipid transport and metabolism;; General function prediction only	Molecular Function: hydrolase activity, acting on ester bonds (GO:0016788);;	K14209|1.2e-71|ats:109773794|K14209 solute carrier family 36 (proton-coupled amino acid transporter) | (RefSeq) uncharacterized protein LOC109773794	--	--	--	GDSL-like Lipase/Acylhydrolase	GDSL esterase/lipase EXL3 OS=Arabidopsis thaliana OX=3702 GN=EXL3 PE=2 SV=1	I	Lipid transport and metabolism	GDSL esterase/lipase EXL3-like [Aegilops tauschii subsp. tauschii]
TraesCS5D03G0655200	466	451	343	0	0	0	1.506876	1.406091	1.144749	0	0	0	6.79E-17	-10.23374005	down	--	--	--	--	--	--	--	--	--	--	--	uncharacterized protein LOC109781517 [Aegilops tauschii subsp. tauschii]
TraesCS3B03G0945600	402	383	438	0	0	0	10.797215	9.907275	12.135571	0	0	0	8.76E-17	-10.2003617	down	--	--	Biological Process: lipid transport (GO:0006869);; Molecular Function: lipid binding (GO:0008289);;	--	--	--	--	Protease inhibitor/seed storage/LTP family	Non-specific lipid-transfer protein 1 OS=Hordeum vulgare OX=4513 GN=LTP1 PE=1 SV=1	G	Carbohydrate transport and metabolism	unnamed protein product [Triticum turgidum subsp. durum]
TraesCS6D03G0369100	425	463	343	0	0	0	2.539455	2.675582	2.1251	0	0	0	8.57E-17	-10.19959681	down	[E]	Amino acid transport and metabolism	Molecular Function: serine-type carboxypeptidase activity (GO:0004185);;	K16297|2.1e-274|ats:109743266|K16297 serine carboxypeptidase-like clade II [EC:3.4.16.-] | (RefSeq) LOC109743266; serine carboxypeptidase-like 45	--	[OE]	Posttranslational modification, protein turnover, chaperones;; Amino acid transport and metabolism	Serine carboxypeptidase	Serine carboxypeptidase-like 45 OS=Arabidopsis thaliana OX=3702 GN=SCPL45 PE=2 SV=1	O	Posttranslational modification, protein turnover, chaperones	serine carboxypeptidase-like 45 [Aegilops tauschii subsp. tauschii]
TraesCS5D03G0313100	479	393	350	0	0	0	1.469382	1.15863	1.110326	0	0	0	9.79E-17	-10.1928694	down	--	--	--	--	--	[YU]	Nuclear structure;; Intracellular trafficking, secretion, and vesicular transport	--	Nuclear pore complex protein NUP1 OS=Arabidopsis thaliana OX=3702 GN=NUP1 PE=1 SV=1	--	--	nuclear pore complex protein NUP1-like isoform X2 [Aegilops tauschii subsp. tauschii]
TraesCS2B03G0782500	428	391	391	0	0	0	2.336588	2.053887	2.201928	0	0	0	9.46E-17	-10.18151659	down	--	--	--	--	--	--	--	--	Uncharacterized protein At5g41620 OS=Arabidopsis thaliana OX=3702 GN=At5g41620 PE=2 SV=2	--	--	unnamed protein product [Triticum turgidum subsp. durum]
TraesCS3A03G0779600	348	480	370	0	0	0	4.275945	5.694668	4.706726	0	0	0	1.24E-16	-10.16138722	down	--	--	Molecular Function: electron transfer activity (GO:0009055);; Cellular Component: integral component of membrane (GO:0016021);;	--	--	--	--	Plastocyanin-like domain	Uclacyanin 1 OS=Arabidopsis thaliana OX=3702 GN=UCC1 PE=1 SV=1	S	Function unknown	unnamed protein product [Triticum turgidum subsp. durum]
TraesCS4A03G1068000	338	460	394	0	0	0	1.606829	2.110869	1.934375	0	0	0	1.28E-16	-10.15678531	down	[DPM]	Cell cycle control, cell division, chromosome partitioning;; Inorganic ion transport and metabolism;; Cell wall/membrane/envelope biogenesis	Molecular Function: copper ion binding (GO:0005507);; Cellular Component: integral component of membrane (GO:0016021);; Biological Process: lignin catabolic process (GO:0046274);; Cellular Component: apoplast (GO:0048046);; Molecular Function: hydroquinone:oxygen oxidoreductase activity (GO:0052716);;	K05909|8.9e-266|dosa:Os10t0346300-01|K05909 laccase [EC:1.10.3.2] | (RefSeq) Os10g0346300; Cupredoxin domain containing protein.	--	[Q]	Secondary metabolites biosynthesis, transport and catabolism	Multicopper oxidase	Laccase-15 OS=Oryza sativa subsp. japonica OX=39947 GN=LAC15 PE=2 SV=1	Q	Secondary metabolites biosynthesis, transport and catabolism	unnamed protein product [Triticum turgidum subsp. durum]
TraesCS7B03G1155400	455	407	323	0	0	0	1.116268	0.963153	0.818991	0	0	0	1.41E-16	-10.14608889	down	[T]	Signal transduction mechanisms	Molecular Function: protein kinase activity (GO:0004672);; Molecular Function: ATP binding (GO:0005524);;	K17302|3.3e-55|osa:4350061|K17302 coatomer subunit beta' | (RefSeq) uncharacterized protein LOC4350061	--	--	--	Protein kinase domain	Protein BRASSINOSTEROID INSENSITIVE 1 OS=Arabidopsis thaliana OX=3702 GN=BRI1 PE=1 SV=1	T	Signal transduction mechanisms	unnamed protein product [Triticum turgidum subsp. durum]
TraesCS1D03G0056300	376	451	307	0	0	0	0.68544	0.791597	0.578235	0	0	0	2.39E-16	-10.07924826	down	--	--	Molecular Function: ADP binding (GO:0043531);;	K15078|6.4e-61|tcc:18614561|K15078 structure-specific endonuclease subunit SLX1 [EC:3.6.1.-] | (RefSeq) putative disease resistance protein RGA3	--	[T]	Signal transduction mechanisms	NB-ARC domain	Putative disease resistance protein RGA1 OS=Solanum bulbocastanum OX=147425 GN=RGA1 PE=2 SV=2	T	Signal transduction mechanisms	unnamed protein product [Triticum turgidum subsp. durum]
TraesCS4A03G0951800	455	313	356	0	0	0	3.937984	2.607683	3.185084	0	0	0	2.85E-16	-10.07729994	down	--	--	Cellular Component: nucleus (GO:0005634);; Biological Process: regulation of transcription, DNA-templated (GO:0006355);; Molecular Function: sequence-specific DNA binding (GO:0043565);;	K09338|5.9e-80|ats:109755558|K09338 homeobox-leucine zipper protein | (RefSeq) LOC109755558; homeobox-leucine zipper protein HOX2-like	--	[K]	Transcription	Homeodomain	Homeobox-leucine zipper protein HOX28 OS=Oryza sativa subsp. indica OX=39946 GN=HOX28 PE=2 SV=2	K	Transcription	homeodomain-leucine zipper transcription factor TaHDZipII-1 [Hordeum vulgare]
TraesCS1D03G0943800	383	336	398	0	0	0	3.166336	2.680385	3.405894	0	0	0	2.54E-16	-10.07015145	down	--	--	Biological Process: defense response (GO:0006952);;	--	--	--	--	Plant thionin	Alpha-2-purothionin OS=Triticum aestivum OX=4565 GN=THI1.2 PE=2 SV=1	S	Function unknown	alpha-2-purothionin [Aegilops tauschii subsp. tauschii]
TraesCS3A03G0306200	398	314	374	0	0	0	3.228747	2.454091	3.131533	0	0	0	3.68E-16	-10.02927746	down	--	--	--	--	--	--	--	--	--	S	Function unknown	meiosis 5 [Triticum aestivum]
TraesCS3A03G0512000	403	365	300	0	0	0	2.943332	2.571612	2.265154	0	0	0	4.40E-16	-9.99689757	down	--	--	Molecular Function: DNA binding (GO:0003677);; Cellular Component: nucleus (GO:0005634);;	K09422|5.9e-161|ats:109777930|K09422 transcription factor MYB, plant | (RefSeq) LOC109777930; myb-related protein Hv33-like	--	[K]	Transcription	Myb-like DNA-binding domain	Myb-related protein Hv33 OS=Hordeum vulgare OX=4513 GN=MYB2 PE=2 SV=3	--	--	Myb-related protein Hv33 [Triticum urartu]
TraesCS2D03G0976200	281	348	417	0	0	0	1.92734	2.320612	2.960931	0	0	0	6.69E-16	-9.976998468	down	--	--	Cellular Component: extracellular region (GO:0005576);; Cellular Component: cell wall (GO:0005618);; Molecular Function: hydrolase activity (GO:0016787);; Biological Process: cell wall organization (GO:0071555);;	K01280|1.5e-101|spen:107013676|K01280 tripeptidyl-peptidase II [EC:3.4.14.10] | (RefSeq) tripeptidyl-peptidase 2-like isoform X1	--	[M]	Cell wall/membrane/envelope biogenesis	Pectinacetylesterase	Pectin acetylesterase 7 OS=Arabidopsis thaliana OX=3702 GN=PAE7 PE=2 SV=1	M	Cell wall/membrane/envelope biogenesis	pectin acetylesterase 7-like [Aegilops tauschii subsp. tauschii]
TraesCS4B03G0059300	387	297	357	0	0	0	2.495326	1.846708	2.375845	0	0	0	6.09E-16	-9.968335482	down	[IR]	Lipid transport and metabolism;; General function prediction only	Biological Process: lipid metabolic process (GO:0006629);; Molecular Function: lipase activity (GO:0016298);;	K00679|5.5e-113|cic:CICLE_v10027727mg|K00679 phospholipid:diacylglycerol acyltransferase [EC:2.3.1.158] | (RefSeq) hypothetical protein	Glycerolipid metabolism (ko00561)	--	--	GDSL-like Lipase/Acylhydrolase	GDSL esterase/lipase At5g03810 OS=Arabidopsis thaliana OX=3702 GN=At5g03810 PE=3 SV=1	L	Replication, recombination and repair	GDSL esterase/lipase At5g03810-like [Aegilops tauschii subsp. tauschii]
TraesCS1D03G0634100	353	318	351	0	0	0	2.425019	2.105334	2.486922	0	0	0	6.70E-16	-9.940255115	down	[IR]	Lipid transport and metabolism;; General function prediction only	Molecular Function: hydrolase activity, acting on ester bonds (GO:0016788);;	K00679|1.9e-42|cic:CICLE_v10027727mg|K00679 phospholipid:diacylglycerol acyltransferase [EC:2.3.1.158] | (RefSeq) hypothetical protein	Glycerolipid metabolism (ko00561)	--	--	GDSL-like Lipase/Acylhydrolase	GDSL esterase/lipase At1g71691 OS=Arabidopsis thaliana OX=3702 GN=At1g71691 PE=2 SV=1	I	Lipid transport and metabolism	GDSL esterase/lipase At1g71691-like [Aegilops tauschii subsp. tauschii]
TraesCS7B03G0245800	301	336	380	0	0	0	1.745417	1.875263	2.272755	0	0	0	7.68E-16	-9.934503433	down	--	--	Cellular Component: Golgi membrane (GO:0000139);; Biological Process: pectin biosynthetic process (GO:0045489);; Molecular Function: polygalacturonate 4-alpha-galacturonosyltransferase activity (GO:0047262);; Biological Process: cell wall organization (GO:0071555);;	K13648|7.0e-260|ats:109754204|K13648 alpha-1,4-galacturonosyltransferase [EC:2.4.1.43] | (RefSeq) LOC109754204; probable galacturonosyltransferase 9	Amino sugar and nucleotide sugar metabolism (ko00520)	--	--	Glycosyl transferase family 8	Probable galacturonosyltransferase 9 OS=Arabidopsis thaliana OX=3702 GN=GAUT9 PE=2 SV=1	G	Carbohydrate transport and metabolism	unnamed protein product [Triticum turgidum subsp. durum]
TraesCS7D03G0180700	339	324	344	0	0	0	3.223255	2.973063	3.382308	0	0	0	7.73E-16	-9.918147014	down	--	--	Cellular Component: nucleus (GO:0005634);; Biological Process: regulation of transcription, DNA-templated (GO:0006355);; Molecular Function: sequence-specific DNA binding (GO:0043565);;	K09338|5.9e-80|ats:109755558|K09338 homeobox-leucine zipper protein | (RefSeq) LOC109755558; homeobox-leucine zipper protein HOX2-like	--	[K]	Transcription	Homeodomain	Homeobox-leucine zipper protein HOX28 OS=Oryza sativa subsp. indica OX=39946 GN=HOX28 PE=2 SV=2	K	Transcription	homeobox-leucine zipper protein HOX28-like [Aegilops tauschii subsp. tauschii]
TraesCS2D03G1166700	348	359	294	0	0	0	3.711916	3.686036	3.239886	0	0	0	8.49E-16	-9.903475374	down	--	--	Molecular Function: protein dimerization activity (GO:0046983);;	--	--	--	--	Helix-loop-helix DNA-binding domain	Transcription factor ILI1 OS=Oryza sativa subsp. indica OX=39946 GN=ILI1 PE=3 SV=1	K	Transcription	transcription factor ILI1-like [Aegilops tauschii subsp. tauschii]
TraesCS1A03G1032900	394	303	280	0	0	0	3.166552	2.352524	2.317611	0	0	0	1.32E-15	-9.870750317	down	--	--	--	--	--	[TZ]	Signal transduction mechanisms;; Cytoskeleton	--	Probable protein ABIL4 OS=Oryza sativa subsp. japonica OX=39947 GN=Os05g0585400 PE=2 SV=1	--	--	unnamed protein product [Triticum turgidum subsp. durum]
TraesCS6A03G0762400	303	377	298	0	0	0	1.334466	1.604854	1.35862	0	0	0	1.15E-15	-9.869241147	down	--	--	Biological Process: fucose metabolic process (GO:0006004);; Molecular Function: transferase activity, transferring glycosyl groups (GO:0016757);;	K23280|2.3e-287|ats:109754463|K23280 rhamnogalacturonan I rhamnosyltransferase [EC:2.4.1.351] | (RefSeq) LOC109754463; uncharacterized protein At1g04910-like	--	--	--	GDP-fucose protein O-fucosyltransferase	Rhamnogalacturonan I rhamnosyltransferase 1 OS=Arabidopsis thaliana OX=3702 GN=RRT1 PE=1 SV=1	G	Carbohydrate transport and metabolism	uncharacterized protein At1g04910-like [Aegilops tauschii subsp. tauschii]
TraesCS6B03G0537200	342	315	315	0	0	0	1.980816	1.760239	1.889986	0	0	0	1.15E-15	-9.865556979	down	[E]	Amino acid transport and metabolism	Molecular Function: serine-type carboxypeptidase activity (GO:0004185);;	K16297|4.3e-267|ats:109743266|K16297 serine carboxypeptidase-like clade II [EC:3.4.16.-] | (RefSeq) LOC109743266; serine carboxypeptidase-like 45	--	[OE]	Posttranslational modification, protein turnover, chaperones;; Amino acid transport and metabolism	Serine carboxypeptidase	Serine carboxypeptidase-like 45 OS=Arabidopsis thaliana OX=3702 GN=SCPL45 PE=2 SV=1	O	Posttranslational modification, protein turnover, chaperones	unnamed protein product [Triticum turgidum subsp. durum]
NewGene_16260	340	330	302	0	0	0	3.318647	3.112434	3.042808	0	0	0	1.14E-15	-9.863566349	down	--	--	--	--	--	--	--	--	--	--	--	uncharacterized protein LOC109773798 [Aegilops tauschii subsp. tauschii]
TraesCS2D03G1166800	250	371	342	0	0	0	2.70785	3.879758	3.828212	0	0	0	1.66E-15	-9.85105098	down	--	--	Molecular Function: protein dimerization activity (GO:0046983);;	--	--	--	--	Helix-loop-helix DNA-binding domain	Transcription factor ILI1 OS=Oryza sativa subsp. indica OX=39946 GN=ILI1 PE=3 SV=1	K	Transcription	transcription factor ILI1-like [Aegilops tauschii subsp. tauschii]
TraesCS6A03G0446100	305	356	288	0	0	0	1.860703	2.097018	1.817055	0	0	0	1.56E-15	-9.826330495	down	[E]	Amino acid transport and metabolism	Molecular Function: serine-type carboxypeptidase activity (GO:0004185);;	K16297|1.6e-261|ats:109743266|K16297 serine carboxypeptidase-like clade II [EC:3.4.16.-] | (RefSeq) LOC109743266; serine carboxypeptidase-like 45	--	[OE]	Posttranslational modification, protein turnover, chaperones;; Amino acid transport and metabolism	Serine carboxypeptidase	Serine carboxypeptidase-like 45 OS=Arabidopsis thaliana OX=3702 GN=SCPL45 PE=2 SV=1	O	Posttranslational modification, protein turnover, chaperones	unnamed protein product [Triticum turgidum subsp. durum]
TraesCS1A03G0123400	293	343	305	0	0	0	3.272209	3.695735	3.520769	0	0	0	1.68E-15	-9.816415693	down	--	--	Biological Process: defense response (GO:0006952);;	--	--	--	--	Gamma-thionin family	Defensin-like protein CAL1 OS=Oryza sativa subsp. japonica OX=39947 GN=CAL1 PE=1 SV=1	O	Posttranslational modification, protein turnover, chaperones	defensin [Triticum aestivum]
NewGene_7747	3997	4269	3632	7	0	0	12.608416	12.153979	11.897982	0.022153	0	0	6.82E-12	-9.806444892	down	--	--	--	--	--	--	--	gag-polypeptide of LTR copia-type	--	L	Replication, recombination and repair	uncharacterized protein LOC109773092 isoform X1 [Aegilops tauschii subsp. tauschii]
NewGene_49752	294	332	307	0	0	0	0.809659	0.882006	0.882541	0	0	0	1.82E-15	-9.805006816	down	--	--	--	--	--	--	--	zinc-binding in reverse transcriptase	--	S	Function unknown	Serine carboxypeptidase-like 18 [Hordeum vulgare]
TraesCS2B03G1241300	272	386	277	0	0	0	1.624619	2.225166	1.711127	0	0	0	2.19E-15	-9.802048454	down	--	--	Molecular Function: protein binding (GO:0005515);; Cellular Component: cellular_component (GO:0005575);; Cellular Component: intracellular (GO:0005622);; Cellular Component: obsolete cell (GO:0005623);; Cellular Component: cytoplasm (GO:0005737);; Cellular Component: cytosol (GO:0005829);; Cellular Component: cytoskeleton (GO:0005856);; Cellular Component: microtubule associated complex (GO:00058…	--	--	--	--	Protein of unknown function (DUF4005)	--	S	Function unknown	unnamed protein product [Triticum turgidum subsp. durum]
TraesCS5A03G0599200	241	334	321	0	0	0	1.530893	2.044911	2.107575	0	0	0	3.48E-15	-9.748004395	down	[F]	Nucleotide transport and metabolism	Biological Process: fatty acid metabolic process (GO:0006631);; Molecular Function: acyl-[acyl-carrier-protein] desaturase activity (GO:0045300);; Molecular Function: metal ion binding (GO:0046872);;	K03921|2.4e-226|ats:109763251|K03921 acyl-[acyl-carrier-protein] desaturase [EC:1.14.19.2 1.14.19.11 1.14.19.26] | (RefSeq) LOC109763251; acyl-[acyl-carrier-protein] desaturase 4, chloroplastic-like	Fatty acid biosynthesis (ko00061);; Biosynthesis of unsaturated fatty acids (ko01040);; Fatty acid metabolism (ko01212)	--	--	Fatty acid desaturase	Acyl-[acyl-carrier-protein] desaturase 4, chloroplastic OS=Oryza sativa subsp. japonica OX=39947 GN=Os03g0423300 PE=2 SV=1	C	Energy production and conversion	unnamed protein product [Triticum turgidum subsp. durum]
TraesCS2B03G1159400	324	295	250	0	0	0	2.300565	2.018409	1.829736	0	0	0	4.38E-15	-9.700104217	down	--	--	Cellular Component: extracellular region (GO:0005576);; Cellular Component: cell wall (GO:0005618);; Molecular Function: hydrolase activity (GO:0016787);; Biological Process: cell wall organization (GO:0071555);;	K01280|2.2e-107|spen:107013676|K01280 tripeptidyl-peptidase II [EC:3.4.14.10] | (RefSeq) tripeptidyl-peptidase 2-like isoform X1	--	[M]	Cell wall/membrane/envelope biogenesis	Pectinacetylesterase	Pectin acetylesterase 7 OS=Arabidopsis thaliana OX=3702 GN=PAE7 PE=2 SV=1	M	Cell wall/membrane/envelope biogenesis	unnamed protein product [Triticum turgidum subsp. durum]
TraesCS3D03G1083000	200	359	307	0	0	0	2.114489	3.672429	3.366582	0	0	0	7.05E-15	-9.69608796	down	--	--	Cellular Component: cell wall (GO:0005618);; Molecular Function: manganese ion binding (GO:0030145);; Molecular Function: nutrient reservoir activity (GO:0045735);; Cellular Component: apoplast (GO:0048046);;	--	--	--	--	Cupin	Germin-like protein 1-3 OS=Oryza sativa subsp. japonica OX=39947 GN=GER8 PE=2 SV=1	S	Function unknown	germin-like protein 1-3 [Aegilops tauschii subsp. tauschii]
TraesCS1A03G0190900	250	305	294	0	0	0	1.69216	1.990687	2.057728	0	0	0	5.59E-15	-9.670090484	down	--	--	Molecular Function: peroxidase activity (GO:0004601);; Cellular Component: extracellular region (GO:0005576);; Biological Process: response to oxidative stress (GO:0006979);; Molecular Function: heme binding (GO:0020037);; Biological Process: hydrogen peroxide catabolic process (GO:0042744);; Molecular Function: metal ion binding (GO:0046872);;	K00430|2.9e-172|ats:109764640|K00430 peroxidase [EC:1.11.1.7] | (RefSeq) LOC109764640; peroxidase 5-like	Phenylpropanoid biosynthesis (ko00940)	--	--	Peroxidase	Peroxidase 5 OS=Vitis vinifera OX=29760 GN=GSVIVT00037159001 PE=1 SV=2	Q	Secondary metabolites biosynthesis, transport and catabolism	peroxidase 5-like [Aegilops tauschii subsp. tauschii]
TraesCS7D03G1242900	616	527	471	0	0	1	1.371373	1.131136	1.076994	0	0	0.002437	3.11E-15	-9.632618653	down	--		Molecular Function: protein kinase activity (GO:0004672);; Molecular Function: ATP binding (GO:0005524);;	K17302|0.0e+00|ats:109752367|K17302 coatomer subunit beta' | (RefSeq) uncharacterized protein LOC109752367	--	--	--	Protein kinase domain	Cysteine-rich receptor-like protein kinase 29 OS=Arabidopsis thaliana OX=3702 GN=CRK29 PE=2 SV=1	U	Intracellular trafficking, secretion, and vesicular transport	uncharacterized protein LOC109752367 [Aegilops tauschii subsp. tauschii]
TraesCS2B03G0244800	242	281	297	0	0	0	1.509664	1.691894	1.915464	0	0	0	8.38E-15	-9.62221584	down	--	--	--	--	--	--	--	--	--	S	Function unknown	unnamed protein product [Triticum turgidum subsp. durum]
TraesCS3D03G0856900	234	312	276	0	0	0	0.547836	0.706127	0.668158	0	0	0	8.44E-15	-9.621412904	down	[V]	Defense mechanisms	Molecular Function: ATP binding (GO:0005524);; Cellular Component: integral component of membrane (GO:0016021);; Molecular Function: ATPase activity (GO:0016887);; Molecular Function: ATPase-coupled transmembrane transporter activity (GO:0042626);;	K05666|0.0e+00|soe:110798290|K05666 ATP-binding cassette, subfamily C (CFTR/MRP), member 2 | (RefSeq) ABC transporter C family member 3-like	ABC transporters (ko02010)	[Q]	Secondary metabolites biosynthesis, transport and catabolism	ABC transporter	ABC transporter C family member 3 OS=Arabidopsis thaliana OX=3702 GN=ABCC3 PE=1 SV=1	Q	Secondary metabolites biosynthesis, transport and catabolism	putative ABC transporter C family member 15 isoform X2 [Aegilops tauschii subsp. tauschii]
TraesCSU03G0530300	270	350	202	0	0	0	2.623878	3.276036	2.027122	0	0	0	1.11E-14	-9.611289952	down	--	--	--	--	--	--	--	--	--	--	--	hypothetical protein D1007_57548 [Hordeum vulgare]
TraesCS2A03G0962400	334	247	234	0	0	0	2.019925	1.440426	1.462467	0	0	0	1.04E-14	-9.60965373	down	[QV]	Secondary metabolites biosynthesis, transport and catabolism;; Defense mechanisms	Molecular Function: monooxygenase activity (GO:0004497);; Molecular Function: iron ion binding (GO:0005506);; Molecular Function: oxidoreductase activity, acting on paired donors, with incorporation or reduction of molecular oxygen (GO:0016705);; Molecular Function: heme binding (GO:0020037);;	K07437|5.9e-139|dzi:111304682|K07437 cytochrome P450 family 26 subfamily A | (RefSeq) cytochrome P450 87A3-like	--	[QI]	Secondary metabolites biosynthesis, transport and catabolism;; Lipid transport and metabolism	Cytochrome P450	Cytochrome P450 87A3 OS=Oryza sativa subsp. japonica OX=39947 GN=CYP87A3 PE=2 SV=3	Q	Secondary metabolites biosynthesis, transport and catabolism	unnamed protein product [Triticum turgidum subsp. durum]
TraesCS7D03G0016500	242	300	269	0	0	0	0.542788	0.660251	0.609817	0	0	0	9.24E-15	-9.602216027	down	[M]	Cell wall/membrane/envelope biogenesis	Biological Process: defense response (GO:0006952);; Molecular Function: electron transfer activity (GO:0009055);; Molecular Function: protein disulfide oxidoreductase activity (GO:0015035);; Molecular Function: ADP binding (GO:0043531);;	K13457|1.7e-86|ats:109760587|K13457 disease resistance protein RPM1 | (RefSeq) LOC109760587; putative disease resistance RPP13-like protein 3	Plant-pathogen interaction (ko04626)	[R]	General function prediction only	NB-ARC domain	Disease resistance protein RGA5 OS=Oryza sativa subsp. japonica OX=39947 GN=RGA5 PE=1 SV=1	T	Signal transduction mechanisms	putative disease resistance RPP13-like protein 3 [Aegilops tauschii subsp. tauschii]
TraesCS6D03G0658300	224	316	271	0	0	0	1.218282	1.659824	1.522652	0	0	0	1.03E-14	-9.601248622	down	[G]	Carbohydrate transport and metabolism	Molecular Function: cellulase activity (GO:0008810);; Biological Process: cellulose catabolic process (GO:0030245);;	K01179|1.3e-295|ats:109755633|K01179 endoglucanase [EC:3.2.1.4] | (RefSeq) LOC109755633; endoglucanase 6	Starch and sucrose metabolism (ko00500)	--	--	Glycosyl hydrolase family 9	Endoglucanase 6 OS=Oryza sativa subsp. japonica OX=39947 GN=Os02g0733300 PE=2 SV=1	G	Carbohydrate transport and metabolism	endoglucanase 6 [Aegilops tauschii subsp. tauschii]
TraesCS7B03G1009700	274	285	251	0	0	0	1.77073	1.782739	1.679432	0	0	0	8.86E-15	-9.59973799	down	--	--	--	--	--	--	--	Neprosin	--	S	Function unknown	unnamed protein product [Triticum turgidum subsp. durum]
TraesCS3D03G0546500	268	314	226	0	0	0	1.826286	2.069227	1.591825	0	0	0	1.03E-14	-9.591544764	down	[G]	Carbohydrate transport and metabolism	Molecular Function: polygalacturonase activity (GO:0004650);; Cellular Component: extracellular region (GO:0005576);; Biological Process: carbohydrate metabolic process (GO:0005975);; Biological Process: cell wall organization (GO:0071555);;	K01184|2.3e-152|dzi:111291775|K01184 polygalacturonase [EC:3.2.1.15] | (RefSeq) polygalacturonase At1g48100	Pentose and glucuronate interconversions (ko00040)	--	--	Glycosyl hydrolases family 28	Polygalacturonase At1g48100 OS=Arabidopsis thaliana OX=3702 GN=At1g48100 PE=2 SV=1	G	Carbohydrate transport and metabolism	polygalacturonase At1g48100-like isoform X2 [Aegilops tauschii subsp. tauschii]
TraesCS2D03G0004900	306	260	238	0	0	0	1.568902	1.286889	1.262404	0	0	0	1.05E-14	-9.589569477	down	[M]	Cell wall/membrane/envelope biogenesis	Molecular Function: protein kinase activity (GO:0004672);; Molecular Function: calcium ion binding (GO:0005509);; Molecular Function: ATP binding (GO:0005524);; Cellular Component: integral component of membrane (GO:0016021);; Molecular Function: polysaccharide binding (GO:0030247);;	K23544|7.3e-61|brp:103842861|K23544 serine incorporator 1/3 | (RefSeq) serine incorporator 3	--	--	--	Protein kinase domain	Wall-associated receptor kinase 2 OS=Arabidopsis thaliana OX=3702 GN=WAK2 PE=1 SV=1	--	--	wall-associated receptor kinase 2-like [Aegilops tauschii subsp. tauschii]
TraesCS3A03G1021500	228	316	257	0	0	0	1.37636	1.841971	1.605131	0	0	0	1.16E-14	-9.581981113	down	--	--	Cellular Component: integral component of membrane (GO:0016021);; Molecular Function: protein-cysteine S-palmitoyltransferase activity (GO:0019706);;	K18932|3.3e-143|brp:103854281|K18932 palmitoyltransferase [EC:2.3.1.225] | (RefSeq) probable protein S-acyltransferase 7	--	[R]	General function prediction only	DHHC palmitoyltransferase	Probable protein S-acyltransferase 7 OS=Arabidopsis thaliana OX=3702 GN=PAT07 PE=1 SV=1	O	Posttranslational modification, protein turnover, chaperones	probable protein S-acyltransferase 7 [Aegilops tauschii subsp. tauschii]
TraesCS6D03G0018800	244	219	317	0	0	0	1.859425	1.608974	2.493809	0	0	0	1.78E-14	-9.557345016	down	[IR]	Lipid transport and metabolism;; General function prediction only	Molecular Function: hydrolase activity, acting on ester bonds (GO:0016788);;	--	--	--	--	GDSL-like Lipase/Acylhydrolase	GDSL esterase/lipase At1g28580 OS=Arabidopsis thaliana OX=3702 GN=At1g28580 PE=2 SV=1	S	Function unknown	GDSL esterase/lipase At5g45910-like [Aegilops tauschii subsp. tauschii]
TraesCS1B03G0968800	223	290	272	0	0	0	1.727324	2.137204	2.152865	0	0	0	1.40E-14	-9.556435924	down	[GI]	Carbohydrate transport and metabolism;; Lipid transport and metabolism	Molecular Function: pectinesterase activity (GO:0030599);; Biological Process: cell wall modification (GO:0042545);; Molecular Function: aspartyl esterase activity (GO:0045330);; Biological Process: pectin catabolic process (GO:0045490);;	K01051|1.6e-209|ats:109773080|K01051 pectinesterase [EC:3.1.1.11] | (RefSeq) LOC109773080; probable pectinesterase 53	Pentose and glucuronate interconversions (ko00040)	--	--	Pectinesterase	Probable pectinesterase 53 OS=Arabidopsis thaliana OX=3702 GN=PME53 PE=2 SV=1	G	Carbohydrate transport and metabolism	unnamed protein product [Triticum turgidum subsp. durum]
NewGene_17276	289	251	238	0	0	0	0.97596	0.995102	1.346041	0	0	0	1.46E-14	-9.542989649	down	--	--	--	--	--	--	--	--	--	S	Function unknown	hypothetical protein D1007_23833 [Hordeum vulgare]
TraesCS5D03G1172300	199	401	184	0	0	0	0.902793	1.755788	0.862595	0	0	0	3.49E-14	-9.536785329	down	--	--	Molecular Function: DNA binding (GO:0003677);; Cellular Component: nucleus (GO:0005634);; Biological Process: regulation of transcription, DNA-templated (GO:0006355);;	K00928|9.6e-22|dosa:Os03t0850400-01|K00928 aspartate kinase [EC:2.7.2.4] | (RefSeq) Os03g0850400; Similar to Aspartokinase.	Glycine, serine and threonine metabolism (ko00260);; Monobactam biosynthesis (ko00261);; Cysteine and methionine metabolism (ko00270);; Lysine biosynthesis (ko00300);; 2-Oxocarboxylic acid metabolism (ko01210);; Biosynthesis of amino acids (ko01230)	--	--	No apical meristem (NAM) protein	--	--	--	uncharacterized protein LOC109754076 isoform X2 [Aegilops tauschii subsp. tauschii]
TraesCS6A03G0675300	288	255	232	0	0	0	2.124734	1.812402	1.767264	0	0	0	1.53E-14	-9.536506961	down	--	--	Cellular Component: extracellular region (GO:0005576);; Biological Process: sexual reproduction (GO:0019953);;	K20628|3.6e-67|pvu:PHAVU_007G235300g|K20628 expansin | (RefSeq) hypothetical protein	--	--	--	Expansin C-terminal domain	Expansin-B11 OS=Oryza sativa subsp. japonica OX=39947 GN=EXPB11 PE=2 SV=1	S	Function unknown	Expansin-B11 [Triticum urartu]
TraesCS7A03G0916200	249	299	226	0	0	0	2.050725	2.374974	1.922507	0	0	0	1.60E-14	-9.530662028	down	--	--	Molecular Function: DNA binding (GO:0003677);; Molecular Function: DNA-binding transcription factor activity (GO:0003700);; Cellular Component: nucleus (GO:0005634);;	K13434|5.4e-18|hbr:110642635|K13434 pathogenesis-related genes transcriptional activator PTI6 | (RefSeq) pathogenesis-related genes transcriptional activator PTI6-like	Plant-pathogen interaction (ko04626)	--	--	AP2 domain	Ethylene-responsive transcription factor WIN1 OS=Arabidopsis thaliana OX=3702 GN=WIN1 PE=2 SV=1	K	Transcription	putative ethylene-responsive transcription factor [Hordeum vulgare subsp. vulgare]
TraesCS1B03G1195100	249	269	252	0	0	0	1.69475	1.764761	1.773283	0	0	0	1.55E-14	-9.528227048	down	[H]	Coenzyme transport and metabolism	Molecular Function: catalytic activity (GO:0003824);; Biological Process: biosynthetic process (GO:0009058);; Molecular Function: pyridoxal phosphate binding (GO:0030170);;	K00652|8.4e-180|osa:4327870|K00652 8-amino-7-oxononanoate synthase [EC:2.3.1.47] | (RefSeq) 8-amino-7-oxononanoate synthase isoform X1	Biotin metabolism (ko00780)	[E]	Amino acid transport and metabolism	Aminotransferase class I and II	8-amino-7-oxononanoate synthase OS=Arabidopsis thaliana OX=3702 GN=BIOF PE=1 SV=2	E	Amino acid transport and metabolism	unnamed protein product [Triticum turgidum subsp. durum]
NewGene_33760	220	288	261	0	0	0	1.621721	2.048528	1.991224	0	0	0	1.75E-14	-9.525851194	down	--	--	--	K01593|1.08e-21|mtr:MTR_7g058700|K01593 aromatic-L-amino-acid/L-tryptophan decarboxylase [EC:4.1.1.28 4.1.1.105] | (RefSeq) tyrosine/DOPA decarboxylase	Tyrosine metabolism (ko00350);; Phenylalanine metabolism (ko00360);; Tryptophan metabolism (ko00380);; Isoquinoline alkaloid biosynthesis (ko00950);; Betalain biosynthesis (ko00965)	--	--	Protein of unknown function (DUF674)	--	L	Replication, recombination and repair	uncharacterized protein LOC109749004 [Aegilops tauschii subsp. tauschii]
TraesCS3B03G0898100	176	349	244	0	0	0	1.726555	3.306628	2.479426	0	0	0	2.99E-14	-9.519293816	down	--	--	Molecular Function: electron transfer activity (GO:0009055);; Cellular Component: integral component of membrane (GO:0016021);; Cellular Component: anchored component of plasma membrane (GO:0046658);;	--	--	--	--	Plastocyanin-like domain	Uclacyanin 1 OS=Arabidopsis thaliana OX=3702 GN=UCC1 PE=1 SV=1	S	Function unknown	unnamed protein product [Triticum turgidum subsp. durum]
TraesCS3A03G0394500	262	290	216	0	0	0	3.700485	3.945602	3.151517	0	0	0	1.76E-14	-9.519077691	down	--	--	--	K19892|3.0e-15|adu:107482787|K19892 glucan endo-1,3-beta-glucosidase 4 [EC:3.2.1.39] | (RefSeq) glucan endo-1,3-beta-glucosidase 4	Starch and sucrose metabolism (ko00500)	--	--	X8 domain	Glucan endo-1,3-beta-glucosidase 7 OS=Arabidopsis thaliana OX=3702 GN=At4g34480 PE=1 SV=2	S	Function unknown	glucan endo-1,3-beta-D-glucosidase-like [Aegilops tauschii subsp. tauschii]
TraesCS7B03G1328900	243	259	252	0	0	0	2.21623	2.27522	2.369236	0	0	0	1.96E-14	-9.498838479	down	--	--	--	--	--	--	--	--	--	T	Signal transduction mechanisms	unnamed protein product [Triticum turgidum subsp. durum]
TraesCS1A03G0070500	181	258	310	0	0	0	1.464861	2.010676	2.594714	0	0	0	3.33E-14	-9.495705536	down	[O]	Posttranslational modification, protein turnover, chaperones	Molecular Function: cysteine-type peptidase activity (GO:0008234);;	K16292|2.3e-66|gmx:102666929|K16292 KDEL-tailed cysteine endopeptidase [EC:3.4.22.-] | (RefSeq) senescence-specific cysteine protease SAG39	--	[O]	Posttranslational modification, protein turnover, chaperones	Papain family cysteine protease	Senescence-specific cysteine protease SAG12 OS=Arabidopsis thaliana OX=3702 GN=SAG12 PE=1 SV=1	O	Posttranslational modification, protein turnover, chaperones	unnamed protein product [Triticum turgidum subsp. durum]
NewGene_62230	252	293	208	0	0	0	2.108039	2.360322	1.794643	0	0	0	2.28E-14	-9.48952711	down	--	--	--	--	--	--	--	--	--	--	--	uncharacterized protein LOC109732715 [Aegilops tauschii subsp. tauschii]
NewGene_15395	202	380	176	0	0	0	0.604087	0.99302	0.492066	0	0	0	4.61E-14	-9.488564906	down	--	--	--	--	--	--	--	--	--	--	--	unnamed protein product [Triticum turgidum subsp. durum]
TraesCS1D03G0995400	241	297	214	0	0	0	2.52976	3.008113	2.316414	0	0	0	2.30E-14	-9.487942917	down	--	--	--	--	--	[TZ]	Signal transduction mechanisms;; Cytoskeleton	--	Probable protein ABIL4 OS=Oryza sativa subsp. japonica OX=39947 GN=Os05g0585400 PE=2 SV=1	--	--	probable protein ABIL4 [Aegilops tauschii subsp. tauschii]
TraesCS4D03G0116900	239	263	246	0	0	0	2.325966	2.463941	2.468349	0	0	0	2.15E-14	-9.486403792	down	[S]	Function unknown	--	K13449|4.8e-25|brp:103862255|K13449 pathogenesis-related protein 1 | (RefSeq) pathogenesis-related protein 1	MAPK signaling pathway - plant (ko04016);; Plant hormone signal transduction (ko04075);; Plant-pathogen interaction (ko04626)	[S]	Function unknown	Cysteine-rich secretory protein family	STS14 protein OS=Solanum tuberosum OX=4113 GN=STS14 PE=2 SV=1	S	Function unknown	STS14 protein-like [Aegilops tauschii subsp. tauschii]
TraesCS3D03G1054400	210	281	251	0	0	0	1.842383	2.377855	2.271737	0	0	0	2.64E-14	-9.473947743	down	[T]	Signal transduction mechanisms	Molecular Function: hydrolase activity (GO:0016787);;	--	--	[R]	General function prediction only	Calcineurin-like phosphoesterase	Probable inactive purple acid phosphatase 16 OS=Arabidopsis thaliana OX=3702 GN=PAP16 PE=2 SV=1	S	Function unknown	probable inactive purple acid phosphatase 16 [Aegilops tauschii subsp. tauschii]
TraesCS4B03G0857100	209	202	316	0	0	0	2.164849	2.022584	3.385732	0	0	0	4.52E-14	-9.458328731	down	[O]	Posttranslational modification, protein turnover, chaperones	Molecular Function: protein binding (GO:0005515);;	K00799|4.1e-127|ats:109741555|K00799 glutathione S-transferase [EC:2.5.1.18] | (RefSeq) LOC109741555; glutathione S-transferase F8, chloroplastic-like	Glutathione metabolism (ko00480)	[O]	Posttranslational modification, protein turnover, chaperones	Glutathione S-transferase, C-terminal domain	Glutathione S-transferase F8, chloroplastic OS=Arabidopsis thaliana OX=3702 GN=GSTF8 PE=1 SV=3	O	Posttranslational modification, protein turnover, chaperones	glutathione S-transferase F8, chloroplastic-like [Aegilops tauschii subsp. tauschii]
TraesCS7B03G1203400	214	322	202	0	0	0	1.423489	2.074321	1.391298	0	0	0	3.53E-14	-9.457449281	down	--	--	Molecular Function: protein binding (GO:0005515);;	--	--	--	--	F-box domain	Putative F-box/LRR-repeat protein At5g54820 OS=Arabidopsis thaliana OX=3702 GN=At5g54820 PE=4 SV=1	S	Function unknown	putative F-box/LRR-repeat protein At5g54820 isoform X2 [Aegilops tauschii subsp. tauschii]
NewGene_8568	258	250	222	0	0	0	0.955186	0.894148	0.848447	0	0	0	2.86E-14	-9.44979976	down	--	--	Cellular Component: integral component of membrane (GO:0016021);;	K11267|1.11e-39|zma:100284656|K11267 sister chromatid cohesion protein PDS5 | (RefSeq) embryogenesis transmembrane protein	--	[R]	General function prediction only	Domain of unknown function	--	S	Function unknown	uncharacterized protein LOC109787585 [Aegilops tauschii subsp. tauschii]
TraesCS4B03G0984300	198	274	251	0	0	0	1.297036	1.731855	1.705405	0	0	0	3.66E-14	-9.437229827	down	[E]	Amino acid transport and metabolism	Molecular Function: oxidoreductase activity (GO:0016491);;	K13366|7.8e-224|ats:109741342|K13366 polyamine oxidase [EC:1.5.3.14 1.5.3.16 1.5.3.-] | (RefSeq) LOC109741342; polyamine oxidase-like	Arginine and proline metabolism (ko00330);; beta-Alanine metabolism (ko00410)	[Q]	Secondary metabolites biosynthesis, transport and catabolism	Flavin containing amine oxidoreductase	Polyamine oxidase 1 OS=Zea mays OX=4577 GN=MPAO1 PE=1 SV=1	Q	Secondary metabolites biosynthesis, transport and catabolism	unnamed protein product [Triticum turgidum subsp. durum]
TraesCS4D03G0144800	223	232	264	0	0	0	3.175338	3.183162	3.876353	0	0	0	3.55E-14	-9.434162978	down	--	--	--	--	--	--	--	Gibberellin regulated protein	Peamaclein OS=Prunus persica OX=3760 PE=1 SV=1	S	Function unknown	peamaclein-like [Aegilops tauschii subsp. tauschii]
TraesCS7A03G1029900	238	228	253	0	0	0	1.90972	1.763783	2.103296	0	0	0	3.42E-14	-9.43324909	down	--	--	Molecular Function: peroxidase activity (GO:0004601);; Biological Process: response to oxidative stress (GO:0006979);; Molecular Function: heme binding (GO:0020037);; Biological Process: hydrogen peroxide catabolic process (GO:0042744);; Molecular Function: metal ion binding (GO:0046872);;	K00430|3.4e-181|ats:109740055|K00430 peroxidase [EC:1.11.1.7] | (RefSeq) LOC109740055; peroxidase A2-like	Phenylpropanoid biosynthesis (ko00940)	--	--	Peroxidase	Peroxidase 54 OS=Arabidopsis thaliana OX=3702 GN=PER54 PE=2 SV=1	Q	Secondary metabolites biosynthesis, transport and catabolism	unnamed protein product [Triticum turgidum subsp. durum]
TraesCS1B03G0651800	6850	6932	6756	3	0	13	63.766726	62.289317	65.084551	0.026336	0	0.123626	9.72E-19	-9.430222767	down	--	--	Cellular Component: extracellular region (GO:0005576);; Biological Process: sexual reproduction (GO:0019953);;	K20628|1.4e-60|pvu:PHAVU_007G235300g|K20628 expansin | (RefSeq) hypothetical protein	--	--	--	Expansin C-terminal domain	Expansin-B3 OS=Oryza sativa subsp. japonica OX=39947 GN=EXPB3 PE=2 SV=2	S	Function unknown	unnamed protein product [Triticum turgidum subsp. durum]
TraesCS2A03G0254900	261	160	285	0	0	0	1.385354	0.817449	1.563079	0	0	0	7.10E-14	-9.416587994	down	[C]	Energy production and conversion	Molecular Function: oxidoreductase activity (GO:0016491);; Molecular Function: FAD binding (GO:0071949);;	K22395|2.8e-151|sita:101776174|K22395 cinnamyl-alcohol dehydrogenase [EC:1.1.1.195] | (RefSeq) inactive tetrahydrocannabinolic acid synthase	Phenylpropanoid biosynthesis (ko00940)	--	--	FAD binding domain	Berberine bridge enzyme-like Cyn d 4 OS=Cynodon dactylon OX=28909 PE=1 SV=1	C	Energy production and conversion	berberine bridge enzyme-like 18 [Aegilops tauschii subsp. tauschii]
TraesCS6A03G0980600	202	266	237	0	0	0	1.376385	1.745132	1.671244	0	0	0	4.57E-14	-9.400063982	down	[H]	Coenzyme transport and metabolism	Molecular Function: O-methyltransferase activity (GO:0008171);; Biological Process: methylation (GO:0032259);; Molecular Function: protein dimerization activity (GO:0046983);;	K16040|4.7e-136|obr:102711544|K16040 trans-resveratrol di-O-methyltransferase [EC:2.1.1.240] | (RefSeq) probable O-methyltransferase 2	Stilbenoid, diarylheptanoid and gingerol biosynthesis (ko00945)	[R]	General function prediction only	O-methyltransferase domain	Flavonoid O-methyltransferase-like protein Os11g0303600 OS=Oryza sativa subsp. japonica OX=39947 GN=Os11g0303600 PE=2 SV=1	S	Function unknown	unnamed protein product [Triticum turgidum subsp. durum]
TraesCS2D03G0405900	220	205	273	0	0	0	1.162287	1.048298	1.494679	0	0	0	5.48E-14	-9.395063883	down	--	--	--	--	--	--	--	NPH3 family	BTB/POZ domain-containing protein At3g49900 OS=Arabidopsis thaliana OX=3702 GN=At3g49900 PE=3 SV=1	S	Function unknown	BTB/POZ domain-containing protein At3g49900 [Aegilops tauschii subsp. tauschii]
TraesCS6A03G0646900	269	162	263	0	0	0	2.248023	1.310183	2.274548	0	0	0	7.91E-14	-9.389419427	down	--	--	Cellular Component: extracellular region (GO:0005576);; Biological Process: sexual reproduction (GO:0019953);;	K20628|1.8e-145|ats:109765456|K20628 expansin | (RefSeq) LOC109765456; expansin-B16	--	--	--	Expansin C-terminal domain	Expansin-B16 OS=Oryza sativa subsp. japonica OX=39947 GN=EXPB16 PE=3 SV=1	S	Function unknown	expansin-B16 [Aegilops tauschii subsp. tauschii]
TraesCS3D03G0076100	215	214	266	0	0	0	0.99311	0.952332	1.269897	0	0	0	5.47E-14	-9.387321972	down	[T]	Signal transduction mechanisms	Molecular Function: protein kinase activity (GO:0004672);; Molecular Function: ATP binding (GO:0005524);; Cellular Component: integral component of membrane (GO:0016021);;	K13415|1.1e-47|atr:18432040|K13415 protein brassinosteroid insensitive 1 [EC:2.7.10.1 2.7.11.1] | (RefSeq) systemin receptor SR160	Plant hormone signal transduction (ko04075)	--	--	Protein kinase domain	Probable leucine-rich repeat receptor-like protein kinase At1g68400 OS=Arabidopsis thaliana OX=3702 GN=At1g68400 PE=1 SV=1	T	Signal transduction mechanisms	probable leucine-rich repeat receptor-like protein kinase At1g68400 [Aegilops tauschii subsp. tauschii]
TraesCS2A03G0889800	193	265	240	0	0	0	1.418264	1.884093	1.825902	0	0	0	5.32E-14	-9.386150921	down	[T]	Signal transduction mechanisms	Molecular Function: acid phosphatase activity (GO:0003993);; Molecular Function: metal ion binding (GO:0046872);;	K14379|1.3e-177|ats:109749370|K14379 tartrate-resistant acid phosphatase type 5 [EC:3.1.3.2] | (RefSeq) LOC109749370; purple acid phosphatase 3-like	Riboflavin metabolism (ko00740)	[O]	Posttranslational modification, protein turnover, chaperones	Calcineurin-like phosphoesterase	Purple acid phosphatase 3 OS=Arabidopsis thaliana OX=3702 GN=PAP3 PE=2 SV=1	G	Carbohydrate transport and metabolism	unnamed protein product [Triticum turgidum subsp. durum]
NewGene_83650	187	297	212	0	0	0	2.302155	3.535703	2.698092	0	0	0	6.47E-14	-9.376017936	down	--	--	--	--	--	--	--	--	23 kDa jasmonate-induced protein OS=Hordeum vulgare OX=4513 PE=2 SV=1	S	Function unknown	unnamed protein product [Triticum aestivum]
TraesCSU03G0021700	239	244	204	0	0	0	2.214638	2.17633	1.951355	0	0	0	5.64E-14	-9.360884628	down	--	--	--	--	--	--	--	Pollen protein Ole e 1 like	--	S	Function unknown	proline-rich protein 4-like [Aegilops tauschii subsp. tauschii]
TraesCS4B03G0855500	259	222	203	0	0	0	1.560421	1.293835	1.265779	0	0	0	6.21E-14	-9.356362847	down	[IQ]	Lipid transport and metabolism;; Secondary metabolites biosynthesis, transport and catabolism	Molecular Function: catalytic activity (GO:0003824);;	K23618|2.5e-150|pop:7458915|K23618 acyl-activating enzyme 11/12 [EC:6.2.1.2 6.2.1.-] | (RefSeq) butyrate--CoA ligase AAE11, peroxisomal	--	[I]	Lipid transport and metabolism	AMP-binding enzyme	Probable acyl-activating enzyme 1, peroxisomal OS=Arabidopsis thaliana OX=3702 GN=AAE1 PE=2 SV=1	I	Lipid transport and metabolism	hypothetical protein GQ55_9G625000 [Panicum hallii var. hallii]
TraesCS2B03G0417600	214	252	217	0	0	0	1.462994	1.662071	1.536458	0	0	0	6.01E-14	-9.353326213	down	[IR]	Lipid transport and metabolism;; General function prediction only	Molecular Function: hydrolase activity, acting on ester bonds (GO:0016788);;	K01206|8.4e-43|thj:104825554|K01206 alpha-L-fucosidase [EC:3.2.1.51] | (RefSeq) alpha-L-fucosidase 3	Other glycan degradation (ko00511)	--	--	GDSL-like Lipase/Acylhydrolase	GDSL esterase/lipase At1g31550 OS=Arabidopsis thaliana OX=3702 GN=At1g31550 PE=2 SV=1	S	Function unknown	unnamed protein product [Triticum turgidum subsp. durum]
TraesCS5D03G1027500	174	228	272	0	0	0	1.166438	1.478268	1.89087	0	0	0	9.26E-14	-9.34298552	down	[G]	Carbohydrate transport and metabolism	Molecular Function: UDP-glycosyltransferase activity (GO:0008194);;	K18823|1.7e-87|lja:Lj4g3v0338060.1|K18823 soyasaponin III rhamnosyltransferase [EC:2.4.1.273] | (RefSeq) Lj4g3v0338060.1; -	--	[GC]	Carbohydrate transport and metabolism;; Energy production and conversion	UDP-glucoronosyl and UDP-glucosyl transferase	Putative UDP-rhamnose:rhamnosyltransferase 1 OS=Fragaria ananassa OX=3747 GN=GT4 PE=2 SV=1	--	--	UDP-glycosyltransferase 91C1-like [Aegilops tauschii subsp. tauschii]
TraesCS3A03G0385300	749	792	894	2	0	0	22.532541	22.954153	27.781082	0.049259	0	0	8.72E-19	-9.336329542	down	--	--	--	--	--	--	--	Male Flower Specific protein 18	MFS18 protein OS=Zea mays OX=4577 GN=MFS18 PE=2 SV=1	S	Function unknown	structural protein [Hordeum vulgare]
TraesCS7A03G0198000	190	249	228	0	0	0	1.627755	2.057189	2.018638	0	0	0	8.40E-14	-9.320821658	down	--	--	Cellular Component: nucleus (GO:0005634);; Biological Process: regulation of transcription, DNA-templated (GO:0006355);; Molecular Function: sequence-specific DNA binding (GO:0043565);;	K09338|2.0e-80|ats:109755558|K09338 homeobox-leucine zipper protein | (RefSeq) LOC109755558; homeobox-leucine zipper protein HOX2-like	--	[K]	Transcription	Homeodomain	Homeobox-leucine zipper protein HOX28 OS=Oryza sativa subsp. indica OX=39946 GN=HOX28 PE=2 SV=2	K	Transcription	homeodomain-leucine zipper transcription factor TaHDZipII-1 [Hordeum vulgare]
TraesCS6A03G0462900	1621	1620	1545	2	2	0	5.658915	5.456419	5.575193	0.006327	0.008175	0	3.39E-36	-9.30665782	down	[G]	Carbohydrate transport and metabolism	Molecular Function: beta-galactosidase activity (GO:0004565);; Biological Process: carbohydrate metabolic process (GO:0005975);;	K12309|4.8e-286|bna:106418278|K12309 beta-galactosidase [EC:3.2.1.23] | (RefSeq) beta-galactosidase 2 isoform X1	Galactose metabolism (ko00052);; Other glycan degradation (ko00511);; Glycosaminoglycan degradation (ko00531);; Sphingolipid metabolism (ko00600);; Glycosphingolipid biosynthesis - ganglio series (ko00604)	[G]	Carbohydrate transport and metabolism	Glycosyl hydrolases family 35	Beta-galactosidase 4 OS=Oryza sativa subsp. japonica OX=39947 GN=Os02g0219200 PE=2 SV=1	G	Carbohydrate transport and metabolism	unnamed protein product [Triticum turgidum subsp. durum]
TraesCS1D03G0553400	731	740	906	0	0	2	5.111636	4.995997	6.553146	0	0	0.013606	1.34E-18	-9.304260361	down	--	--	Cellular Component: nucleus (GO:0005634);; Biological Process: regulation of transcription, DNA-templated (GO:0006355);; Molecular Function: zinc ion binding (GO:0008270);; Molecular Function: sequence-specific DNA binding (GO:0043565);;	K21630|1.9e-25|cmax:111478040|K21630 GATA-type zinc finger protein 1 | (RefSeq) GATA transcription factor 6-like	--	[K]	Transcription	GATA zinc finger	GATA transcription factor 4 OS=Arabidopsis thaliana OX=3702 GN=GATA4 PE=2 SV=1	K	Transcription	GATA transcription factor 2-like [Aegilops tauschii subsp. tauschii]
TraesCS5D03G0239900	218	268	176	0	0	0	1.57594	1.874753	1.315768	0	0	0	1.02E-13	-9.3019223	down	--	--	Cellular Component: integral component of membrane (GO:0016021);;	K19476|4.5e-65|cic:CICLE_v10026997mg|K19476 vacuolar protein sorting-associated protein IST1 | (RefSeq) hypothetical protein	Endocytosis (ko04144)	[E]	Amino acid transport and metabolism	Transmembrane amino acid transporter protein	Lysine histidine transporter-like 8 OS=Arabidopsis thaliana OX=3702 GN=AATL1 PE=1 SV=1	E	Amino acid transport and metabolism	lysine histidine transporter-like 8 [Aegilops tauschii subsp. tauschii]
TraesCS1A03G0770200	213	190	246	0	0	0	2.465357	2.121802	2.937962	0	0	0	1.17E-13	-9.28912184	down	[E]	Amino acid transport and metabolism	Molecular Function: folic acid binding (GO:0005542);; Molecular Function: transferase activity (GO:0016740);;	--	--	--	--	Formiminotransferase domain, N-terminal subdomain	--	E	Amino acid transport and metabolism	unnamed protein product [Triticum turgidum subsp. durum]
TraesCS1B03G0762200	248	207	195	0	0	0	1.757216	1.418111	1.426888	0	0	0	1.09E-13	-9.283426771	down	[IR]	Lipid transport and metabolism;; General function prediction only	Molecular Function: hydrolase activity, acting on ester bonds (GO:0016788);;	K00679|1.9e-42|cic:CICLE_v10027727mg|K00679 phospholipid:diacylglycerol acyltransferase [EC:2.3.1.158] | (RefSeq) hypothetical protein	Glycerolipid metabolism (ko00561)	--	--	GDSL-like Lipase/Acylhydrolase	GDSL esterase/lipase At1g71691 OS=Arabidopsis thaliana OX=3702 GN=At1g71691 PE=2 SV=1	I	Lipid transport and metabolism	GDSL esterase/lipase At1g71691-like [Aegilops tauschii subsp. tauschii]
TraesCS4D03G0829000	229	207	212	0	0	0	1.171382	1.022928	1.121799	0	0	0	1.06E-13	-9.28111567	down	[E]	Amino acid transport and metabolism	Biological Process: oligopeptide transport (GO:0006857);; Cellular Component: integral component of membrane (GO:0016021);; Molecular Function: transmembrane transporter activity (GO:0022857);;	K14638|7.5e-131|bdi:100837483|K14638 solute carrier family 15 (peptide/histidine transporter), member 3/4 | (RefSeq) protein NRT1/ PTR FAMILY 8.2	--	[E]	Amino acid transport and metabolism	POT family	Protein NRT1/ PTR FAMILY 6.3 OS=Arabidopsis thaliana OX=3702 GN=NPF6.3 PE=1 SV=1	E	Amino acid transport and metabolism	protein NRT1/ PTR FAMILY 6.3-like [Aegilops tauschii subsp. tauschii]
TraesCS6B03G1198700	229	184	231	0	0	0	2.726459	2.150044	2.863451	0	0	0	1.26E-13	-9.276731926	down	--	--	--	--	--	--	--	--	--	--	--	uncharacterized protein LOC109752524 isoform X4 [Aegilops tauschii subsp. tauschii]
TraesCS3A03G0075100	258	226	162	0	0	0	1.150071	0.9696	0.745112	0	0	0	1.43E-13	-9.26865153	down	[T]	Signal transduction mechanisms	Molecular Function: protein kinase activity (GO:0004672);; Molecular Function: ATP binding (GO:0005524);; Cellular Component: integral component of membrane (GO:0016021);;	K13415|1.8e-48|atr:18432040|K13415 protein brassinosteroid insensitive 1 [EC:2.7.10.1 2.7.11.1] | (RefSeq) systemin receptor SR160	Plant hormone signal transduction (ko04075)	--	--	Protein kinase domain	Probable leucine-rich repeat receptor-like protein kinase At1g68400 OS=Arabidopsis thaliana OX=3702 GN=At1g68400 PE=1 SV=1	T	Signal transduction mechanisms	probable leucine-rich repeat receptor-like protein kinase At1g68400 [Aegilops tauschii subsp. tauschii]
TraesCS6A03G0629400	225	167	246	0	0	0	1.500877	1.069349	1.695498	0	0	0	1.61E-13	-9.266847618	down	--	--	--	--	--	--	--	--	Uncharacterized protein At4g06744 OS=Arabidopsis thaliana OX=3702 GN=At4g06744 PE=2 SV=1	S	Function unknown	unnamed protein product [Triticum turgidum subsp. durum]
NewGene_14211	176	278	184	0	0	0	0.712011	1.202652	0.746854	0	0	0	1.72E-13	-9.2486273	down	--	--	--	--	--	--	--	--	--	--	--	unnamed protein product [Triticum turgidum subsp. durum]
TraesCS4D03G0760800	216	245	174	0	0	0	2.098185	2.298882	1.75211	0	0	0	1.48E-13	-9.24365152	down	[O]	Posttranslational modification, protein turnover, chaperones	Molecular Function: protein binding (GO:0005515);;	K00799|2.4e-127|ats:109741555|K00799 glutathione S-transferase [EC:2.5.1.18] | (RefSeq) LOC109741555; glutathione S-transferase F8, chloroplastic-like	Glutathione metabolism (ko00480)	[O]	Posttranslational modification, protein turnover, chaperones	Glutathione S-transferase, C-terminal domain	Glutathione S-transferase F8, chloroplastic OS=Arabidopsis thaliana OX=3702 GN=GSTF8 PE=1 SV=3	O	Posttranslational modification, protein turnover, chaperones	glutathione S-transferase F8, chloroplastic-like [Aegilops tauschii subsp. tauschii]
TraesCS6A03G1041300	252	174	203	0	0	0	3.382224	2.238343	2.81073	0	0	0	1.79E-13	-9.240368382	down	--	--	Cellular Component: integral component of membrane (GO:0016021);; Biological Process: endoplasmic reticulum tubular network organization (GO:0071786);;	K23292|1.4e-12|mus:103970161|K23292 endoplasmic reticulum junction formation protein lunapark | (RefSeq) uncharacterized protein At2g24330-like	--	--	--	--	--	--	--	unnamed protein product [Triticum turgidum subsp. durum]
TraesCS7B03G0301100	1378	1533	1591	0	4	0	22.502851	24.151566	26.860239	0	0.073931	0	2.68E-35	-9.220502538	down	--	--	Biological Process: response to acid chemical (GO:0001101);; Cellular Component: cellular_component (GO:0005575);; Cellular Component: cell-cell junction (GO:0005911);; Biological Process: response to stress (GO:0006950);; Biological Process: biological_process (GO:0008150);; Biological Process: response to temperature stimulus (GO:0009266);; Biological Process: response to heat (GO:0009408);; Ce…	K03860|2.0e-25|nnu:104608881|K03860 phosphatidylinositol N-acetylglucosaminyltransferase subunit Q | (RefSeq) N-acetylglucosaminyl-phosphatidylinositol biosynthetic protein gpi1-like	Glycosylphosphatidylinositol (GPI)-anchor biosynthesis (ko00563)	--	--	Gibberellin regulated protein	Gibberellin-regulated protein 5 OS=Arabidopsis thaliana OX=3702 GN=GASA5 PE=2 SV=1	S	Function unknown	GASR7 [Triticum aestivum]
TraesCS3D03G0056600	207	162	245	0	0	0	1.358079	1.023394	1.658631	0	0	0	2.49E-13	-9.212497025	down	--	--	Biological Process: metal ion transport (GO:0030001);; Molecular Function: metal ion binding (GO:0046872);;	K18081|1.3e-06|smo:SELMODRAFT_437478|K18081 myotubularin-related protein 1/2 [EC:3.1.3.64 3.1.3.95] | (RefSeq) hypothetical protein	Inositol phosphate metabolism (ko00562);; Phosphatidylinositol signaling system (ko04070)	[P]	Inorganic ion transport and metabolism	Heavy-metal-associated domain	Heavy metal-associated isoprenylated plant protein 37 OS=Arabidopsis thaliana OX=3702 GN=HIPP37 PE=2 SV=1	P	Inorganic ion transport and metabolism	heavy metal-associated isoprenylated plant protein 32 [Aegilops tauschii subsp. tauschii]
TraesCS1A03G0045700	241	166	205	0	0	0	6.348082	4.222219	5.590405	0	0	0	2.41E-13	-9.202149812	down	--	--	Biological Process: defense response (GO:0006952);;	--	--	--	--	--	--	--	--	probable thionin-2.3 [Aegilops tauschii subsp. tauschii]
TraesCS6A03G0441500	778	703	732	0	0	2	6.148228	5.358394	5.978236	0	0	0.011859	2.89E-18	-9.196532441	down	--	--	--	K03097|3.2e-07|aip:107623262|K03097 casein kinase II subunit alpha [EC:2.7.11.1] | (RefSeq) casein kinase II subunit alpha-like isoform X2	Ribosome biogenesis in eukaryotes (ko03008);; Circadian rhythm - plant (ko04712)	--	--	Protein of unknown function (DUF642)	--	S	Function unknown	hypothetical protein D1007_13626 [Hordeum vulgare]
TraesCS7B03G1329600	229	252	136	0	0	0	2.43783	2.588095	1.489767	0	0	0	2.95E-13	-9.196372656	down	--	--	--	--	--	--	--	--	--	T	Signal transduction mechanisms	unnamed protein product [Triticum turgidum subsp. durum]
TraesCS2A03G1104400	234	192	184	0	0	0	1.341192	1.059824	1.090588	0	0	0	2.21E-13	-9.19214789	down	--	--	Molecular Function: protein binding (GO:0005515);; Cellular Component: cellular_component (GO:0005575);; Cellular Component: intracellular (GO:0005622);; Cellular Component: obsolete cell (GO:0005623);; Cellular Component: cytoplasm (GO:0005737);; Cellular Component: cytosol (GO:0005829);; Cellular Component: cytoskeleton (GO:0005856);; Cellular Component: microtubule associated complex (GO:00058…	--	--	--	--	Protein of unknown function (DUF4005)	Protein IQ-DOMAIN 20 OS=Arabidopsis thaliana OX=3702 GN=IQD20 PE=1 SV=1	S	Function unknown	unnamed protein product [Triticum turgidum subsp. durum]
TraesCS7A03G0091500	161	226	218	0	0	0	0.572609	0.796862	0.803352	0	0	0	2.67E-13	-9.181558534	down	[M]	Cell wall/membrane/envelope biogenesis	Biological Process: sucrose metabolic process (GO:0005985);; Molecular Function: sucrose synthase activity (GO:0016157);;	K00695|0.0e+00|ats:109779202|K00695 sucrose synthase [EC:2.4.1.13] | (RefSeq) LOC109779202; sucrose synthase 1	Starch and sucrose metabolism (ko00500)	[M]	Cell wall/membrane/envelope biogenesis	Sucrose synthase	Sucrose synthase 1 OS=Oryza sativa subsp. japonica OX=39947 GN=SUS1 PE=1 SV=1	M	Cell wall/membrane/envelope biogenesis	unnamed protein product [Triticum turgidum subsp. durum]
TraesCS2A03G0123900	208	204	189	0	0	0	2.142807	2.026626	2.014189	0	0	0	2.38E-13	-9.170284562	down	--	--	--	--	--	--	--	Pollen protein Ole e 1 like	--	S	Function unknown	hypothetical protein TRIUR3_00672 [Triticum urartu]
TraesCS1A03G0938000	179	206	212	0	0	0	1.079232	1.195043	1.320102	0	0	0	2.69E-13	-9.16360353	down	--	--	Cellular Component: integral component of membrane (GO:0016021);; Molecular Function: metal ion binding (GO:0046872);; Biological Process: oxidation-reduction process (GO:0055114);;	--	--	[T]	Signal transduction mechanisms	Eukaryotic cytochrome b561	Cytochrome b561 and DOMON domain-containing protein At3g61750 OS=Arabidopsis thaliana OX=3702 GN=At3g61750 PE=3 SV=1	T	Signal transduction mechanisms	cytochrome b561 and DOMON domain-containing protein At3g61750-like [Aegilops tauschii subsp. tauschii]
TraesCS1A03G0304400	216	212	170	0	0	0	1.285994	1.208698	1.05404	0	0	0	2.69E-13	-9.159731625	down	--	--	Molecular Function: protein binding (GO:0005515);; Cellular Component: cellular_component (GO:0005575);; Cellular Component: intracellular (GO:0005622);; Cellular Component: obsolete cell (GO:0005623);; Cellular Component: cytoplasm (GO:0005737);; Cellular Component: cytosol (GO:0005829);; Cellular Component: cytoskeleton (GO:0005856);; Cellular Component: microtubule associated complex (GO:00058…	--	--	--	--	Protein of unknown function (DUF4005)	--	S	Function unknown	unnamed protein product [Triticum turgidum subsp. durum]
TraesCS5D03G1209100	192	191	211	0	0	0	1.441914	1.377892	1.63539	0	0	0	2.78E-13	-9.157726759	down	[S]	Function unknown	--	--	--	--	--	Carbohydrate esterase, sialic acid-specific acetylesterase	Probable carbohydrate esterase At4g34215 OS=Arabidopsis thaliana OX=3702 GN=At4g34215 PE=1 SV=2	S	Function unknown	probable carbohydrate esterase At4g34215 [Aegilops tauschii subsp. tauschii]
TraesCS2B03G0241100	189	248	160	0	0	0	1.443477	1.829839	1.275953	0	0	0	3.22E-13	-9.152366446	down	[R]	General function prediction only	Molecular Function: molecular_function (GO:0003674);; Molecular Function: catalytic activity (GO:0003824);; Cellular Component: cellular_component (GO:0005575);; Cellular Component: cell-cell junction (GO:0005911);; Biological Process: cellular aromatic compound metabolic process (GO:0006725);; Biological Process: biological_process (GO:0008150);; Biological Process: metabolic process (GO:0008152…	K21568|2.6e-164|ats:109785846|K21568 pinoresinol/lariciresinol reductase [EC:1.23.1.1 1.23.1.2 1.23.1.3 1.23.1.4] | (RefSeq) LOC109785846; isoflavone reductase homolog isoform X1	Biosynthesis of various secondary metabolites - part 2 (ko00998)	--	--	NmrA-like family	Isoflavone reductase homolog OS=Lupinus albus OX=3870 PE=2 SV=1	S	Function unknown	unnamed protein product [Triticum turgidum subsp. durum]
TraesCS1D03G0669200	200	142	237	0	0	0	0.951862	0.651121	1.169799	0	0	0	5.31E-13	-9.129780806	down	--	--	--	--	--	--	--	Protein of unknown function (DUF740)	Protein OCTOPUS-like OS=Arabidopsis thaliana OX=3702 GN=OPSL1 PE=2 SV=1	S	Function unknown	UPF0503 protein At3g09070, chloroplastic-like [Aegilops tauschii subsp. tauschii]
TraesCS4A03G0135800	189	156	230	0	0	0	2.050217	1.629031	2.579177	0	0	0	4.91E-13	-9.117447023	down	--	--	--	--	--	--	--	Pollen protein Ole e 1 like	--	S	Function unknown	unnamed protein product [Triticum turgidum subsp. durum]
TraesCS3A03G0974500	209	167	201	0	0	0	7.156614	5.505895	7.113619	0	0	0	4.08E-13	-9.117181837	down	--	--	Molecular Function: fatty acid binding (GO:0005504);; Biological Process: systemic acquired resistance (GO:0009627);;	--	--	--	--	Probable lipid transfer	--	S	Function unknown	hypothetical protein TRIUR3_04465 [Triticum urartu]
TraesCS5A03G1242700	168	160	242	0	0	0	1.396789	1.27992	2.081651	0	0	0	5.87E-13	-9.106301343	down	[R]	General function prediction only	Molecular Function: acid phosphatase activity (GO:0003993);;	K20728|4.4e-54|thj:104814965|K20728 vegetative storage protein 2 | (RefSeq) vegetative storage protein 2-like	MAPK signaling pathway - plant (ko04016)	--	--	HAD superfamily, subfamily IIIB (Acid phosphatase)	Stem 28 kDa glycoprotein OS=Glycine max OX=3847 GN=VSPA PE=2 SV=1	S	Function unknown	unnamed protein product [Triticum turgidum subsp. durum]
TraesCS1D03G0913700	175	218	179	0	0	0	1.145937	1.376097	1.214636	0	0	0	4.32E-13	-9.096350882	down	--	--	Cellular Component: integral component of membrane (GO:0016021);; Molecular Function: metal ion binding (GO:0046872);; Biological Process: oxidation-reduction process (GO:0055114);;	--	--	[T]	Signal transduction mechanisms	Eukaryotic cytochrome b561	Cytochrome b561 and DOMON domain-containing protein At3g61750 OS=Arabidopsis thaliana OX=3702 GN=At3g61750 PE=3 SV=1	T	Signal transduction mechanisms	cytochrome b561 and DOMON domain-containing protein At3g61750-like [Aegilops tauschii subsp. tauschii]
TraesCS7D03G0472300	212	187	171	0	0	0	0.996449	0.845262	0.826092	0	0	0	4.45E-13	-9.093381905	down	[R]	General function prediction only	--	K03549|2.8e-76|csat:104769726|K03549 KUP system potassium uptake protein | (RefSeq) potassium transporter 8-like isoform X1	--	--	--	NHL repeat	--	S	Function unknown	uncharacterized protein LOC109770087 [Aegilops tauschii subsp. tauschii]
TraesCS2A03G0925300	164	225	179	0	0	0	1.892504	2.509593	2.134887	0	0	0	4.99E-13	-9.085514328	down	--	--	--	--	--	[U]	Intracellular trafficking, secretion, and vesicular transport	--	--	U	Intracellular trafficking, secretion, and vesicular transport	uncharacterized protein LOC109750222 [Aegilops tauschii subsp. tauschii]
TraesCS7B03G0934800	204	153	205	0	0	0	1.032367	0.745424	1.074401	0	0	0	5.88E-13	-9.081533712	down	--	--	--	--	--	[S]	Function unknown	Armadillo/beta-catenin-like repeat	--	S	Function unknown	uncharacterized protein LOC109779676 [Aegilops tauschii subsp. tauschii]
NewGene_72603	214	192	160	0	0	0	1.4627	1.270847	1.130317	0	0	0	5.02E-13	-9.08116091	down	--	--	Cellular Component: integral component of membrane (GO:0016021);;	--	--	--	--	--	--	--	--	hypothetical protein TRIUR3_16834 [Triticum urartu]
TraesCS4A03G0914000	174	208	168	0	0	0	0.730227	0.844013	0.729868	0	0	0	6.54E-13	-9.039336008	down	[T]	Signal transduction mechanisms	Molecular Function: protein kinase activity (GO:0004672);; Molecular Function: ATP binding (GO:0005524);; Cellular Component: integral component of membrane (GO:0016021);;	K13416|4.6e-42|gra:105779798|K13416 brassinosteroid insensitive 1-associated receptor kinase 1 [EC:2.7.10.1 2.7.11.1] | (RefSeq) BRASSINOSTEROID INSENSITIVE 1-associated receptor kinase 1-like	MAPK signaling pathway - plant (ko04016);; Plant hormone signal transduction (ko04075);; Plant-pathogen interaction (ko04626)	--	--	Protein tyrosine and serine/threonine kinase	Proline-rich receptor-like protein kinase PERK9 OS=Arabidopsis thaliana OX=3702 GN=PERK9 PE=1 SV=1	T	Signal transduction mechanisms	unnamed protein product [Triticum turgidum subsp. durum]
TraesCS2B03G0167200	183	210	155	0	0	0	1.01445	1.126233	0.888609	0	0	0	7.11E-13	-9.031948156	down	[G]	Carbohydrate transport and metabolism	Molecular Function: hydrolase activity, hydrolyzing O-glycosyl compounds (GO:0004553);; Biological Process: carbohydrate metabolic process (GO:0005975);;	K01181|3.2e-75|nta:107811288|K01181 endo-1,4-beta-xylanase [EC:3.2.1.8] | (RefSeq) probable endo-1,4-beta-xylanase C	--	--	--	Glycosyl hydrolase family 10	Endo-1,4-beta-xylanase 5-like OS=Arabidopsis thaliana OX=3702 GN=At4g33820 PE=2 SV=1	G	Carbohydrate transport and metabolism	uncharacterized protein LOC109745017 [Aegilops tauschii subsp. tauschii]
TraesCS7B03G1275100	195	141	206	0	0	0	0.551433	0.38441	0.600216	0	0	0	9.35E-13	-9.031221484	down	[R]	General function prediction only	Molecular Function: ADP binding (GO:0043531);;	K15078|1.1e-62|tcc:18614561|K15078 structure-specific endonuclease subunit SLX1 [EC:3.6.1.-] | (RefSeq) putative disease resistance protein RGA3	--	[T]	Signal transduction mechanisms	NB-ARC domain	Putative disease resistance protein RGA1 OS=Solanum bulbocastanum OX=147425 GN=RGA1 PE=2 SV=2	T	Signal transduction mechanisms	unnamed protein product [Triticum turgidum subsp. durum]
TraesCS4B03G0220300	179	160	203	0	0	0	2.259319	1.956468	2.661673	0	0	0	8.09E-13	-9.028678268	down	--	--	Cellular Component: apoplast (GO:0048046);;	K01870|1.5e-34|csat:104723377|K01870 isoleucyl-tRNA synthetase [EC:6.1.1.5] | (RefSeq) isoleucine--tRNA ligase, chloroplastic/mitochondrial-like	Aminoacyl-tRNA biosynthesis (ko00970)	--	--	Dirigent-like protein	Dirigent protein 21 OS=Arabidopsis thaliana OX=3702 GN=DIR21 PE=3 SV=1	S	Function unknown	dirigent protein 22-like [Aegilops tauschii subsp. tauschii]
TraesCS5B03G0624000	198	161	184	0	0	0	3.577823	2.738521	3.403738	0	0	0	7.68E-13	-9.028374685	down	--	--	Molecular Function: cyclin-dependent protein serine/threonine kinase inhibitor activity (GO:0004861);; Cellular Component: nucleus (GO:0005634);; Biological Process: cell cycle arrest (GO:0007050);;	--	--	--	--	Cyclin-dependent kinase inhibitor	Cyclin-dependent kinase inhibitor 6 OS=Oryza sativa subsp. japonica OX=39947 GN=KRP6 PE=3 SV=1	S	Function unknown	unnamed protein product [Triticum turgidum subsp. durum]
TraesCS7B03G1334700	201	178	165	0	0	0	4.113091	3.516969	3.482191	0	0	0	7.33E-13	-9.026345147	down	--	--	--	--	--	--	--	Rx N-terminal domain	--	T	Signal transduction mechanisms	Putative disease resistance protein RGA3 [Triticum urartu]
TraesCSU03G0017800	212	178	154	0	0	0	1.251114	1.013862	0.935747	0	0	0	7.94E-13	-9.024707212	down	[QV]	Secondary metabolites biosynthesis, transport and catabolism;; Defense mechanisms	Molecular Function: iron ion binding (GO:0005506);; Cellular Component: membrane (GO:0016020);; Molecular Function: oxidoreductase activity, acting on paired donors, with incorporation or reduction of molecular oxygen, NAD(P)H as one donor, and incorporation of one atom of oxygen (GO:0016709);; Molecular Function: heme binding (GO:0020037);;	K16085|3.9e-181|bdi:100834069|K16085 9beta-pimara-7,15-diene oxidase [EC:1.14.14.111] | (RefSeq) uncharacterized protein LOC100834069	Diterpenoid biosynthesis (ko00904)	[Q]	Secondary metabolites biosynthesis, transport and catabolism	Cytochrome P450	Zealexin A1 synthase OS=Zea mays OX=4577 GN=CYP71Z18 PE=1 SV=1	Q	Secondary metabolites biosynthesis, transport and catabolism	ent-isokaurene C2-hydroxylase-like [Aegilops tauschii subsp. tauschii]
NewGene_32040	191	199	154	0	0	0	0.692702	0.911392	0.789925	0	0	0	7.54E-13	-9.02242932	down	--	--	--	--	--	--	--	--	--	--	--	unnamed protein product [Triticum turgidum subsp. durum]
TraesCS4B03G0929300	192	175	174	0	0	0	1.591721	1.401287	1.49397	0	0	0	7.54E-13	-9.020065787	down	[IQR]	Lipid transport and metabolism;; Secondary metabolites biosynthesis, transport and catabolism;; General function prediction only	--	K19329|2.9e-76|smo:SELMODRAFT_85319|K19329 WW domain-containing oxidoreductase | (RefSeq) hypothetical protein	--	[Q]	Secondary metabolites biosynthesis, transport and catabolism	short chain dehydrogenase	Short-chain dehydrogenase TIC 32 B, chloroplastic OS=Brassica napus OX=3708 GN=TIC32B PE=3 SV=1	Q	Secondary metabolites biosynthesis, transport and catabolism	short-chain dehydrogenase TIC 32, chloroplastic-like [Aegilops tauschii subsp. tauschii]
TraesCS2B03G0516200	149	235	154	0	0	0	0.83198	1.263627	0.885655	0	0	0	1.09E-12	-9.002444294	down	--	--	--	--	--	--	--	NPH3 family	BTB/POZ domain-containing protein At3g49900 OS=Arabidopsis thaliana OX=3702 GN=At3g49900 PE=3 SV=1	S	Function unknown	BTB/POZ domain-containing protein At3g49900 [Aegilops tauschii subsp. tauschii]
TraesCS3D03G0260700	6181	6553	5355	8	0	11	14.23733	14.545956	12.827887	0.018837	0	0.025158	4.15E-26	-8.986287344	down	[T]	Signal transduction mechanisms	Molecular Function: ATP binding (GO:0005524);; Cellular Component: integral component of membrane (GO:0016021);; Molecular Function: ATPase activity (GO:0016887);;	K08712|2.1e-126|gsl:Gasu_29800|K08712 ATP-binding cassette, subfamily G (WHITE), member 2, SNQ2 | (RefSeq) ABC transporter, ATP-binding protein	ABC transporters (ko02010)	[Q]	Secondary metabolites biosynthesis, transport and catabolism	ABC-2 type transporter	ABC transporter G family member 31 OS=Oryza sativa subsp. japonica OX=39947 GN=ABCG31 PE=2 SV=3	Q	Secondary metabolites biosynthesis, transport and catabolism	ABC transporter G family member 31 [Aegilops tauschii subsp. tauschii]
TraesCS6B03G0007000	1369	1391	1073	0	0	4	2.486572	2.43686	2.014028	0	0	0.007546	2.20E-33	-8.982347634	down	--	--	Cellular Component: 1,3-beta-D-glucan synthase complex (GO:0000148);; Molecular Function: 1,3-beta-D-glucan synthase activity (GO:0003843);; Biological Process: (1->3)-beta-D-glucan biosynthetic process (GO:0006075);; Cellular Component: integral component of membrane (GO:0016021);;	K11000|0.0e+00|ats:109777214|K11000 callose synthase [EC:2.4.1.-] | (RefSeq) LOC109777214; putative callose synthase 6 isoform X1	--	[M]	Cell wall/membrane/envelope biogenesis	1,3-beta-glucan synthase component	Putative callose synthase 6 OS=Arabidopsis thaliana OX=3702 GN=CALS6 PE=3 SV=2	M	Cell wall/membrane/envelope biogenesis	putative callose synthase 6 isoform X2 [Aegilops tauschii subsp. tauschii]
TraesCS3D03G0173000	164	173	184	0	0	0	1.166166	1.188762	1.356688	0	0	0	1.14E-12	-8.967761799	down	[IR]	Lipid transport and metabolism;; General function prediction only	Cellular Component: integral component of membrane (GO:0016021);; Molecular Function: hydrolase activity, acting on ester bonds (GO:0016788);;	K00679|6.0e-39|cic:CICLE_v10027727mg|K00679 phospholipid:diacylglycerol acyltransferase [EC:2.3.1.158] | (RefSeq) hypothetical protein	Glycerolipid metabolism (ko00561)	--	--	GDSL-like Lipase/Acylhydrolase	GDSL esterase/lipase At1g33811 OS=Arabidopsis thaliana OX=3702 GN=At1g33811 PE=2 SV=1	S	Function unknown	GDSL esterase/lipase At1g33811-like [Aegilops tauschii subsp. tauschii]
TraesCS5D03G0674700	202	163	155	0	0	0	1.887518	1.465657	1.495926	0	0	0	1.26E-12	-8.961638357	down	--	--	--	--	--	--	--	Pollen protein Ole e 1 like	--	S	Function unknown	olee1-like protein [Aegilops tauschii subsp. tauschii]
TraesCS5A03G0706700	202	122	191	0	0	0	2.636195	1.529346	2.565809	0	0	0	1.88E-12	-8.958157421	down	--	--	--	--	--	--	--	Pollen protein Ole e 1 like	--	S	Function unknown	unnamed protein product [Triticum turgidum subsp. durum]
NewGene_79037	184	203	134	0	0	0	0.853318	0.894887	0.631137	0	0	0	1.37E-12	-8.956577003	down	[C]	Energy production and conversion	Molecular Function: transferase activity, transferring acyl groups (GO:0016746);;	K00658|1.99e-60|ats:109744323|K00658 2-oxoglutarate dehydrogenase E2 component (dihydrolipoamide succinyltransferase) [EC:2.3.1.61] | (RefSeq) LOC109744323; dihydrolipoyllysine-residue succinyltransferase component of 2-oxoglutarate dehydrogenase complex 1, mitochondrial-like	Citrate cycle (TCA cycle) (ko00020);; Lysine degradation (ko00310);; Tryptophan metabolism (ko00380);; Carbon metabolism (ko01200)	[C]	Energy production and conversion	2-oxoacid dehydrogenases acyltransferase (catalytic domain)	Dihydrolipoyllysine-residue succinyltransferase component of 2-oxoglutarate dehydrogenase complex 1, mitochondrial OS=Arabidopsis thaliana OX=3702 GN=At5g55070 PE=1 SV=1	C	Energy production and conversion	unnamed protein product [Triticum turgidum subsp. durum]
TraesCS6B03G0032500	169	180	167	0	0	0	1.380884	1.414597	1.41062	0	0	0	1.24E-12	-8.950476931	down	--	--	--	--	--	--	--	--	--	--	--	wali2 [Triticum aestivum]
TraesCS1B03G1155200	158	176	180	0	0	0	2.068429	2.224817	2.440093	0	0	0	1.33E-12	-8.947397336	down	--	--	Biological Process: defense response (GO:0006952);;	--	--	--	--	Plant thionin	Alpha-1-purothionin (Fragment) OS=Triticum aestivum OX=4565 GN=THI1.1 PE=1 SV=2	S	Function unknown	RecName: Full=Alpha-1-purothionin; AltName: Full=Purothionin A-II; Contains: RecName: Full=Alpha-1-purothionin; Contains: RecName: Full=Acidic protein; Flags: Precursor [Triticum aestivum]
TraesCS1A03G0880600	660	634	573	0	2	0	3.041165	2.80481	2.702569	0	0.008001	0	2.66E-17	-8.946929538	down	[G]	Carbohydrate transport and metabolism	Molecular Function: cellulase activity (GO:0008810);; Biological Process: cellulose catabolic process (GO:0030245);;	K01179|3.3e-284|ats:109745671|K01179 endoglucanase [EC:3.2.1.4] | (RefSeq) LOC109745671; endoglucanase 3	Starch and sucrose metabolism (ko00500)	--	--	Glycosyl hydrolase family 9	Endoglucanase 3 OS=Oryza sativa subsp. japonica OX=39947 GN=GLU8 PE=2 SV=1	G	Carbohydrate transport and metabolism	endoglucanase 3 [Aegilops tauschii subsp. tauschii]
TraesCS2A03G0485200	153	158	194	0	0	0	0.76216	0.758907	0.997984	0	0	0	1.75E-12	-8.926405419	down	[DPM]	Cell cycle control, cell division, chromosome partitioning;; Inorganic ion transport and metabolism;; Cell wall/membrane/envelope biogenesis	Molecular Function: copper ion binding (GO:0005507);; Molecular Function: oxidoreductase activity (GO:0016491);;	K19791|1.2e-199|lang:109331376|K19791 iron transport multicopper oxidase | (RefSeq) L-ascorbate oxidase homolog	--	[Q]	Secondary metabolites biosynthesis, transport and catabolism	Multicopper oxidase	L-ascorbate oxidase homolog OS=Nicotiana tabacum OX=4097 PE=2 SV=1	Q	Secondary metabolites biosynthesis, transport and catabolism	L-ascorbate oxidase homolog [Aegilops tauschii subsp. tauschii]
TraesCS6A03G0001800	153	190	162	0	0	0	0.901575	1.08172	0.984807	0	0	0	1.65E-12	-8.91754341	down	[IR]	Lipid transport and metabolism;; General function prediction only	Molecular Function: hydrolase activity, acting on ester bonds (GO:0016788);;	K14209|3.6e-72|ats:109773794|K14209 solute carrier family 36 (proton-coupled amino acid transporter) | (RefSeq) uncharacterized protein LOC109773794	--	--	--	GDSL-like Lipase/Acylhydrolase	GDSL esterase/lipase EXL3 OS=Arabidopsis thaliana OX=3702 GN=EXL3 PE=2 SV=1	I	Lipid transport and metabolism	GDSL esterase/lipase EXL3-like [Aegilops tauschii subsp. tauschii]
TraesCS4A03G0730600	150	198	157	0	0	0	1.146282	1.459546	1.24065	0	0	0	1.73E-12	-8.915804192	down	--	--	Cellular Component: integral component of membrane (GO:0016021);; Molecular Function: transmembrane transporter activity (GO:0022857);;	K17500|3.5e-27|nto:104085001|K17500 integrin-linked kinase-associated serine/threonine phosphatase 2C [EC:3.1.3.16] | (RefSeq) WAT1-related protein At3g18200 isoform X1	--	--	--	EamA-like transporter family	WAT1-related protein At5g13670 OS=Arabidopsis thaliana OX=3702 GN=At5g13670 PE=2 SV=1	S	Function unknown	WAT1-related protein At5g64700-like [Aegilops tauschii subsp. tauschii]
TraesCS1D03G0116700	150	200	155	0	0	0	2.758501	3.554682	2.957968	0	0	0	1.75E-12	-8.915248167	down	--	--	Biological Process: defense response (GO:0006952);;	--	--	--	--	Gamma-thionin family	Defensin-like protein CAL1 OS=Oryza sativa subsp. japonica OX=39947 GN=CAL1 PE=1 SV=1	--	--	defensin Tm-AMP-D1.2-like [Aegilops tauschii subsp. tauschii]
TraesCS3D03G0836600	139	132	224	0	0	0	1.231422	1.129758	2.055987	0	0	0	3.14E-12	-8.905892682	down	--	--	--	--	--	--	--	Universal stress protein family	--	S	Function unknown	uncharacterized protein LOC109742368 [Aegilops tauschii subsp. tauschii]
TraesCS5A03G1284000	177	173	145	0	0	0	1.146589	1.081976	0.970567	0	0	0	2.02E-12	-8.888013289	down	[E]	Amino acid transport and metabolism	Molecular Function: oxidoreductase activity (GO:0016491);;	K13366|7.2e-249|ats:109741342|K13366 polyamine oxidase [EC:1.5.3.14 1.5.3.16 1.5.3.-] | (RefSeq) LOC109741342; polyamine oxidase-like	Arginine and proline metabolism (ko00330);; beta-Alanine metabolism (ko00410)	[Q]	Secondary metabolites biosynthesis, transport and catabolism	Flavin containing amine oxidoreductase	Polyamine oxidase 1 OS=Zea mays OX=4577 GN=MPAO1 PE=1 SV=1	Q	Secondary metabolites biosynthesis, transport and catabolism	unnamed protein product [Triticum turgidum subsp. durum]
TraesCS4D03G0835500	188	166	140	0	0	0	0.931848	0.794652	0.714455	0	0	0	2.18E-12	-8.885116867	down	[I]	Lipid transport and metabolism	Molecular Function: transferase activity, transferring acyl groups other than amino-acyl groups (GO:0016747);;	--	--	--	--	Serine aminopeptidase, S33	Acyltransferase-like protein At1g54570, chloroplastic OS=Arabidopsis thaliana OX=3702 GN=At1g54570 PE=1 SV=1	I	Lipid transport and metabolism	acyltransferase-like protein At1g54570, chloroplastic isoform X2 [Aegilops tauschii subsp. tauschii]
TraesCS3B03G0839500	174	146	170	0	0	0	1.170834	0.944089	1.181568	0	0	0	2.29E-12	-8.880768346	down	--	--	Cellular Component: plasma membrane (GO:0005886);; Cellular Component: integral component of membrane (GO:0016021);;	--	--	--	--	Protein of unknown function (DUF642)	--	S	Function unknown	uncharacterized protein LOC109743498 [Aegilops tauschii subsp. tauschii]
NewGene_26704	134	205	153	0	0	0	0.522831	0.771241	0.617993	0	0	0	2.60E-12	-8.876720312	down	--	--	--	--	--	--	--	--	--	--	--	unnamed protein product [Triticum turgidum subsp. durum]
TraesCS2A03G1297100	144	169	176	0	0	0	3.279269	3.731675	4.161457	0	0	0	2.35E-12	-8.876063525	down	--	--	--	--	--	--	--	Rapid ALkalinization Factor (RALF)	Rapid alkalinization factor 23 OS=Arabidopsis thaliana OX=3702 GN=RALF23 PE=1 SV=1	S	Function unknown	rapid alkalinization factor 23-like [Aegilops tauschii subsp. tauschii]
TraesCS2A03G0123800	622	534	587	2	0	0	6.798271	5.630389	6.62414	0.022297	0	0	7.06E-17	-8.852582837	down	--	--	--	--	--	--	--	Pollen protein Ole e 1 like	--	S	Function unknown	unnamed protein product [Triticum turgidum subsp. durum]
TraesCS5D03G0512000	196	160	126	0	0	0	1.61285	1.270324	1.071436	0	0	0	3.24E-12	-8.848088196	down	--	--	--	--	--	--	--	--	Protein DEEPER ROOTING 1 OS=Oryza sativa subsp. japonica OX=39947 GN=DRO1 PE=1 SV=1	--	--	uncharacterized protein LOC109774133 [Aegilops tauschii subsp. tauschii]
TraesCS4D03G0607400	149	209	126	0	0	0	0.675304	0.915159	0.591516	0	0	0	3.35E-12	-8.848032395	down	--	--	Cellular Component: integral component of membrane (GO:0016021);; Molecular Function: protein-cysteine S-palmitoyltransferase activity (GO:0019706);;	K20027|0.0e+00|ats:109772155|K20027 palmitoyltransferase ZDHHC1/11 [EC:2.3.1.225] | (RefSeq) LOC109772155; probable protein S-acyltransferase 22	--	[R]	General function prediction only	DHHC palmitoyltransferase	Probable protein S-acyltransferase 22 OS=Arabidopsis thaliana OX=3702 GN=PAT22 PE=2 SV=2	L	Replication, recombination and repair	probable protein S-acyltransferase 22 [Aegilops tauschii subsp. tauschii]
TraesCS5A03G1287700	163	199	120	0	0	0	0.574894	0.676473	0.437625	0	0	0	3.42E-12	-8.842263236	down	--	--	Cellular Component: integral component of membrane (GO:0016021);;	K11267|1.1e-35|zma:100284656|K11267 sister chromatid cohesion protein PDS5 | (RefSeq) embryogenesis transmembrane protein	--	--	--	Domain of unknown function	--	S	Function unknown	unnamed protein product [Triticum turgidum subsp. durum]
TraesCS1B03G0045800	159	182	138	0	0	0	0.503622	0.553585	0.457591	0	0	0	2.96E-12	-8.838418805	down	--	--	Molecular Function: ADP binding (GO:0043531);;	K13457|7.9e-86|obr:102710703|K13457 disease resistance protein RPM1 | (RefSeq) disease resistance protein RPM1-like	Plant-pathogen interaction (ko04626)	[T]	Signal transduction mechanisms	NB-ARC domain	Disease resistance protein RGA5 OS=Oryza sativa subsp. japonica OX=39947 GN=RGA5 PE=1 SV=1	T	Signal transduction mechanisms	putative disease resistance protein [Triticum aestivum]
NewGene_33037	182	153	141	0	0	0	1.102348	0.578878	0.54205	0	0	0	3.19E-12	-8.833467607	down	--	--	Molecular Function: molecular_function (GO:0003674);; Molecular Function: catalytic activity (GO:0003824);; Molecular Function: phosphatidylserine decarboxylase activity (GO:0004609);; Cellular Component: cellular_component (GO:0005575);; Cellular Component: intracellular (GO:0005622);; Cellular Component: obsolete cell (GO:0005623);; Cellular Component: cytoplasm (GO:0005737);; Cellular Componen…	--	--	--	--	--	--	I	Lipid transport and metabolism	Calcium/calmodulin-dependent serine/threonine-protein kinase 1 [Hordeum vulgare]
TraesCS1A03G0670600	157	163	151	0	0	0	1.122238	1.12254	1.114242	0	0	0	3.29E-12	-8.818749659	down	[IR]	Lipid transport and metabolism;; General function prediction only	Molecular Function: hydrolase activity, acting on ester bonds (GO:0016788);;	K00679|1.1e-42|cic:CICLE_v10027727mg|K00679 phospholipid:diacylglycerol acyltransferase [EC:2.3.1.158] | (RefSeq) hypothetical protein	Glycerolipid metabolism (ko00561)	--	--	GDSL-like Lipase/Acylhydrolase	GDSL esterase/lipase At1g71691 OS=Arabidopsis thaliana OX=3702 GN=At1g71691 PE=2 SV=1	I	Lipid transport and metabolism	unnamed protein product [Triticum turgidum subsp. durum]
TraesCS1B03G0015100	169	191	114	0	0	0	0.474116	0.515366	0.330622	0	0	0	4.20E-12	-8.81801214	down	[M]	Cell wall/membrane/envelope biogenesis	Molecular Function: protein kinase activity (GO:0004672);; Molecular Function: ATP binding (GO:0005524);; Cellular Component: integral component of membrane (GO:0016021);;	K13415|3.5e-81|han:110929858|K13415 protein brassinosteroid insensitive 1 [EC:2.7.10.1 2.7.11.1] | (RefSeq) systemin receptor SR160-like	Plant hormone signal transduction (ko04075)	--	--	Leucine rich repeat	MDIS1-interacting receptor like kinase 2 OS=Arabidopsis thaliana OX=3702 GN=MIK2 PE=1 SV=3	T	Signal transduction mechanisms	unnamed protein product [Triticum turgidum subsp. durum]
NewGene_87985	143	144	181	0	0	0	0.418954	0.410223	0.549818	0	0	0	3.97E-12	-8.817144345	down	--	--	Molecular Function: nucleic acid binding (GO:0003676);; Molecular Function: zinc ion binding (GO:0008270);; Biological Process: DNA integration (GO:0015074);;	K14175|2.38e-39|oeu:111395219|K14175 (3S,6E)-nerolidol synthase [EC:4.2.3.48] | (RefSeq) (3S,6E)-nerolidol synthase 1-like	Sesquiterpenoid and triterpenoid biosynthesis (ko00909)	[R]	General function prediction only	Reverse transcriptase (RNA-dependent DNA polymerase)	Retrovirus-related Pol polyprotein from transposon TNT 1-94 OS=Nicotiana tabacum OX=4097 PE=2 SV=1	L	Replication, recombination and repair	unnamed protein product [Triticum turgidum subsp. durum]
TraesCS1A03G0228200	132	237	106	0	0	0	0.516736	0.897046	0.429695	0	0	0	6.67E-12	-8.813767565	down	--	--	Biological Process: actin filament severing (GO:0051014);; Molecular Function: actin filament binding (GO:0051015);;	K08017|0.0e+00|ats:109759832|K08017 advillin | (RefSeq) LOC109759832; villin-1-like	--	[Z]	Cytoskeleton	Gelsolin repeat	Villin-1 OS=Oryza sativa subsp. indica OX=39946 GN=VLN1 PE=3 SV=1	Z	Cytoskeleton	unnamed protein product [Triticum turgidum subsp. durum]
TraesCS2A03G0131400	151	149	167	0	0	0	1.881074	1.79142	2.15376	0	0	0	3.72E-12	-8.811023707	down	--	--	Cellular Component: extracellular region (GO:0005576);; Cellular Component: cell wall (GO:0005618);; Biological Process: plant-type cell wall organization (GO:0009664);; Cellular Component: membrane (GO:0016020);;	K20628|2.2e-95|pavi:110769013|K20628 expansin | (RefSeq) expansin-A10-like	--	--	--	Expansin C-terminal domain	Expansin-A1 OS=Oryza sativa subsp. japonica OX=39947 GN=EXPA1 PE=2 SV=2	S	Function unknown	expansin-A1 [Aegilops tauschii subsp. tauschii]
TraesCS2B03G0982600	142	172	154	0	0	0	1.49395	1.748925	1.673943	0	0	0	3.67E-12	-8.808951325	down	[T]	Signal transduction mechanisms	Molecular Function: acid phosphatase activity (GO:0003993);; Molecular Function: metal ion binding (GO:0046872);;	K14379|1.7e-174|ats:109749370|K14379 tartrate-resistant acid phosphatase type 5 [EC:3.1.3.2] | (RefSeq) LOC109749370; purple acid phosphatase 3-like	Riboflavin metabolism (ko00740)	[O]	Posttranslational modification, protein turnover, chaperones	Calcineurin-like phosphoesterase	Purple acid phosphatase 3 OS=Arabidopsis thaliana OX=3702 GN=PAP3 PE=2 SV=1	G	Carbohydrate transport and metabolism	unnamed protein product [Triticum turgidum subsp. durum]
NewGene_38345	131	183	153	0	0	0	1.315649	1.667243	1.588687	0	0	0	4.11E-12	-8.804310761	down	--	--	--	--	--	--	--	--	--	--	--	hypothetical protein TRIUR3_17587 [Triticum urartu]
TraesCS5B03G0954100	145	151	168	0	0	0	0.739951	0.743448	0.88724	0	0	0	4.03E-12	-8.801712437	down	--	--	Molecular Function: protein binding (GO:0005515);; Cellular Component: cellular_component (GO:0005575);; Cellular Component: intracellular (GO:0005622);; Cellular Component: obsolete cell (GO:0005623);; Cellular Component: cytoplasm (GO:0005737);; Cellular Component: cytosol (GO:0005829);; Cellular Component: cytoskeleton (GO:0005856);; Cellular Component: microtubule associated complex (GO:00058…	--	--	--	--	IQ calmodulin-binding motif	Protein IQ-DOMAIN 20 OS=Arabidopsis thaliana OX=3702 GN=IQD20 PE=1 SV=1	S	Function unknown	uncharacterized protein LOC109767899 [Aegilops tauschii subsp. tauschii]
TraesCS5A03G0355000	168	177	120	0	0	0	1.351018	1.373001	0.995996	0	0	0	4.55E-12	-8.79313256	down	--	--	Molecular Function: DNA binding (GO:0003677);; Cellular Component: nucleus (GO:0005634);;	K09287|5.0e-39|mus:103986659|K09287 RAV-like factor | (RefSeq) AP2/ERF and B3 domain-containing transcription factor RAV1-like	--	--	--	B3 DNA binding domain	B3 domain-containing protein Os11g0156000 OS=Oryza sativa subsp. japonica OX=39947 GN=Os11g0156000 PE=2 SV=1	K	Transcription	unnamed protein product [Triticum turgidum subsp. durum]
TraesCS3D03G0841100	203	125	133	0	0	0	2.240083	1.324132	1.514284	0	0	0	5.93E-12	-8.789626336	down	[Q]	Secondary metabolites biosynthesis, transport and catabolism	Biological Process: cellular aromatic compound metabolic process (GO:0006725);; Molecular Function: ferrous iron binding (GO:0008198);; Molecular Function: zinc ion binding (GO:0008270);; Molecular Function: oxidoreductase activity, acting on single donors with incorporation of molecular oxygen (GO:0016701);;	K15777|8.0e-130|ats:109744222|K15777 4,5-DOPA dioxygenase extradiol [EC:1.13.11.-] | (RefSeq) LOC109744222; extradiol ring-cleavage dioxygenase-like	Betalain biosynthesis (ko00965)	--	--	Catalytic LigB subunit of aromatic ring-opening dioxygenase	Extradiol ring-cleavage dioxygenase OS=Arabidopsis thaliana OX=3702 GN=LIGB PE=2 SV=1	S	Function unknown	unnamed protein product [Triticum turgidum subsp. durum]
NewGene_42787	156	171	135	0	0	0	0.635394	0.671118	0.607881	0	0	0	4.26E-12	-8.787201132	down	--	--	Molecular Function: DNA binding (GO:0003677);; Molecular Function: transposase activity (GO:0004803);; Biological Process: transposition, DNA-mediated (GO:0006313);; Molecular Function: zinc ion binding (GO:0008270);;	K17604|3.71e-52|cqi:110701239|K17604 zinc finger SWIM domain-containing protein 3 | (RefSeq) uncharacterized protein LOC110701239	--	--	--	MULE transposase domain	--	--	--	uncharacterized protein LOC109783142 [Aegilops tauschii subsp. tauschii]
TraesCS3B03G1215900	631	460	572	0	2	0	2.905724	2.041706	3.127785	0	0.012854	0	1.59E-16	-8.786568134	down	--	--	Cellular Component: integral component of membrane (GO:0016021);;	--	--	--	--	Domain of unknown function (DUF4220)	--	S	Function unknown	unnamed protein product [Triticum turgidum subsp. durum]
TraesCS3D03G1016100	154	144	161	0	0	0	1.945978	1.762232	2.107868	0	0	0	4.45E-12	-8.785856689	down	--	--	Cellular Component: plasma membrane (GO:0005886);; Cellular Component: integral component of membrane (GO:0016021);;	--	--	--	--	Domain of unknown function (DUF588)	CASP-like protein 5B3 OS=Oryza sativa subsp. indica OX=39946 GN=OsI_30532 PE=3 SV=1	S	Function unknown	CASP-like protein 5B3 [Aegilops tauschii subsp. tauschii]
TraesCS7A03G0168700	179	141	136	0	0	0	0.757436	0.574704	0.593623	0	0	0	5.21E-12	-8.772425206	down	[M]	Cell wall/membrane/envelope biogenesis	Molecular Function: protein kinase activity (GO:0004672);; Molecular Function: ATP binding (GO:0005524);; Cellular Component: integral component of membrane (GO:0016021);;	K13418|2.3e-46|rcu:8287891|K13418 somatic embryogenesis receptor kinase 1 [EC:2.7.10.1 2.7.11.1] | (RefSeq) LRR receptor kinase BAK1	--	--	--	Protein tyrosine and serine/threonine kinase	Proline-rich receptor-like protein kinase PERK9 OS=Arabidopsis thaliana OX=3702 GN=PERK9 PE=1 SV=1	T	Signal transduction mechanisms	LRR receptor-like serine/threonine-protein kinase GSO2 [Aegilops tauschii subsp. tauschii]
NewGene_89730	169	137	146	0	0	0	0.470731	0.367572	0.418663	0	0	0	5.45E-12	-8.762074509	down	--	--	--	--	--	--	--	--	--	--	--	hypothetical protein TAA_ctg0954b.00210.1 [Triticum aestivum]
TraesCS2B03G0954900	174	155	124	0	0	0	1.707611	1.471067	1.262049	0	0	0	5.67E-12	-8.758969518	down	--	--	--	--	--	--	--	Fasciclin domain	Fasciclin-like arabinogalactan protein 1 OS=Arabidopsis thaliana OX=3702 GN=FLA1 PE=1 SV=1	S	Function unknown	unnamed protein product [Triticum turgidum subsp. durum]
NewGene_114915	169	121	159	0	0	0	0.617239	0.426657	0.651522	0	0	0	6.52E-12	-8.756974334	down	--	--	Biological Process: defense response (GO:0006952);; Molecular Function: ADP binding (GO:0043531);;	K13457|4.89e-12|pop:112325953|K13457 disease resistance protein RPM1 | (RefSeq) disease resistance protein RPM1-like	Plant-pathogen interaction (ko04626)	--	--	Leucine Rich repeats (2 copies)	--	T	Signal transduction mechanisms	putative disease resistance protein RGA3 isoform X1 [Setaria viridis]
TraesCS3B03G1025300	150	101	192	0	0	0	1.570124	1.020434	2.077911	0	0	0	1.05E-11	-8.746503278	down	--	--	Molecular Function: enzyme inhibitor activity (GO:0004857);;	--	--	--	--	Plant invertase/pectin methylesterase inhibitor	Pectinesterase inhibitor 28 OS=Oryza sativa subsp. japonica OX=39947 GN=PMEI28 PE=2 SV=1	S	Function unknown	pectin methyl esterase inhibitor [Triticum turgidum subsp. durum]
TraesCS5A03G1259800	1896	2111	2311	0	0	8	11.643117	12.503111	14.664854	0	0	0.054417	2.49E-08	-8.739168997	down	--	--	Cellular Component: nucleus (GO:0005634);; Biological Process: regulation of transcription, DNA-templated (GO:0006355);; Molecular Function: zinc ion binding (GO:0008270);; Molecular Function: sequence-specific DNA binding (GO:0043565);;	K09184|5.3e-26|dcr:108219662|K09184 GATA-binding protein, other eukaryote | (RefSeq) GATA transcription factor 11-like	--	[K]	Transcription	GATA zinc finger	GATA transcription factor 4 OS=Arabidopsis thaliana OX=3702 GN=GATA4 PE=2 SV=1	K	Transcription	unnamed protein product [Triticum turgidum subsp. durum]
TraesCS1D03G0057900	154	152	139	0	0	0	0.915524	0.871073	0.853658	0	0	0	6.07E-12	-8.736428194	down	[V]	Defense mechanisms	Molecular Function: antiporter activity (GO:0015297);; Cellular Component: integral component of membrane (GO:0016021);; Molecular Function: xenobiotic transmembrane transporter activity (GO:0042910);;	K03327|2.1e-280|ats:109764672|K03327 multidrug resistance protein, MATE family | (RefSeq) LOC109764672; protein DETOXIFICATION 40-like	--	[R]	General function prediction only	MatE	Protein DETOXIFICATION 40 OS=Arabidopsis thaliana OX=3702 GN=DTX40 PE=1 SV=1	V	Defense mechanisms	protein DETOXIFICATION 40-like [Aegilops tauschii subsp. tauschii]
TraesCS2B03G1259700	96	154	191	0	0	0	3.04805	4.736628	6.313395	0	0	0	1.16E-11	-8.732791271	down	--	--	Biological Process: lipid transport (GO:0006869);; Molecular Function: lipid binding (GO:0008289);;	--	--	--	--	Protease inhibitor/seed storage/LTP family	Non-specific lipid-transfer protein 3 OS=Oryza sativa subsp. indica OX=39946 GN=LTP110-A PE=2 SV=1	G	Carbohydrate transport and metabolism	unnamed protein product [Triticum turgidum subsp. durum]
NewGene_85937	147	151	145	0	0	0	0.924175	0.92272	0.955389	0	0	0	6.31E-12	-8.731178581	down	--	--	--	K08857|4.35e-27|cann:107846768|K08857 NIMA (never in mitosis gene a)-related kinase 1/4/5 [EC:2.7.11.1] | (RefSeq) serine/threonine-protein kinase Nek6-like	--	--	--	--	--	S	Function unknown	uncharacterized protein LOC109755499 [Aegilops tauschii subsp. tauschii]
TraesCS7B03G0759800	132	118	186	0	0	0	1.193708	1.031404	1.745445	0	0	0	1.02E-11	-8.720406171	down	--	--	Molecular Function: DNA binding (GO:0003677);; Molecular Function: DNA-binding transcription factor activity (GO:0003700);; Cellular Component: nucleus (GO:0005634);;	K13434|5.4e-18|hbr:110642635|K13434 pathogenesis-related genes transcriptional activator PTI6 | (RefSeq) pathogenesis-related genes transcriptional activator PTI6-like	Plant-pathogen interaction (ko04626)	--	--	AP2 domain	Ethylene-responsive transcription factor WIN1 OS=Arabidopsis thaliana OX=3702 GN=WIN1 PE=2 SV=1	K	Transcription	unnamed protein product [Triticum turgidum subsp. durum]
TraesCS1B03G0071500	142	173	126	0	0	0	0.951487	1.115532	0.874148	0	0	0	7.36E-12	-8.718246648	down	[ER]	Amino acid transport and metabolism;; General function prediction only	Molecular Function: 4-hydroxyphenylpyruvate dioxygenase activity (GO:0003868);; Biological Process: aromatic amino acid family metabolic process (GO:0009072);;	K00457|7.0e-169|sbi:8084603|K00457 4-hydroxyphenylpyruvate dioxygenase [EC:1.13.11.27] | (RefSeq) 4-hydroxyphenylpyruvate dioxygenase	Ubiquinone and other terpenoid-quinone biosynthesis (ko00130);; Tyrosine metabolism (ko00350);; Phenylalanine metabolism (ko00360)	[E]	Amino acid transport and metabolism	Glyoxalase/Bleomycin resistance protein/Dioxygenase superfamily	4-hydroxyphenylpyruvate dioxygenase OS=Hordeum vulgare OX=4513 PE=2 SV=1	E	Amino acid transport and metabolism	unnamed protein product [Triticum turgidum subsp. durum]
TraesCS2A03G0224100	165	141	129	0	0	0	2.036275	1.695575	1.653142	0	0	0	8.23E-12	-8.703388627	down	--	--	--	--	--	--	--	--	--	S	Function unknown	unnamed protein product [Triticum turgidum subsp. durum]
TraesCS3A03G0194100	133	149	151	0	0	0	1.164187	1.253838	1.360672	0	0	0	8.27E-12	-8.699777082	down	[IR]	Lipid transport and metabolism;; General function prediction only	Molecular Function: hydrolase activity, acting on ester bonds (GO:0016788);;	K00679|4.2e-40|cic:CICLE_v10027727mg|K00679 phospholipid:diacylglycerol acyltransferase [EC:2.3.1.158] | (RefSeq) hypothetical protein	Glycerolipid metabolism (ko00561)	--	--	GDSL-like Lipase/Acylhydrolase	GDSL esterase/lipase At1g33811 OS=Arabidopsis thaliana OX=3702 GN=At1g33811 PE=2 SV=1	S	Function unknown	GDSL esterase/lipase At1g33811-like [Aegilops tauschii subsp. tauschii]
TraesCS2B03G1285900	140	185	110	0	0	0	0.75239	0.955336	0.608727	0	0	0	1.03E-11	-8.693825791	down	[I]	Lipid transport and metabolism	Molecular Function: transferase activity, transferring acyl groups other than amino-acyl groups (GO:0016747);;	--	--	--	--	Serine aminopeptidase, S33	Acyltransferase-like protein At1g54570, chloroplastic OS=Arabidopsis thaliana OX=3702 GN=At1g54570 PE=1 SV=1	I	Lipid transport and metabolism	unnamed protein product [Triticum turgidum subsp. durum]
TraesCS5A03G1279600	119	106	200	0	0	0	1.733482	1.488998	3.022422	0	0	0	1.75E-11	-8.68842114	down	--	--	Cellular Component: apoplast (GO:0048046);;	K01870|9.4e-16|csat:104723377|K01870 isoleucyl-tRNA synthetase [EC:6.1.1.5] | (RefSeq) isoleucine--tRNA ligase, chloroplastic/mitochondrial-like	Aminoacyl-tRNA biosynthesis (ko00970)	--	--	Dirigent-like protein	Dirigent protein 1 OS=Arabidopsis thaliana OX=3702 GN=DIR1 PE=2 SV=1	S	Function unknown	hypothetical protein TRIUR3_05583 [Triticum urartu]
TraesCS7A03G0350700	149	137	142	0	0	0	0.9447	0.839132	0.926451	0	0	0	9.21E-12	-8.683065523	down	--	--	Molecular Function: serine-type carboxypeptidase activity (GO:0004185);;	K16296|3.8e-191|osa:9271773|K16296 serine carboxypeptidase-like clade I [EC:3.4.16.-] | (RefSeq) serine carboxypeptidase-like 13 isoform X1	--	[OE]	Posttranslational modification, protein turnover, chaperones;; Amino acid transport and metabolism	Serine carboxypeptidase	Serine carboxypeptidase-like 18 OS=Arabidopsis thaliana OX=3702 GN=SCPL18 PE=2 SV=2	--	--	Serine carboxypeptidase-like 18 [Triticum urartu]
TraesCS2B03G0326000	130	119	176	0	0	0	0.789353	0.694653	1.103718	0	0	0	1.25E-11	-8.681961584	down	--	--	Biological Process: metal ion transport (GO:0030001);; Molecular Function: metal ion binding (GO:0046872);;	--	--	[P]	Inorganic ion transport and metabolism	Heavy-metal-associated domain	Heavy metal-associated isoprenylated plant protein 36 OS=Arabidopsis thaliana OX=3702 GN=HIPP36 PE=1 SV=1	P	Inorganic ion transport and metabolism	unnamed protein product [Triticum turgidum subsp. durum]
TraesCS1D03G0150900	135	187	109	0	0	0	0.712557	0.950277	0.593589	0	0	0	1.17E-11	-8.679983646	down	--	--	Molecular Function: nutrient reservoir activity (GO:0045735);;	--	--	--	--	Cupin	Glutelin type-B 4 OS=Oryza sativa subsp. japonica OX=39947 GN=GLUB4 PE=1 SV=1	O	Posttranslational modification, protein turnover, chaperones	triticin [Triticum aestivum]
TraesCS7A03G0201600	140	160	126	0	0	0	1.015505	1.119111	0.941087	0	0	0	1.01E-11	-8.670128283	down	[H]	Coenzyme transport and metabolism	Molecular Function: O-methyltransferase activity (GO:0008171);; Biological Process: methylation (GO:0032259);; Molecular Function: protein dimerization activity (GO:0046983);;	K16040|1.1e-124|obr:102711544|K16040 trans-resveratrol di-O-methyltransferase [EC:2.1.1.240] | (RefSeq) probable O-methyltransferase 2	Stilbenoid, diarylheptanoid and gingerol biosynthesis (ko00945)	[R]	General function prediction only	O-methyltransferase domain	Probable O-methyltransferase 2 OS=Sorghum bicolor OX=4558 GN=OMT2 PE=2 SV=1	S	Function unknown	probable O-methyltransferase 2 [Aegilops tauschii subsp. tauschii]
TraesCS3B03G0894300	155	145	125	0	0	0	4.56308	4.122237	3.822047	0	0	0	1.03E-11	-8.66863458	down	--	--	--	K14565|1.0e-18|bdi:100838508|K14565 nucleolar protein 58 | (RefSeq) probable nucleolar protein 5-2	Ribosome biogenesis in eukaryotes (ko03008)	[AJ]	RNA processing and modification;; Translation, ribosomal structure and biogenesis	--	Probable nucleolar protein 5-1 OS=Arabidopsis thaliana OX=3702 GN=NOP5-1 PE=1 SV=2	J	Translation, ribosomal structure and biogenesis	unnamed protein product [Triticum turgidum subsp. durum]
TraesCS6B03G0163000	153	132	136	0	0	0	1.160369	0.884795	0.952418	0	0	0	1.12E-11	-8.65895719	down	--	--	Biological Process: defense response (GO:0006952);; Molecular Function: ADP binding (GO:0043531);;	K13457|3.1e-54|hbr:110641499|K13457 disease resistance protein RPM1 | (RefSeq) disease resistance protein RPM1-like	Plant-pathogen interaction (ko04626)	[T]	Signal transduction mechanisms	NB-ARC domain	Putative disease resistance protein RGA4 OS=Solanum bulbocastanum OX=147425 GN=RGA4 PE=2 SV=1	T	Signal transduction mechanisms	unnamed protein product [Triticum turgidum subsp. durum]
TraesCS1A03G0684200	151	137	130	0	0	0	0.964999	0.842667	0.855107	0	0	0	1.20E-11	-8.646830835	down	--	--	Molecular Function: transferase activity, transferring acyl groups other than amino-acyl groups (GO:0016747);;	K19861|2.3e-188|dosa:Os10t0195600-01|K19861 benzyl alcohol O-benzoyltransferase [EC:2.3.1.196 2.3.1.232] | (RefSeq) Os10g0195600; Transferase family protein.	--	--	--	Transferase family	Acyl transferase 1 OS=Oryza sativa subsp. japonica OX=39947 GN=AT1 PE=2 SV=1	S	Function unknown	acyl transferase 1-like [Aegilops tauschii subsp. tauschii]
NewGene_17275	129	128	158	0	0	0	1.75614	1.801532	2.290269	0	0	0	1.38E-11	-8.643210106	down	--	--	Biological Process: transposition (GO:0032196);;	--	--	--	--	--	--	--	--	predicted protein [Hordeum vulgare subsp. vulgare]
TraesCS7B03G1166000	123	143	148	0	0	0	0.815265	0.920823	1.018992	0	0	0	1.36E-11	-8.635672963	down	[G]	Carbohydrate transport and metabolism	Molecular Function: UDP-glycosyltransferase activity (GO:0008194);;	K08237|3.2e-254|ats:109736910|K08237 hydroquinone glucosyltransferase [EC:2.4.1.218] | (RefSeq) LOC109736910; hydroquinone glucosyltransferase-like	--	[GC]	Carbohydrate transport and metabolism;; Energy production and conversion	UDP-glucoronosyl and UDP-glucosyl transferase	Hydroquinone glucosyltransferase OS=Rauvolfia serpentina OX=4060 GN=AS PE=1 SV=1	--	--	hydroquinone glucosyltransferase-like [Aegilops tauschii subsp. tauschii]
TraesCS7B03G0901000	149	171	97	0	0	0	1.300903	1.439236	0.876644	0	0	0	1.71E-11	-8.632098368	down	--	--	--	K12173|2.0e-34|gmx:100794341|K12173 BRCA1-A complex subunit BRE | (RefSeq) BRISC and BRCA1-A complex member 2	Homologous recombination (ko03440)	--	--	Thaumatin family	Thaumatin-like protein OS=Arabidopsis thaliana OX=3702 GN=At1g18250 PE=2 SV=2	O	Posttranslational modification, protein turnover, chaperones	thaumatin-like protein [Hordeum vulgare]
TraesCS7A03G1148500	110	158	144	0	0	0	0.76507	1.062303	1.036276	0	0	0	1.60E-11	-8.625800823	down	--	--	--	--	--	--	--	Neprosin	--	S	Function unknown	unnamed protein product [Triticum turgidum subsp. durum]
TraesCS3A03G0096300	130	113	165	0	0	0	0.802445	0.671464	1.050257	0	0	0	1.85E-11	-8.622453645	down	--	--	Biological Process: metal ion transport (GO:0030001);; Molecular Function: metal ion binding (GO:0046872);;	K18081|1.0e-06|smo:SELMODRAFT_437478|K18081 myotubularin-related protein 1/2 [EC:3.1.3.64 3.1.3.95] | (RefSeq) hypothetical protein	Inositol phosphate metabolism (ko00562);; Phosphatidylinositol signaling system (ko04070)	[P]	Inorganic ion transport and metabolism	Heavy-metal-associated domain	Heavy metal-associated isoprenylated plant protein 37 OS=Arabidopsis thaliana OX=3702 GN=HIPP37 PE=2 SV=1	P	Inorganic ion transport and metabolism	unnamed protein product [Triticum turgidum subsp. durum]
TraesCS3B03G1352600	102	162	146	0	0	0	1.073201	1.652553	1.600528	0	0	0	1.87E-11	-8.618628414	down	--	--	Cellular Component: cell wall (GO:0005618);; Cellular Component: plasmodesma (GO:0009506);; Biological Process: plasmodesmata-mediated intercellular transport (GO:0010497);; Molecular Function: manganese ion binding (GO:0030145);; Molecular Function: nutrient reservoir activity (GO:0045735);; Cellular Component: apoplast (GO:0048046);; Biological Process: regulation of root development (GO:200028…	--	--	--	--	Cupin	Germin-like protein 1-3 OS=Oryza sativa subsp. japonica OX=39947 GN=GER8 PE=2 SV=1	S	Function unknown	unnamed protein product [Triticum turgidum subsp. durum]
TraesCS1B03G0389100	122	119	165	0	0	0	0.671192	0.629613	0.938751	0	0	0	1.92E-11	-8.61457122	down	--	--	Molecular Function: protein binding (GO:0005515);; Cellular Component: cellular_component (GO:0005575);; Cellular Component: intracellular (GO:0005622);; Cellular Component: obsolete cell (GO:0005623);; Cellular Component: cytoplasm (GO:0005737);; Cellular Component: cytosol (GO:0005829);; Cellular Component: cytoskeleton (GO:0005856);; Cellular Component: microtubule associated complex (GO:00058…	--	--	--	--	Protein of unknown function (DUF4005)	--	S	Function unknown	unnamed protein product [Triticum turgidum subsp. durum]
TraesCS3B03G0286100	415	610	444	0	0	2	1.053901	1.492843	1.163946	0	0	0.004487	8.29E-16	-8.597596887	down	[M]	Cell wall/membrane/envelope biogenesis	Molecular Function: protein kinase activity (GO:0004672);; Molecular Function: ATP binding (GO:0005524);; Cellular Component: integral component of membrane (GO:0016021);;	K13430|6.3e-86|jcu:105644862|K13430 serine/threonine-protein kinase PBS1 [EC:2.7.11.1] | (RefSeq) serine/threonine-protein kinase PBS1	Plant-pathogen interaction (ko04626)	[T]	Signal transduction mechanisms	Protein tyrosine and serine/threonine kinase	Receptor-like serine/threonine-protein kinase ALE2 OS=Arabidopsis thaliana OX=3702 GN=ALE2 PE=1 SV=1	T	Signal transduction mechanisms	unnamed protein product [Triticum turgidum subsp. durum]
TraesCS1A03G0280400	163	114	126	0	0	0	0.538743	0.361311	0.429397	0	0	0	2.04E-11	-8.596893753	down	--	--	Cellular Component: integral component of membrane (GO:0016021);;	K20718|5.7e-08|lang:109340790|K20718 LRR receptor-like serine/threonine-protein kinase ERECTA [EC:2.7.11.1] | (RefSeq) LRR receptor-like serine/threonine-protein kinase ERECTA	MAPK signaling pathway - plant (ko04016)	--	--	Leucine rich repeat	--	S	Function unknown	unnamed protein product [Triticum turgidum subsp. durum]
TraesCS2A03G1153100	119	140	144	0	0	0	1.854319	2.106207	2.321113	0	0	0	1.82E-11	-8.596691805	down	--	--	Biological Process: response to auxin (GO:0009733);;	K14488|2.0e-52|ats:109757693|K14488 SAUR family protein | (RefSeq) LOC109757693; auxin-responsive protein SAUR21-like	Plant hormone signal transduction (ko04075)	--	--	Auxin responsive protein	--	S	Function unknown	unnamed protein product [Triticum aestivum]
TraesCS2D03G0128500	112	127	162	0	0	0	1.558327	1.709977	2.34546	0	0	0	2.19E-11	-8.595108699	down	--	--	Cellular Component: extracellular region (GO:0005576);; Cellular Component: cell wall (GO:0005618);; Biological Process: plant-type cell wall organization (GO:0009664);; Cellular Component: membrane (GO:0016020);;	K20628|7.5e-96|pavi:110769013|K20628 expansin | (RefSeq) expansin-A10-like	--	--	--	Expansin C-terminal domain	Expansin-A1 OS=Oryza sativa subsp. japonica OX=39947 GN=EXPA1 PE=2 SV=2	S	Function unknown	expansin-A1 [Aegilops tauschii subsp. tauschii]
TraesCS3B03G0407600	133	108	159	0	0	0	1.65719	1.301204	2.050866	0	0	0	2.28E-11	-8.593735019	down	--	--	--	--	--	--	--	--	--	--	--	uncharacterized protein LOC109782284 [Aegilops tauschii subsp. tauschii]
TraesCS5D03G0462200	464	521	472	0	2	0	7.006348	7.598628	7.365582	0	0.035408	0	6.60E-16	-8.589389388	down	--	--	--	--	--	--	--	--	--	S	Function unknown	uncharacterized protein LOC109741272 [Aegilops tauschii subsp. tauschii]
TraesCS2A03G0066100	108	141	151	0	0	0	0.619541	0.778398	0.893405	0	0	0	2.17E-11	-8.587250552	down	--	--	--	--	--	--	--	Agglutinin domain	--	S	Function unknown	unnamed protein product [Triticum turgidum subsp. durum]
TraesCS7A03G0102700	147	125	127	0	0	0	0.452581	0.3714	0.404484	0	0	0	1.99E-11	-8.581158073	down	[R]	General function prediction only	Molecular Function: ADP binding (GO:0043531);;	K13457|6.4e-306|ats:109772088|K13457 disease resistance protein RPM1 | (RefSeq) LOC109772088; disease resistance protein RPM1-like	Plant-pathogen interaction (ko04626)	[T]	Signal transduction mechanisms	NB-ARC domain	Disease resistance protein RPM1 OS=Arabidopsis thaliana OX=3702 GN=RPM1 PE=1 SV=1	T	Signal transduction mechanisms	unnamed protein product [Triticum turgidum subsp. durum]
NewGene_19948	123	104	167	0	0	0	0.280868	0.229044	0.393684	0	0	0	2.94E-11	-8.574436913	down	--	--	Molecular Function: zinc ion binding (GO:0008270);;	--	--	--	--	SWIM zinc finger	Protein FAR1-RELATED SEQUENCE 3 OS=Arabidopsis thaliana OX=3702 GN=FRS3 PE=1 SV=2	S	Function unknown	protein FAR1-RELATED SEQUENCE 3-like [Aegilops tauschii subsp. tauschii]
TraesCS4D03G0011400	121	137	136	0	0	0	2.166093	2.376518	2.512528	0	0	0	2.24E-11	-8.563106442	down	--	--	Molecular Function: carbohydrate binding (GO:0030246);;	--	--	--	--	Jacalin-like lectin domain	--	S	Function unknown	horcolin-like isoform X1 [Aegilops tauschii subsp. tauschii]
TraesCS6B03G1249900	144	109	139	0	0	0	0.726714	0.528757	0.72225	0	0	0	2.60E-11	-8.560635408	down	[DPM]	Cell cycle control, cell division, chromosome partitioning;; Inorganic ion transport and metabolism;; Cell wall/membrane/envelope biogenesis	Molecular Function: copper ion binding (GO:0005507);; Molecular Function: oxidoreductase activity (GO:0016491);;	K05909|2.1e-223|ats:109756584|K05909 laccase [EC:1.10.3.2] | (RefSeq) LOC109756584; laccase-15-like isoform X1	--	[Q]	Secondary metabolites biosynthesis, transport and catabolism	Multicopper oxidase	Laccase-15 OS=Oryza sativa subsp. japonica OX=39947 GN=LAC15 PE=2 SV=1	Q	Secondary metabolites biosynthesis, transport and catabolism	unnamed protein product [Triticum turgidum subsp. durum]
TraesCS1A03G0090500	119	132	141	0	0	0	1.70435	1.825061	2.0808	0	0	0	2.40E-11	-8.557583557	down	--	--	Cellular Component: nucleosome (GO:0000786);; Molecular Function: DNA binding (GO:0003677);; Cellular Component: nucleus (GO:0005634);; Molecular Function: protein heterodimerization activity (GO:0046982);;	K11251|2.1e-66|ats:109758793|K11251 histone H2A | (RefSeq) LOC109758793; histone H2A.2.1	--	[B]	Chromatin structure and dynamics	C-terminus of histone H2A	Histone H2A.2.2 OS=Triticum aestivum OX=4565 PE=1 SV=1	B	Chromatin structure and dynamics	histone H2A.2.1 [Aegilops tauschii subsp. tauschii]
TraesCS6A03G0805100	1300	1436	1499	0	4	2	9.854055	10.501109	11.746758	0	0.031586	0.015861	3.13E-44	-8.547781621	down	--	--	Cellular Component: extracellular region (GO:0005576);; Cellular Component: cell wall (GO:0005618);; Biological Process: plant-type cell wall organization (GO:0009664);; Cellular Component: membrane (GO:0016020);;	K20628|2.4e-103|mdm:103431192|K20628 expansin | (RefSeq) expansin-A1-like	--	--	--	Expansin C-terminal domain	Expansin-A5 OS=Oryza sativa subsp. japonica OX=39947 GN=EXPA5 PE=2 SV=1	S	Function unknown	unnamed protein product [Triticum turgidum subsp. durum]
NewGene_82539	149	104	135	0	0	0	1.42485	0.965835	1.34373	0	0	0	3.05E-11	-8.545898357	down	--	--	Molecular Function: GTPase activity (GO:0003924);; Molecular Function: calcium ion binding (GO:0005509);; Molecular Function: GTP binding (GO:0005525);; Biological Process: mitochondrion organization (GO:0007005);; Cellular Component: integral component of mitochondrial outer membrane (GO:0031307);;	K07870|3.49e-10|bdi:100843363|K07870 mitochondrial Rho GTPase 1 [EC:3.6.5.-] | (RefSeq) mitochondrial Rho GTPase 1	--	--	--	--	--	--	--	mitochondrial Rho GTPase 1 [Brachypodium distachyon]
TraesCS5D03G0602600	122	128	138	0	0	0	0.355	0.358437	0.414094	0	0	0	2.63E-11	-8.542862769	down	--		Molecular Function: protein serine/threonine kinase activity (GO:0004674);; Molecular Function: ATP binding (GO:0005524);; Cellular Component: integral component of membrane (GO:0016021);;	K00924|1.2e-65|smo:SELMODRAFT_83623|K00924 kinase [EC:2.7.1.-] | (RefSeq) hypothetical protein	--	--	--	Leucine rich repeat	LRR receptor-like serine/threonine-protein kinase OS=Arabidopsis thaliana OX=3702 GN=RGI3 PE=1 SV=1	T	Signal transduction mechanisms	probable LRR receptor-like serine/threonine-protein kinase At4g26540 [Aegilops tauschii subsp. tauschii]
TraesCS6B03G0809800	132	98	154	0	0	0	0.54525	0.388674	0.657133	0	0	0	3.70E-11	-8.536009694	down	[QV]	Secondary metabolites biosynthesis, transport and catabolism;; Defense mechanisms	Molecular Function: monooxygenase activity (GO:0004497);; Molecular Function: iron ion binding (GO:0005506);; Cellular Component: integral component of membrane (GO:0016021);; Molecular Function: oxidoreductase activity, acting on paired donors, with incorporation or reduction of molecular oxygen (GO:0016705);; Molecular Function: heme binding (GO:0020037);;	K15398|0.0e+00|ats:109740636|K15398 fatty acid omega-hydroxylase [EC:1.14.-.-] | (RefSeq) LOC109740636; cytochrome P450 86A2-like	Cutin, suberine and wax biosynthesis (ko00073)	[QI]	Secondary metabolites biosynthesis, transport and catabolism;; Lipid transport and metabolism	Cytochrome P450	Cytochrome P450 86A2 OS=Arabidopsis thaliana OX=3702 GN=CYP86A2 PE=1 SV=1	Q	Secondary metabolites biosynthesis, transport and catabolism	cytochrome P450 86A2-like [Aegilops tauschii subsp. tauschii]
TraesCS1B03G0778000	129	150	108	0	0	0	0.784168	0.882911	0.6821	0	0	0	2.93E-11	-8.529540968	down	--	--	Molecular Function: transferase activity, transferring acyl groups other than amino-acyl groups (GO:0016747);;	K19861|3.3e-187|dosa:Os10t0195600-01|K19861 benzyl alcohol O-benzoyltransferase [EC:2.3.1.196 2.3.1.232] | (RefSeq) Os10g0195600; Transferase family protein.	--	--	--	Transferase family	Acyl transferase 1 OS=Oryza sativa subsp. japonica OX=39947 GN=AT1 PE=2 SV=1	S	Function unknown	unnamed protein product [Triticum turgidum subsp. durum]
NewGene_82012	150	141	95	0	0	0	0.950608	1.043389	0.683727	0	0	0	3.46E-11	-8.524435525	down	--	--	Biological Process: lipid transport (GO:0006869);; Molecular Function: lipid binding (GO:0008289);; Cellular Component: integral component of membrane (GO:0016021);;	--	--	--	--	--	--	--	--	unnamed protein product [Triticum turgidum subsp. durum]
TraesCS4A03G0706400	16965	18110	16428	21	21	32	93.18206	95.930084	93.25071	0.129592	0.129637	0.191812	0	-8.524396336	down	[G]	Carbohydrate transport and metabolism	Molecular Function: hydrolase activity, hydrolyzing O-glycosyl compounds (GO:0004553);; Biological Process: carbohydrate metabolic process (GO:0005975);;	K05350|2.2e-296|ats:109741565|K05350 beta-glucosidase [EC:3.2.1.21] | (RefSeq) LOC109741565; beta-glucosidase 7	Cyanoamino acid metabolism (ko00460);; Starch and sucrose metabolism (ko00500);; Phenylpropanoid biosynthesis (ko00940)	[G]	Carbohydrate transport and metabolism	Glycosyl hydrolase family 1	Beta-glucosidase 7 OS=Oryza sativa subsp. japonica OX=39947 GN=BGLU7 PE=1 SV=1	G	Carbohydrate transport and metabolism	putative non-cyanogenic beta-glucosidase [Triticum aestivum]
NewGene_11569	115	135	133	0	0	0	0.696872	0.789395	0.830438	0	0	0	3.05E-11	-8.522143285	down	--	--	--	--	--	--	--	--	--	--	--	unnamed protein product [Triticum aestivum]
TraesCS2A03G0225400	236	238	270	0	1	0	1.166088	1.133896	1.375531	0	0.002636	0	7.87E-12	-8.521491848	down	[GI]	Carbohydrate transport and metabolism;; Lipid transport and metabolism	Molecular Function: enzyme inhibitor activity (GO:0004857);; Molecular Function: pectinesterase activity (GO:0030599);; Biological Process: cell wall modification (GO:0042545);; Molecular Function: aspartyl esterase activity (GO:0045330);; Biological Process: pectin catabolic process (GO:0045490);;	K01051|5.6e-293|ats:109781257|K01051 pectinesterase [EC:3.1.1.11] | (RefSeq) LOC109781257; pectinesterase-like	Pentose and glucuronate interconversions (ko00040)	--	--	Pectinesterase	Pectinesterase 1 OS=Citrus sinensis OX=2711 GN=PECS-1.1 PE=2 SV=1	G	Carbohydrate transport and metabolism	unnamed protein product [Triticum aestivum]
NewGene_1562	144	116	122	0	0	0	0.320331	0.245484	0.278257	0	0	0	3.22E-11	-8.518996617	down	--	--	Cellular Component: cellular_component (GO:0005575);; Cellular Component: intracellular (GO:0005622);; Cellular Component: obsolete cell (GO:0005623);; Cellular Component: cytoplasm (GO:0005737);; Cellular Component: chloroplast (GO:0009507);; Cellular Component: plastid stroma (GO:0009532);; Cellular Component: plastid (GO:0009536);; Cellular Component: chloroplast stroma (GO:0009570);; Cellular…	--	--	--	--	Retrotransposon gag protein	--	E	Amino acid transport and metabolism	uncharacterized protein LOC109759874 [Aegilops tauschii subsp. tauschii]
TraesCS2B03G1233600	395	490	497	2	0	0	3.04351	3.642175	3.956502	0.016904	0	0	1.51E-15	-8.516740452	down	--	--	Molecular Function: peroxidase activity (GO:0004601);; Cellular Component: extracellular region (GO:0005576);; Biological Process: response to oxidative stress (GO:0006979);; Molecular Function: heme binding (GO:0020037);; Biological Process: hydrogen peroxide catabolic process (GO:0042744);; Molecular Function: metal ion binding (GO:0046872);;	K00430|6.1e-183|ats:109755234|K00430 peroxidase [EC:1.11.1.7] | (RefSeq) LOC109755234; peroxidase 64	Phenylpropanoid biosynthesis (ko00940)	--	--	Peroxidase	Peroxidase 64 OS=Arabidopsis thaliana OX=3702 GN=PER64 PE=1 SV=1	Q	Secondary metabolites biosynthesis, transport and catabolism	peroxidase 64 [Aegilops tauschii subsp. tauschii]
TraesCS2D03G0927700	136	149	99	0	0	0	1.167324	1.240386	0.879327	0	0	0	3.43E-11	-8.51655306	down	[GI]	Carbohydrate transport and metabolism;; Lipid transport and metabolism	Molecular Function: pectinesterase activity (GO:0030599);; Biological Process: cell wall modification (GO:0042545);; Molecular Function: aspartyl esterase activity (GO:0045330);; Biological Process: pectin catabolic process (GO:0045490);;	K01051|2.1e-93|nnu:104592038|K01051 pectinesterase [EC:3.1.1.11] | (RefSeq) probable pectinesterase 53	Pentose and glucuronate interconversions (ko00040)	--	--	Pectinesterase	Probable pectinesterase 68 OS=Arabidopsis thaliana OX=3702 GN=PME68 PE=2 SV=1	G	Carbohydrate transport and metabolism	probable pectinesterase 68 [Aegilops tauschii subsp. tauschii]
TraesCS5B03G1357300	116	151	115	0	0	0	0.966764	1.217261	0.991044	0	0	0	3.33E-11	-8.512107359	down	[S]	Function unknown	--	--	--	--	--	Carbohydrate esterase, sialic acid-specific acetylesterase	Probable carbohydrate esterase At4g34215 OS=Arabidopsis thaliana OX=3702 GN=At4g34215 PE=1 SV=2	S	Function unknown	probable carbohydrate esterase At4g34215 [Aegilops tauschii subsp. tauschii]
TraesCS5D03G0171800	132	151	99	0	0	0	0.875434	0.971802	0.681014	0	0	0	3.63E-11	-8.508697877	down	[E]	Amino acid transport and metabolism	Molecular Function: catalytic activity (GO:0003824);; Biological Process: biosynthetic process (GO:0009058);; Molecular Function: pyridoxal phosphate binding (GO:0030170);;	K00814|1.2e-283|ats:109749219|K00814 alanine transaminase [EC:2.6.1.2] | (RefSeq) LOC109749219; alanine aminotransferase 2-like	Arginine biosynthesis (ko00220);; Alanine, aspartate and glutamate metabolism (ko00250);; Carbon fixation in photosynthetic organisms (ko00710);; Carbon metabolism (ko01200);; 2-Oxocarboxylic acid metabolism (ko01210);; Biosynthesis of amino acids (ko01230)	[E]	Amino acid transport and metabolism	Aminotransferase class I and II	Alanine aminotransferase 2 OS=Panicum miliaceum OX=4540 PE=1 SV=1	E	Amino acid transport and metabolism	alanine aminotransferase 2-like [Aegilops tauschii subsp. tauschii]
NewGene_24623	160	122	96	0	0	0	1.121097	0.820558	0.692996	0	0	0	4.48E-11	-8.497379678	down	--	--	Biological Process: fatty acid metabolic process (GO:0006631);; Molecular Function: acyl-[acyl-carrier-protein] desaturase activity (GO:0045300);; Molecular Function: metal ion binding (GO:0046872);;	K03921|1.98e-303|ats:109763251|K03921 acyl-[acyl-carrier-protein] desaturase [EC:1.14.19.2 1.14.19.11 1.14.19.26] | (RefSeq) LOC109763251; acyl-[acyl-carrier-protein] desaturase 4, chloroplastic-like	Fatty acid biosynthesis (ko00061);; Biosynthesis of unsaturated fatty acids (ko01040);; Fatty acid metabolism (ko01212)	--	--	Fatty acid desaturase	Acyl-[acyl-carrier-protein] desaturase 4, chloroplastic OS=Oryza sativa subsp. japonica OX=39947 GN=Os03g0423300 PE=2 SV=1	C	Energy production and conversion	acyl-[acyl-carrier-protein] desaturase 4, chloroplastic-like [Aegilops tauschii subsp. tauschii]
TraesCS4D03G0801500	463	413	485	0	2	0	3.163615	2.721883	3.423834	0	0.01584	0	1.72E-15	-8.496778118	down	[P]	Inorganic ion transport and metabolism	--	--	--	--	--	--	--	--	--	uncharacterized protein LOC109776723 [Aegilops tauschii subsp. tauschii]
TraesCS3A03G0910700	133	101	140	0	0	0	1.174229	0.85314	1.273605	0	0	0	4.40E-11	-8.494889698	down	--	--	--	--	--	--	--	Universal stress protein family	--	S	Function unknown	unnamed protein product [Triticum turgidum subsp. durum]
TraesCS5A03G0010300	159	113	102	0	0	0	0.78433	0.535364	0.518658	0	0	0	4.82E-11	-8.484779061	down	[T]	Signal transduction mechanisms	Molecular Function: protein serine/threonine kinase activity (GO:0004674);; Molecular Function: ATP binding (GO:0005524);; Cellular Component: integral component of membrane (GO:0016021);; Biological Process: cellulose biosynthetic process (GO:0030244);;	K13418|6.3e-69|dosa:Os04t0457800-01|K13418 somatic embryogenesis receptor kinase 1 [EC:2.7.10.1 2.7.11.1] | (RefSeq) Os04g0457800; Similar to SERK1 (Fragment).	--	--	--	Protein kinase domain	LRR receptor-like serine/threonine-protein kinase FEI 1 OS=Arabidopsis thaliana OX=3702 GN=FEI1 PE=1 SV=1	T	Signal transduction mechanisms	LRR receptor-like serine/threonine-protein kinase [Triticum monococcum]
TraesCS4D03G0216100	147	131	93	0	0	0	0.759869	0.651636	0.495936	0	0	0	5.15E-11	-8.468350249	down	[J]	Translation, ribosomal structure and biogenesis	Molecular Function: hydrolase activity (GO:0016787);;	K02433|4.3e-46|apro:F751_6020|K02433 aspartyl-tRNA(Asn)/glutamyl-tRNA(Gln) amidotransferase subunit A [EC:6.3.5.6 6.3.5.7] | (RefSeq) Glutamyl-tRNA(Gln) amidotransferase subunit A	Aminoacyl-tRNA biosynthesis (ko00970)	[J]	Translation, ribosomal structure and biogenesis	Amidase	Fatty acid amide hydrolase OS=Oryza sativa subsp. indica OX=39946 GN=FAAH PE=3 SV=1	J	Translation, ribosomal structure and biogenesis	fatty acid amide hydrolase-like [Aegilops tauschii subsp. tauschii]
NewGene_91515	129	147	95	0	0	0	0.993848	1.270147	0.791676	0	0	0	4.99E-11	-8.46623522	down	--	--	--	--	--	--	--	--	--	--	--	protein FAR1-RELATED SEQUENCE 5-like [Aegilops tauschii subsp. tauschii]
TraesCS3D03G0948800	89	141	137	0	0	0	0.533933	0.819902	0.855982	0	0	0	6.07E-11	-8.460827093	down	--	--	Cellular Component: endoplasmic reticulum (GO:0005783);; Cellular Component: Golgi apparatus (GO:0005794);; Biological Process: protein targeting to membrane (GO:0006612);; Cellular Component: integral component of membrane (GO:0016021);; Biological Process: peptidyl-L-cysteine S-palmitoylation (GO:0018230);; Molecular Function: protein-cysteine S-palmitoyltransferase activity (GO:0019706);;	K18932|3.3e-143|brp:103854281|K18932 palmitoyltransferase [EC:2.3.1.225] | (RefSeq) probable protein S-acyltransferase 7	--	[R]	General function prediction only	DHHC palmitoyltransferase	Probable protein S-acyltransferase 7 OS=Arabidopsis thaliana OX=3702 GN=PAT07 PE=1 SV=1	O	Posttranslational modification, protein turnover, chaperones	probable protein S-acyltransferase 7 [Aegilops tauschii subsp. tauschii]
TraesCS2A03G0286900	154	129	86	0	0	0	0.889458	0.72041	0.511757	0	0	0	6.20E-11	-8.459310378	down	--	--	Molecular Function: UDP-glycosyltransferase activity (GO:0008194);;	K08237|6.8e-250|ats:109779247|K08237 hydroquinone glucosyltransferase [EC:2.4.1.218] | (RefSeq) LOC109779247; hydroquinone glucosyltransferase-like	--	[GC]	Carbohydrate transport and metabolism;; Energy production and conversion	UDP-glucoronosyl and UDP-glucosyl transferase	Hydroquinone glucosyltransferase OS=Rauvolfia serpentina OX=4060 GN=AS PE=1 SV=1	--	--	unnamed protein product [Triticum turgidum subsp. durum]
TraesCS7D03G1160300	142	127	98	0	0	0	0.709593	0.609953	0.505138	0	0	0	5.31E-11	-8.454465057	down	[T]	Signal transduction mechanisms	Molecular Function: protein kinase activity (GO:0004672);; Molecular Function: ATP binding (GO:0005524);;	K01534|4.9e-98|var:108330779|K01534 Zn2+/Cd2+-exporting ATPase [EC:7.2.2.12 7.2.2.21] | (RefSeq) cadmium/zinc-transporting ATPase HMA3-like	--	[T]	Signal transduction mechanisms	Protein kinase domain	Probable receptor-like serine/threonine-protein kinase At5g57670 OS=Arabidopsis thaliana OX=3702 GN=At5g57670 PE=2 SV=1	T	Signal transduction mechanisms	probable receptor-like serine/threonine-protein kinase At5g57670 [Aegilops tauschii subsp. tauschii]
NewGene_19168	112	114	135	0	0	0	0.504903	0.557027	0.623468	0	0	0	5.80E-11	-8.441113889	down	--	--	Molecular Function: DNA binding (GO:0003677);; Biological Process: transposition, DNA-mediated (GO:0006313);; Biological Process: DNA integration (GO:0015074);;	--	--	--	--	Transposase	--	S	Function unknown	uncharacterized protein LOC109784865 [Aegilops tauschii subsp. tauschii]
TraesCS1A03G0746600	115	102	142	0	0	0	0.621169	0.529234	0.794254	0	0	0	6.70E-11	-8.43671659	down	--	--	--	--	--	--	--	Weak chloroplast movement under blue light	WEB family protein At2g38370 OS=Arabidopsis thaliana OX=3702 GN=At2g38370 PE=2 SV=1	S	Function unknown	unnamed protein product [Triticum turgidum subsp. durum]
TraesCS1D03G0054900	109	168	87	0	0	0	0.311448	0.463066	0.255189	0	0	0	7.97E-11	-8.433422702	down	[R]	General function prediction only	Biological Process: defense response (GO:0006952);; Molecular Function: ADP binding (GO:0043531);;	K13457|1.9e-165|sbi:8076342|K13457 disease resistance protein RPM1 | (RefSeq) putative disease resistance RPP13-like protein 3	Plant-pathogen interaction (ko04626)	[T]	Signal transduction mechanisms	NB-ARC domain	Disease resistance protein RGA5 OS=Oryza sativa subsp. japonica OX=39947 GN=RGA5 PE=1 SV=1	T	Signal transduction mechanisms	RGA1b [Aegilops tauschii]
TraesCS4B03G0526600	107	132	119	0	0	0	0.649483	0.766103	0.737972	0	0	0	6.22E-11	-8.422602189	down	--	--	Molecular Function: calmodulin binding (GO:0005516);;	--	--	--	--	Calmodulin binding protein-like	Calmodulin-binding protein 60 D OS=Arabidopsis thaliana OX=3702 GN=CBP60D PE=2 SV=1	S	Function unknown	calmodulin-binding protein 60 D-like isoform X3 [Aegilops tauschii subsp. tauschii]
TraesCS3A03G0191600	107	145	107	0	0	0	0.452872	0.593206	0.466697	0	0	0	6.56E-11	-8.421764054	down	[DPM]	Cell cycle control, cell division, chromosome partitioning;; Inorganic ion transport and metabolism;; Cell wall/membrane/envelope biogenesis	Molecular Function: copper ion binding (GO:0005507);; Molecular Function: oxidoreductase activity (GO:0016491);;	K19791|1.8e-158|ccaj:109800213|K19791 iron transport multicopper oxidase | (RefSeq) L-ascorbate oxidase homolog	--	[Q]	Secondary metabolites biosynthesis, transport and catabolism	Multicopper oxidase	Monocopper oxidase-like protein SKU5 OS=Arabidopsis thaliana OX=3702 GN=SKU5 PE=1 SV=1	Q	Secondary metabolites biosynthesis, transport and catabolism	unnamed protein product [Triticum turgidum subsp. durum]
TraesCS7D03G0018100	87	136	134	0	0	0	0.18824	0.285191	0.301888	0	0	0	8.01E-11	-8.421328639	down	[M]	Cell wall/membrane/envelope biogenesis	Biological Process: defense response (GO:0006952);; Molecular Function: electron transfer activity (GO:0009055);; Molecular Function: protein disulfide oxidoreductase activity (GO:0015035);; Molecular Function: ADP binding (GO:0043531);;	K13457|8.3e-86|osa:4340191|K13457 disease resistance protein RPM1 | (RefSeq) disease resistance protein RPM1	Plant-pathogen interaction (ko04626)	[R]	General function prediction only	NB-ARC domain	Disease resistance protein RGA5 OS=Oryza sativa subsp. japonica OX=39947 GN=RGA5 PE=1 SV=1	T	Signal transduction mechanisms	putative disease resistance RPP13-like protein 3 [Aegilops tauschii subsp. tauschii]
TraesCS3B03G0368400	122	104	128	0	0	0	1.042111	0.81556	1.122435	0	0	0	7.14E-11	-8.413160691	down	--	--	Molecular Function: peroxidase activity (GO:0004601);; Cellular Component: extracellular region (GO:0005576);; Biological Process: response to oxidative stress (GO:0006979);; Molecular Function: heme binding (GO:0020037);; Biological Process: hydrogen peroxide catabolic process (GO:0042744);; Molecular Function: metal ion binding (GO:0046872);;	K00430|7.8e-165|ats:109739993|K00430 peroxidase [EC:1.11.1.7] | (RefSeq) LOC109739993; peroxidase P7-like	Phenylpropanoid biosynthesis (ko00940)	--	--	Peroxidase	Peroxidase 52 OS=Arabidopsis thaliana OX=3702 GN=PER52 PE=2 SV=1	Q	Secondary metabolites biosynthesis, transport and catabolism	unnamed protein product [Triticum turgidum subsp. durum]
TraesCS3B03G0811300	1347	1204	1343	0	6	0	13.659524	11.768071	14.067531	0	0.071048	0	3.11E-10	-8.40827461	down	[IR]	Lipid transport and metabolism;; General function prediction only	Molecular Function: hydrolase activity, acting on ester bonds (GO:0016788);;	K00679|1.3e-50|cic:CICLE_v10027727mg|K00679 phospholipid:diacylglycerol acyltransferase [EC:2.3.1.158] | (RefSeq) hypothetical protein	Glycerolipid metabolism (ko00561)	--	--	GDSL-like Lipase/Acylhydrolase	GDSL esterase/lipase At5g45670 OS=Arabidopsis thaliana OX=3702 GN=At5g45670 PE=2 SV=1	L	Replication, recombination and repair	GDSL esterase/lipase At5g45670-like [Aegilops tauschii subsp. tauschii]
TraesCS3B03G0239400	115	99	138	0	0	0	0.658152	0.549638	0.822528	0	0	0	8.18E-11	-8.408193637	down	[I]	Lipid transport and metabolism	Biological Process: lipid metabolic process (GO:0006629);; Cellular Component: integral component of membrane (GO:0016021);;	--	--	[I]	Lipid transport and metabolism	Lipase (class 3)	Triacylglycerol lipase OBL1 OS=Arabidopsis thaliana OX=3702 GN=OBL1 PE=1 SV=1	I	Lipid transport and metabolism	uncharacterized protein LOC109774718 [Aegilops tauschii subsp. tauschii]
TraesCS7D03G1141600	110	124	115	0	0	0	0.779628	0.849811	0.847837	0	0	0	7.86E-11	-8.386426302	down	--	--	Molecular Function: DNA binding (GO:0003677);; Cellular Component: nucleus (GO:0005634);; Cellular Component: host cell nucleus (GO:0042025);; Molecular Function: metal ion binding (GO:0046872);;	K20641|5.9e-10|cvr:CHLNCDRAFT_59250|K20641 Rho GTPase-activating protein 20 | (RefSeq) hypothetical protein	--	--	--	SBP domain	Squamosa promoter-binding-like protein 10 OS=Oryza sativa subsp. indica OX=39946 GN=SPL10 PE=2 SV=1	S	Function unknown	squamosa promoter-binding-like protein 10 [Aegilops tauschii subsp. tauschii]
TraesCS4D03G0693500	119	108	120	0	0	0	0.864548	0.75405	0.900819	0	0	0	8.41E-11	-8.382044501	down	[HR]	Coenzyme transport and metabolism;; General function prediction only	Molecular Function: molecular_function (GO:0003674);; Molecular Function: catalytic activity (GO:0003824);; Cellular Component: cellular_component (GO:0005575);; Cellular Component: cell wall (GO:0005618);; Cellular Component: obsolete cell (GO:0005623);; Cellular Component: plasma membrane (GO:0005886);; Biological Process: biological_process (GO:0008150);; Cellular Component: membrane (GO:00160…	K02894|3.5e-10|aof:109846856|K02894 large subunit ribosomal protein L23e | (RefSeq) 60S ribosomal protein L23-like	Ribosome (ko03010)	[R]	General function prediction only	Alpha/beta hydrolase family	--	S	Function unknown	uncharacterized protein LOC109772417 [Aegilops tauschii subsp. tauschii]
TraesCS7A03G1219800	134	118	95	0	0	0	0.707607	0.597164	0.515781	0	0	0	9.28E-11	-8.374523777	down	[M]	Cell wall/membrane/envelope biogenesis	Molecular Function: protein kinase activity (GO:0004672);; Molecular Function: ATP binding (GO:0005524);;	K01534|2.9e-98|var:108330779|K01534 Zn2+/Cd2+-exporting ATPase [EC:7.2.2.12 7.2.2.21] | (RefSeq) cadmium/zinc-transporting ATPase HMA3-like	--	[T]	Signal transduction mechanisms	Protein kinase domain	Probable receptor-like serine/threonine-protein kinase At5g57670 OS=Arabidopsis thaliana OX=3702 GN=At5g57670 PE=2 SV=1	T	Signal transduction mechanisms	unnamed protein product [Triticum turgidum subsp. durum]
TraesCS4D03G0040000	384	523	350	2	0	0	2.588475	3.405863	2.441955	0.015311	0	0	5.78E-15	-8.369672496	down	[IR]	Lipid transport and metabolism;; General function prediction only	Biological Process: lipid metabolic process (GO:0006629);; Molecular Function: lipase activity (GO:0016298);;	K00679|4.2e-113|cic:CICLE_v10027727mg|K00679 phospholipid:diacylglycerol acyltransferase [EC:2.3.1.158] | (RefSeq) hypothetical protein	Glycerolipid metabolism (ko00561)	--	--	GDSL-like Lipase/Acylhydrolase	GDSL esterase/lipase At5g03810 OS=Arabidopsis thaliana OX=3702 GN=At5g03810 PE=3 SV=1	L	Replication, recombination and repair	GDSL esterase/lipase At5g03810-like [Aegilops tauschii subsp. tauschii]
TraesCS3A03G0727200	89	107	146	0	0	0	0.825727	0.965796	1.413461	0	0	0	1.28E-10	-8.36759498	down	--	--	--	--	--	--	--	--	--	--	--	protein E6 [Aegilops tauschii subsp. tauschii]
NewGene_90479	107	147	91	0	0	0	0.41533	0.569582	0.369582	0	0	0	1.11E-10	-8.360260332	down	--	--	Cellular Component: nucleus (GO:0005634);; Biological Process: regulation of transcription, DNA-templated (GO:0006355);; Molecular Function: zinc ion binding (GO:0008270);;	K17604|1.33e-105|ats:109756079|K17604 zinc finger SWIM domain-containing protein 3 | (RefSeq) LOC109756079; protein FAR1-RELATED SEQUENCE 5-like	--	--	--	MULE transposase domain	Protein FAR1-RELATED SEQUENCE 5 OS=Arabidopsis thaliana OX=3702 GN=FRS5 PE=1 SV=1	S	Function unknown	protein FAR1-RELATED SEQUENCE 5-like [Aegilops tauschii subsp. tauschii]
TraesCS5A03G0363500	116	111	115	0	0	0	1.745131	1.606299	1.78204	0	0	0	9.62E-11	-8.359548931	down	--	--	Cellular Component: cellular_component (GO:0005575);; Cellular Component: intracellular (GO:0005622);; Cellular Component: obsolete cell (GO:0005623);; Cellular Component: cytoplasm (GO:0005737);; Cellular Component: chloroplast (GO:0009507);; Cellular Component: plastid (GO:0009536);; Cellular Component: organelle (GO:0043226);; Cellular Component: membrane-bounded organelle (GO:0043227);; Cellu…	--	--	--	--	Stress responsive A/B Barrel Domain	--	S	Function unknown	hypothetical protein TRIUR3_17498 [Triticum urartu]
TraesCS4A03G0789300	108	116	118	0	0	0	0.407083	0.420116	0.4615	0	0	0	9.68E-11	-8.35939664	down	[S]	Function unknown	Molecular Function: ATP binding (GO:0005524);; Cellular Component: integral component of membrane (GO:0016021);; Molecular Function: ATPase activity (GO:0016887);;	K05681|6.8e-38|vcn:VOLCADRAFT_73319|K05681 ATP-binding cassette, subfamily G (WHITE), member 2 | (RefSeq) hypothetical protein	ABC transporters (ko02010)	[Q]	Secondary metabolites biosynthesis, transport and catabolism	ABC-2 type transporter	ABC transporter G family member 3 OS=Arabidopsis thaliana OX=3702 GN=ABCG3 PE=1 SV=2	Q	Secondary metabolites biosynthesis, transport and catabolism	ABC transporter G family member 3-like [Aegilops tauschii subsp. tauschii]
NewGene_111672	121	111	106	0	0	0	0.772372	0.650613	0.704487	0	0	0	1.10E-10	-8.340522937	down	--	--	--	--	--	--	--	--	--	--	--	uncharacterized protein LOC109769968 isoform X1 [Aegilops tauschii subsp. tauschii]
TraesCS2D03G0663200	120	110	105	0	0	0	0.719301	0.638205	0.650755	0	0	0	1.21E-10	-8.327649132	down	[E]	Amino acid transport and metabolism	Molecular Function: serine-type carboxypeptidase activity (GO:0004185);;	K16297|4.8e-271|ats:109752633|K16297 serine carboxypeptidase-like clade II [EC:3.4.16.-] | (RefSeq) LOC109752633; serine carboxypeptidase-like 45	--	[OE]	Posttranslational modification, protein turnover, chaperones;; Amino acid transport and metabolism	Serine carboxypeptidase	Serine carboxypeptidase-like 45 OS=Arabidopsis thaliana OX=3702 GN=SCPL45 PE=2 SV=1	O	Posttranslational modification, protein turnover, chaperones	serine carboxypeptidase-like 45 [Aegilops tauschii subsp. tauschii]
TraesCS3D03G0263500	104	93	134	0	0	0	0.627838	0.537467	0.828001	0	0	0	1.59E-10	-8.320501843	down	--	--	--	--	--	--	--	NPH3 family	Coleoptile phototropism protein 1 OS=Oryza sativa subsp. japonica OX=39947 GN=CPT1 PE=2 SV=1	S	Function unknown	coleoptile phototropism protein 1-like [Aegilops tauschii subsp. tauschii]
TraesCS4D03G0794600	123	94	111	0	0	0	1.474815	1.091672	1.382527	0	0	0	1.61E-10	-8.301664203	down	--	--	Molecular Function: protein dimerization activity (GO:0046983);;	K20558|4.7e-17|adu:107495120|K20558 transcription factor SPEECHLESS | (RefSeq) transcription factor SPEECHLESS	MAPK signaling pathway - plant (ko04016)	--	--	Helix-loop-helix DNA-binding domain	Transcription factor bHLH70 OS=Arabidopsis thaliana OX=3702 GN=BHLH70 PE=2 SV=1	K	Transcription	transcription factor bHLH57-like [Aegilops tauschii subsp. tauschii]
TraesCS6A03G1042600	105	95	127	0	0	0	0.49075	0.425274	0.614353	0	0	0	1.70E-10	-8.301060864	down	[T]	Signal transduction mechanisms	Molecular Function: protein kinase activity (GO:0004672);; Molecular Function: ATP binding (GO:0005524);; Cellular Component: integral component of membrane (GO:0016021);;	K00924|1.1e-32|vra:106756106|K00924 kinase [EC:2.7.1.-] | (RefSeq) receptor protein kinase CLAVATA1	--	--	--	Protein kinase domain	Inactive leucine-rich repeat receptor-like serine/threonine-protein kinase At1g60630 OS=Arabidopsis thaliana OX=3702 GN=At1g60630 PE=2 SV=1	T	Signal transduction mechanisms	unnamed protein product [Triticum turgidum subsp. durum]
TraesCS4D03G0832200	2200	1875	2403	4	0	7	14.028234	11.527853	15.830825	0.025132	0	0.049382	3.59E-72	-8.292215157	down	--	--	Cellular Component: nucleus (GO:0005634);; Biological Process: regulation of transcription, DNA-templated (GO:0006355);; Molecular Function: zinc ion binding (GO:0008270);; Molecular Function: sequence-specific DNA binding (GO:0043565);;	K09184|5.0e-26|dcr:108219662|K09184 GATA-binding protein, other eukaryote | (RefSeq) GATA transcription factor 11-like	--	[K]	Transcription	GATA zinc finger	GATA transcription factor 4 OS=Arabidopsis thaliana OX=3702 GN=GATA4 PE=2 SV=1	K	Transcription	GATA transcription factor 2-like [Aegilops tauschii subsp. tauschii]
TraesCS1B03G0015000	111	115	101	0	0	0	0.617044	0.614023	0.577256	0	0	0	1.54E-10	-8.291036004	down	--	--	Molecular Function: protein binding (GO:0005515);;	K10268|7.9e-221|ats:109767517|K10268 F-box and leucine-rich repeat protein 2/20 | (RefSeq) LOC109767517; F-box/LRR-repeat protein 14-like	--	[R]	General function prediction only	Leucine Rich repeat	F-box/LRR-repeat protein 14 OS=Arabidopsis thaliana OX=3702 GN=FBL14 PE=2 SV=1	L	Replication, recombination and repair	unnamed protein product [Triticum turgidum subsp. durum]
TraesCS3B03G1031600	115	105	106	0	0	0	1.058669	0.926529	1.005669	0	0	0	1.59E-10	-8.289674951	down	--	--	--	--	--	--	--	Universal stress protein family	--	S	Function unknown	unnamed protein product [Triticum turgidum subsp. durum]
TraesCS6A03G0777500	141	101	84	0	0	0	0.795691	0.550897	0.489967	0	0	0	2.09E-10	-8.284933928	down	[G]	Carbohydrate transport and metabolism	Molecular Function: cellulase activity (GO:0008810);; Biological Process: cellulose catabolic process (GO:0030245);;	K01179|2.3e-287|ats:109755633|K01179 endoglucanase [EC:3.2.1.4] | (RefSeq) LOC109755633; endoglucanase 6	Starch and sucrose metabolism (ko00500)	--	--	Glycosyl hydrolase family 9	Endoglucanase 6 OS=Oryza sativa subsp. japonica OX=39947 GN=Os02g0733300 PE=2 SV=1	G	Carbohydrate transport and metabolism	Endoglucanase 6 [Hordeum vulgare]
TraesCS7B03G0316500	87	95	140	0	0	0	0.824569	0.862767	1.37229	0	0	0	2.39E-10	-8.282345215	down	--	--	Cellular Component: nucleus (GO:0005634);; Biological Process: regulation of transcription, DNA-templated (GO:0006355);; Molecular Function: sequence-specific DNA binding (GO:0043565);; Molecular Function: protein heterodimerization activity (GO:0046982);;	K08065|2.7e-120|ats:109763710|K08065 nuclear transcription Y subunit beta | (RefSeq) LOC109763710; nuclear transcription factor Y subunit B-8-like	--	[K]	Transcription	Histone-like transcription factor (CBF/NF-Y) and archaeal histone	Nuclear transcription factor Y subunit B-6 OS=Arabidopsis thaliana OX=3702 GN=NFYB6 PE=1 SV=2	B	Chromatin structure and dynamics	CCAAT-binding transcription factor A [Triticum aestivum]
TraesCS3A03G0824200	4937	4939	5543	3	5	19	37.364418	36.051239	43.35334	0.021512	0.042246	0.153132	9.12E-37	-8.256561458	down	--	--	Cellular Component: extracellular region (GO:0005576);; Cellular Component: cell wall (GO:0005618);; Biological Process: plant-type cell wall organization (GO:0009664);; Cellular Component: membrane (GO:0016020);;	K20628|5.7e-109|pda:103720403|K20628 expansin | (RefSeq) expansin-A2-like	--	--	--	Expansin C-terminal domain	Expansin-A2 OS=Oryza sativa subsp. japonica OX=39947 GN=EXPA2 PE=2 SV=2	S	Function unknown	expansin-A2 [Aegilops tauschii subsp. tauschii]
TraesCS7A03G1306100	117	106	87	0	0	0	0.482331	0.422823	0.37283	0	0	0	2.87E-10	-8.212303916	down	--	--	Cellular Component: integral component of membrane (GO:0016021);;	--	--	--	--	--	--	--	--	uncharacterized protein LOC109760929 [Aegilops tauschii subsp. tauschii]
NewGene_92376	330	454	336	2	0	0	1.16264	1.545549	1.22049	0.007995	0	0	2.23E-14	-8.205587676	down	--	--	Molecular Function: DNA binding (GO:0003677);;	K19984|3.81e-72|psom:113272286|K19984 exocyst complex component 5 | (RefSeq) uncharacterized protein LOC113272286	--	[L]	Replication, recombination and repair	--	--	L	Replication, recombination and repair	unnamed protein product [Triticum turgidum subsp. durum]
TraesCS5B03G0143000	2379	2213	2690	0	11	2	35.165417	31.534874	41.096218	0	0.173577	0.026324	1.67E-12	-8.202492257	down	--	--	--	--	--	--	--	--	--	--	--	uncharacterized protein LOC109743232 [Aegilops tauschii subsp. tauschii]
NewGene_12729	1304	1265	1327	7	0	0	6.478096	7.277363	6.814148	0.038042	0	0	1.04E-08	-8.200958002	down	--	--	--	--	--	--	--	--	--	--	--	hypothetical protein BRADI_3g00885v3 [Brachypodium distachyon]
TraesCS7D03G0725200	101	100	103	0	0	0	0.310949	0.296588	0.328088	0	0	0	3.23E-10	-8.189572037	down	[T]	Signal transduction mechanisms	Molecular Function: protein serine/threonine kinase activity (GO:0004674);; Molecular Function: ATP binding (GO:0005524);; Cellular Component: integral component of membrane (GO:0016021);;	K22911|8.7e-82|spen:107031166|K22911 thiamine phosphate phosphatase / amino-HMP aminohydrolase [EC:3.1.3.100 3.5.99.-] | (RefSeq) bifunctional TH2 protein, mitochondrial	Thiamine metabolism (ko00730)	--	--	Protein kinase domain	Leucine-rich repeat receptor-like protein kinase TDR OS=Arabidopsis thaliana OX=3702 GN=TDR PE=1 SV=1	T	Signal transduction mechanisms	leucine-rich repeat receptor-like protein kinase TDR [Aegilops tauschii subsp. tauschii]
NewGene_57801	108	89	103	0	0	0	1.582333	1.252358	1.552049	0	0	0	3.87E-10	-8.172729989	down	--	--	Biological Process: immune system process (GO:0002376);; Molecular Function: molecular_function (GO:0003674);; Molecular Function: binding (GO:0005488);; Molecular Function: protein binding (GO:0005515);; Cellular Component: cellular_component (GO:0005575);; Cellular Component: intracellular (GO:0005622);; Cellular Component: obsolete cell (GO:0005623);; Cellular Component: cytoplasm (GO:0005737)…	K11816|5.59e-34|ats:109783187|K11816 indole-3-pyruvate monooxygenase [EC:1.14.13.168] | (RefSeq) uncharacterized protein LOC109783187	Tryptophan metabolism (ko00380)	--	--	Plant mobile domain	--	S	Function unknown	serine/threonine-protein phosphatase 7 long form homolog [Aegilops tauschii subsp. tauschii]
TraesCS1A03G1054500	99	101	100	0	0	0	1.078567	1.069795	1.132225	0	0	0	3.69E-10	-8.169566731	down	--	--	--	--	--	--	--	--	--	--	--	uncharacterized protein LOC109744125 isoform X4 [Aegilops tauschii subsp. tauschii]
TraesCS2B03G0340500	88	104	107	0	0	0	1.014738	1.153076	1.275803	0	0	0	4.00E-10	-8.166074369	down	--	--	--	--	--	--	--	Protein of unknown function, DUF594	--	L	Replication, recombination and repair	unnamed protein product [Triticum turgidum subsp. durum]
TraesCS2B03G1487800	589	495	532	3	0	0	20.385481	16.528559	19.015068	0.096591	0	0	1.18E-20	-8.15779393	down	--	--	--	--	--	--	--	Rapid ALkalinization Factor (RALF)	Rapid alkalinization factor 23 OS=Arabidopsis thaliana OX=3702 GN=RALF23 PE=1 SV=1	S	Function unknown	unnamed protein product [Triticum turgidum subsp. durum]
TraesCS7D03G0082900	2019	2066	1846	0	8	3	7.490656	7.392512	7.07807	0	0.034083	0.011464	2.80E-72	-8.155009777	down	[M]	Cell wall/membrane/envelope biogenesis	Biological Process: sucrose metabolic process (GO:0005985);; Molecular Function: sucrose synthase activity (GO:0016157);;	K00695|0.0e+00|ats:109779202|K00695 sucrose synthase [EC:2.4.1.13] | (RefSeq) LOC109779202; sucrose synthase 1	Starch and sucrose metabolism (ko00500)	[M]	Cell wall/membrane/envelope biogenesis	Sucrose synthase	Sucrose synthase 1 OS=Oryza sativa subsp. japonica OX=39947 GN=SUS1 PE=1 SV=1	M	Cell wall/membrane/envelope biogenesis	sucrose synthase 1 [Aegilops tauschii subsp. tauschii]
TraesCS4D03G0784900	105	90	101	0	0	0	0.539868	0.445285	0.534408	0	0	0	4.36E-10	-8.152757849	down	[QV]	Secondary metabolites biosynthesis, transport and catabolism;; Defense mechanisms	Molecular Function: monooxygenase activity (GO:0004497);; Molecular Function: iron ion binding (GO:0005506);; Cellular Component: integral component of membrane (GO:0016021);; Molecular Function: oxidoreductase activity, acting on paired donors, with incorporation or reduction of molecular oxygen (GO:0016705);; Molecular Function: heme binding (GO:0020037);;	K15402|3.5e-106|pop:7486378|K15402 fatty acid omega-hydroxylase [EC:1.14.-.-] | (RefSeq) cytochrome P450 86B1	Cutin, suberine and wax biosynthesis (ko00073)	[QI]	Secondary metabolites biosynthesis, transport and catabolism;; Lipid transport and metabolism	Cytochrome P450	Cytochrome P450 86B1 OS=Arabidopsis thaliana OX=3702 GN=CYP86B1 PE=2 SV=1	Q	Secondary metabolites biosynthesis, transport and catabolism	cytochrome P450 86B1-like [Aegilops tauschii subsp. tauschii]
TraesCS2D03G0031700	767	708	671	0	4	0	4.091939	3.64449	3.700891	0	0.024667	0	4.04E-27	-8.148477851	down	[DPM]	Cell cycle control, cell division, chromosome partitioning;; Inorganic ion transport and metabolism;; Cell wall/membrane/envelope biogenesis	Molecular Function: ferroxidase activity (GO:0004322);; Molecular Function: copper ion binding (GO:0005507);; Cellular Component: plasma membrane (GO:0005886);; Biological Process: iron ion transport (GO:0006826);; Biological Process: lignin catabolic process (GO:0046274);; Cellular Component: apoplast (GO:0048046);; Molecular Function: hydroquinone:oxygen oxidoreductase activity (GO:0052716);; B…	K05909|0.0e+00|ats:109775212|K05909 laccase [EC:1.10.3.2] | (RefSeq) LOC109775212; laccase-15-like	--	[Q]	Secondary metabolites biosynthesis, transport and catabolism	Multicopper oxidase	Laccase-15 OS=Oryza sativa subsp. japonica OX=39947 GN=LAC15 PE=2 SV=1	Q	Secondary metabolites biosynthesis, transport and catabolism	laccase-15-like [Aegilops tauschii subsp. tauschii]
TraesCS4B03G0980400	2324	2376	2377	0	13	0	16.142956	15.914653	17.064358	0	0.097904	0	2.10E-05	-8.14489198	down	--	--	Molecular Function: transferase activity, transferring acyl groups other than amino-acyl groups (GO:0016747);;	K19861|6.4e-122|dosa:Os10t0195600-01|K19861 benzyl alcohol O-benzoyltransferase [EC:2.3.1.196 2.3.1.232] | (RefSeq) Os10g0195600; Transferase family protein.	--	--	--	Transferase family	Acyl transferase 1 OS=Oryza sativa subsp. japonica OX=39947 GN=AT1 PE=2 SV=1	S	Function unknown	spermidine hydroxycinnamoyltransferase 2-like [Aegilops tauschii subsp. tauschii]
TraesCS4D03G0829900	88	102	104	0	0	0	0.639953	0.72091	0.785608	0	0	0	4.70E-10	-8.141464141	down	--	--	Cellular Component: extracellular region (GO:0005576);; Biological Process: sexual reproduction (GO:0019953);;	K20628|2.0e-52|pvu:PHAVU_007G235300g|K20628 expansin | (RefSeq) hypothetical protein	--	--	--	Expansin C-terminal domain	Expansin-B4 OS=Oryza sativa subsp. japonica OX=39947 GN=EXPB4 PE=2 SV=1	S	Function unknown	expansin-B4-like [Aegilops tauschii subsp. tauschii]
TraesCS3D03G0674700	820	971	878	0	5	0	5.651658	6.457105	6.260575	0	0.03241	0	1.98E-33	-8.140470606	down	--	--	Molecular Function: DNA-binding transcription factor activity (GO:0003700);;	K04374|3.6e-61|mus:103997104|K04374 cyclic AMP-dependent transcription factor ATF-4 | (RefSeq) basic leucine zipper 61-like	Protein processing in endoplasmic reticulum (ko04141)	--	--	bZIP transcription factor	Basic leucine zipper 6 OS=Oryza sativa subsp. japonica OX=39947 GN=BZIP06 PE=2 SV=1	K	Transcription	basic leucine zipper 6-like [Aegilops tauschii subsp. tauschii]
TraesCS4A03G0025700	96	112	84	0	0	0	0.693864	0.776068	0.674423	0	0	0	5.23E-10	-8.124114891	down	--	--	Cellular Component: cellular_component (GO:0005575);; Cellular Component: obsolete cell (GO:0005623);; Cellular Component: plasma membrane (GO:0005886);; Cellular Component: membrane (GO:0016020);; Cellular Component: obsolete cell part (GO:0044464);; Cellular Component: cell periphery (GO:0071944);;	K10047|1.8e-53|pop:18106030|K10047 inositol-phosphate phosphatase / L-galactose 1-phosphate phosphatase [EC:3.1.3.25 3.1.3.93] | (RefSeq) putative MO25-like protein At5g47540	Ascorbate and aldarate metabolism (ko00053);; Inositol phosphate metabolism (ko00562);; Phosphatidylinositol signaling system (ko04070)	[S]	Function unknown	Mo25-like	Putative MO25-like protein At5g47540 OS=Arabidopsis thaliana OX=3702 GN=At5g47540 PE=2 SV=1	S	Function unknown	putative MO25-like protein At5g47540 [Aegilops tauschii subsp. tauschii]
TraesCS2B03G1382600	105	94	87	0	0	0	1.215011	1.050441	1.03956	0	0	0	6.21E-10	-8.098738969	down	--	--	Molecular Function: protein dimerization activity (GO:0046983);;	--	--	--	--	Helix-loop-helix DNA-binding domain	Transcription factor ILI1 OS=Oryza sativa subsp. indica OX=39946 GN=ILI1 PE=3 SV=1	K	Transcription	unnamed protein product [Triticum turgidum subsp. durum]
TraesCS5D03G0295800	101	96	88	0	0	0	2.300149	2.168233	2.244909	0	0	0	6.32E-10	-8.093573855	down	--	--	--	--	--	--	--	--	--	--	--	hypothetical protein TRIUR3_35468 [Triticum urartu]
TraesCS5A03G1120000	358	290	334	0	0	2	3.294928	2.575588	3.176389	0	0	0.020446	1.03E-13	-8.027055341	down	--	--	Biological Process: metal ion transport (GO:0030001);; Molecular Function: metal ion binding (GO:0046872);;	K14292|1.9e-17|spen:107013477|K14292 trimethylguanosine synthase [EC:2.1.1.-] | (RefSeq) trimethylguanosine synthase	RNA transport (ko03013)	[P]	Inorganic ion transport and metabolism	Heavy-metal-associated domain	Protein SODIUM POTASSIUM ROOT DEFECTIVE 2 OS=Arabidopsis thaliana OX=3702 GN=NAKR2 PE=2 SV=1	P	Inorganic ion transport and metabolism	protein SODIUM POTASSIUM ROOT DEFECTIVE 2-like [Aegilops tauschii subsp. tauschii]
NewGene_24878	89	94	87	0	0	0	0.313885	0.469741	0.415306	0	0	0	1.08E-09	-8.015991237	down	--	--	--	--	--	--	--	--	--	--	--	uncharacterized protein LOC109747294 [Aegilops tauschii subsp. tauschii]
TraesCS3B03G0336500	6448	6724	5774	16	14	9	15.51498	15.505522	14.517449	0.041027	0.039271	0.023301	4.73E-237	-8.003817775	down	[T]	Signal transduction mechanisms	Molecular Function: ATP binding (GO:0005524);; Cellular Component: plasma membrane (GO:0005886);; Cellular Component: integral component of membrane (GO:0016021);; Molecular Function: ATPase activity (GO:0016887);; Molecular Function: ATPase-coupled transmembrane transporter activity (GO:0042626);; Biological Process: transmembrane transport (GO:0055085);;	K08712|1.6e-131|gsl:Gasu_29800|K08712 ATP-binding cassette, subfamily G (WHITE), member 2, SNQ2 | (RefSeq) ABC transporter, ATP-binding protein	ABC transporters (ko02010)	[Q]	Secondary metabolites biosynthesis, transport and catabolism	ABC-2 type transporter	ABC transporter G family member 31 OS=Oryza sativa subsp. japonica OX=39947 GN=ABCG31 PE=2 SV=3	Q	Secondary metabolites biosynthesis, transport and catabolism	unnamed protein product [Triticum turgidum subsp. durum]
TraesCS4B03G0977800	294	332	324	2	0	0	2.403904	2.623715	2.744263	0.017713	0	0	1.39E-13	-7.974715571	down	--	--	Molecular Function: hydrolase activity, hydrolyzing O-glycosyl compounds (GO:0004553);; Cellular Component: cell wall (GO:0005618);; Biological Process: xyloglucan metabolic process (GO:0010411);; Molecular Function: xyloglucan:xyloglucosyl transferase activity (GO:0016762);; Biological Process: cell wall biogenesis (GO:0042546);; Cellular Component: apoplast (GO:0048046);; Biological Process: ce…	K08235|3.0e-176|ats:109782398|K08235 xyloglucan:xyloglucosyl transferase [EC:2.4.1.207] | (RefSeq) LOC109782398; xyloglucan endotransglucosylase/hydrolase protein 31-like	--	--	--	Glycosyl hydrolases family 16	Xyloglucan endotransglucosylase/hydrolase protein 31 OS=Arabidopsis thaliana OX=3702 GN=XTH31 PE=1 SV=2	G	Carbohydrate transport and metabolism	unnamed protein product [Triticum turgidum subsp. durum]
TraesCS6D03G0677400	1331	1111	1310	8	0	0	11.626531	9.359027	11.832597	0.076909	0	0	6.97E-07	-7.956101998	down	--	--	Molecular Function: protein dimerization activity (GO:0046983);;	--	--	--	--	Helix-loop-helix DNA-binding domain	Transcription factor ILI5 OS=Oryza sativa subsp. indica OX=39946 GN=ILI5 PE=3 SV=1	K	Transcription	transcription factor ILI5 [Aegilops tauschii subsp. tauschii]
TraesCS3B03G0078600	284	330	322	2	0	0	1.804793	2.027728	2.11523	0.012607	0	0	1.70E-13	-7.953350246	down	--	--	Biological Process: metal ion transport (GO:0030001);; Molecular Function: metal ion binding (GO:0046872);;	K18081|1.0e-06|smo:SELMODRAFT_437478|K18081 myotubularin-related protein 1/2 [EC:3.1.3.64 3.1.3.95] | (RefSeq) hypothetical protein	Inositol phosphate metabolism (ko00562);; Phosphatidylinositol signaling system (ko04070)	[P]	Inorganic ion transport and metabolism	Heavy-metal-associated domain	Heavy metal-associated isoprenylated plant protein 37 OS=Arabidopsis thaliana OX=3702 GN=HIPP37 PE=2 SV=1	P	Inorganic ion transport and metabolism	unnamed protein product [Triticum turgidum subsp. durum]
TraesCS3D03G0061300	1419	1627	1630	0	7	3	14.628241	16.178144	17.367033	0	0.082819	0.033221	2.15E-61	-7.952543772	down	--	--	Molecular Function: serine-type endopeptidase inhibitor activity (GO:0004867);; Cellular Component: extracellular region (GO:0005576);;	--	--	--	--	Bowman-Birk serine protease inhibitor family	Bowman-Birk type trypsin inhibitor OS=Hordeum vulgare OX=4513 GN=BBBI PE=1 SV=1	G	Carbohydrate transport and metabolism	Bowman-Birk type trypsin inhibitor-like isoform X1 [Aegilops tauschii subsp. tauschii]
TraesCS1A03G0598100	312	335	284	0	2	0	5.131193	5.312366	4.828856	0	0.025515	0	1.74E-13	-7.94123268	down	--	--	--	--	--	--	--	--	--	S	Function unknown	unnamed protein product [Triticum turgidum subsp. durum]
TraesCS6B03G0506300	999	915	870	0	4	2	4.876331	4.308403	4.390512	0	0.022948	0.008015	1.12E-37	-7.939731302	down	[N]	Cell motility	Cellular Component: integral component of membrane (GO:0016021);;	K13680|1.2e-302|ats:109768508|K13680 beta-mannan synthase [EC:2.4.1.32] | (RefSeq) LOC109768508; glucomannan 4-beta-mannosyltransferase 1	--	--	--	Glycosyl transferase family group 2	Glucomannan 4-beta-mannosyltransferase 1 OS=Oryza sativa subsp. japonica OX=39947 GN=CSLA1 PE=1 SV=1	M	Cell wall/membrane/envelope biogenesis	glucomannan 4-beta-mannosyltransferase 1 [Hordeum vulgare]
TraesCS6A03G0655400	142	154	197	1	0	0	0.756935	0.787786	1.100455	0.004726	0	0	4.40E-10	-7.931195334	down	[C]	Energy production and conversion	Molecular Function: oxidoreductase activity, acting on the aldehyde or oxo group of donors, NAD or NADP as acceptor (GO:0016620);;	K00128|2.3e-171|ats:109785193|K00128 aldehyde dehydrogenase (NAD+) [EC:1.2.1.3] | (RefSeq) LOC109785193; aldehyde dehydrogenase family 3 member F1-like	Glycolysis / Gluconeogenesis (ko00010);; Ascorbate and aldarate metabolism (ko00053);; Fatty acid degradation (ko00071);; Valine, leucine and isoleucine degradation (ko00280);; Lysine degradation (ko00310);; Arginine and proline metabolism (ko00330);; Histidine metabolism (ko00340);; Tryptophan metabolism (ko00380);; beta-Alanine metabolism (ko00410);; Glycerolipid metabolism (ko00561);; Pyruvate…	[C]	Energy production and conversion	Aldehyde dehydrogenase family	Aldehyde dehydrogenase family 3 member F1 OS=Arabidopsis thaliana OX=3702 GN=ALDH3F1 PE=2 SV=2	C	Energy production and conversion	unnamed protein product [Triticum turgidum subsp. durum]
TraesCS1A03G0042200	290	346	287	0	2	0	1.194725	1.374159	1.222428	0	0.007391	0	2.00E-13	-7.928346268	down	[O]	Posttranslational modification, protein turnover, chaperones	Molecular Function: protein serine/threonine kinase activity (GO:0004674);; Molecular Function: ATP binding (GO:0005524);; Cellular Component: integral component of membrane (GO:0016021);; Biological Process: recognition of pollen (GO:0048544);;	K13416|5.8e-57|pvu:PHAVU_002G206900g|K13416 brassinosteroid insensitive 1-associated receptor kinase 1 [EC:2.7.10.1 2.7.11.1] | (RefSeq) hypothetical protein	MAPK signaling pathway - plant (ko04016);; Plant hormone signal transduction (ko04075);; Plant-pathogen interaction (ko04626)	--	--	Protein kinase domain	G-type lectin S-receptor-like serine/threonine-protein kinase At2g19130 OS=Arabidopsis thaliana OX=3702 GN=At2g19130 PE=2 SV=1	T	Signal transduction mechanisms	unnamed protein product [Triticum turgidum subsp. durum]
TraesCS3A03G0592000	141	222	122	1	0	0	2.183401	3.333614	1.942368	0.009235	0	0	6.47E-10	-7.886928147	down	--	--	Molecular Function: polygalacturonase activity (GO:0004650);; Cellular Component: extracellular region (GO:0005576);; Biological Process: carbohydrate metabolic process (GO:0005975);; Biological Process: cell wall organization (GO:0071555);;	K01184|1.4e-20|tcc:18600781|K01184 polygalacturonase [EC:3.2.1.15] | (RefSeq) polygalacturonase At1g48100	Pentose and glucuronate interconversions (ko00040)	--	--	Pectate lyase superfamily protein	Polygalacturonase OS=Actinidia deliciosa OX=3627 PE=2 SV=1	G	Carbohydrate transport and metabolism	unnamed protein product [Triticum turgidum subsp. durum]
TraesCS6A03G0666800	293	390	216	0	0	2	1.188512	1.525858	0.902839	0	0	0.006514	4.53E-13	-7.883531491	down	[QV]	Secondary metabolites biosynthesis, transport and catabolism;; Defense mechanisms	Molecular Function: monooxygenase activity (GO:0004497);; Molecular Function: iron ion binding (GO:0005506);; Cellular Component: integral component of membrane (GO:0016021);; Molecular Function: oxidoreductase activity, acting on paired donors, with incorporation or reduction of molecular oxygen (GO:0016705);; Molecular Function: heme binding (GO:0020037);;	K15398|0.0e+00|ats:109740636|K15398 fatty acid omega-hydroxylase [EC:1.14.-.-] | (RefSeq) LOC109740636; cytochrome P450 86A2-like	Cutin, suberine and wax biosynthesis (ko00073)	[QI]	Secondary metabolites biosynthesis, transport and catabolism;; Lipid transport and metabolism	Cytochrome P450	Cytochrome P450 86A2 OS=Arabidopsis thaliana OX=3702 GN=CYP86A2 PE=1 SV=1	Q	Secondary metabolites biosynthesis, transport and catabolism	cytochrome P450 86A2-like [Aegilops tauschii subsp. tauschii]
TraesCS3A03G0924500	276	362	256	0	2	0	0.62536	0.790287	0.59874	0	0.004475	0	3.39E-13	-7.878406074	down	[V]	Defense mechanisms	Molecular Function: ATP binding (GO:0005524);; Cellular Component: integral component of membrane (GO:0016021);; Molecular Function: ATPase activity (GO:0016887);; Molecular Function: ATPase-coupled transmembrane transporter activity (GO:0042626);;	K05666|0.0e+00|aip:110262356|K05666 ATP-binding cassette, subfamily C (CFTR/MRP), member 2 | (RefSeq) ABC transporter C family member 3-like isoform X1	ABC transporters (ko02010)	[Q]	Secondary metabolites biosynthesis, transport and catabolism	ABC transporter	ABC transporter C family member 3 OS=Arabidopsis thaliana OX=3702 GN=ABCC3 PE=1 SV=1	Q	Secondary metabolites biosynthesis, transport and catabolism	ABC transporter C family member 3 [Triticum urartu]
TraesCS7A03G0485700	2112	2019	1979	4	0	10	30.121046	27.771326	29.1625	0.055032	0	0.151473	5.58E-26	-7.865614719	down	--	--	Biological Process: response to acid chemical (GO:0001101);; Cellular Component: cellular_component (GO:0005575);; Cellular Component: cell-cell junction (GO:0005911);; Biological Process: response to stress (GO:0006950);; Biological Process: biological_process (GO:0008150);; Biological Process: response to temperature stimulus (GO:0009266);; Biological Process: response to heat (GO:0009408);; Ce…	K03860|1.3e-24|nnu:104608881|K03860 phosphatidylinositol N-acetylglucosaminyltransferase subunit Q | (RefSeq) N-acetylglucosaminyl-phosphatidylinositol biosynthetic protein gpi1-like	Glycosylphosphatidylinositol (GPI)-anchor biosynthesis (ko00563)	--	--	Gibberellin regulated protein	Gibberellin-regulated protein 13 OS=Arabidopsis thaliana OX=3702 GN=GASA13 PE=3 SV=1	S	Function unknown	GA-induced protein [Triticum aestivum]
TraesCS2D03G1212300	2431	2440	2074	6	8	2	8.541802	8.271192	7.534382	0.022885	0.030599	0.005169	9.22E-95	-7.840775136	down	--	--	Molecular Function: ATP binding (GO:0005524);; Molecular Function: 1-phosphatidylinositol-4-phosphate 5-kinase activity (GO:0016308);;	K00889|0.0e+00|ats:109775873|K00889 1-phosphatidylinositol-4-phosphate 5-kinase [EC:2.7.1.68] | (RefSeq) LOC109775873; phosphatidylinositol 4-phosphate 5-kinase 9-like	Inositol phosphate metabolism (ko00562);; Phosphatidylinositol signaling system (ko04070);; Endocytosis (ko04144)	[T]	Signal transduction mechanisms	Phosphatidylinositol-4-phosphate 5-Kinase	Phosphatidylinositol 4-phosphate 5-kinase 9 OS=Arabidopsis thaliana OX=3702 GN=PIP5K9 PE=1 SV=2	T	Signal transduction mechanisms	unnamed protein product [Triticum aestivum]
TraesCS3D03G0948100	695	735	709	4	1	0	4.595309	4.686176	4.845799	0.030078	0.007767	0	1.22E-30	-7.823089519	down	--	--	--	K13457|1.7e-52|sbi:8082060|K13457 disease resistance protein RPM1 | (RefSeq) putative disease resistance protein At1g59780	Plant-pathogen interaction (ko04626)	--	--	--	Disease resistance protein Pik-2 OS=Oryza sativa subsp. japonica OX=39947 GN=PIK-2 PE=3 SV=1	T	Signal transduction mechanisms	unnamed protein product [Triticum turgidum subsp. durum]
TraesCS2A03G0008000	812	847	907	6	0	0	3.915025	3.975579	4.578021	0.032067	0	0	2.14E-09	-7.822119609	down	[I]	Lipid transport and metabolism	Molecular Function: iron ion binding (GO:0005506);; Biological Process: lipid biosynthetic process (GO:0008610);; Cellular Component: integral component of membrane (GO:0016021);; Molecular Function: oxidoreductase activity (GO:0016491);;	K15404|5.2e-300|bdi:100833807|K15404 aldehyde decarbonylase [EC:4.1.99.5] | (RefSeq) protein ECERIFERUM 1	Cutin, suberine and wax biosynthesis (ko00073)	--	--	WAX2 C-terminal domain	Very-long-chain aldehyde decarbonylase GL1-5 OS=Oryza sativa subsp. indica OX=39946 GN=GL1-5 PE=2 SV=1	S	Function unknown	protein ECERIFERUM 1 [Brachypodium distachyon]
TraesCS5B03G0694300	442	449	383	0	3	0	4.42395	4.336329	3.966711	0	0.027559	0	7.59E-19	-7.808738948	down	[CIR]	Energy production and conversion;; Lipid transport and metabolism;; General function prediction only	Molecular Function: FMN binding (GO:0010181);; Molecular Function: oxidoreductase activity (GO:0016491);;	K11517|1.7e-191|ats:109773709|K11517 (S)-2-hydroxy-acid oxidase [EC:1.1.3.15] | (RefSeq) LOC109773709; peroxisomal (S)-2-hydroxy-acid oxidase GLO4-like	Glyoxylate and dicarboxylate metabolism (ko00630);; Carbon metabolism (ko01200);; Peroxisome (ko04146)	[C]	Energy production and conversion	FMN-dependent dehydrogenase	Peroxisomal (S)-2-hydroxy-acid oxidase GLO4 OS=Oryza sativa subsp. japonica OX=39947 GN=GLO4 PE=1 SV=2	C	Energy production and conversion	unnamed protein product [Triticum turgidum subsp. durum]
TraesCS4B03G0746500	269	237	317	1	0	1	7.701609	6.528086	9.385157	0.032604	0	0.031788	9.11E-13	-7.775710824	down	--	--	Biological Process: lipid transport (GO:0006869);; Molecular Function: lipid binding (GO:0008289);; Cellular Component: integral component of membrane (GO:0016021);;	--	--	--	--	Probable lipid transfer	Protein YLS3 OS=Arabidopsis thaliana OX=3702 GN=YLS3 PE=2 SV=1	O	Posttranslational modification, protein turnover, chaperones	unnamed protein product [Triticum turgidum subsp. durum]
TraesCS7D03G1250600	568	617	461	4	0	0	3.524197	3.598086	2.487638	0.018491	0	0	3.29E-24	-7.761178369	down	--	--	Molecular Function: protein binding (GO:0005515);;	K17302|0.0e+00|ats:109761340|K17302 coatomer subunit beta' | (RefSeq) uncharacterized protein LOC109761340 isoform X1	--	[U]	Intracellular trafficking, secretion, and vesicular transport	WD domain, G-beta repeat	Coatomer subunit beta'-2 OS=Arabidopsis thaliana OX=3702 GN=At1g52360 PE=1 SV=1	U	Intracellular trafficking, secretion, and vesicular transport	uncharacterized protein LOC109761340 isoform X3 [Aegilops tauschii subsp. tauschii]
TraesCS5A03G0906200	15436	15635	15765	44	47	25	53.17197	51.941357	56.123817	0.170302	0.186334	0.09479	0	-7.740408633	down	--	--	Molecular Function: oxidoreductase activity, acting on single donors with incorporation of molecular oxygen, incorporation of two atoms of oxygen (GO:0016702);; Biological Process: oxylipin biosynthetic process (GO:0031408);; Molecular Function: metal ion binding (GO:0046872);;	K15718|0.0e+00|ats:109787375|K15718 linoleate 9S-lipoxygenase [EC:1.13.11.58] | (RefSeq) LOC109787375; putative linoleate 9S-lipoxygenase 3	Linoleic acid metabolism (ko00591)	--	--	Lipoxygenase	Putative linoleate 9S-lipoxygenase 3 OS=Oryza sativa subsp. japonica OX=39947 GN=Os03g0700400 PE=3 SV=1	E	Amino acid transport and metabolism	unnamed protein product [Triticum turgidum subsp. durum]
TraesCS5B03G1026000	295	245	260	0	0	2	2.867742	2.296884	2.611422	0	0	0.018834	1.16E-12	-7.729663561	down	--	--	--	K16569|1.5e-18|ats:109752256|K16569 gamma-tubulin complex component 2 | (RefSeq) LOC109752256; LOW QUALITY PROTEIN: gamma-tubulin complex component 2	--	[V]	Defense mechanisms	Protein of unknown function (DUF1068)	--	V	Defense mechanisms	unnamed protein product [Triticum turgidum subsp. durum]
TraesCS5A03G0111200	2690	2524	2712	12	6	2	14.085441	12.74477	14.675587	0.069695	0.036812	0.010061	1.72E-111	-7.715055293	down	[GI]	Carbohydrate transport and metabolism;; Lipid transport and metabolism	Molecular Function: enzyme inhibitor activity (GO:0004857);; Molecular Function: pectinesterase activity (GO:0030599);; Biological Process: cell wall modification (GO:0042545);; Molecular Function: aspartyl esterase activity (GO:0045330);; Biological Process: pectin catabolic process (GO:0045490);;	K01051|3.2e-309|ats:109744500|K01051 pectinesterase [EC:3.1.1.11] | (RefSeq) LOC109744500; pectinesterase-like	Pentose and glucuronate interconversions (ko00040)	--	--	Pectinesterase	Pectinesterase 1 OS=Citrus sinensis OX=2711 GN=PECS-1.1 PE=2 SV=1	G	Carbohydrate transport and metabolism	unnamed protein product [Triticum turgidum subsp. durum]
TraesCS6D03G0595700	537	519	529	2	0	2	1.362494	1.268908	1.387097	0.003769	0	0.0039	5.34E-24	-7.714702244	down	[V]	Defense mechanisms	Molecular Function: ATP binding (GO:0005524);; Cellular Component: integral component of membrane (GO:0016021);; Molecular Function: ATPase activity (GO:0016887);; Molecular Function: ATPase-coupled transmembrane transporter activity (GO:0042626);;	K05658|0.0e+00|ats:109774662|K05658 ATP-binding cassette, subfamily B (MDR/TAP), member 1 [EC:7.6.2.2] | (RefSeq) LOC109774662; ABC transporter B family member 2-like	ABC transporters (ko02010)	[Q]	Secondary metabolites biosynthesis, transport and catabolism	ABC transporter transmembrane region	ABC transporter B family member 2 OS=Arabidopsis thaliana OX=3702 GN=ABCB2 PE=1 SV=3	Q	Secondary metabolites biosynthesis, transport and catabolism	ABC transporter B family member 2-like [Aegilops tauschii subsp. tauschii]
TraesCS6D03G0735600	4576	4711	4118	0	14	20	14.529204	14.424757	13.511967	0	0.048599	0.067508	8.21E-11	-7.710365028	down	[M]	Cell wall/membrane/envelope biogenesis	Molecular Function: protein serine/threonine kinase activity (GO:0004674);; Molecular Function: ATP binding (GO:0005524);; Cellular Component: integral component of membrane (GO:0016021);;	K20718|2.7e-301|ats:109740979|K20718 LRR receptor-like serine/threonine-protein kinase ERECTA [EC:2.7.11.1] | (RefSeq) LOC109740979; LRR receptor-like serine/threonine-protein kinase ERECTA	MAPK signaling pathway - plant (ko04016)	--	--	Protein kinase domain	LRR receptor-like serine/threonine-protein kinase ER2 OS=Oryza sativa subsp. japonica OX=39947 GN=ER2 PE=1 SV=2	T	Signal transduction mechanisms	LRR receptor-like serine/threonine-protein kinase ERECTA [Aegilops tauschii subsp. tauschii]
TraesCS5B03G0718300	540	573	470	0	0	4	3.225417	3.298204	2.902099	0	0	0.02398	6.66E-24	-7.708724681	down	--	--	Biological Process: fucose metabolic process (GO:0006004);; Cellular Component: integral component of membrane (GO:0016021);; Molecular Function: transferase activity, transferring glycosyl groups (GO:0016757);;	K23280|7.2e-16|egu:105057258|K23280 rhamnogalacturonan I rhamnosyltransferase [EC:2.4.1.351] | (RefSeq) uncharacterized protein At1g04910-like	--	--	--	GDP-fucose protein O-fucosyltransferase	Protein MANNAN SYNTHESIS-RELATED 1 OS=Arabidopsis thaliana OX=3702 GN=MSR1 PE=2 SV=1	G	Carbohydrate transport and metabolism	unnamed protein product [Triticum turgidum subsp. durum]
TraesCS7A03G0921600	3858	4166	3429	0	15	14	19.694113	20.513004	18.092552	0	0.084491	0.075	4.16E-12	-7.705122984	down	[E]	Amino acid transport and metabolism	Molecular Function: oxidoreductase activity (GO:0016491);;	K13366|6.9e-254|ats:109774256|K13366 polyamine oxidase [EC:1.5.3.14 1.5.3.16 1.5.3.-] | (RefSeq) LOC109774256; polyamine oxidase-like	Arginine and proline metabolism (ko00330);; beta-Alanine metabolism (ko00410)	[Q]	Secondary metabolites biosynthesis, transport and catabolism	Flavin containing amine oxidoreductase	Polyamine oxidase 6 OS=Oryza sativa subsp. japonica OX=39947 GN=PAO6 PE=2 SV=1	Q	Secondary metabolites biosynthesis, transport and catabolism	unnamed protein product [Triticum turgidum subsp. durum]
TraesCS3A03G1030100	783	574	599	0	5	0	5.479546	3.869823	4.328485	0	0.039116	0	7.01E-29	-7.693830367	down	[M]	Cell wall/membrane/envelope biogenesis	Molecular Function: protein kinase activity (GO:0004672);; Molecular Function: ATP binding (GO:0005524);; Cellular Component: integral component of membrane (GO:0016021);;	K13430|4.3e-44|ini:109175864|K13430 serine/threonine-protein kinase PBS1 [EC:2.7.11.1] | (RefSeq) serine/threonine-protein kinase PBS1	Plant-pathogen interaction (ko04626)	[T]	Signal transduction mechanisms	Protein tyrosine and serine/threonine kinase	Serine/threonine-protein kinase-like protein ACR4 OS=Arabidopsis thaliana OX=3702 GN=ACR4 PE=1 SV=1	T	Signal transduction mechanisms	unnamed protein product [Triticum turgidum subsp. durum]
TraesCS4D03G0064300	2777	3191	2650	16	2	4	14.084904	15.61062	13.892204	0.088157	0.007942	0.020203	4.08E-28	-7.692343414	down	[G]	Carbohydrate transport and metabolism	Molecular Function: hydrolase activity, hydrolyzing O-glycosyl compounds (GO:0004553);; Biological Process: carbohydrate metabolic process (GO:0005975);; Cellular Component: integral component of membrane (GO:0016021);;	K05350|0.0e+00|ats:109741564|K05350 beta-glucosidase [EC:3.2.1.21] | (RefSeq) LOC109741564; beta-glucosidase 8-like	Cyanoamino acid metabolism (ko00460);; Starch and sucrose metabolism (ko00500);; Phenylpropanoid biosynthesis (ko00940)	[G]	Carbohydrate transport and metabolism	Glycosyl hydrolase family 1	Beta-glucosidase 8 OS=Oryza sativa subsp. japonica OX=39947 GN=BGLU8 PE=1 SV=1	G	Carbohydrate transport and metabolism	beta-glucosidase 8-like [Aegilops tauschii subsp. tauschii]
TraesCS5A03G0469000	1241	1223	1405	5	2	3	15.901274	15.119379	18.612892	0.067337	0.023384	0.036851	2.43E-56	-7.682856884	down	--	--	Cellular Component: apoplast (GO:0048046);;	K01870|7.2e-12|eus:EUTSA_v10003524mg|K01870 isoleucyl-tRNA synthetase [EC:6.1.1.5] | (RefSeq) hypothetical protein	Aminoacyl-tRNA biosynthesis (ko00970)	--	--	Dirigent-like protein	Pterocarpan synthase 1 OS=Glycine max OX=3847 GN=PTS1 PE=2 SV=1	S	Function unknown	unnamed protein product [Triticum turgidum subsp. durum]
TraesCS2B03G0887800	229	240	283	0	0	2	1.675269	1.695194	2.144438	0	0	0.016221	2.53E-12	-7.643919538	down	[G]	Carbohydrate transport and metabolism	Molecular Function: aldose 1-epimerase activity (GO:0004034);; Biological Process: hexose metabolic process (GO:0019318);; Molecular Function: carbohydrate binding (GO:0030246);;	K01785|2.4e-212|ats:109731786|K01785 aldose 1-epimerase [EC:5.1.3.3] | (RefSeq) LOC109731786; aldose 1-epimerase-like	Glycolysis / Gluconeogenesis (ko00010);; Galactose metabolism (ko00052)	[G]	Carbohydrate transport and metabolism	Aldose 1-epimerase	--	G	Carbohydrate transport and metabolism	aldose 1-epimerase-like [Aegilops tauschii subsp. tauschii]
TraesCS5D03G0864800	577	427	504	0	4	0	3.080487	2.198393	2.783727	0	0.021218	0	3.91E-23	-7.643422888	down	--	--	Molecular Function: aspartic-type endopeptidase activity (GO:0004190);;	K22683|5.3e-61|egu:105047320|K22683 aspartyl protease family protein [EC:3.4.23.-] | (RefSeq) aspartyl protease family protein 2-like	--	[O]	Posttranslational modification, protein turnover, chaperones	Xylanase inhibitor N-terminal	Aspartyl protease family protein At5g10770 OS=Arabidopsis thaliana OX=3702 GN=At5g10770 PE=2 SV=1	O	Posttranslational modification, protein turnover, chaperones	aspartyl protease family protein At5g10770-like [Aegilops tauschii subsp. tauschii]
TraesCS1B03G0005100	340	430	350	0	0	3	1.258196	1.535389	1.341384	0	0	0.012334	8.80E-18	-7.624655595	down	--	--	Biological Process: defense response (GO:0006952);; Molecular Function: ADP binding (GO:0043531);;	K13457|4.3e-161|sbi:8076344|K13457 disease resistance protein RPM1 | (RefSeq) putative disease resistance RPP13-like protein 3	Plant-pathogen interaction (ko04626)	[T]	Signal transduction mechanisms	NB-ARC domain	Disease resistance protein RGA5 OS=Oryza sativa subsp. japonica OX=39947 GN=RGA5 PE=1 SV=1	T	Signal transduction mechanisms	unnamed protein product [Triticum turgidum subsp. durum]
TraesCS2B03G1259900	113	135	147	0	0	1	3.597519	4.165003	4.835897	0	0	0.017742	3.15E-09	-7.607496074	down	--	--	Biological Process: lipid transport (GO:0006869);; Molecular Function: lipid binding (GO:0008289);;	--	--	--	--	Protease inhibitor/seed storage/LTP family	Non-specific lipid-transfer protein 3 OS=Oryza sativa subsp. indica OX=39946 GN=LTP110-A PE=2 SV=1	G	Carbohydrate transport and metabolism	type 1 non-specific lipid transfer protein precursor [Triticum aestivum]
TraesCS7A03G0431400	802	935	825	7	0	0	10.653833	11.981717	11.327078	0.090725	0	0	1.07E-07	-7.592148079	down	--	--	Molecular Function: protein dimerization activity (GO:0046983);;	--	--	--	--	Helix-loop-helix DNA-binding domain	Transcription factor ILI5 OS=Oryza sativa subsp. indica OX=39946 GN=ILI5 PE=3 SV=1	K	Transcription	unnamed protein product [Triticum turgidum subsp. durum]
NewGene_83874	203	268	246	0	0	2	2.167883	2.765202	2.723414	0	0	0.012599	4.44E-12	-7.569290494	down	--	--	--	--	--	--	--	Pollen protein Ole e 1 like	--	S	Function unknown	proline-rich protein 4-like [Aegilops tauschii subsp. tauschii]
TraesCS2D03G0917100	916	834	948	0	2	6	4.756566	4.177796	5.084802	0	0.012199	0.029748	9.01E-43	-7.4851132	down	[QV]	Secondary metabolites biosynthesis, transport and catabolism;; Defense mechanisms	Molecular Function: monooxygenase activity (GO:0004497);; Molecular Function: iron ion binding (GO:0005506);; Cellular Component: integral component of membrane (GO:0016021);; Molecular Function: oxidoreductase activity, acting on paired donors, with incorporation or reduction of molecular oxygen (GO:0016705);; Molecular Function: heme binding (GO:0020037);;	K15398|0.0e+00|ats:109741799|K15398 fatty acid omega-hydroxylase [EC:1.14.-.-] | (RefSeq) LOC109741799; cytochrome P450 86A22-like	Cutin, suberine and wax biosynthesis (ko00073)	[QI]	Secondary metabolites biosynthesis, transport and catabolism;; Lipid transport and metabolism	Cytochrome P450	Cytochrome P450 86A22 OS=Petunia hybrida OX=4102 GN=CYP86A22 PE=1 SV=1	Q	Secondary metabolites biosynthesis, transport and catabolism	cytochrome P450 86A22-like [Aegilops tauschii subsp. tauschii]
TraesCS1D03G0910600	1040	1040	987	0	9	0	4.679343	4.513306	4.589889	0	0.047139	0	1.10E-05	-7.469696031	down	[R]	General function prediction only	Molecular Function: chitinase activity (GO:0004568);; Molecular Function: protein kinase activity (GO:0004672);; Molecular Function: ATP binding (GO:0005524);; Biological Process: chitin catabolic process (GO:0006032);; Cellular Component: integral component of membrane (GO:0016021);; Biological Process: cell wall macromolecule catabolic process (GO:0016998);;	K01176|2.7e-92|sbi:8065370|K01176 alpha-amylase [EC:3.2.1.1] | (RefSeq) alpha-amylase isozyme 2A	Starch and sucrose metabolism (ko00500)	--	--	Chitinase class I	L-type lectin-domain containing receptor kinase IX.1 OS=Arabidopsis thaliana OX=3702 GN=LECRK91 PE=1 SV=1	T	Signal transduction mechanisms	L-type lectin-domain containing receptor kinase IX.1-like [Aegilops tauschii subsp. tauschii]
TraesCS1B03G0652500	4624	4590	4420	14	13	14	35.651801	34.330368	34.983908	0.123278	0.107107	0.107573	1.93E-210	-7.459943686	down	--	--	Cellular Component: extracellular region (GO:0005576);; Biological Process: sexual reproduction (GO:0019953);;	K20628|1.8e-51|pvu:PHAVU_007G235300g|K20628 expansin | (RefSeq) hypothetical protein	--	--	--	Expansin C-terminal domain	Expansin-B4 OS=Oryza sativa subsp. japonica OX=39947 GN=EXPB4 PE=2 SV=1	S	Function unknown	expansin-B4-like [Aegilops tauschii subsp. tauschii]
TraesCS4D03G0165600	909	861	881	2	6	0	8.374408	7.647716	8.383849	0.020954	0.063124	0	8.22E-43	-7.454972172	down	--	--	Molecular Function: lipid binding (GO:0008289);;	--	--	--	--	START domain	--	S	Function unknown	uncharacterized protein LOC109755389 [Aegilops tauschii subsp. tauschii]
NewGene_62035	713	661	574	0	6	0	1.944043	1.785902	1.624867	0	0.018226	0	2.93E-08	-7.402903007	down	[R]	General function prediction only	Molecular Function: protein kinase activity (GO:0004672);; Molecular Function: ATP binding (GO:0005524);;	K17302|1.63e-61|osa:4350061|K17302 coatomer subunit beta' | (RefSeq) uncharacterized protein LOC4350061	--	[T]	Signal transduction mechanisms	Protein kinase domain	Cysteine-rich receptor-like protein kinase 5 OS=Arabidopsis thaliana OX=3702 GN=CRK5 PE=1 SV=1	T	Signal transduction mechanisms	unnamed protein product [Triticum turgidum subsp. durum]
TraesCS4D03G0411300	182	228	227	2	0	0	1.483124	1.795969	1.914169	0.018383	0	0	1.69E-11	-7.398720722	down	[T]	Signal transduction mechanisms	Molecular Function: protein serine/threonine kinase activity (GO:0004674);; Molecular Function: ATP binding (GO:0005524);;	K00924|5.4e-86|bna:106414264|K00924 kinase [EC:2.7.1.-] | (RefSeq) probable serine/threonine-protein kinase PBL1 isoform X1	--	[T]	Signal transduction mechanisms	Protein tyrosine and serine/threonine kinase	Probable serine/threonine-protein kinase PBL15 OS=Arabidopsis thaliana OX=3702 GN=PBL15 PE=1 SV=1	T	Signal transduction mechanisms	unnamed protein product [Triticum turgidum subsp. durum]
TraesCS2A03G0187800	124	98	119	0	1	0	0.424357	0.320754	0.420529	0	0.002844	0	1.16E-08	-7.39674082	down	[MR]	Cell wall/membrane/envelope biogenesis;; General function prediction only	Molecular Function: ATP binding (GO:0005524);; Molecular Function: D-alanine-D-alanine ligase activity (GO:0008716);; Molecular Function: metal ion binding (GO:0046872);;	--	--	--	--	D-ala D-ala ligase N-terminus	--	M	Cell wall/membrane/envelope biogenesis	unnamed protein product [Triticum turgidum subsp. durum]
TraesCS2D03G1159300	1517	1443	1715	5	7	3	19.191853	17.610319	22.435085	0.070035	0.102461	0.039846	1.39E-74	-7.370952267	down	--	--	--	K11855|7.7e-09|bvg:104906049|K11855 ubiquitin carboxyl-terminal hydrolase 36/42 [EC:3.4.19.12] | (RefSeq) ubiquitin carboxyl-terminal hydrolase 36	--	--	--	Hydrophobic seed protein	36.4 kDa proline-rich protein OS=Solanum lycopersicum OX=4081 GN=TPRP-F1 PE=2 SV=1	S	Function unknown	unnamed protein product [Triticum aestivum]
TraesCS2D03G0651700	527	535	487	0	0	5	2.678393	2.626211	2.55961	0	0	0.022573	1.81E-26	-7.358251049	down	--	--	--	--	--	--	--	--	Uncharacterized protein At5g41620 OS=Arabidopsis thaliana OX=3702 GN=At5g41620 PE=2 SV=2	--	--	uncharacterized protein LOC109782440 [Aegilops tauschii subsp. tauschii]
TraesCS1A03G0559500	5234	5477	5659	13	23	17	68.863976	69.492256	76.945694	0.191465	0.342779	0.243642	5.34E-251	-7.355031007	down	--	--	Cellular Component: extracellular region (GO:0005576);; Biological Process: sexual reproduction (GO:0019953);;	K20628|6.2e-56|pvu:PHAVU_007G235300g|K20628 expansin | (RefSeq) hypothetical protein	--	--	--	Expansin C-terminal domain	Expansin-B4 OS=Oryza sativa subsp. japonica OX=39947 GN=EXPB4 PE=2 SV=1	S	Function unknown	expansin EXPB2 [Triticum aestivum]
TraesCS5B03G0904600	167	241	209	2	0	0	0.301366	0.418497	0.390014	0.004028	0	0	2.65E-11	-7.349324639	down	[R]	General function prediction only	Cellular Component: nucleus (GO:0005634);; Molecular Function: metal ion binding (GO:0046872);;	K11422|4.6e-33|cme:CYME_CMG025C|K11422 [histone H3]-lysine4 N-trimethyltransferase SETD1 [EC:2.1.1.354] | (RefSeq) unknown RNA binding protein	Lysine degradation (ko00310)	[R]	General function prediction only	SET domain	Histone H3-lysine(4) N-trimethyltransferase ATX1 OS=Arabidopsis thaliana OX=3702 GN=ATX1 PE=1 SV=2	S	Function unknown	unnamed protein product [Triticum turgidum subsp. durum]
TraesCS4D03G0666100	291	353	276	0	0	3	3.236247	3.786551	3.165874	0	0	0.036044	2.61E-16	-7.340150092	down	--	--	Biological Process: lipid transport (GO:0006869);; Molecular Function: lipid binding (GO:0008289);; Cellular Component: integral component of membrane (GO:0016021);;	--	--	--	--	Probable lipid transfer	Protein YLS3 OS=Arabidopsis thaliana OX=3702 GN=YLS3 PE=2 SV=1	O	Posttranslational modification, protein turnover, chaperones	protein YLS3-like [Aegilops tauschii subsp. tauschii]
TraesCS5D03G0431100	489	665	633	0	0	6	7.811746	10.245301	10.450662	0	0	0.100628	1.14E-08	-7.323248052	down	--	--	Cellular Component: apoplast (GO:0048046);;	K01870|2.4e-07|eus:EUTSA_v10003524mg|K01870 isoleucyl-tRNA synthetase [EC:6.1.1.5] | (RefSeq) hypothetical protein	Aminoacyl-tRNA biosynthesis (ko00970)	--	--	Dirigent-like protein	Dirigent protein 7 OS=Arabidopsis thaliana OX=3702 GN=DIR7 PE=2 SV=1	S	Function unknown	dirigent protein 2-like [Aegilops tauschii subsp. tauschii]
TraesCS5A03G0548200	2706	2806	2545	12	4	11	16.826744	16.827454	16.34956	0.079319	0.025118	0.072002	1.42E-133	-7.302745579	down	--	--	--	--	--	--	--	--	Protein DEEPER ROOTING 1 OS=Oryza sativa subsp. japonica OX=39947 GN=DRO1 PE=1 SV=1	--	--	deeper rooting 1 [Triticum aestivum subsp. tibeticum]
TraesCS5D03G0622500	243	163	188	0	0	2	0.931576	0.601445	0.742635	0	0	0.006926	4.44E-11	-7.301921712	down	[T]	Signal transduction mechanisms	Molecular Function: protein serine/threonine kinase activity (GO:0004674);; Molecular Function: ATP binding (GO:0005524);;	K08286|8.6e-119|egu:105038914|K08286 protein-serine/threonine kinase [EC:2.7.11.-] | (RefSeq) LOW QUALITY PROTEIN: serine/threonine-protein kinase UCNL-like	--	[R]	General function prediction only	Protein kinase domain	Serine/threonine-protein kinase UCN OS=Arabidopsis thaliana OX=3702 GN=UNC PE=1 SV=1	T	Signal transduction mechanisms	serine/threonine-protein kinase UCN-like [Aegilops tauschii subsp. tauschii]
TraesCS7A03G0359800	216	212	166	0	2	0	3.770695	3.562504	2.997722	0	0.035442	0	3.67E-11	-7.290434493	down	--	--	Molecular Function: cysteine-type peptidase activity (GO:0008234);;	--	--	--	--	Ulp1 protease family, C-terminal catalytic domain	--	O	Posttranslational modification, protein turnover, chaperones	hypothetical protein TRIUR3_06012 [Triticum urartu]
TraesCS3A03G0172900	201	215	173	0	0	2	1.502874	1.518076	1.328892	0	0	0.020142	3.93E-11	-7.282340147	down	--	--	--	--	--	--	--	--	--	S	Function unknown	unnamed protein product [Triticum turgidum subsp. durum]
NewGene_94697	156	144	273	0	0	2	1.550838	1.382484	2.811987	0	0	0.015	1.08E-10	-7.264954755	down	--	--	Molecular Function: nucleic acid binding (GO:0003676);; Molecular Function: zinc ion binding (GO:0008270);;	K13280|2.99e-08|ats:109750093|K13280 signal peptidase I [EC:3.4.21.89] | (RefSeq) LOC109750093; signal peptidase complex catalytic subunit SEC11A-like	Protein export (ko03060)	[R]	General function prediction only	gag-polypeptide of LTR copia-type	--	L	Replication, recombination and repair	uncharacterized protein LOC109759416 [Aegilops tauschii subsp. tauschii]
TraesCS1D03G0898400	1067	1138	1045	0	11	0	2.615466	2.691303	2.648851	0	0.031373	0	7.05E-05	-7.261828013	down	--	--	--	K13457|7.0e-81|sbi:8082060|K13457 disease resistance protein RPM1 | (RefSeq) putative disease resistance protein At1g59780	Plant-pathogen interaction (ko04626)	--	--	Rx N-terminal domain	Disease resistance protein Pik-2 OS=Oryza sativa subsp. japonica OX=39947 GN=PIK-2 PE=3 SV=1	T	Signal transduction mechanisms	uncharacterized protein LOC109787185 [Aegilops tauschii subsp. tauschii]
TraesCS6B03G1099300	309	280	276	3	0	0	1.505524	1.317054	1.391449	0.011099	0	0	6.66E-16	-7.254144637	down	[E]	Amino acid transport and metabolism	Molecular Function: serine-type carboxypeptidase activity (GO:0004185);;	K16297|3.5e-280|ats:109736547|K16297 serine carboxypeptidase-like clade II [EC:3.4.16.-] | (RefSeq) LOC109736547; serine carboxypeptidase 24	--	[OE]	Posttranslational modification, protein turnover, chaperones;; Amino acid transport and metabolism	Serine carboxypeptidase	Serine carboxypeptidase 24 OS=Arabidopsis thaliana OX=3702 GN=SCPL24 PE=1 SV=1	O	Posttranslational modification, protein turnover, chaperones	unnamed protein product [Triticum turgidum subsp. durum]
TraesCS2A03G1332800	198	182	195	2	0	0	0.961727	0.852684	0.980617	0.00573	0	0	4.95E-11	-7.252010427	down	[T]	Signal transduction mechanisms	Molecular Function: ATP binding (GO:0005524);; Cellular Component: integral component of membrane (GO:0016021);; Molecular Function: ATPase activity (GO:0016887);;	K05681|6.3e-160|lang:109327703|K05681 ATP-binding cassette, subfamily G (WHITE), member 2 | (RefSeq) ABC transporter G family member 5-like	ABC transporters (ko02010)	[Q]	Secondary metabolites biosynthesis, transport and catabolism	ABC-2 type transporter	ABC transporter G family member 5 OS=Arabidopsis thaliana OX=3702 GN=ABCG5 PE=2 SV=1	Q	Secondary metabolites biosynthesis, transport and catabolism	unnamed protein product [Triticum turgidum subsp. durum]
TraesCS2B03G0168600	440	540	460	3	0	2	4.704937	5.568914	5.077925	0.03569	0	0.023725	1.40E-25	-7.250388885	down	--	--	--	--	--	--	--	Pollen protein Ole e 1 like	--	S	Function unknown	hypothetical protein TRIUR3_00672 [Triticum urartu]
TraesCS4B03G0734200	560	598	543	2	2	2	0.772074	0.794852	0.77328	0.002144	0.002906	0.003049	2.12E-30	-7.228435367	down	--	--	Molecular Function: actin binding (GO:0003779);;	--	--	--	--	KIP1-like protein	Protein NETWORKED 1D OS=Arabidopsis thaliana OX=3702 GN=NET1D PE=3 SV=1	S	Function unknown	unnamed protein product [Triticum turgidum subsp. durum]
TraesCS3A03G0732600	234	177	154	0	0	2	1.493402	1.085941	1.012852	0	0	0.00964	7.76E-11	-7.223898594	down	--	--	--	--	--	--	--	Protein of unknown function (DUF642)	--	S	Function unknown	uncharacterized protein LOC109743498 [Aegilops tauschii subsp. tauschii]
NewGene_107380	735	872	679	0	8	0	2.073047	2.55096	2.118961	0	0.023629	0	8.37E-06	-7.211851755	down	--	--	--	K16810|2.95e-10|ats:109771673|K16810 TBCC domain-containing protein 1 | (RefSeq) LOC109771673; TBCC domain-containing protein 1-like	--	--	--	--	--	--	--	uncharacterized protein LOC109753490 isoform X2 [Aegilops tauschii subsp. tauschii]
TraesCS2D03G1326300	386	315	388	2	0	2	1.177633	0.927904	1.223751	0.005233	0	0.004582	4.47E-20	-7.177629709	down	--	--	Biological Process: defense response (GO:0006952);; Molecular Function: ADP binding (GO:0043531);;	K13457|7.1e-160|sbi:8076344|K13457 disease resistance protein RPM1 | (RefSeq) putative disease resistance RPP13-like protein 3	Plant-pathogen interaction (ko04626)	[T]	Signal transduction mechanisms	NB-ARC domain	Disease resistance protein RGA5 OS=Oryza sativa subsp. japonica OX=39947 GN=RGA5 PE=1 SV=1	T	Signal transduction mechanisms	unnamed protein product [Triticum aestivum]
TraesCS2B03G0602700	375	354	361	4	0	0	1.699536	1.543054	1.694466	0.020388	0	0	3.44E-20	-7.173558444	down	[DPM]	Cell cycle control, cell division, chromosome partitioning;; Inorganic ion transport and metabolism;; Cell wall/membrane/envelope biogenesis	Molecular Function: copper ion binding (GO:0005507);; Molecular Function: oxidoreductase activity (GO:0016491);;	K19791|6.8e-200|han:110912433|K19791 iron transport multicopper oxidase | (RefSeq) L-ascorbate oxidase homolog	--	[Q]	Secondary metabolites biosynthesis, transport and catabolism	Multicopper oxidase	L-ascorbate oxidase homolog OS=Nicotiana tabacum OX=4097 PE=2 SV=1	Q	Secondary metabolites biosynthesis, transport and catabolism	L-ascorbate oxidase homolog [Aegilops tauschii subsp. tauschii]
TraesCS1A03G0090800	422	495	449	0	5	0	5.76835	6.536006	6.355441	0	0.072592	0	7.31E-25	-7.173360909	down	--	--	Cellular Component: nucleosome (GO:0000786);; Molecular Function: DNA binding (GO:0003677);; Cellular Component: nucleus (GO:0005634);; Molecular Function: protein heterodimerization activity (GO:0046982);;	K11251|2.3e-68|ats:109758793|K11251 histone H2A | (RefSeq) LOC109758793; histone H2A.2.1	--	[B]	Chromatin structure and dynamics	C-terminus of histone H2A	Histone H2A.2.1 OS=Triticum aestivum OX=4565 PE=1 SV=1	B	Chromatin structure and dynamics	histone H2A.2.1 [Aegilops tauschii subsp. tauschii]
TraesCS3D03G0758100	2121	2095	2199	4	0	20	18.075079	17.215946	19.367676	0.038762	0	0.186938	2.28E-08	-7.172013724	down	--	--	Cellular Component: extracellular region (GO:0005576);; Cellular Component: cell wall (GO:0005618);; Biological Process: plant-type cell wall organization (GO:0009664);; Cellular Component: membrane (GO:0016020);;	K20628|2.5e-109|pda:103720403|K20628 expansin | (RefSeq) expansin-A2-like	--	--	--	Expansin C-terminal domain	Expansin-A2 OS=Oryza sativa subsp. japonica OX=39947 GN=EXPA2 PE=2 SV=2	S	Function unknown	expansin-A2 [Aegilops tauschii subsp. tauschii]
TraesCS7D03G0156100	264	354	197	3	0	0	1.247803	1.613612	0.964146	0.015444	0	0	4.11E-15	-7.15522898	down	[M]	Cell wall/membrane/envelope biogenesis	Molecular Function: protein kinase activity (GO:0004672);; Molecular Function: ATP binding (GO:0005524);; Cellular Component: integral component of membrane (GO:0016021);;	K13418|1.1e-45|mesc:110628076|K13418 somatic embryogenesis receptor kinase 1 [EC:2.7.10.1 2.7.11.1] | (RefSeq) somatic embryogenesis receptor kinase 2-like isoform X1	--	--	--	Protein tyrosine and serine/threonine kinase	Proline-rich receptor-like protein kinase PERK9 OS=Arabidopsis thaliana OX=3702 GN=PERK9 PE=1 SV=1	T	Signal transduction mechanisms	LRR receptor-like serine/threonine-protein kinase GSO2 [Aegilops tauschii subsp. tauschii]
TraesCS5A03G0600100	3333	3100	2852	22	2	11	14.369598	12.898954	12.672993	0.105742	0.010057	0.050991	1.23E-22	-7.13708781	down	--	--	--	--	--	--	--	Remorin, C-terminal region	--	S	Function unknown	unnamed protein product [Triticum turgidum subsp. durum]
TraesCS5B03G0457800	197	194	141	0	0	2	1.919362	1.831204	1.42111	0	0	0.016782	1.39E-10	-7.13344795	down	[I]	Lipid transport and metabolism	--	K00208|2.7e-200|ats:109775828|K00208 enoyl-[acyl-carrier protein] reductase I [EC:1.3.1.9 1.3.1.10] | (RefSeq) LOC109775828; enoyl-[acyl-carrier-protein] reductase [NADH] 2, chloroplastic	Fatty acid biosynthesis (ko00061);; Biotin metabolism (ko00780);; Fatty acid metabolism (ko01212)	[R]	General function prediction only	Enoyl-(Acyl carrier protein) reductase	Enoyl-[acyl-carrier-protein] reductase [NADH] 2, chloroplastic OS=Oryza sativa subsp. japonica OX=39947 GN=Os09g0277800 PE=2 SV=1	Q	Secondary metabolites biosynthesis, transport and catabolism	unnamed protein product [Triticum turgidum subsp. durum]
TraesCS2A03G0823800	288	279	223	3	0	0	1.829864	1.70977	1.462834	0.020324	0	0	3.44E-15	-7.118539819	down	[G]	Carbohydrate transport and metabolism	Molecular Function: hydrolase activity, hydrolyzing O-glycosyl compounds (GO:0004553);; Biological Process: carbohydrate metabolic process (GO:0005975);;	K01188|1.7e-298|ats:109771219|K01188 beta-glucosidase [EC:3.2.1.21] | (RefSeq) LOC109771219; beta-glucosidase 12-like	Cyanoamino acid metabolism (ko00460);; Starch and sucrose metabolism (ko00500);; Phenylpropanoid biosynthesis (ko00940)	[G]	Carbohydrate transport and metabolism	Glycosyl hydrolase family 1	Beta-glucosidase 12 OS=Oryza sativa subsp. japonica OX=39947 GN=BGLU12 PE=1 SV=2	G	Carbohydrate transport and metabolism	beta-glucosidase 12-like [Aegilops tauschii subsp. tauschii]
TraesCS4A03G0732500	252	226	305	0	3	0	1.747034	1.512125	2.186853	0	0.020669	0	5.08E-15	-7.116564695	down	--	--	--	--	--	--	--	--	--	--	--	unknown [Zea mays]
NewGene_43774	459	413	427	0	5	0	3.492142	3.028984	3.361473	0	0.035796	0	3.09E-24	-7.103328161	down	--	--	Molecular Function: aspartic-type endopeptidase activity (GO:0004190);;	--	--	--	--	--	--	O	Posttranslational modification, protein turnover, chaperones	predicted protein [Hordeum vulgare subsp. vulgare]
NewGene_49667	828	907	845	0	10	0	1.554338	1.638157	1.650723	0	0.021419	0	6.62E-05	-7.067227087	down	--	--	--	--	--	--	--	--	--	T	Signal transduction mechanisms	unnamed protein product [Triticum turgidum subsp. durum]
TraesCS2A03G0423300	579	462	669	7	0	0	8.050293	6.190979	9.603736	0.094849	0	0	3.96E-06	-7.020529728	down	--	--	--	--	--	--	--	--	--	S	Function unknown	predicted protein [Hordeum vulgare subsp. vulgare]
TraesCS4B03G0980800	24559	25809	26778	98	101	118	211.908499	216.052559	239.280844	0.836441	0.888905	0.97863	0	-7.011997364	down	[K]	Transcription	Molecular Function: O-methyltransferase activity (GO:0008171);; Biological Process: methylation (GO:0032259);; Molecular Function: protein dimerization activity (GO:0046983);;	K22588|1.3e-109|osa:4347993|K22588 acetylserotonin O-methyltransferase, plant [EC:2.1.1.4] | (RefSeq) O-methyltransferase ZRP4	Tryptophan metabolism (ko00380)	[R]	General function prediction only	O-methyltransferase domain	Acetylserotonin O-methyltransferase 3 OS=Oryza sativa subsp. japonica OX=39947 GN=ASMT3 PE=1 SV=1	S	Function unknown	unnamed protein product [Triticum turgidum subsp. durum]
TraesCS1A03G0559100	7605	7825	8022	57	13	27	70.439209	69.896004	76.780991	0.59564	0.134644	0.269383	1.85E-32	-7.003777038	down	--	--	Cellular Component: extracellular region (GO:0005576);; Biological Process: sexual reproduction (GO:0019953);;	K20628|4.2e-62|pvu:PHAVU_007G235300g|K20628 expansin | (RefSeq) hypothetical protein	--	--	--	Expansin C-terminal domain	Expansin-B3 OS=Oryza sativa subsp. japonica OX=39947 GN=EXPB3 PE=2 SV=2	S	Function unknown	unnamed protein product [Triticum turgidum subsp. durum]
TraesCS4B03G0058300	158	162	161	0	2	0	0.999504	0.987729	1.056136	0	0.013937	0	3.51E-10	-6.991365531	down	[E]	Amino acid transport and metabolism	Biological Process: oligopeptide transport (GO:0006857);; Cellular Component: integral component of membrane (GO:0016021);; Molecular Function: transmembrane transporter activity (GO:0022857);;	K14638|0.0e+00|ats:109786524|K14638 solute carrier family 15 (peptide/histidine transporter), member 3/4 | (RefSeq) LOC109786524; protein NRT1/ PTR FAMILY 8.3-like	--	[E]	Amino acid transport and metabolism	POT family	Protein NRT1/ PTR FAMILY 8.3 OS=Arabidopsis thaliana OX=3702 GN=NPF8.3 PE=1 SV=1	E	Amino acid transport and metabolism	unnamed protein product [Triticum turgidum subsp. durum]
TraesCS4D03G0841300	760	878	798	0	10	0	6.062953	6.751689	6.58049	0	0.089646	0	8.17E-05	-6.983820069	down	--	--	Molecular Function: hydrolase activity, hydrolyzing O-glycosyl compounds (GO:0004553);; Cellular Component: cell wall (GO:0005618);; Biological Process: xyloglucan metabolic process (GO:0010411);; Molecular Function: xyloglucan:xyloglucosyl transferase activity (GO:0016762);; Biological Process: cell wall biogenesis (GO:0042546);; Cellular Component: apoplast (GO:0048046);; Biological Process: ce…	K08235|1.8e-181|ats:109782398|K08235 xyloglucan:xyloglucosyl transferase [EC:2.4.1.207] | (RefSeq) LOC109782398; xyloglucan endotransglucosylase/hydrolase protein 31-like	--	--	--	Glycosyl hydrolases family 16	Xyloglucan endotransglucosylase/hydrolase protein 31 OS=Arabidopsis thaliana OX=3702 GN=XTH31 PE=1 SV=2	G	Carbohydrate transport and metabolism	xyloglucan endotransglucosylase/hydrolase protein 31-like [Aegilops tauschii subsp. tauschii]
TraesCS7A03G0564200	265	293	390	0	0	4	1.228687	1.310332	1.872004	0	0	0.019099	2.21E-18	-6.982868039	down	[R]	General function prediction only	Molecular Function: protein kinase activity (GO:0004672);; Molecular Function: ATP binding (GO:0005524);; Cellular Component: integral component of membrane (GO:0016021);;	K00924|3.2e-39|peq:110025635|K00924 kinase [EC:2.7.1.-] | (RefSeq) receptor-like protein kinase HSL1	--	--	--	Protein kinase domain	Receptor protein kinase-like protein ZAR1 OS=Arabidopsis thaliana OX=3702 GN=ZAR1 PE=1 SV=1	T	Signal transduction mechanisms	receptor protein kinase-like protein ZAR1 [Aegilops tauschii subsp. tauschii]
TraesCS5D03G0763800	152	148	171	0	0	2	0.658025	0.617395	0.765138	0	0	0.008131	4.75E-10	-6.968853004	down	--	--	--	--	--	--	--	Protein of unknown function (DUF632)	Protein ALTERED PHOSPHATE STARVATION RESPONSE 1 OS=Arabidopsis thaliana OX=3702 GN=APSR1 PE=2 SV=1	S	Function unknown	uncharacterized protein LOC109773413 [Aegilops tauschii subsp. tauschii]
NewGene_75712	401	544	467	2	0	4	6.208141	8.210144	7.52496	0.035771	0	0.054811	3.10E-27	-6.960294691	down	--	--	--	--	--	--	--	--	--	--	--	SNF1-related protein kinase catalytic subunit alpha KIN10 [Triticum urartu]
TraesCS7B03G1333500	426	492	494	6	0	0	3.736857	4.166204	4.479526	0.056955	0	0	1.16E-07	-6.958882394	down	[G]	Carbohydrate transport and metabolism	Molecular Function: chitinase activity (GO:0004568);; Biological Process: carbohydrate metabolic process (GO:0005975);; Biological Process: chitin catabolic process (GO:0006032);; Molecular Function: chitin binding (GO:0008061);; Biological Process: cell wall macromolecule catabolic process (GO:0016998);;	K20547|3.4e-175|ats:109738214|K20547 basic endochitinase B [EC:3.2.1.14] | (RefSeq) LOC109738214; basic endochitinase A-like	Amino sugar and nucleotide sugar metabolism (ko00520);; MAPK signaling pathway - plant (ko04016)	[R]	General function prediction only	Chitinase class I	Basic endochitinase A OS=Secale cereale OX=4550 GN=rsca PE=1 SV=1	S	Function unknown	predicted protein [Hordeum vulgare subsp. vulgare]
TraesCS7D03G0236200	483	468	454	0	3	3	7.921186	7.365504	7.647855	0	0.047853	0.046703	1.45E-27	-6.954205121	down	[R]	General function prediction only	Cellular Component: integral component of membrane (GO:0016021);; Molecular Function: oxidoreductase activity (GO:0016491);;	K10251|1.3e-115|ats:109745871|K10251 17beta-estradiol 17-dehydrogenase / very-long-chain 3-oxoacyl-CoA reductase [EC:1.1.1.62 1.1.1.330] | (RefSeq) LOC109745871; very-long-chain 3-oxoacyl-CoA reductase 1-like	Fatty acid elongation (ko00062);; Biosynthesis of unsaturated fatty acids (ko01040);; Fatty acid metabolism (ko01212)	--	--	short chain dehydrogenase	Very-long-chain 3-oxoacyl-CoA reductase 1 OS=Arabidopsis thaliana OX=3702 GN=KCR1 PE=1 SV=1	Q	Secondary metabolites biosynthesis, transport and catabolism	very-long-chain 3-oxoacyl-CoA reductase 1-like [Aegilops tauschii subsp. tauschii]
NewGene_23110	118	218	121	0	0	2	0.438247	0.655296	0.398729	0	0	0.005551	1.13E-09	-6.908083886	down	--	--	Biological Process: defense response (GO:0006952);; Molecular Function: ADP binding (GO:0043531);;	K13457|3.82e-148|ats:109760587|K13457 disease resistance protein RPM1 | (RefSeq) LOC109760587; putative disease resistance RPP13-like protein 3	Plant-pathogen interaction (ko04626)	[T]	Signal transduction mechanisms	NB-ARC domain	Disease resistance protein RGA5 OS=Oryza sativa subsp. japonica OX=39947 GN=RGA5 PE=1 SV=1	T	Signal transduction mechanisms	Disease resistance protein RPP13 [Triticum urartu]
TraesCS6D03G0302300	165	139	147	2	0	0	0.949966	0.771027	0.875735	0.007429	0	0	7.47E-10	-6.900917654	down	[M]	Cell wall/membrane/envelope biogenesis	Molecular Function: protein serine/threonine kinase activity (GO:0004674);; Molecular Function: ATP binding (GO:0005524);; Cellular Component: integral component of membrane (GO:0016021);;	K13430|2.9e-69|ats:109759178|K13430 serine/threonine-protein kinase PBS1 [EC:2.7.11.1] | (RefSeq) LOC109759178; probable serine/threonine-protein kinase PBL7	Plant-pathogen interaction (ko04626)	[T]	Signal transduction mechanisms	Protein kinase domain	Probable receptor-like protein kinase At1g80640 OS=Arabidopsis thaliana OX=3702 GN=At1g80640 PE=2 SV=1	T	Signal transduction mechanisms	probable receptor-like protein kinase At1g80640 [Aegilops tauschii subsp. tauschii]
TraesCS2D03G0902500	221	258	201	0	3	0	1.87478	2.106183	1.761211	0	0.019925	0	3.85E-14	-6.900037865	down	--	--	Molecular Function: DNA binding (GO:0003677);; Molecular Function: DNA-binding transcription factor activity (GO:0003700);; Cellular Component: nucleus (GO:0005634);;	K09286|7.6e-24|eus:EUTSA_v10027405mg|K09286 EREBP-like factor | (RefSeq) hypothetical protein	--	--	--	AP2 domain	Ethylene-responsive transcription factor ERF025 OS=Arabidopsis thaliana OX=3702 GN=ERF025 PE=2 SV=1	K	Transcription	ethylene-responsive transcription factor ERF025-like [Aegilops tauschii subsp. tauschii]
TraesCS5D03G0535800	146	115	186	0	2	0	0.882598	0.66974	1.160975	0	0.013974	0	1.08E-09	-6.896480887	down	--	--	Molecular Function: aspartic-type endopeptidase activity (GO:0004190);;	K22683|4.6e-64|bdi:100837769|K22683 aspartyl protease family protein [EC:3.4.23.-] | (RefSeq) protein ASPARTIC PROTEASE IN GUARD CELL 1	--	[O]	Posttranslational modification, protein turnover, chaperones	Xylanase inhibitor N-terminal	Protein ASPARTIC PROTEASE IN GUARD CELL 2 OS=Arabidopsis thaliana OX=3702 GN=ASPG2 PE=2 SV=1	O	Posttranslational modification, protein turnover, chaperones	aspartyl protease family protein At5g10770-like [Aegilops tauschii subsp. tauschii]
TraesCS2A03G0978000	496	511	537	0	0	7	2.496104	2.475723	2.792402	0	0	0.033473	1.41E-06	-6.895328006	down	[QV]	Secondary metabolites biosynthesis, transport and catabolism;; Defense mechanisms	Molecular Function: monooxygenase activity (GO:0004497);; Molecular Function: iron ion binding (GO:0005506);; Cellular Component: integral component of membrane (GO:0016021);; Molecular Function: oxidoreductase activity, acting on paired donors, with incorporation or reduction of molecular oxygen (GO:0016705);; Molecular Function: heme binding (GO:0020037);;	K15398|3.7e-312|ats:109741799|K15398 fatty acid omega-hydroxylase [EC:1.14.-.-] | (RefSeq) LOC109741799; cytochrome P450 86A22-like	Cutin, suberine and wax biosynthesis (ko00073)	[QI]	Secondary metabolites biosynthesis, transport and catabolism;; Lipid transport and metabolism	Cytochrome P450	Cytochrome P450 86A22 OS=Petunia hybrida OX=4102 GN=CYP86A22 PE=1 SV=1	Q	Secondary metabolites biosynthesis, transport and catabolism	cytochrome P450 86A22-like [Aegilops tauschii subsp. tauschii]
TraesCS4A03G0363000	292	275	328	2	2	0	4.186593	3.800361	4.863511	0.019153	0.027762	0	2.67E-18	-6.892136072	down	--	--	Cellular Component: integral component of membrane (GO:0016021);;	--	--	--	--	--	--	--	--	hypothetical protein D1007_05083 [Hordeum vulgare]
TraesCS3A03G0324800	155	257	259	0	3	0	1.265263	2.019051	2.1774	0	0.02454	0	1.05E-13	-6.887496964	down	--	--	Molecular Function: hydrolase activity, acting on ester bonds (GO:0016788);;	K01206|7.9e-35|thj:104825554|K01206 alpha-L-fucosidase [EC:3.2.1.51] | (RefSeq) alpha-L-fucosidase 3	Other glycan degradation (ko00511)	--	--	GDSL-like Lipase/Acylhydrolase	GDSL esterase/lipase At5g45910 OS=Arabidopsis thaliana OX=3702 GN=At5g45910 PE=2 SV=1	S	Function unknown	GDSL esterase/lipase At5g45910-like [Aegilops tauschii subsp. tauschii]
NewGene_8616	1035	1140	930	12	0	2	8.036895	8.535361	7.459214	0.103127	0	0.014237	5.37E-09	-6.871624005	down	--	--	--	--	--	--	--	Remorin, C-terminal region	Remorin OS=Solanum tuberosum OX=4113 PE=1 SV=1	S	Function unknown	remorin-like [Aegilops tauschii subsp. tauschii]
TraesCS4A03G1124200	126	148	166	0	0	2	1.462686	1.65966	2.001745	0	0	0.015204	1.06E-09	-6.870681159	down	--	--	--	K13457|5.7e-26|sbi:8073755|K13457 disease resistance protein RPM1 | (RefSeq) disease resistance protein RPM1	Plant-pathogen interaction (ko04626)	--	--	Rx N-terminal domain	Disease resistance protein PIK6-NP OS=Oryza sativa subsp. japonica OX=39947 GN=PIK6-NP PE=2 SV=1	T	Signal transduction mechanisms	putative CC, NB-ARC domains-containing protein [Triticum timopheevii subsp. timopheevii]
TraesCS3D03G1083300	158	140	140	0	0	2	1.678164	1.434322	1.542656	0	0	0.021232	1.02E-09	-6.860348187	down	--	--	Cellular Component: cell wall (GO:0005618);; Molecular Function: manganese ion binding (GO:0030145);; Molecular Function: nutrient reservoir activity (GO:0045735);; Cellular Component: apoplast (GO:0048046);;	--	--	--	--	Cupin	Germin-like protein 1-3 OS=Oryza sativa subsp. japonica OX=39947 GN=GER8 PE=2 SV=1	S	Function unknown	germin-like protein 1-3 [Aegilops tauschii subsp. tauschii]
TraesCS7B03G0395800	141	143	147	2	0	0	0.658588	0.641761	0.707594	0.008959	0	0	1.17E-09	-6.835296404	down	[U]	Intracellular trafficking, secretion, and vesicular transport	Molecular Function: protein kinase activity (GO:0004672);; Molecular Function: ATP binding (GO:0005524);; Cellular Component: integral component of membrane (GO:0016021);;	K00924|1.1e-39|peq:110025635|K00924 kinase [EC:2.7.1.-] | (RefSeq) receptor-like protein kinase HSL1	--	--	--	Protein kinase domain	Receptor protein kinase-like protein ZAR1 OS=Arabidopsis thaliana OX=3702 GN=ZAR1 PE=1 SV=1	T	Signal transduction mechanisms	receptor protein kinase-like protein ZAR1 [Aegilops tauschii subsp. tauschii]
TraesCS7A03G1316700	4183	4500	3599	11	15	31	11.928434	12.377846	10.606569	0.032492	0.049882	0.09556	3.83E-222	-6.830646684	down	--		Molecular Function: protein kinase activity (GO:0004672);; Molecular Function: ATP binding (GO:0005524);;	K17302|0.0e+00|ats:109752367|K17302 coatomer subunit beta' | (RefSeq) uncharacterized protein LOC109752367	--	--	--	Protein kinase domain	Cysteine-rich receptor-like protein kinase 29 OS=Arabidopsis thaliana OX=3702 GN=CRK29 PE=2 SV=1	U	Intracellular trafficking, secretion, and vesicular transport	Coatomer subunit beta'-2 [Triticum urartu]
TraesCS5B03G0499000	697	817	844	3	3	5	4.210693	4.759409	5.271893	0.013751	0.014203	0.03003	2.42E-46	-6.829109456	down	[Q]	Secondary metabolites biosynthesis, transport and catabolism	Biological Process: fatty acid biosynthetic process (GO:0006633);; Cellular Component: integral component of membrane (GO:0016021);; Molecular Function: transferase activity, transferring acyl groups other than amino-acyl groups (GO:0016747);;	K15397|1.7e-255|ats:109739633|K15397 3-ketoacyl-CoA synthase [EC:2.3.1.199] | (RefSeq) LOC109739633; 3-ketoacyl-CoA synthase 17-like	Fatty acid elongation (ko00062);; Plant-pathogen interaction (ko04626)	--	--	FAE1/Type III polyketide synthase-like protein	3-ketoacyl-CoA synthase 17 OS=Arabidopsis thaliana OX=3702 GN=KCS17 PE=1 SV=1	I	Lipid transport and metabolism	unnamed protein product [Triticum turgidum subsp. durum]
TraesCS2B03G1223500	332	381	356	0	0	5	3.947291	4.376494	4.382856	0	0	0.065788	6.52E-22	-6.82484773	down	--	--	Cellular Component: integral component of membrane (GO:0016021);;	--	--	--	--	--	--	--	--	uncharacterized protein LOC109734079 [Aegilops tauschii subsp. tauschii]
TraesCS2D03G1034600	592	686	680	0	9	0	8.634387	9.649799	10.24825	0	0.143302	0	6.47E-05	-6.823714562	down	--	--	Cellular Component: integral component of membrane (GO:0016021);;	--	--	--	--	--	--	--	--	uncharacterized protein LOC109734079 [Aegilops tauschii subsp. tauschii]
TraesCS3A03G0573700	1741	1845	1349	6	9	8	5.70295	5.829067	4.566738	0.020993	0.032204	0.026629	3.63E-93	-6.821306991	down	[H]	Coenzyme transport and metabolism	Biological Process: autophagosome assembly (GO:0000045);; Cellular Component: phagophore assembly site (GO:0000407);; Biological Process: autophagy of mitochondrion (GO:0000422);; Cellular Component: cytoplasm (GO:0005737);; Cellular Component: cytosol (GO:0005829);; Biological Process: C-terminal protein lipidation (GO:0006501);; Biological Process: cellular response to nitrogen starvation (GO:0…	K08337|0.0e+00|ats:109771154|K08337 ubiquitin-like modifier-activating enzyme ATG7 | (RefSeq) LOC109771154; ubiquitin-like modifier-activating enzyme atg7	Autophagy - other (ko04136)	[H]	Coenzyme transport and metabolism	Ubiquitin-like modifier-activating enzyme ATG7 N-terminus	Ubiquitin-like modifier-activating enzyme atg7 OS=Arabidopsis thaliana OX=3702 GN=ATG7 PE=1 SV=1	H	Coenzyme transport and metabolism	autophagy-related protein 7c [Triticum aestivum]
TraesCS4A03G0979200	1591	1725	1390	7	2	13	16.974247	17.746202	15.328895	0.077644	0.014535	0.148559	1.29E-90	-6.82061767	down	[Q]	Secondary metabolites biosynthesis, transport and catabolism	Biological Process: biosynthetic process (GO:0009058);; Molecular Function: transferase activity, transferring acyl groups other than amino-acyl groups (GO:0016747);;	K17212|8.6e-108|zma:100272924|K17212 bisdemethoxycurcumin synthase [EC:2.3.1.211] | (RefSeq) uncharacterized protein LOC100272924	Stilbenoid, diarylheptanoid and gingerol biosynthesis (ko00945)	--	--	Chalcone and stilbene synthases, N-terminal domain	Bisdemethoxycurcumin synthase OS=Oryza sativa subsp. japonica OX=39947 GN=Os07g0271500 PE=1 SV=2	H	Coenzyme transport and metabolism	bisdemethoxycurcumin synthase-like [Aegilops tauschii subsp. tauschii]
TraesCS6A03G0690300	979	898	892	0	4	9	4.436181	3.922008	4.17701	0	0.017597	0.04042	2.35E-54	-6.81903003	down	--	--	Molecular Function: methyltransferase activity (GO:0008168);; Cellular Component: integral component of membrane (GO:0016021);; Biological Process: methylation (GO:0032259);;	K23872|6.4e-141|ats:109765487|K23872 putative homogalacturonan methyltransferase [EC:2.1.1.-] | (RefSeq) LOC109765487; probable methyltransferase PMT13	--	--	--	Putative S-adenosyl-L-methionine-dependent methyltransferase	Probable methyltransferase PMT15 OS=Arabidopsis thaliana OX=3702 GN=At4g00750 PE=2 SV=1	S	Function unknown	probable methyltransferase PMT16 [Aegilops tauschii subsp. tauschii]
TraesCS6A03G0981200	433	455	395	2	4	0	1.446022	1.468276	1.362875	0.007558	0.013491	0	2.83E-26	-6.818910889	down	--	--	--	--	--	--	--	Domain of unknown function (DUF4378)	--	S	Function unknown	unnamed protein product [Triticum turgidum subsp. durum]
TraesCS4D03G0655000	163	113	145	0	0	2	1.512327	1.009137	1.387492	0	0	0.01434	1.84E-09	-6.808529214	down	--	--	Molecular Function: RNA polymerase II transcription regulatory region sequence-specific DNA binding (GO:0000977);; Molecular Function: DNA-binding transcription factor activity (GO:0003700);; Cellular Component: nucleus (GO:0005634);; Biological Process: positive regulation of transcription by RNA polymerase II (GO:0045944);; Molecular Function: protein dimerization activity (GO:0046983);;	K09264|1.2e-95|ats:109744708|K09264 MADS-box transcription factor, plant | (RefSeq) LOC109744708; MADS-box transcription factor 1-like	--	[K]	Transcription	K-box region	MADS-box transcription factor 1 OS=Oryza sativa subsp. indica OX=39946 GN=MADS1 PE=2 SV=2	K	Transcription	MADS-box transcription factor 1-like [Aegilops tauschii subsp. tauschii]
TraesCS4D03G0740900	121	152	149	2	0	0	0.420395	0.51224	0.537866	0.005646	0	0	1.59E-09	-6.804134306	down	[M]	Cell wall/membrane/envelope biogenesis	Molecular Function: protein kinase activity (GO:0004672);; Molecular Function: ATP binding (GO:0005524);; Cellular Component: integral component of membrane (GO:0016021);;	K20718|2.2e-54|dcr:108223582|K20718 LRR receptor-like serine/threonine-protein kinase ERECTA [EC:2.7.11.1] | (RefSeq) LRR receptor-like serine/threonine-protein kinase ERECTA	MAPK signaling pathway - plant (ko04016)	--	--	Protein kinase domain	Probable LRR receptor-like serine/threonine-protein kinase At1g12460 OS=Arabidopsis thaliana OX=3702 GN=At1g12460 PE=1 SV=1	T	Signal transduction mechanisms	probable LRR receptor-like serine/threonine-protein kinase At1g12460 [Aegilops tauschii subsp. tauschii]
TraesCS7A03G0016700	124	139	155	2	0	0	0.384895	0.413552	0.49645	0.007063	0	0	1.75E-09	-6.793447776	down	--	--	Biological Process: defense response (GO:0006952);; Molecular Function: ADP binding (GO:0043531);;	K13457|2.5e-64|sbi:8064448|K13457 disease resistance protein RPM1 | (RefSeq) disease resistance RPP8-like protein 3	Plant-pathogen interaction (ko04626)	[T]	Signal transduction mechanisms	NB-ARC domain	Disease resistance protein RGA4 OS=Oryza sativa subsp. japonica OX=39947 GN=RGA4 PE=1 SV=1	T	Signal transduction mechanisms	unnamed protein product [Triticum turgidum subsp. durum]
TraesCS5D03G1140400	2146	2282	2046	14	8	9	7.965404	8.166076	7.847599	0.056432	0.031584	0.036213	3.42E-127	-6.787156471	down	--	--	Molecular Function: nuclease activity (GO:0004518);; Cellular Component: cytoplasm (GO:0005737);; Cellular Component: RISC complex (GO:0016442);; Biological Process: gene silencing by RNA (GO:0031047);;	--	--	[K]	Transcription	Staphylococcal nuclease homologue	Ribonuclease TUDOR 1 OS=Arabidopsis thaliana OX=3702 GN=TSN1 PE=1 SV=1	K	Transcription	uncharacterized protein LOC109745746 [Aegilops tauschii subsp. tauschii]
TraesCS4A03G0908500	945	947	1002	0	6	8	13.834799	13.367296	15.162724	0	0.096642	0.128134	2.35E-57	-6.77698815	down	--	--	--	--	--	--	--	--	--	--	--	unnamed protein product [Triticum turgidum subsp. durum]
TraesCS6B03G0785900	465	491	491	3	0	4	2.272636	2.315383	2.484243	0.011134	0	0.018019	8.08E-30	-6.776401399	down	--	--	Molecular Function: methyltransferase activity (GO:0008168);; Cellular Component: integral component of membrane (GO:0016021);; Biological Process: methylation (GO:0032259);;	K23872|1.4e-140|ats:109765487|K23872 putative homogalacturonan methyltransferase [EC:2.1.1.-] | (RefSeq) LOC109765487; probable methyltransferase PMT13	--	--	--	Putative S-adenosyl-L-methionine-dependent methyltransferase	Probable methyltransferase PMT15 OS=Arabidopsis thaliana OX=3702 GN=At4g00750 PE=2 SV=1	S	Function unknown	probable methyltransferase PMT16 [Aegilops tauschii subsp. tauschii]
TraesCS5A03G1304500	345	402	291	0	5	0	2.41488	3.156393	2.265679	0	0.023974	0	1.99E-21	-6.771174606	down	[T]	Signal transduction mechanisms	Molecular Function: ATP binding (GO:0005524);; Cellular Component: integral component of membrane (GO:0016021);; Molecular Function: ATPase activity (GO:0016887);;	K08711|7.6e-40|qsu:111985367|K08711 ATP-binding cassette, subfamily G (WHITE), member 2, PDR | (RefSeq) ZEB2-regulated ABC transporter 1-like	ABC transporters (ko02010)	[Q]	Secondary metabolites biosynthesis, transport and catabolism	ABC-2 type transporter	ABC transporter G family member 45 OS=Oryza sativa subsp. japonica OX=39947 GN=ABCG45 PE=2 SV=2	Q	Secondary metabolites biosynthesis, transport and catabolism	unnamed protein product [Triticum turgidum subsp. durum]
TraesCS5B03G0220800	328	364	339	1	4	0	4.226393	4.517918	4.508164	0.014367	0.052695	0	1.15E-21	-6.76794335	down	--	--	--	--	--	--	--	--	--	--	--	uncharacterized protein LOC109779832 [Aegilops tauschii subsp. tauschii]
TraesCS2D03G0887800	159	109	142	0	2	0	1.825618	1.204076	1.683712	0	0.023044	0	2.40E-09	-6.765610375	down	--	--	--	--	--	--	--	--	--	--	--	unnamed protein product [Triticum aestivum]
NewGene_107938	134	146	128	0	2	0	1.419831	1.493217	1.402937	0	0.024382	0	2.11E-09	-6.750660345	down	--	--	Molecular Function: DNA binding (GO:0003677);; Cellular Component: nucleus (GO:0005634);;	--	--	--	--	--	--	--	--	unnamed protein product [Triticum aestivum]
TraesCS7A03G0852800	2172	2526	2230	8	20	6	13.975053	15.676754	14.832879	0.051417	0.1437	0.042376	2.25E-133	-6.750191453	down	[IR]	Lipid transport and metabolism;; General function prediction only	Molecular Function: hydrolase activity, acting on ester bonds (GO:0016788);;	K10691|1.5e-22|ats:109762802|K10691 E3 ubiquitin-protein ligase UBR4 [EC:2.3.2.27] | (RefSeq) LOC109762802; auxin transport protein BIG	--	--	--	GDSL-like Lipase/Acylhydrolase	GDSL esterase/lipase At5g45910 OS=Arabidopsis thaliana OX=3702 GN=At5g45910 PE=2 SV=1	S	Function unknown	GDSL esterase/lipase At5g45910-like [Aegilops tauschii subsp. tauschii]
TraesCS3D03G0720200	883	907	1032	0	6	8	7.502876	7.427598	9.057347	0	0.057673	0.073088	1.25E-55	-6.742667758	down	--	--	Molecular Function: electron transfer activity (GO:0009055);;	--	--	--	--	Plastocyanin-like domain	Uclacyanin 1 OS=Arabidopsis thaliana OX=3702 GN=UCC1 PE=1 SV=1	S	Function unknown	blue copper protein-like [Aegilops tauschii subsp. tauschii]
TraesCS5B03G0115600	1170	998	1175	0	0	17	15.478387	12.732595	16.068802	0	0	0.249312	0.000911898	-6.739240759	down	--	--	--	--	--	--	--	--	--	--	--	uncharacterized protein LOC109762956 [Aegilops tauschii subsp. tauschii]
TraesCS3B03G1320500	391	449	340	0	0	6	1.562663	1.732403	1.407641	0	0	0.023191	8.35E-08	-6.717783879	down	--	--	Molecular Function: DNA binding (GO:0003677);; Cellular Component: nucleus (GO:0005634);;	--	--	--	--	B3 DNA binding domain	B3 domain-containing protein Os03g0212300 OS=Oryza sativa subsp. japonica OX=39947 GN=Os03g0212300 PE=2 SV=1	--	--	unnamed protein product [Triticum turgidum subsp. durum]
TraesCS3D03G0103300	125	127	141	0	0	2	0.520768	0.509153	0.606274	0	0	0.009155	3.27E-09	-6.707163339	down	[O]	Posttranslational modification, protein turnover, chaperones	Molecular Function: protein binding (GO:0005515);;	K00799|3.0e-89|zma:542490|K00799 glutathione S-transferase [EC:2.5.1.18] | (RefSeq) gst16; glutathione transferase16	Glutathione metabolism (ko00480)	[O]	Posttranslational modification, protein turnover, chaperones	Glutathione S-transferase, C-terminal domain	Glutathione S-transferase F13 OS=Arabidopsis thaliana OX=3702 GN=GSTF13 PE=3 SV=1	O	Posttranslational modification, protein turnover, chaperones	proteoglycan 4-like [Aegilops tauschii subsp. tauschii]
TraesCS1D03G0538500	6365	6258	6427	45	40	11	57.313175	54.344242	59.803593	0.458624	0.41681	0.104199	1.14E-35	-6.707148056	down	--	--	Cellular Component: extracellular region (GO:0005576);; Biological Process: sexual reproduction (GO:0019953);;	K20628|4.2e-62|pvu:PHAVU_007G235300g|K20628 expansin | (RefSeq) hypothetical protein	--	--	--	Expansin C-terminal domain	Expansin-B3 OS=Oryza sativa subsp. japonica OX=39947 GN=EXPB3 PE=2 SV=2	S	Function unknown	expansin-B3-like [Aegilops tauschii subsp. tauschii]
TraesCS5B03G0965500	443	530	388	0	0	7	4.194861	4.847965	3.800761	0	0	0.071213	2.79E-06	-6.704302444	down	[O]	Posttranslational modification, protein turnover, chaperones	Molecular Function: protein binding (GO:0005515);;	K08770|1.5e-71|ota:OT_ostta12g01170|K08770 ubiquitin C | (RefSeq) Ubiquitin conserved site	Ubiquitin mediated proteolysis (ko04120)	[OR]	Posttranslational modification, protein turnover, chaperones;; General function prediction only	Ubiquitin family	Polyubiquitin OS=Avena fatua OX=4499 PE=2 SV=2	O	Posttranslational modification, protein turnover, chaperones	Polyubiquitin-A [Hordeum vulgare]
TraesCS2A03G0906700	135	121	135	0	0	2	1.029871	0.888476	1.061121	0	0	0.017012	3.44E-09	-6.699526545	down	--	--	Cellular Component: extracellular region (GO:0005576);; Biological Process: sexual reproduction (GO:0019953);;	K20628|3.4e-155|ats:109732111|K20628 expansin | (RefSeq) LOC109732111; expansin-B17-like isoform X1	--	--	--	Expansin C-terminal domain	Expansin-B17 OS=Oryza sativa subsp. japonica OX=39947 GN=EXPB17 PE=3 SV=2	S	Function unknown	unnamed protein product [Triticum aestivum]
TraesCS6A03G0417000	818	887	792	0	0	13	3.996652	4.180554	3.998101	0	0	0.065448	0.000393802	-6.697791424	down	[N]	Cell motility	Cellular Component: integral component of membrane (GO:0016021);;	K13680|2.4e-303|ats:109768508|K13680 beta-mannan synthase [EC:2.4.1.32] | (RefSeq) LOC109768508; glucomannan 4-beta-mannosyltransferase 1	--	--	--	Glycosyl transferase family group 2	Glucomannan 4-beta-mannosyltransferase 1 OS=Oryza sativa subsp. japonica OX=39947 GN=CSLA1 PE=1 SV=1	M	Cell wall/membrane/envelope biogenesis	glucomannan 4-beta-mannosyltransferase 1 [Aegilops tauschii subsp. tauschii]
TraesCS3A03G0161200	1052	1202	849	5	0	11	5.17888	5.706038	4.317544	0.026391	0	0.057684	2.69E-15	-6.689481725	down	--	--	--	--	--	--	--	Protein of unknown function, DUF547	--	S	Function unknown	unnamed protein product [Triticum turgidum subsp. durum]
TraesCS4A03G0992300	708	760	859	6	0	6	5.368216	5.555844	6.725704	0.045182	0	0.045003	5.04E-47	-6.68749015	down	--	--	Molecular Function: hydrolase activity, acting on ester bonds (GO:0016788);;	K00679|5.0e-90|cic:CICLE_v10027727mg|K00679 phospholipid:diacylglycerol acyltransferase [EC:2.3.1.158] | (RefSeq) hypothetical protein	Glycerolipid metabolism (ko00561)	--	--	GDSL-like Lipase/Acylhydrolase	GDSL esterase/lipase APG OS=Arabidopsis thaliana OX=3702 GN=APG PE=2 SV=1	L	Replication, recombination and repair	unnamed protein product [Triticum turgidum subsp. durum]
NewGene_107584	430	442	283	0	0	6	1.878063	1.897389	1.364828	0	0	0.021474	3.05E-07	-6.683861467	down	--	--	Molecular Function: DNA binding (GO:0003677);; Cellular Component: nucleus (GO:0005634);;	--	--	--	--	B3 DNA binding domain	B3 domain-containing protein Os03g0620400 OS=Oryza sativa subsp. japonica OX=39947 GN=Os03g0620400 PE=2 SV=1	--	--	B3 domain-containing protein Os03g0619600-like [Aegilops tauschii subsp. tauschii]
NewGene_20330	273	355	337	0	5	0	1.9493	2.419476	2.464643	0	0.038975	0	1.53E-20	-6.672501331	down	--	--	--	--	--	--	--	--	--	--	--	predicted protein [Hordeum vulgare subsp. vulgare]
TraesCS7D03G0406100	1340	1463	1793	3	7	14	11.980977	12.619599	16.577494	0.023786	0.071727	0.137764	2.19E-85	-6.671793182	down	--	--	--	K00020|1.1e-19|mtr:MTR_8g088900|K00020 3-hydroxyisobutyrate dehydrogenase [EC:1.1.1.31] | (RefSeq) 6-phosphogluconate dehydrogenase-like protein	Valine, leucine and isoleucine degradation (ko00280)	--	--	Phosphate-induced protein 1 conserved region	Protein PHOSPHATE-INDUCED 1 OS=Nicotiana tabacum OX=4097 GN=PHI-1 PE=2 SV=1	S	Function unknown	protein EXORDIUM-like [Aegilops tauschii subsp. tauschii]
TraesCS3B03G0483000	279	369	308	0	0	5	3.842432	4.910512	4.392317	0	0	0.061185	1.83E-20	-6.661439735	down	--	--	--	K19892|1.1e-14|adu:107482787|K19892 glucan endo-1,3-beta-glucosidase 4 [EC:3.2.1.39] | (RefSeq) glucan endo-1,3-beta-glucosidase 4	Starch and sucrose metabolism (ko00500)	--	--	X8 domain	Glucan endo-1,3-beta-glucosidase 7 OS=Arabidopsis thaliana OX=3702 GN=At4g34480 PE=1 SV=2	S	Function unknown	glucan endo-1,3-beta-D-glucosidase-like [Aegilops tauschii subsp. tauschii]
TraesCS2A03G1013900	257	294	211	4	0	0	2.041264	2.249704	1.726361	0.033844	0	0	1.13E-16	-6.648913111	down	[G]	Carbohydrate transport and metabolism	Molecular Function: zinc ion binding (GO:0008270);; Molecular Function: oxidoreductase activity (GO:0016491);;	K00083|3.6e-144|sita:101782190|K00083 cinnamyl-alcohol dehydrogenase [EC:1.1.1.195] | (RefSeq) probable cinnamyl alcohol dehydrogenase 5	Phenylpropanoid biosynthesis (ko00940)	[Q]	Secondary metabolites biosynthesis, transport and catabolism	Alcohol dehydrogenase GroES-like domain	Cinnamyl alcohol dehydrogenase 7 OS=Oryza sativa subsp. japonica OX=39947 GN=CAD7 PE=1 SV=1	Q	Secondary metabolites biosynthesis, transport and catabolism	cinnamyl alcohol dehydrogenase 7-like [Aegilops tauschii subsp. tauschii]
TraesCS4D03G0824600	318	388	245	0	5	0	1.025792	1.207719	0.818452	0	0.017044	0	3.75E-20	-6.641368953	down	--	--	--	--	--	--	--	Domain of unknown function (DUF4378)	--	S	Function unknown	uncharacterized protein LOC109762625 [Aegilops tauschii subsp. tauschii]
TraesCS6B03G0421300	606	540	723	0	7	3	4.031733	3.464581	4.966133	0	0.054695	0.014751	6.31E-38	-6.635503548	down	--	--	Molecular Function: peroxidase activity (GO:0004601);; Cellular Component: extracellular region (GO:0005576);; Biological Process: response to oxidative stress (GO:0006979);; Molecular Function: heme binding (GO:0020037);; Biological Process: hydrogen peroxide catabolic process (GO:0042744);; Molecular Function: metal ion binding (GO:0046872);;	K00430|2.1e-172|ats:109757548|K00430 peroxidase [EC:1.11.1.7] | (RefSeq) LOC109757548; peroxidase P7-like	Phenylpropanoid biosynthesis (ko00940)	--	--	Peroxidase	Peroxidase 52 OS=Arabidopsis thaliana OX=3702 GN=PER52 PE=2 SV=1	Q	Secondary metabolites biosynthesis, transport and catabolism	peroxidase P7-like [Aegilops tauschii subsp. tauschii]
TraesCS2B03G0982100	765	836	692	0	12	0	6.21012	6.300617	5.584348	0	0.111335	0	0.000429269	-6.630080889	down	[T]	Signal transduction mechanisms	Molecular Function: acid phosphatase activity (GO:0003993);; Molecular Function: metal ion binding (GO:0046872);;	K14379|4.8e-177|ats:109749370|K14379 tartrate-resistant acid phosphatase type 5 [EC:3.1.3.2] | (RefSeq) LOC109749370; purple acid phosphatase 3-like	Riboflavin metabolism (ko00740)	[O]	Posttranslational modification, protein turnover, chaperones	Calcineurin-like phosphoesterase	Purple acid phosphatase 4 OS=Arabidopsis thaliana OX=3702 GN=PAP4 PE=2 SV=1	G	Carbohydrate transport and metabolism	unnamed protein product [Triticum turgidum subsp. durum]
TraesCS5D03G0225000	1595	1548	1890	16	11	0	19.624138	18.369171	24.033308	0.218693	0.154792	0	5.07E-09	-6.617403157	down	--	--	--	--	--	--	--	--	--	--	--	uncharacterized protein LOC109779832 [Aegilops tauschii subsp. tauschii]
TraesCS5A03G0129200	195	244	298	4	0	0	8.615647	10.374949	13.604707	0.166934	0	0	4.15E-16	-6.61433443	down	--	--	--	--	--	--	--	--	--	--	--	uncharacterized protein LOC109743232 [Aegilops tauschii subsp. tauschii]
TraesCS6B03G0841500	1051	1023	964	0	15	2	2.665316	2.501661	2.526116	0	0.042797	0.005383	6.02E-07	-6.544171201	down	[V]	Defense mechanisms	Molecular Function: ATP binding (GO:0005524);; Cellular Component: integral component of membrane (GO:0016021);; Molecular Function: ATPase activity (GO:0016887);; Molecular Function: ATPase-coupled transmembrane transporter activity (GO:0042626);;	K05658|0.0e+00|ats:109774662|K05658 ATP-binding cassette, subfamily B (MDR/TAP), member 1 [EC:7.6.2.2] | (RefSeq) LOC109774662; ABC transporter B family member 2-like	ABC transporters (ko02010)	[Q]	Secondary metabolites biosynthesis, transport and catabolism	ABC transporter transmembrane region	ABC transporter B family member 2 OS=Arabidopsis thaliana OX=3702 GN=ABCB2 PE=1 SV=3	Q	Secondary metabolites biosynthesis, transport and catabolism	unnamed protein product [Triticum turgidum subsp. durum]
TraesCS1A03G0096800	119	135	96	0	0	2	0.491691	0.535804	0.406192	0	0	0.006384	1.19E-08	-6.52978831	down	--	--	Molecular Function: nucleotide binding (GO:0000166);; Biological Process: defense response (GO:0006952);;	K13457|1.0e-107|ats:109763291|K13457 disease resistance protein RPM1 | (RefSeq) LOC109763291; disease resistance protein RPM1-like	Plant-pathogen interaction (ko04626)	--	--	Rx N-terminal domain	Disease resistance protein Pik-2 OS=Oryza sativa subsp. japonica OX=39947 GN=PIK-2 PE=3 SV=1	T	Signal transduction mechanisms	unnamed protein product [Triticum turgidum subsp. durum]
TraesCS5A03G0777600	345	301	404	0	6	0	2.105174	1.773495	2.551834	0	0.040496	0	2.30E-06	-6.52178734	down	[G]	Carbohydrate transport and metabolism	Molecular Function: UDP-glycosyltransferase activity (GO:0008194);;	K22706|1.5e-126|pmum:103319663|K22706 (R)-mandelonitrile beta-glucosyltransferase [EC:2.4.1.354] | (RefSeq) 7-deoxyloganetin glucosyltransferase-like	Cyanoamino acid metabolism (ko00460)	[GC]	Carbohydrate transport and metabolism;; Energy production and conversion	UDP-glucoronosyl and UDP-glucosyl transferase	7-deoxyloganetin glucosyltransferase OS=Gardenia jasminoides OX=114476 GN=UGT85A24 PE=1 SV=1	--	--	unnamed protein product [Triticum turgidum subsp. durum]
TraesCS2B03G1362000	126	110	109	0	2	0	1.895448	1.594492	1.681651	0	0.032505	0	1.24E-08	-6.510773889	down	--	--	Cellular Component: integral component of membrane (GO:0016021);;	--	--	--	--	--	--	--	--	hypothetical protein TRIUR3_17361 [Triticum urartu]
TraesCS5A03G0138300	86	121	136	2	0	0	0.530508	0.719065	0.869264	0.00954	0	0	1.64E-08	-6.508937878	down	--	--	Molecular Function: protein binding (GO:0005515);;	--	--	--	--	IQ calmodulin-binding motif	Protein IQ-DOMAIN 20 OS=Arabidopsis thaliana OX=3702 GN=IQD20 PE=1 SV=1	--	--	unnamed protein product [Triticum turgidum subsp. durum]
TraesCS7D03G0281100	371	432	402	0	5	2	2.080036	2.334078	2.329894	0	0.02635	0.009203	8.14E-27	-6.5084203	down	[C]	Energy production and conversion	Molecular Function: oxidoreductase activity (GO:0016491);; Molecular Function: FAD binding (GO:0071949);;	K22395|3.7e-147|sita:101776174|K22395 cinnamyl-alcohol dehydrogenase [EC:1.1.1.195] | (RefSeq) inactive tetrahydrocannabinolic acid synthase	Phenylpropanoid biosynthesis (ko00940)	--	--	FAD binding domain	Berberine bridge enzyme-like Cyn d 4 OS=Cynodon dactylon OX=28909 PE=1 SV=1	C	Energy production and conversion	berberine bridge enzyme-like 27 [Aegilops tauschii subsp. tauschii]
TraesCS2B03G1537400	553	570	592	5	5	0	3.936689	3.915177	4.355572	0.039358	0.034183	0	1.48E-37	-6.504869264	down	--	--	Molecular Function: peroxidase activity (GO:0004601);; Cellular Component: extracellular region (GO:0005576);; Biological Process: response to oxidative stress (GO:0006979);; Molecular Function: heme binding (GO:0020037);; Biological Process: hydrogen peroxide catabolic process (GO:0042744);; Molecular Function: metal ion binding (GO:0046872);;	K00430|1.6e-138|ats:109747441|K00430 peroxidase [EC:1.11.1.7] | (RefSeq) LOC109747441; peroxidase 12-like	Phenylpropanoid biosynthesis (ko00940)	--	--	Peroxidase	Peroxidase 12 OS=Arabidopsis thaliana OX=3702 GN=PER12 PE=1 SV=1	Q	Secondary metabolites biosynthesis, transport and catabolism	unnamed protein product [Triticum turgidum subsp. durum]
TraesCS7A03G1115600	676	672	572	0	11	0	3.313087	3.180439	2.901132	0	0.063236	0	0.000395033	-6.500473755	down	[DPM]	Cell cycle control, cell division, chromosome partitioning;; Inorganic ion transport and metabolism;; Cell wall/membrane/envelope biogenesis	Molecular Function: copper ion binding (GO:0005507);; Molecular Function: oxidoreductase activity (GO:0016491);;	K19791|2.7e-196|han:110912433|K19791 iron transport multicopper oxidase | (RefSeq) L-ascorbate oxidase homolog	--	[Q]	Secondary metabolites biosynthesis, transport and catabolism	Multicopper oxidase	L-ascorbate oxidase homolog OS=Nicotiana tabacum OX=4097 PE=2 SV=1	Q	Secondary metabolites biosynthesis, transport and catabolism	L-ascorbate oxidase homolog [Aegilops tauschii subsp. tauschii]
TraesCS5A03G0498000	278	188	217	0	4	0	4.308653	2.805109	3.466347	0	0.093849	0	1.65E-15	-6.498329769	down	--	--	--	--	--	--	--	--	--	S	Function unknown	uncharacterized protein LOC109741272 [Aegilops tauschii subsp. tauschii]
TraesCS5A03G0837700	116	211	180	3	0	0	0.681816	1.199367	1.099517	0.013455	0	0	8.21E-12	-6.480579515	down	[P]	Inorganic ion transport and metabolism	Molecular Function: N,N-dimethylaniline monooxygenase activity (GO:0004499);; Molecular Function: flavin adenine dinucleotide binding (GO:0050660);; Molecular Function: NADP binding (GO:0050661);;	K22324|3.2e-13|eus:EUTSA_v10023453mg|K22324 aliphatic glucosinolate S-oxygenase [EC:1.14.13.237] | (RefSeq) hypothetical protein	--	[Q]	Secondary metabolites biosynthesis, transport and catabolism	Flavin-binding monooxygenase-like	Probable flavin-containing monooxygenase 1 OS=Arabidopsis thaliana OX=3702 GN=FMO1 PE=2 SV=1	Q	Secondary metabolites biosynthesis, transport and catabolism	unnamed protein product [Triticum turgidum subsp. durum]
TraesCS1A03G0162200	516	459	526	3	3	3	4.944297	4.240234	5.202495	0.022665	0.028511	0.028613	1.85E-33	-6.4682232	down	--	--	--	--	--	--	--	--	--	S	Function unknown	serine/arginine repetitive matrix protein 1-like [Aegilops tauschii subsp. tauschii]
TraesCS7D03G1093700	195	232	238	0	0	4	1.255228	1.442717	1.584665	0	0	0.028176	1.80E-15	-6.46510303	down	--	--	--	--	--	--	--	Neprosin	--	S	Function unknown	uncharacterized protein LOC109764049 [Aegilops tauschii subsp. tauschii]
TraesCS1B03G0967900	197	253	213	2	0	2	1.238086	1.534388	1.382959	0.014165	0	0.013578	1.28E-15	-6.453804589	down	--	--	Molecular Function: transferase activity, transferring acyl groups other than amino-acyl groups (GO:0016747);;	K19747|2.9e-249|ats:109741070|K19747 BAHD acyltransferase [EC:2.3.1.-] | (RefSeq) LOC109741070; BAHD acyltransferase DCR	--	--	--	Transferase family	BAHD acyltransferase DCR OS=Arabidopsis thaliana OX=3702 GN=DCR PE=2 SV=1	S	Function unknown	unnamed protein product [Triticum turgidum subsp. durum]
TraesCS7D03G0351700	583	693	655	0	0	12	2.936347	3.369763	3.413223	0	0	0.062812	0.000495208	-6.443676899	down	[GI]	Carbohydrate transport and metabolism;; Lipid transport and metabolism	Molecular Function: enzyme inhibitor activity (GO:0004857);; Molecular Function: pectinesterase activity (GO:0030599);; Biological Process: cell wall modification (GO:0042545);; Molecular Function: aspartyl esterase activity (GO:0045330);;	K01051|3.4e-120|cam:101499619|K01051 pectinesterase [EC:3.1.1.11] | (RefSeq) probable pectinesterase/pectinesterase inhibitor 12	Pentose and glucuronate interconversions (ko00040)	--	--	Pectinesterase	Probable pectinesterase/pectinesterase inhibitor 12 OS=Arabidopsis thaliana OX=3702 GN=PME12 PE=2 SV=1	G	Carbohydrate transport and metabolism	pectinesterase [Aegilops tauschii subsp. tauschii]
TraesCS5D03G1160100	138	152	200	0	2	1	1.002444	1.064722	1.503668	0	0.015129	0.005272	7.84E-12	-6.441733453	down	[IR]	Lipid transport and metabolism;; General function prediction only	Molecular Function: hydrolase activity, acting on ester bonds (GO:0016788);;	K01206|1.0e-27|eus:EUTSA_v10018726mg|K01206 alpha-L-fucosidase [EC:3.2.1.51] | (RefSeq) hypothetical protein	Other glycan degradation (ko00511)	--	--	GDSL-like Lipase/Acylhydrolase	GDSL esterase/lipase At3g48460 OS=Arabidopsis thaliana OX=3702 GN=At3g48460 PE=2 SV=1	S	Function unknown	GDSL esterase/lipase At3g48460 [Aegilops tauschii subsp. tauschii]
TraesCS4D03G0760600	537	565	536	8	2	0	4.309098	4.368254	4.439027	0.06917	0.015143	0	2.28E-36	-6.437012421	down	[O]	Posttranslational modification, protein turnover, chaperones	Molecular Function: protein binding (GO:0005515);;	K00799|3.6e-164|ats:109741562|K00799 glutathione S-transferase [EC:2.5.1.18] | (RefSeq) LOC109741562; glutathione S-transferase F10-like	Glutathione metabolism (ko00480)	[O]	Posttranslational modification, protein turnover, chaperones	Glutathione S-transferase, C-terminal domain	Glutathione S-transferase F4 OS=Arabidopsis thaliana OX=3702 GN=GSTF4 PE=2 SV=1	O	Posttranslational modification, protein turnover, chaperones	glutathione S-transferase F10-like [Aegilops tauschii subsp. tauschii]
TraesCS2D03G0432600	3974	4023	4366	16	34	26	29.234032	28.538589	33.188427	0.132978	0.290188	0.205098	9.10E-238	-6.4310164	down	--	--	Biological Process: reproduction (GO:0000003);; Biological Process: regionalization (GO:0003002);; Biological Process: developmental process involved in reproduction (GO:0003006);; Molecular Function: molecular_function (GO:0003674);; Molecular Function: enzyme inhibitor activity (GO:0004857);; Molecular Function: protein binding (GO:0005515);; Biological Process: multicellular organism developme…	--	--	--	--	Leucine rich repeat	Polygalacturonase inhibitor 1 OS=Oryza sativa subsp. japonica OX=39947 GN=FOR1 PE=2 SV=1	S	Function unknown	polygalacturonase inhibitor 1-like [Aegilops tauschii subsp. tauschii]
TraesCS1B03G0632800	99	123	101	0	0	2	0.964755	1.158766	1.013325	0	0	0.017071	2.55E-08	-6.417550919	down	[O]	Posttranslational modification, protein turnover, chaperones	Molecular Function: protein binding (GO:0005515);;	K00799|3.7e-135|ats:109770220|K00799 glutathione S-transferase [EC:2.5.1.18] | (RefSeq) LOC109770220; glutathione S-transferase F11-like	Glutathione metabolism (ko00480)	[O]	Posttranslational modification, protein turnover, chaperones	Glutathione S-transferase, C-terminal domain	Glutathione S-transferase F8, chloroplastic OS=Arabidopsis thaliana OX=3702 GN=GSTF8 PE=1 SV=3	O	Posttranslational modification, protein turnover, chaperones	Glutathione S-transferase [Triticum urartu]
NewGene_64227	175	168	141	0	3	0	1.823569	1.690415	1.518309	0	0.035546	0	8.09E-12	-6.410322351	down	--	--	Molecular Function: ATP binding (GO:0005524);; Biological Process: protein folding (GO:0006457);; Molecular Function: unfolded protein binding (GO:0051082);;	--	--	--	--	--	--	O	Posttranslational modification, protein turnover, chaperones	Heat shock cognate protein 80 [Triticum urartu]
TraesCS6B03G0924100	206	220	210	0	4	0	1.13292	1.165006	1.196255	0	0.025802	0	3.46E-15	-6.392439793	down	[G]	Carbohydrate transport and metabolism	Molecular Function: cellulase activity (GO:0008810);; Biological Process: cellulose catabolic process (GO:0030245);;	K01179|7.1e-289|ats:109755633|K01179 endoglucanase [EC:3.2.1.4] | (RefSeq) LOC109755633; endoglucanase 6	Starch and sucrose metabolism (ko00500)	--	--	Glycosyl hydrolase family 9	Endoglucanase 6 OS=Oryza sativa subsp. japonica OX=39947 GN=Os02g0733300 PE=2 SV=1	G	Carbohydrate transport and metabolism	Endoglucanase 6 [Hordeum vulgare]
TraesCS3D03G0912500	109	93	113	0	0	2	0.508671	0.420147	0.545673	0	0	0.010259	3.28E-08	-6.390238404	down	[O]	Posttranslational modification, protein turnover, chaperones	Molecular Function: serine-type endopeptidase activity (GO:0004252);;	K15333|1.1e-83|nsy:104224633|K15333 tRNA guanosine-2'-O-methyltransferase [EC:2.1.1.34] | (RefSeq) uncharacterized protein LOC104224633	--	--	--	Subtilase family	Subtilisin-like protease SBT1.5 OS=Arabidopsis thaliana OX=3702 GN=SBT1.5 PE=2 SV=1	O	Posttranslational modification, protein turnover, chaperones	subtilisin-like protease SBT1.5 [Aegilops tauschii subsp. tauschii]
TraesCS4D03G0064200	9867	10375	9535	51	73	64	52.362747	53.10178	52.297295	0.30756	0.449703	0.372251	0	-6.38862355	down	[G]	Carbohydrate transport and metabolism	Biological Process: carbohydrate metabolic process (GO:0005975);; Molecular Function: beta-glucosidase activity (GO:0008422);;	K05350|6.1e-304|ats:109741565|K05350 beta-glucosidase [EC:3.2.1.21] | (RefSeq) LOC109741565; beta-glucosidase 7	Cyanoamino acid metabolism (ko00460);; Starch and sucrose metabolism (ko00500);; Phenylpropanoid biosynthesis (ko00940)	[G]	Carbohydrate transport and metabolism	Glycosyl hydrolase family 1	Beta-glucosidase 7 OS=Oryza sativa subsp. japonica OX=39947 GN=BGLU7 PE=1 SV=1	G	Carbohydrate transport and metabolism	putative non-cyanogenic beta-glucosidase [Triticum aestivum]
TraesCS2B03G0434200	454	414	413	0	8	0	3.957627	3.47622	3.717822	0	0.080489	0	8.53E-05	-6.382112263	down	[H]	Coenzyme transport and metabolism	Molecular Function: hydrolase activity (GO:0016787);;	K18551|5.5e-134|ats:109743794|K18551 pyrimidine and pyridine-specific 5'-nucleotidase [EC:3.1.3.-] | (RefSeq) LOC109743794; suppressor of disruption of TFIIS	Nicotinate and nicotinamide metabolism (ko00760)	[R]	General function prediction only	Haloacid dehalogenase-like hydrolase	--	S	Function unknown	unnamed protein product [Triticum turgidum subsp. durum]
TraesCS2A03G0340700	798	771	799	0	10	5	5.496704	5.159361	5.645718	0	0.074188	0.031231	1.50E-15	-6.381563699	down	[R]	General function prediction only	Biological Process: oxidation-reduction process (GO:0055114);;	K00121|1.0e-139|ats:109734537|K00121 S-(hydroxymethyl)glutathione dehydrogenase / alcohol dehydrogenase [EC:1.1.1.284 1.1.1.1] | (RefSeq) LOC109734537; alcohol dehydrogenase-like 2	Glycolysis / Gluconeogenesis (ko00010);; Fatty acid degradation (ko00071);; Tyrosine metabolism (ko00350);; Carbon metabolism (ko01200)	[Q]	Secondary metabolites biosynthesis, transport and catabolism	Zinc-binding dehydrogenase	Alcohol dehydrogenase-like 5 OS=Arabidopsis thaliana OX=3702 GN=At4g22110 PE=2 SV=1	Q	Secondary metabolites biosynthesis, transport and catabolism	unnamed protein product [Triticum turgidum subsp. durum]
TraesCS2B03G0342100	131	90	92	2	0	0	1.565042	1.029078	1.133628	0.025976	0	0	3.95E-08	-6.372405184	down	--	--	Molecular Function: protein dimerization activity (GO:0046983);;	K20558|1.8e-48|mus:103984378|K20558 transcription factor SPEECHLESS | (RefSeq) transcription factor SPEECHLESS-like	MAPK signaling pathway - plant (ko04016)	--	--	Helix-loop-helix DNA-binding domain	Transcription factor MUTE OS=Arabidopsis thaliana OX=3702 GN=MUTE PE=2 SV=1	K	Transcription	transcription factor MUTE-like [Aegilops tauschii subsp. tauschii]
TraesCS5A03G1115100	86	130	97	0	0	2	0.536854	0.788001	0.629848	0	0	0.01203	3.96E-08	-6.370116047	down	--	--	--	K23877|5.3e-19|dct:110108266|K23877 xyloglucan O-acetyltransferase | (RefSeq) protein ALTERED XYLOGLUCAN 4	--	--	--	GDSL/SGNH-like Acyl-Esterase family found in Pmr5 and Cas1p	Protein trichome birefringence-like 32 OS=Arabidopsis thaliana OX=3702 GN=TBL32 PE=2 SV=1	S	Function unknown	unnamed protein product [Triticum turgidum subsp. durum]
TraesCS5B03G0616500	1778	1940	1457	12	11	10	8.159647	8.601019	6.941282	0.059137	0.054722	0.047019	6.67E-111	-6.369530523	down	--	--	--	--	--	--	--	Remorin, C-terminal region	--	S	Function unknown	unnamed protein product [Triticum turgidum subsp. durum]
TraesCS1A03G0864000	126	171	169	0	0	3	1.589387	2.085696	2.2089	0	0	0.029217	1.78E-11	-6.366615534	down	--	--	Biological Process: metal ion transport (GO:0030001);; Molecular Function: metal ion binding (GO:0046872);;	K14292|1.4e-14|spen:107013477|K14292 trimethylguanosine synthase [EC:2.1.1.-] | (RefSeq) trimethylguanosine synthase	RNA transport (ko03013)	[P]	Inorganic ion transport and metabolism	Heavy-metal-associated domain	Protein SODIUM POTASSIUM ROOT DEFECTIVE 3 OS=Arabidopsis thaliana OX=3702 GN=NAKR3 PE=2 SV=1	P	Inorganic ion transport and metabolism	unnamed protein product [Triticum turgidum subsp. durum]
TraesCS5B03G1085500	146	158	161	3	0	0	1.370964	1.423796	1.557311	0.026778	0	0	1.43E-11	-6.359666339	down	[E]	Amino acid transport and metabolism	--	K01953|8.9e-06|dosa:Os03t0291500-01|K01953 asparagine synthase (glutamine-hydrolysing) [EC:6.3.5.4] | (RefSeq) Os03g0291500, ASN1, ASPARAGINE_SYNTHETASE_1; Similar to Asparagine synthetase.	Alanine, aspartate and glutamate metabolism (ko00250);; Biosynthesis of amino acids (ko01230)	--	--	Aluminium induced protein	Stem-specific protein TSJT1 OS=Nicotiana tabacum OX=4097 GN=TSJT1 PE=2 SV=1	S	Function unknown	stem-specific protein TSJT1-like [Aegilops tauschii subsp. tauschii]
TraesCS1D03G0066100	1244	1225	1533	10	3	13	19.617744	18.629927	24.98576	0.167412	0.055579	0.2123	5.37E-82	-6.357022807	down	--	--	Molecular Function: metal ion binding (GO:0046872);;	--	--	--	--	Metallothionein	Metallothionein-like protein 2C OS=Oryza sativa subsp. indica OX=39946 GN=MT2C PE=3 SV=1	--	--	metallothionein-like protein 2C [Aegilops tauschii subsp. tauschii]
TraesCS7D03G1062800	601	639	718	0	0	13	3.08777	3.167022	3.812496	0	0	0.070131	0.000821316	-6.353037458	down	[DPM]	Cell cycle control, cell division, chromosome partitioning;; Inorganic ion transport and metabolism;; Cell wall/membrane/envelope biogenesis	Molecular Function: copper ion binding (GO:0005507);; Molecular Function: oxidoreductase activity (GO:0016491);;	K19791|2.4e-197|han:110912433|K19791 iron transport multicopper oxidase | (RefSeq) L-ascorbate oxidase homolog	--	[Q]	Secondary metabolites biosynthesis, transport and catabolism	Multicopper oxidase	L-ascorbate oxidase homolog OS=Brassica napus OX=3708 GN=Bp10 PE=2 SV=1	Q	Secondary metabolites biosynthesis, transport and catabolism	L-ascorbate oxidase homolog [Aegilops tauschii subsp. tauschii]
TraesCS1D03G0513400	329	298	300	6	0	0	2.189436	1.914856	2.067698	0.045224	0	0	1.26E-06	-6.351225039	down	--	--	Cellular Component: cellular_component (GO:0005575);; Cellular Component: obsolete cell (GO:0005623);; Cellular Component: plasma membrane (GO:0005886);; Cellular Component: membrane (GO:0016020);; Cellular Component: obsolete cell part (GO:0044464);; Cellular Component: cell periphery (GO:0071944);;	K19996|9.6e-101|atr:18449038|K19996 phosphatidylinositol transfer protein SFH5 | (RefSeq) patellin-3	--	[I]	Lipid transport and metabolism	CRAL/TRIO domain	Patellin-6 OS=Arabidopsis thaliana OX=3702 GN=PATL6 PE=2 SV=1	I	Lipid transport and metabolism	patellin-6 [Aegilops tauschii subsp. tauschii]
TraesCS5A03G1280200	894	976	1072	7	12	0	6.958038	7.329521	8.628757	0.059442	0.104988	0	9.62E-11	-6.344446915	down	--	--	Molecular Function: hydrolase activity, hydrolyzing O-glycosyl compounds (GO:0004553);; Cellular Component: cell wall (GO:0005618);; Biological Process: xyloglucan metabolic process (GO:0010411);; Molecular Function: xyloglucan:xyloglucosyl transferase activity (GO:0016762);; Biological Process: cell wall biogenesis (GO:0042546);; Cellular Component: apoplast (GO:0048046);; Biological Process: ce…	K08235|1.0e-176|ats:109782398|K08235 xyloglucan:xyloglucosyl transferase [EC:2.4.1.207] | (RefSeq) LOC109782398; xyloglucan endotransglucosylase/hydrolase protein 31-like	--	--	--	Glycosyl hydrolases family 16	Xyloglucan endotransglucosylase/hydrolase protein 31 OS=Arabidopsis thaliana OX=3702 GN=XTH31 PE=1 SV=2	G	Carbohydrate transport and metabolism	unnamed protein product [Triticum turgidum subsp. durum]
TraesCS1D03G0184800	85	105	116	2	0	0	0.543282	0.644208	0.76601	0.013143	0	0	4.57E-08	-6.343372233	down	--	--	Molecular Function: peroxidase activity (GO:0004601);; Cellular Component: extracellular region (GO:0005576);; Biological Process: response to oxidative stress (GO:0006979);; Molecular Function: heme binding (GO:0020037);; Biological Process: hydrogen peroxide catabolic process (GO:0042744);; Molecular Function: metal ion binding (GO:0046872);;	K00430|1.0e-177|ats:109764640|K00430 peroxidase [EC:1.11.1.7] | (RefSeq) LOC109764640; peroxidase 5-like	Phenylpropanoid biosynthesis (ko00940)	--	--	Peroxidase	Peroxidase 5 OS=Vitis vinifera OX=29760 GN=GSVIVT00037159001 PE=1 SV=2	Q	Secondary metabolites biosynthesis, transport and catabolism	peroxidase 5-like [Aegilops tauschii subsp. tauschii]
TraesCS7D03G0392100	1206	1149	1024	11	8	3	19.578814	17.985806	17.187069	0.19094	0.142539	0.053531	4.01E-75	-6.342585529	down	[I]	Lipid transport and metabolism	--	K19011|6.7e-85|bdi:100827654|K19011 achilleol B synthase [EC:5.4.99.48] | (RefSeq) achilleol B synthase	Sesquiterpenoid and triterpenoid biosynthesis (ko00909)	[I]	Lipid transport and metabolism	Squalene-hopene cyclase N-terminal domain	Achilleol B synthase OS=Oryza sativa subsp. japonica OX=39947 GN=Os11g0285000 PE=1 SV=1	I	Lipid transport and metabolism	achilleol B synthase-like isoform X2 [Aegilops tauschii subsp. tauschii]
TraesCS4D03G0745500	236	188	190	0	4	0	3.56692	2.741376	2.964459	0	0.06949	0	9.29E-15	-6.342093183	down	--	--	Molecular Function: fatty acid binding (GO:0005504);; Biological Process: systemic acquired resistance (GO:0009627);;	--	--	--	--	Probable lipid transfer	--	S	Function unknown	putative lipid-transfer protein DIR1 [Aegilops tauschii subsp. tauschii]
TraesCS4A03G0604700	1455	1504	1483	10	16	3	13.148469	13.107391	13.856606	0.094431	0.167748	0.023985	5.09E-97	-6.340495516	down	--	--	Molecular Function: lipid binding (GO:0008289);;	--	--	--	--	START domain	--	S	Function unknown	uncharacterized protein LOC109755389 [Aegilops tauschii subsp. tauschii]
TraesCS3B03G0703000	293	328	296	3	3	0	2.192717	2.37015	2.29168	0.017046	0.019718	0	8.81E-22	-6.335254851	down	--	--	Cellular Component: integral component of membrane (GO:0016021);; Biological Process: oxidation-reduction process (GO:0055114);;	--	--	[T]	Signal transduction mechanisms	Eukaryotic cytochrome b561	Cytochrome b561 domain-containing protein At2g30890 OS=Arabidopsis thaliana OX=3702 GN=At2g30890 PE=2 SV=1	T	Signal transduction mechanisms	hypothetical protein TRIUR3_26098 [Triticum urartu]
TraesCS5A03G0446200	274	219	265	5	0	0	1.714067	1.322401	1.716107	0.032816	0	0	8.00E-18	-6.330892689	down	[IR]	Lipid transport and metabolism;; General function prediction only	Molecular Function: hydrolase activity, acting on ester bonds (GO:0016788);;	K10691|2.8e-101|ats:109762802|K10691 E3 ubiquitin-protein ligase UBR4 [EC:2.3.2.27] | (RefSeq) LOC109762802; auxin transport protein BIG	--	--	--	GDSL-like Lipase/Acylhydrolase	GDSL esterase/lipase At2g04570 OS=Arabidopsis thaliana OX=3702 GN=At2g04570 PE=2 SV=1	I	Lipid transport and metabolism	GDSL esterase/lipase At2g04570-like [Aegilops tauschii subsp. tauschii]
TraesCS1B03G0850900	208	186	211	0	0	4	1.10729	0.953774	1.161282	0	0	0.01797	1.13E-14	-6.330644184	down	--	--	--	--	--	--	--	Weak chloroplast movement under blue light	WEB family protein At2g38370 OS=Arabidopsis thaliana OX=3702 GN=At2g38370 PE=2 SV=1	S	Function unknown	unnamed protein product [Triticum turgidum subsp. durum]
TraesCS1A03G0701200	193	146	116	3	0	0	0.877181	0.637091	0.547646	0.014679	0	0	3.23E-11	-6.321945605	down	--	--	--	--	--	--	--	--	--	--	--	uncharacterized protein LOC109770726 [Aegilops tauschii subsp. tauschii]
TraesCS1D03G0642500	491	437	428	5	4	0	2.705082	2.330519	2.440171	0.02595	0.026871	0	2.02E-31	-6.316178829	down	--	--	Cellular Component: integral component of membrane (GO:0016021);;	--	--	--	--	--	--	--	--	uncharacterized protein LOC109772901 [Aegilops tauschii subsp. tauschii]
TraesCS3D03G0141800	699	690	595	2	11	0	3.727337	3.545761	3.295917	0.011712	0.067982	0	4.57E-08	-6.313234668	down	--	--	Molecular Function: protein binding (GO:0005515);;	--	--	[R]	General function prediction only	Leucine rich repeat	Piriformospora indica-insensitive protein 2 OS=Arabidopsis thaliana OX=3702 GN=PII-2 PE=2 SV=1	S	Function unknown	piriformospora indica-insensitive protein 2-like isoform X1 [Aegilops tauschii subsp. tauschii]
NewGene_13327	11765	11926	10359	82	84	63	33.278094	29.242147	25.983933	0.205743	0.217104	0.154297	0	-6.295581459	down	--	--	--	--	--	--	--	--	--	--	--	unnamed protein product [Triticum turgidum subsp. durum]
TraesCS1A03G0598300	7059	7927	6253	23	56	65	25.552578	27.674681	23.393585	0.094003	0.236439	0.260246	1.46E-60	-6.284647481	down	--	--	Molecular Function: protein binding (GO:0005515);;	--	--	--	--	WD domain, G-beta repeat	Putative E3 ubiquitin-protein ligase LIN-1 OS=Lotus japonicus OX=34305 GN=CERBERUS PE=2 SV=2	S	Function unknown	unnamed protein product [Triticum turgidum subsp. durum]
TraesCS1B03G0672500	535	542	564	0	11	0	3.711351	3.628302	4.04287	0	0.087134	0	0.000633911	-6.279095989	down	--	--	Cellular Component: nucleus (GO:0005634);; Biological Process: regulation of transcription, DNA-templated (GO:0006355);; Molecular Function: zinc ion binding (GO:0008270);; Molecular Function: sequence-specific DNA binding (GO:0043565);;	K21630|1.5e-25|cmos:111453155|K21630 GATA-type zinc finger protein 1 | (RefSeq) GATA transcription factor 6-like	--	[K]	Transcription	GATA zinc finger	GATA transcription factor 4 OS=Arabidopsis thaliana OX=3702 GN=GATA4 PE=2 SV=1	K	Transcription	unnamed protein product [Triticum turgidum subsp. durum]
TraesCS5B03G1294400	397	413	358	7	0	1	3.06686	3.083652	2.85799	0.05676	0	0.008126	2.53E-27	-6.269824091	down	[IR]	Lipid transport and metabolism;; General function prediction only	Molecular Function: hydrolase activity, acting on ester bonds (GO:0016788);;	--	--	--	--	GDSL-like Lipase/Acylhydrolase	GDSL esterase/lipase At3g48460 OS=Arabidopsis thaliana OX=3702 GN=At3g48460 PE=2 SV=1	S	Function unknown	GDSL esterase/lipase At3g48460 [Aegilops tauschii subsp. tauschii]
TraesCS3A03G0320800	224	321	330	6	0	0	1.587185	2.175748	2.454093	0.043143	0	0	4.65E-06	-6.269568247	down	--	--	Molecular Function: DNA-binding transcription factor activity (GO:0003700);;	K04374|4.7e-89|dosa:Os01t0211800-01|K04374 cyclic AMP-dependent transcription factor ATF-4 | (RefSeq) Os01g0211800; Similar to VirE2-interacting protein VIP1.	Protein processing in endoplasmic reticulum (ko04141)	--	--	bZIP transcription factor	Basic leucine zipper 2 OS=Oryza sativa subsp. japonica OX=39947 GN=BZIP02 PE=2 SV=1	K	Transcription	basic leucine zipper 2-like [Hordeum vulgare]
TraesCS3D03G0979600	485	449	372	0	2	7	2.222445	1.983639	1.762644	0	0.010381	0.034856	3.13E-30	-6.262241757	down	--	--	Cellular Component: integral component of membrane (GO:0016021);;	--	--	--	--	Domain of unknown function (DUF4220)	--	S	Function unknown	uncharacterized protein LOC109748418 [Aegilops tauschii subsp. tauschii]
TraesCS6B03G1038100	3984	4421	3473	25	40	17	13.678246	14.689009	12.36833	0.094266	0.158563	0.06372	8.16E-241	-6.254727417	down	[M]	Cell wall/membrane/envelope biogenesis	Molecular Function: protein serine/threonine kinase activity (GO:0004674);; Molecular Function: ATP binding (GO:0005524);; Cellular Component: integral component of membrane (GO:0016021);;	K20718|8.4e-289|ats:109740979|K20718 LRR receptor-like serine/threonine-protein kinase ERECTA [EC:2.7.11.1] | (RefSeq) LOC109740979; LRR receptor-like serine/threonine-protein kinase ERECTA	MAPK signaling pathway - plant (ko04016)	--	--	Protein kinase domain	LRR receptor-like serine/threonine-protein kinase ER2 OS=Oryza sativa subsp. japonica OX=39947 GN=ER2 PE=1 SV=2	T	Signal transduction mechanisms	unnamed protein product [Triticum turgidum subsp. durum]
TraesCS5D03G0431200	334	401	416	5	3	0	4.184956	4.850517	5.382108	0.070728	0.044185	0	5.02E-27	-6.251842331	down	--	--	Cellular Component: apoplast (GO:0048046);;	K01870|2.4e-07|eus:EUTSA_v10003524mg|K01870 isoleucyl-tRNA synthetase [EC:6.1.1.5] | (RefSeq) hypothetical protein	Aminoacyl-tRNA biosynthesis (ko00970)	--	--	Dirigent-like protein	Dirigent protein 7 OS=Arabidopsis thaliana OX=3702 GN=DIR7 PE=2 SV=1	S	Function unknown	dirigent protein 2-like [Aegilops tauschii subsp. tauschii]
NewGene_22331	86	104	98	0	2	0	1.150407	1.34523	1.357435	0	0.028948	0	7.74E-08	-6.249265099	down	--	--	--	--	--	--	--	--	--	--	--	uncharacterized protein LOC109762956 [Aegilops tauschii subsp. tauschii]
TraesCS7D03G0745800	96	90	100	2	0	0	0.421036	0.378585	0.451084	0.00897	0	0	8.18E-08	-6.245128408	down	[O]	Posttranslational modification, protein turnover, chaperones	Molecular Function: protein kinase activity (GO:0004672);; Molecular Function: ATP binding (GO:0005524);; Cellular Component: integral component of membrane (GO:0016021);;	K13418|2.2e-38|cic:CICLE_v10027231mg|K13418 somatic embryogenesis receptor kinase 1 [EC:2.7.10.1 2.7.11.1] | (RefSeq) hypothetical protein	--	--	--	Protein tyrosine and serine/threonine kinase	Probable leucine-rich repeat receptor-like serine/threonine-protein kinase At3g14840 OS=Arabidopsis thaliana OX=3702 GN=LRR-RLK PE=1 SV=1	T	Signal transduction mechanisms	somatic embryogenesis receptor kinase 4-like [Aegilops tauschii subsp. tauschii]
TraesCS4A03G0038300	205	232	273	3	2	0	2.229841	2.433502	3.066947	0.032084	0.024449	0	2.42E-17	-6.236015168	down	--	--	Biological Process: lipid transport (GO:0006869);; Molecular Function: lipid binding (GO:0008289);;	--	--	--	--	Probable lipid transfer	Protein YLS3 OS=Arabidopsis thaliana OX=3702 GN=YLS3 PE=2 SV=1	O	Posttranslational modification, protein turnover, chaperones	unnamed protein product [Triticum turgidum subsp. durum]
TraesCS4B03G0980700	3200	3364	3198	11	23	35	25.440847	25.791548	26.276075	0.092085	0.210887	0.299652	9.16E-78	-6.230552841	down	[K]	Transcription	Molecular Function: O-methyltransferase activity (GO:0008171);; Biological Process: methylation (GO:0032259);; Molecular Function: protein dimerization activity (GO:0046983);;	K22588|2.4e-108|osa:4347993|K22588 acetylserotonin O-methyltransferase, plant [EC:2.1.1.4] | (RefSeq) O-methyltransferase ZRP4	Tryptophan metabolism (ko00380)	[R]	General function prediction only	O-methyltransferase domain	Acetylserotonin O-methyltransferase 3 OS=Oryza sativa subsp. japonica OX=39947 GN=ASMT3 PE=1 SV=1	S	Function unknown	unnamed protein product [Triticum turgidum subsp. durum]
NewGene_106665	97	91	94	0	0	2	0.751122	0.674949	0.749762	0	0	0.012132	9.42E-08	-6.227176898	down	--	--	Cellular Component: plasma membrane (GO:0005886);; Biological Process: carbohydrate transport (GO:0008643);; Cellular Component: integral component of membrane (GO:0016021);;	--	--	--	--	Sugar efflux transporter for intercellular exchange	--	U	Intracellular trafficking, secretion, and vesicular transport	Bidirectional sugar transporter SWEET [Hordeum vulgare]
TraesCS2B03G1002100	149	149	128	0	3	0	1.341024	1.293827	1.190854	0	0.021251	0	5.28E-11	-6.226433782	down	--	--	Molecular Function: DNA-binding transcription factor activity (GO:0003700);;	K16221|1.5e-101|ats:109764353|K16221 transcription factor TCP21 (protein CCA1 HIKING EXPEDITION) | (RefSeq) LOC109764353; transcription factor TCP7-like	Circadian rhythm - plant (ko04712)	--	--	TCP family transcription factor	Transcription factor TCP21 OS=Arabidopsis thaliana OX=3702 GN=TCP21 PE=1 SV=1	K	Transcription	unnamed protein product [Triticum turgidum subsp. durum]
NewGene_62434	1070	1187	858	5	8	9	4.003161	4.24326	3.14631	0.016117	0.02964	0.05977	3.31E-70	-6.221736842	down	--	--	Molecular Function: methyltransferase activity (GO:0008168);; Biological Process: methylation (GO:0032259);;	K00558|3.14e-57|bdi:100832522|K00558 DNA (cytosine-5)-methyltransferase 1 [EC:2.1.1.37] | (RefSeq) DNA (cytosine-5)-methyltransferase CMT1-like	Cysteine and methionine metabolism (ko00270)	--	--	C-5 cytosine-specific DNA methylase	DNA (cytosine-5)-methyltransferase 1 OS=Zea mays OX=4577 GN=MET2A PE=1 SV=1	B	Chromatin structure and dynamics	unnamed protein product [Triticum turgidum subsp. durum]
TraesCS5D03G0151100	548	398	594	3	8	0	23.921116	16.752678	26.822262	0.1252	0.378023	0	2.30E-14	-6.209244169	down	--	--	--	--	--	--	--	--	--	--	--	uncharacterized protein LOC109743232 [Aegilops tauschii subsp. tauschii]
TraesCS2A03G0801800	1217	1282	1251	10	5	12	9.754482	9.911159	10.369639	0.082981	0.045334	0.106032	1.23E-86	-6.201652723	down	[G]	Carbohydrate transport and metabolism	Molecular Function: aldose 1-epimerase activity (GO:0004034);; Biological Process: hexose metabolic process (GO:0019318);; Molecular Function: carbohydrate binding (GO:0030246);;	K01785|1.6e-208|ats:109731786|K01785 aldose 1-epimerase [EC:5.1.3.3] | (RefSeq) LOC109731786; aldose 1-epimerase-like	Glycolysis / Gluconeogenesis (ko00010);; Galactose metabolism (ko00052)	[G]	Carbohydrate transport and metabolism	Aldose 1-epimerase	--	G	Carbohydrate transport and metabolism	aldose 1-epimerase-like [Aegilops tauschii subsp. tauschii]
TraesCS5D03G0764900	193	187	177	0	4	0	1.052957	0.987887	0.997953	0	0.025563	0	4.99E-14	-6.20030987	down	--	--	Cellular Component: protein phosphatase type 2A complex (GO:0000159);; Biological Process: signal transduction (GO:0007165);; Molecular Function: protein phosphatase regulator activity (GO:0019888);;	K11584|2.9e-260|ats:109773409|K11584 serine/threonine-protein phosphatase 2A regulatory subunit B' | (RefSeq) LOC109773409; serine/threonine protein phosphatase 2A 57 kDa regulatory subunit B' alpha isoform-like	mRNA surveillance pathway (ko03015)	[T]	Signal transduction mechanisms	Protein phosphatase 2A regulatory B subunit (B56 family)	Serine/threonine protein phosphatase 2A 57 kDa regulatory subunit B' alpha isoform OS=Arabidopsis thaliana OX=3702 GN=B'ALPHA PE=1 SV=1	T	Signal transduction mechanisms	serine/threonine protein phosphatase 2A 57 kDa regulatory subunit B' alpha isoform-like [Aegilops tauschii subsp. tauschii]
TraesCS3D03G0675900	177	166	209	2	2	0	1.091088	0.989993	1.333644	0.013841	0.014489	0	5.27E-14	-6.195595222	down	--	--	Cellular Component: integral component of membrane (GO:0016021);;	--	--	--	--	Protein of unknown function (DUF642)	--	S	Function unknown	uncharacterized protein LOC109743498 [Aegilops tauschii subsp. tauschii]
NewGene_14893	195	181	175	0	0	4	1.681445	1.497519	1.553419	0	0	0.038235	6.46E-14	-6.192224706	down	--	--	--	--	--	--	--	--	--	--	--	unknown [Zea mays]
TraesCS2D03G1013000	174	221	161	0	4	0	1.200497	1.27129	1.089051	0	0.020772	0	6.82E-14	-6.191647948	down	--	--	--	K14709|2.6e-19|gra:105775689|K14709 solute carrier family 39 (zinc transporter), member 1/2/3 | (RefSeq) uncharacterized LOC105775689	--	--	--	XH domain	Protein INVOLVED IN DE NOVO 2 OS=Arabidopsis thaliana OX=3702 GN=IDN2 PE=1 SV=1	S	Function unknown	factor of DNA methylation 5-like isoform X1 [Aegilops tauschii subsp. tauschii]
NewGene_39133	764	754	688	0	8	8	1.223094	1.09231	1.059492	0	0.011613	0.010962	2.09E-51	-6.188723668	down	--	--	Biological Process: cellular amino acid metabolic process (GO:0006520);; Molecular Function: carboxy-lyase activity (GO:0016831);; Molecular Function: pyridoxal phosphate binding (GO:0030170);;	--	--	--	--	--	--	E	Amino acid transport and metabolism	hypothetical protein PSTG_19471, partial [Puccinia striiformis f. sp. tritici PST-78]
TraesCS3D03G0757800	6821	6697	7410	31	72	50	53.962322	51.090664	60.584953	0.274445	0.665339	0.435175	1.52E-81	-6.178830737	down	--	--	Cellular Component: extracellular region (GO:0005576);; Cellular Component: cell wall (GO:0005618);; Biological Process: plant-type cell wall organization (GO:0009664);; Cellular Component: integral component of membrane (GO:0016021);;	K20628|1.3e-108|pda:103720403|K20628 expansin | (RefSeq) expansin-A2-like	--	--	--	Expansin C-terminal domain	Expansin-A2 OS=Oryza sativa subsp. japonica OX=39947 GN=EXPA2 PE=2 SV=2	S	Function unknown	expansin-A2-like [Aegilops tauschii subsp. tauschii]
TraesCS4B03G0788700	561	454	477	3	4	4	3.086727	2.410347	2.714193	0.017862	0.025303	0.020181	1.36E-35	-6.167693267	down	[P]	Inorganic ion transport and metabolism	Cellular Component: integral component of membrane (GO:0016021);; Molecular Function: metal ion transmembrane transporter activity (GO:0046873);;	K21398|5.6e-170|aip:107617647|K21398 natural resistance-associated macrophage protein 2 | (RefSeq) metal transporter Nramp6	--	[P]	Inorganic ion transport and metabolism	Natural resistance-associated macrophage protein	Metal transporter Nramp5 OS=Oryza sativa subsp. japonica OX=39947 GN=NRAMP5 PE=2 SV=1	P	Inorganic ion transport and metabolism	unnamed protein product [Triticum turgidum subsp. durum]
TraesCS1A03G0664400	936	971	932	11	3	7	5.457598	5.464634	5.618832	0.070153	0.013706	0.043815	1.05E-66	-6.161876715	down	[G]	Carbohydrate transport and metabolism	Molecular Function: beta-N-acetylhexosaminidase activity (GO:0004563);; Biological Process: carbohydrate metabolic process (GO:0005975);; Molecular Function: N-acetyl-beta-D-galactosaminidase activity (GO:0102148);;	K12373|1.4e-306|ats:109779325|K12373 hexosaminidase [EC:3.2.1.52] | (RefSeq) LOC109779325; beta-hexosaminidase 3-like	Other glycan degradation (ko00511);; Various types of N-glycan biosynthesis (ko00513);; Amino sugar and nucleotide sugar metabolism (ko00520);; Glycosaminoglycan degradation (ko00531);; Glycosphingolipid biosynthesis - globo and isoglobo series (ko00603);; Glycosphingolipid biosynthesis - ganglio series (ko00604)	[G]	Carbohydrate transport and metabolism	Glycosyl hydrolase family 20, catalytic domain	Beta-hexosaminidase 3 OS=Arabidopsis thaliana OX=3702 GN=HEXO3 PE=1 SV=1	G	Carbohydrate transport and metabolism	unnamed protein product [Triticum turgidum subsp. durum]
TraesCS3D03G1024700	441	315	313	2	0	6	3.857902	2.66061	2.827405	0.01992	0	0.057099	3.63E-25	-6.147760447	down	--	--	Molecular Function: sulfotransferase activity (GO:0008146);;	K22312|4.5e-112|sita:101753173|K22312 hydroxyjasmonate sulfotransferase [EC:2.8.2.39] | (RefSeq) cytosolic sulfotransferase 8	--	[R]	General function prediction only	Sulfotransferase domain	Cytosolic sulfotransferase 5 OS=Arabidopsis thaliana OX=3702 GN=SOT5 PE=1 SV=1	S	Function unknown	cytosolic sulfotransferase 5-like [Aegilops tauschii subsp. tauschii]
TraesCS1A03G0520900	852	794	977	0	7	13	7.285058	6.548331	8.635615	0	0.06176	0.120768	6.88E-10	-6.133382348	down	--	--	--	--	--	--	--	Tetratricopeptide repeat	--	--	--	transcription factor Sp8-like [Hordeum vulgare]
TraesCS5A03G1278700	732	759	761	10	4	3	4.628211	4.611924	4.961121	0.071379	0.025513	0.013974	2.23E-53	-6.132629331	down	[F]	Nucleotide transport and metabolism	Molecular Function: ATP binding (GO:0005524);; Molecular Function: hydrolase activity (GO:0016787);;	K14641|2.3e-180|obr:102708017|K14641 apyrase [EC:3.6.1.5] | (RefSeq) probable apyrase 3	Purine metabolism (ko00230);; Pyrimidine metabolism (ko00240)	[F]	Nucleotide transport and metabolism	GDA1/CD39 (nucleoside phosphatase) family	Probable apyrase 3 OS=Oryza sativa subsp. japonica OX=39947 GN=APY3 PE=2 SV=2	G	Carbohydrate transport and metabolism	unnamed protein product [Triticum turgidum subsp. durum]
TraesCS6A03G0810100	195	195	267	2	1	2	2.134938	2.062998	3.028827	0.024598	0.004737	0.024388	1.68E-16	-6.130015768	down	--	--	--	--	--	--	--	--	--	S	Function unknown	putative cell wall protein [Aegilops tauschii subsp. tauschii]
TraesCS6A03G0866800	1805	2098	1627	10	16	16	6.20026	6.952352	5.777202	0.036746	0.062485	0.058372	1.20E-125	-6.11834265	down	[M]	Cell wall/membrane/envelope biogenesis	Molecular Function: protein serine/threonine kinase activity (GO:0004674);; Molecular Function: ATP binding (GO:0005524);; Cellular Component: integral component of membrane (GO:0016021);;	K20718|2.8e-292|ats:109740979|K20718 LRR receptor-like serine/threonine-protein kinase ERECTA [EC:2.7.11.1] | (RefSeq) LOC109740979; LRR receptor-like serine/threonine-protein kinase ERECTA	MAPK signaling pathway - plant (ko04016)	--	--	Protein kinase domain	LRR receptor-like serine/threonine-protein kinase ER2 OS=Oryza sativa subsp. japonica OX=39947 GN=ER2 PE=1 SV=2	T	Signal transduction mechanisms	unnamed protein product [Triticum turgidum subsp. durum]
TraesCS5A03G0225900	731	830	801	18	0	0	5.296647	5.80643	6.003807	0.14428	0	0	0.003313604	-6.113501645	down	--	--	Cellular Component: integral component of membrane (GO:0016021);;	K19476|5.9e-65|cic:CICLE_v10026997mg|K19476 vacuolar protein sorting-associated protein IST1 | (RefSeq) hypothetical protein	Endocytosis (ko04144)	[E]	Amino acid transport and metabolism	Transmembrane amino acid transporter protein	Lysine histidine transporter-like 8 OS=Arabidopsis thaliana OX=3702 GN=AATL1 PE=1 SV=1	E	Amino acid transport and metabolism	lysine histidine transporter-like 8 [Aegilops tauschii subsp. tauschii]
NewGene_93495	413	396	459	0	0	10	0.793287	0.608289	0.871436	0	0	0.019753	0.000469594	-6.103574631	down	--	--	--	--	--	--	--	--	--	--	--	unnamed protein product [Triticum aestivum]
TraesCS3B03G0945700	4341	4093	4640	44	24	33	35.197647	32.009781	38.885277	0.397482	0.221047	0.290749	3.15E-257	-6.103086252	down	--	--	Cellular Component: extracellular region (GO:0005576);; Cellular Component: cell wall (GO:0005618);; Biological Process: plant-type cell wall organization (GO:0009664);; Cellular Component: membrane (GO:0016020);;	K20628|4.3e-109|pda:103720403|K20628 expansin | (RefSeq) expansin-A2-like	--	--	--	Expansin C-terminal domain	Expansin-A2 OS=Oryza sativa subsp. japonica OX=39947 GN=EXPA2 PE=2 SV=2	S	Function unknown	unnamed protein product [Triticum turgidum subsp. durum]
TraesCS7D03G0010300	333	392	329	0	8	0	1.063026	1.208289	1.084302	0	0.030038	0	0.000177749	-6.096807338	down	--	--	Biological Process: defense response (GO:0006952);; Molecular Function: ADP binding (GO:0043531);;	K13457|2.7e-63|sbi:8064448|K13457 disease resistance protein RPM1 | (RefSeq) disease resistance RPP8-like protein 3	Plant-pathogen interaction (ko04626)	[T]	Signal transduction mechanisms	NB-ARC domain	Disease resistance protein RGA4 OS=Oryza sativa subsp. japonica OX=39947 GN=RGA4 PE=1 SV=1	T	Signal transduction mechanisms	unnamed protein product [Triticum turgidum subsp. durum]
TraesCS2D03G0241800	1620	1403	1466	15	10	10	11.588357	9.677507	10.83751	0.120672	0.081448	0.078362	4.01E-103	-6.086903597	down	--	--	Biological Process: metal ion transport (GO:0030001);; Molecular Function: metal ion binding (GO:0046872);;	K18081|1.7e-07|smo:SELMODRAFT_437478|K18081 myotubularin-related protein 1/2 [EC:3.1.3.64 3.1.3.95] | (RefSeq) hypothetical protein	Inositol phosphate metabolism (ko00562);; Phosphatidylinositol signaling system (ko04070)	[P]	Inorganic ion transport and metabolism	Heavy-metal-associated domain	Heavy metal-associated isoprenylated plant protein 36 OS=Arabidopsis thaliana OX=3702 GN=HIPP36 PE=1 SV=1	P	Inorganic ion transport and metabolism	heavy metal-associated isoprenylated plant protein 35-like [Aegilops tauschii subsp. tauschii]
TraesCS1A03G0532100	181	183	148	4	0	0	1.216724	1.185149	1.027528	0.030593	0	0	2.90E-13	-6.077741523	down	--	--	Cellular Component: cellular_component (GO:0005575);; Cellular Component: obsolete cell (GO:0005623);; Cellular Component: plasma membrane (GO:0005886);; Cellular Component: membrane (GO:0016020);; Cellular Component: obsolete cell part (GO:0044464);; Cellular Component: cell periphery (GO:0071944);;	K19996|2.4e-99|atr:18449038|K19996 phosphatidylinositol transfer protein SFH5 | (RefSeq) patellin-3	--	[I]	Lipid transport and metabolism	CRAL/TRIO domain	Patellin-6 OS=Arabidopsis thaliana OX=3702 GN=PATL6 PE=2 SV=1	I	Lipid transport and metabolism	unnamed protein product [Triticum turgidum subsp. durum]
TraesCS5A03G0601700	2810	2816	2648	35	12	18	19.579971	18.925697	19.073418	0.273116	0.090793	0.137206	1.52E-183	-6.074123949	down	[G]	Carbohydrate transport and metabolism	Molecular Function: alpha-amylase activity (GO:0004556);; Molecular Function: calcium ion binding (GO:0005509);; Biological Process: carbohydrate metabolic process (GO:0005975);; Molecular Function: alpha-amylase activity (releasing maltohexaose) (GO:0103025);;	K01176|1.7e-257|ats:109763224|K01176 alpha-amylase [EC:3.2.1.1] | (RefSeq) LOC109763224; alpha-amylase isozyme 3A	Starch and sucrose metabolism (ko00500)	[G]	Carbohydrate transport and metabolism	Alpha-amylase C-terminal beta-sheet domain	Alpha-amylase isozyme 3A OS=Oryza sativa subsp. japonica OX=39947 GN=AMY1.2 PE=2 SV=2	G	Carbohydrate transport and metabolism	alpha-amylase 4 [Triticum aestivum]
TraesCS2B03G1129900	165	183	157	0	0	4	1.249386	1.334469	1.230962	0	0	0.028721	3.51E-13	-6.06420651	down	[G]	Carbohydrate transport and metabolism	Molecular Function: zinc ion binding (GO:0008270);; Molecular Function: oxidoreductase activity (GO:0016491);;	K00083|3.0e-135|ats:109762237|K00083 cinnamyl-alcohol dehydrogenase [EC:1.1.1.195] | (RefSeq) LOC109762237; probable cinnamyl alcohol dehydrogenase 5	Phenylpropanoid biosynthesis (ko00940)	[Q]	Secondary metabolites biosynthesis, transport and catabolism	Alcohol dehydrogenase GroES-like domain	Cinnamyl alcohol dehydrogenase 7 OS=Oryza sativa subsp. japonica OX=39947 GN=CAD7 PE=1 SV=1	Q	Secondary metabolites biosynthesis, transport and catabolism	cinnamyl alcohol dehydrogenase 7-like [Aegilops tauschii subsp. tauschii]
TraesCS5B03G0549000	838	815	749	13	4	2	4.966565	4.662104	4.590086	0.087514	0.024525	0.011882	1.07E-56	-6.062583328	down	--	--	--	K06630|1.2e-07|soe:110789589|K06630 14-3-3 protein epsilon | (RefSeq) uncharacterized protein LOC110789589	--	--	--	Transcription factor regulating root and shoot growth via Pin3	Protein Brevis radix-like 1 OS=Oryza sativa subsp. japonica OX=39947 GN=BRXL1 PE=2 SV=1	S	Function unknown	protein Brevis radix-like 1 [Aegilops tauschii subsp. tauschii]
TraesCS3B03G0303400	623	654	570	0	0	15	4.183465	4.233515	3.961691	0	0	0.106699	0.002135131	-6.056282712	down	[G]	Carbohydrate transport and metabolism	Biological Process: cellular glucose homeostasis (GO:0001678);; Molecular Function: hexokinase activity (GO:0004396);; Molecular Function: ATP binding (GO:0005524);; Molecular Function: glucose binding (GO:0005536);; Biological Process: glycolytic process (GO:0006096);;	K00844|5.7e-240|ats:109759197|K00844 hexokinase [EC:2.7.1.1] | (RefSeq) LOC109759197; hexokinase-8-like	Glycolysis / Gluconeogenesis (ko00010);; Fructose and mannose metabolism (ko00051);; Galactose metabolism (ko00052);; Starch and sucrose metabolism (ko00500);; Amino sugar and nucleotide sugar metabolism (ko00520);; Carbon metabolism (ko01200)	[G]	Carbohydrate transport and metabolism	Hexokinase	Hexokinase-8 OS=Oryza sativa subsp. japonica OX=39947 GN=HXK8 PE=2 SV=2	G	Carbohydrate transport and metabolism	unnamed protein product [Triticum turgidum subsp. durum]
TraesCS3A03G0911100	705	682	541	0	15	0	2.629437	2.453565	2.084008	0	0.061866	0	0.002565281	-6.056052491	down	[G]	Carbohydrate transport and metabolism	Molecular Function: beta-galactosidase activity (GO:0004565);; Biological Process: carbohydrate metabolic process (GO:0005975);; Molecular Function: carbohydrate binding (GO:0030246);;	K12309|7.7e-227|ath:AT3G52840|K12309 beta-galactosidase [EC:3.2.1.23] | (RefSeq) BGAL2; beta-galactosidase 2	Galactose metabolism (ko00052);; Other glycan degradation (ko00511);; Glycosaminoglycan degradation (ko00531);; Sphingolipid metabolism (ko00600);; Glycosphingolipid biosynthesis - ganglio series (ko00604)	[G]	Carbohydrate transport and metabolism	Glycosyl hydrolases family 35	Beta-galactosidase 3 OS=Oryza sativa subsp. japonica OX=39947 GN=Os01g0875500 PE=3 SV=1	G	Carbohydrate transport and metabolism	beta-galactosidase 3-like [Aegilops tauschii subsp. tauschii]
TraesCS7A03G0897100	261	265	228	2	4	0	1.762321	1.724921	1.590408	0.014458	0.029125	0	2.97E-19	-6.050803559	down	--	--	--	--	--	--	--	--	--	--	--	unnamed protein product [Triticum turgidum subsp. durum]
TraesCS1A03G0824700	2028	2043	2175	24	14	12	17.365559	16.869247	19.242086	0.22697	0.135214	0.108206	1.43E-140	-6.049506133	down	--	--	Molecular Function: obsolete pattern binding (GO:0001871);; Molecular Function: (1->3)-beta-D-glucan binding (GO:0001872);; Molecular Function: molecular_function (GO:0003674);; Molecular Function: catalytic activity (GO:0003824);; Molecular Function: hydrolase activity, hydrolyzing O-glycosyl compounds (GO:0004553);; Molecular Function: binding (GO:0005488);; Cellular Component: cellular_compone…	K19891|1.1e-17|cann:107870561|K19891 glucan endo-1,3-beta-glucosidase 1/2/3 [EC:3.2.1.39] | (RefSeq) glucan endo-1,3-beta-glucosidase 3-like	Starch and sucrose metabolism (ko00500)	--	--	X8 domain	PLASMODESMATA CALLOSE-BINDING PROTEIN 4 OS=Arabidopsis thaliana OX=3702 GN=PDCB4 PE=1 SV=1	S	Function unknown	unnamed protein product [Triticum turgidum subsp. durum]
NewGene_61861	144	184	171	4	0	0	0.644998	0.768386	0.758488	0.015711	0	0	5.17E-13	-6.044288932	down	--	--	Molecular Function: copper ion binding (GO:0005507);;	K19791|8.96e-08|aof:109848796|K19791 iron transport multicopper oxidase | (RefSeq) L-ascorbate oxidase homolog	--	[Q]	Secondary metabolites biosynthesis, transport and catabolism	Multicopper oxidase	L-ascorbate oxidase homolog OS=Nicotiana tabacum OX=4097 PE=2 SV=1	J	Translation, ribosomal structure and biogenesis	uncharacterized protein LOC109731994 [Aegilops tauschii subsp. tauschii]
TraesCS2A03G0122000	193	271	397	0	2	5	0.700002	0.948236	1.487144	0	0.005683	0.019365	7.48E-20	-6.040421776	down	[G]	Carbohydrate transport and metabolism	Molecular Function: hydrolase activity, hydrolyzing O-glycosyl compounds (GO:0004553);; Biological Process: carbohydrate metabolic process (GO:0005975);;	K01181|4.8e-76|nta:107811288|K01181 endo-1,4-beta-xylanase [EC:3.2.1.8] | (RefSeq) probable endo-1,4-beta-xylanase C	--	--	--	Glycosyl hydrolase family 10	Endo-1,4-beta-xylanase 5-like OS=Arabidopsis thaliana OX=3702 GN=At4g33820 PE=2 SV=1	G	Carbohydrate transport and metabolism	unnamed protein product [Triticum turgidum subsp. durum]
TraesCS3A03G0217700	210	270	270	0	6	0	2.577678	3.195591	3.424829	0	0.085249	0	1.04E-05	-6.029889571	down	--	--	--	K12761|6.7e-21|ini:109164801|K12761 carbon catabolite-derepressing protein kinase [EC:2.7.11.1] | (RefSeq) CBL-interacting serine/threonine-protein kinase 7-like	--	--	--	Domain of unknown function (DUF4228)	--	S	Function unknown	hypothetical protein D1007_32877 [Hordeum vulgare]
TraesCS6D03G0602900	128	143	100	3	0	0	0.265367	0.28527	0.214696	0.006351	0	0	4.66E-10	-6.024796598	down	[L]	Replication, recombination and repair	Molecular Function: DNA binding (GO:0003677);; Molecular Function: DNA topoisomerase type II (double strand cut, ATP-hydrolyzing) activity (GO:0003918);; Molecular Function: ATP binding (GO:0005524);; Biological Process: DNA topological change (GO:0006265);;	K03164|0.0e+00|ats:109731952|K03164 DNA topoisomerase II [EC:5.6.2.2] | (RefSeq) LOC109731952; DNA topoisomerase 2-like	--	[B]	Chromatin structure and dynamics	DNA gyrase/topoisomerase IV, subunit A	DNA topoisomerase 2 OS=Arabidopsis thaliana OX=3702 GN=TOP2 PE=2 SV=2	B	Chromatin structure and dynamics	DNA topoisomerase 2-like [Aegilops tauschii subsp. tauschii]
TraesCS1D03G0940600	10412	10360	11127	79	102	79	78.263351	75.107628	86.43943	0.672635	0.897347	0.651564	0	-6.023375957	down	[G]	Carbohydrate transport and metabolism	Molecular Function: hydrolase activity, hydrolyzing O-glycosyl compounds (GO:0004553);; Cellular Component: cell wall (GO:0005618);; Biological Process: xyloglucan metabolic process (GO:0010411);; Molecular Function: xyloglucan:xyloglucosyl transferase activity (GO:0016762);; Biological Process: cell wall biogenesis (GO:0042546);; Cellular Component: apoplast (GO:0048046);; Biological Process: ce…	K08235|9.4e-169|ats:109743601|K08235 xyloglucan:xyloglucosyl transferase [EC:2.4.1.207] | (RefSeq) LOC109743601; xyloglucan endotransglycosylase/hydrolase protein 8-like	--	--	--	Glycosyl hydrolases family 16	Xyloglucan endotransglycosylase/hydrolase protein 8 OS=Oryza sativa subsp. japonica OX=39947 GN=XTH8 PE=1 SV=1	G	Carbohydrate transport and metabolism	xyloglucan endotransglycosylase/hydrolase protein 8-like [Aegilops tauschii subsp. tauschii]
TraesCS6B03G1151000	192	189	230	3	2	0	3.007128	2.862895	3.739375	0.048649	0.024878	0	6.95E-16	-6.019546206	down	--	--	--	--	--	--	--	--	--	--	--	uncharacterized protein LOC109765613 [Aegilops tauschii subsp. tauschii]
TraesCS3B03G1059700	319	414	341	0	0	9	2.36443	2.95779	2.611684	0	0	0.071238	0.000328575	-6.006730171	down	[J]	Translation, ribosomal structure and biogenesis	Molecular Function: RNA binding (GO:0003723);; Molecular Function: ribonuclease T2 activity (GO:0033897);;	K01166|1.0e-162|ats:109736026|K01166 ribonuclease T2 [EC:4.6.1.19] | (RefSeq) LOC109736026; ribonuclease 2-like	--	[A]	RNA processing and modification	Ribonuclease T2 family	Ribonuclease 2 OS=Arabidopsis thaliana OX=3702 GN=RNS2 PE=2 SV=1	A	RNA processing and modification	unnamed protein product [Triticum turgidum subsp. durum]
TraesCS7A03G1357900	190	140	154	0	4	0	0.579111	0.409202	0.483954	0	0.012449	0	1.08E-12	-5.999770446	down	--	--	Molecular Function: nucleic acid binding (GO:0003676);; Biological Process: gene silencing by RNA (GO:0031047);;	K11593|0.0e+00|ats:109752536|K11593 eukaryotic translation initiation factor 2C | (RefSeq) LOC109752536; protein argonaute 1D-like	--	[J]	Translation, ribosomal structure and biogenesis	Piwi domain	Protein argonaute 1D OS=Oryza sativa subsp. japonica OX=39947 GN=AGO1D PE=2 SV=1	J	Translation, ribosomal structure and biogenesis	unnamed protein product [Triticum turgidum subsp. durum]
TraesCS1D03G0674700	151	151	178	4	0	0	1.113814	1.074845	1.360347	0.033095	0	0	1.08E-12	-5.993731408	down	--	--	Biological Process: mitotic cell cycle (GO:0000278);; Biological Process: mitotic cytokinesis (GO:0000281);; Biological Process: cytokinesis (GO:0000910);; Biological Process: cytokinesis by cell plate formation (GO:0000911);; Biological Process: assembly of actomyosin apparatus involved in cytokinesis (GO:0000912);; Biological Process: phragmoplast assembly (GO:0000914);; Cellular Component: cel…	K18636|2.0e-190|ats:109751177|K18636 microtubule-binding protein TANGLED1 | (RefSeq) LOC109751177; microtubule-binding protein TANGLED1	--	[R]	General function prediction only	--	Microtubule-binding protein TANGLED1 OS=Zea mays OX=4577 GN=TAN1 PE=2 SV=1	S	Function unknown	microtubule-binding protein TANGLED1 [Aegilops tauschii subsp. tauschii]
TraesCS7D03G0405500	703	517	462	1	8	5	6.280153	4.456386	4.261017	0.006436	0.08179	0.046323	5.12E-39	-5.988025874	down	--	--	--	K00020|1.1e-19|mtr:MTR_8g088900|K00020 3-hydroxyisobutyrate dehydrogenase [EC:1.1.1.31] | (RefSeq) 6-phosphogluconate dehydrogenase-like protein	Valine, leucine and isoleucine degradation (ko00280)	--	--	Phosphate-induced protein 1 conserved region	Protein PHOSPHATE-INDUCED 1 OS=Nicotiana tabacum OX=4097 GN=PHI-1 PE=2 SV=1	S	Function unknown	protein EXORDIUM-like [Aegilops tauschii subsp. tauschii]
TraesCS5B03G1349900	5954	6837	5912	16	83	57	28.744026	31.830763	29.495872	0.084418	0.467332	0.302993	3.25E-22	-5.98191922	down	[G]	Carbohydrate transport and metabolism	Molecular Function: hydrolase activity, hydrolyzing O-glycosyl compounds (GO:0004553);; Biological Process: carbohydrate metabolic process (GO:0005975);;	K20848|1.1e-283|ats:109761721|K20848 fructan beta-(2,1)-fructosidase [EC:3.2.1.153] | (RefSeq) LOC109761721; beta-fructofuranosidase, insoluble isoenzyme 4-like	--	[G]	Carbohydrate transport and metabolism	Glycosyl hydrolases family 32 N-terminal domain	Beta-fructofuranosidase, insoluble isoenzyme 4 OS=Oryza sativa subsp. japonica OX=39947 GN=CIN4 PE=2 SV=1	G	Carbohydrate transport and metabolism	unnamed protein product [Triticum turgidum subsp. durum]
TraesCS4D03G0829300	441	538	555	0	3	10	5.100097	6.005458	6.635931	0	0.039887	0.125786	3.40E-11	-5.980451815	down	--	--	Cellular Component: extracellular region (GO:0005576);; Biological Process: sexual reproduction (GO:0019953);;	K20628|1.7e-57|pvu:PHAVU_007G235300g|K20628 expansin | (RefSeq) hypothetical protein	--	--	--	Expansin C-terminal domain	Expansin-B7 OS=Oryza sativa subsp. japonica OX=39947 GN=EXPB7 PE=2 SV=1	S	Function unknown	expansin-B7-like [Aegilops tauschii subsp. tauschii]
TraesCS5B03G0875600	223	257	224	0	0	6	1.235774	1.37941	1.281385	0	0	0.033692	1.76E-06	-5.9760648	down	[P]	Inorganic ion transport and metabolism	Molecular Function: N,N-dimethylaniline monooxygenase activity (GO:0004499);; Molecular Function: flavin adenine dinucleotide binding (GO:0050660);; Molecular Function: NADP binding (GO:0050661);;	K11816|4.3e-16|bdi:100823136|K11816 indole-3-pyruvate monooxygenase [EC:1.14.13.168] | (RefSeq) probable indole-3-pyruvate monooxygenase YUCCA9 isoform X2	Tryptophan metabolism (ko00380)	[Q]	Secondary metabolites biosynthesis, transport and catabolism	Flavin-binding monooxygenase-like	Probable flavin-containing monooxygenase 1 OS=Arabidopsis thaliana OX=3702 GN=FMO1 PE=2 SV=1	Q	Secondary metabolites biosynthesis, transport and catabolism	probable flavin-containing monooxygenase 1 [Aegilops tauschii subsp. tauschii]
TraesCS5B03G0522100	182	237	175	0	0	5	0.437861	0.548751	0.485033	0	0	0.01253	2.84E-15	-5.97347808	down	--	--	Biological Process: telomere maintenance (GO:0000723);;	--	--	--	--	CST, telomere maintenance, complex subunit CTC1	CST complex subunit CTC1 OS=Arabidopsis thaliana OX=3702 GN=CTC1 PE=1 SV=2	S	Function unknown	unnamed protein product [Triticum turgidum subsp. durum]
TraesCS6D03G0111800	156	181	138	0	4	0	1.679051	1.870002	1.52428	0	0.042304	0	1.26E-12	-5.96509831	down	--	--	--	K11093|1.7e-64|apro:F751_6754|K11093 U1 small nuclear ribonucleoprotein 70kDa | (RefSeq) MOB kinase activator-like 1	Spliceosome (ko03040)	[D]	Cell cycle control, cell division, chromosome partitioning	Mob1/phocein family	MOB kinase activator-like 1A OS=Medicago sativa subsp. falcata OX=3878 GN=MOB1-A PE=2 SV=2	D	Cell cycle control, cell division, chromosome partitioning	MOB kinase activator-like 1A [Aegilops tauschii subsp. tauschii]
TraesCS7D03G0445200	3927	3775	3585	51	26	19	16.797657	15.613567	15.82694	0.245222	0.128061	0.094205	6.12E-57	-5.956403638	down	--	--	Cellular Component: microtubule (GO:0005874);; Molecular Function: microtubule binding (GO:0008017);;	--	--	--	--	--	TORTIFOLIA1-like protein 3 OS=Arabidopsis thaliana OX=3702 GN=TOR1L3 PE=2 SV=1	S	Function unknown	TORTIFOLIA1-like protein 5 isoform X1 [Aegilops tauschii subsp. tauschii]
TraesCS6A03G0708800	1026	1143	1159	0	7	22	2.531966	2.719565	2.955358	0	0.018243	0.058154	2.10E-06	-5.94381358	down	[V]	Defense mechanisms	Molecular Function: ATP binding (GO:0005524);; Cellular Component: integral component of membrane (GO:0016021);; Molecular Function: ATPase activity (GO:0016887);; Molecular Function: ATPase-coupled transmembrane transporter activity (GO:0042626);;	K05658|0.0e+00|ats:109774662|K05658 ATP-binding cassette, subfamily B (MDR/TAP), member 1 [EC:7.6.2.2] | (RefSeq) LOC109774662; ABC transporter B family member 2-like	ABC transporters (ko02010)	[Q]	Secondary metabolites biosynthesis, transport and catabolism	ABC transporter transmembrane region	ABC transporter B family member 2 OS=Arabidopsis thaliana OX=3702 GN=ABCB2 PE=1 SV=3	Q	Secondary metabolites biosynthesis, transport and catabolism	unnamed protein product [Triticum turgidum subsp. durum]
TraesCS5B03G0658600	91	124	133	0	3	0	0.259424	0.341623	0.3918	0	0.006714	0	1.26E-09	-5.940051467	down	--		Molecular Function: protein serine/threonine kinase activity (GO:0004674);; Molecular Function: ATP binding (GO:0005524);; Cellular Component: plasma membrane (GO:0005886);; Cellular Component: integral component of membrane (GO:0016021);;	K00924|1.1e-66|smo:SELMODRAFT_83623|K00924 kinase [EC:2.7.1.-] | (RefSeq) hypothetical protein	--	--	--	Leucine rich repeat	LRR receptor-like serine/threonine-protein kinase OS=Arabidopsis thaliana OX=3702 GN=RGI3 PE=1 SV=1	T	Signal transduction mechanisms	unnamed protein product [Triticum turgidum subsp. durum]
TraesCS2D03G1021600	193	132	139	0	4	0	0.689071	0.454666	0.512386	0	0.016266	0	2.93E-12	-5.93740385	down	[DZ]	Cell cycle control, cell division, chromosome partitioning;; Cytoskeleton	Molecular Function: metal ion binding (GO:0046872);;	K10615|7.4e-30|ppp:112282946|K10615 E3 ubiquitin-protein ligase HERC4 [EC:2.3.2.26] | (RefSeq) probable E3 ubiquitin-protein ligase HERC4 isoform X1	Ubiquitin mediated proteolysis (ko04120)	--	--	Regulator of chromosome condensation (RCC1) repeat	PH, RCC1 and FYVE domains-containing protein 1 OS=Arabidopsis thaliana OX=3702 GN=PRAF1 PE=1 SV=1	--	--	serine/threonine-protein kinase Nek8-like [Aegilops tauschii subsp. tauschii]
TraesCS1B03G0258000	217	276	213	0	6	0	1.330546	1.632411	1.346337	0	0.040196	0	1.14E-05	-5.935943892	down	--	--	Molecular Function: peroxidase activity (GO:0004601);; Cellular Component: extracellular region (GO:0005576);; Biological Process: response to oxidative stress (GO:0006979);; Cellular Component: integral component of membrane (GO:0016021);; Molecular Function: heme binding (GO:0020037);; Biological Process: hydrogen peroxide catabolic process (GO:0042744);; Molecular Function: metal ion binding (…	K00430|5.0e-177|ats:109764640|K00430 peroxidase [EC:1.11.1.7] | (RefSeq) LOC109764640; peroxidase 5-like	Phenylpropanoid biosynthesis (ko00940)	--	--	Peroxidase	Peroxidase 5 OS=Vitis vinifera OX=29760 GN=GSVIVT00037159001 PE=1 SV=2	Q	Secondary metabolites biosynthesis, transport and catabolism	peroxidase 5-like [Aegilops tauschii subsp. tauschii]
TraesCS1D03G0643700	541	562	500	0	8	6	4.968085	4.97954	4.74478	0	0.085778	0.051896	6.13E-40	-5.919613015	down	--	--	--	--	--	--	--	Universal stress protein family	--	S	Function unknown	uncharacterized protein LOC109777313 [Aegilops tauschii subsp. tauschii]
TraesCS1B03G1150400	1177	1055	1277	5	8	18	16.121948	13.927234	18.070656	0.062289	0.118592	0.260525	1.58E-79	-5.912643428	down	--	--	Cellular Component: cellular_component (GO:0005575);; Cellular Component: cell wall (GO:0005618);; Cellular Component: intracellular (GO:0005622);; Cellular Component: obsolete cell (GO:0005623);; Cellular Component: cytoplasm (GO:0005737);; Cellular Component: Golgi apparatus (GO:0005794);; Cellular Component: plasma membrane (GO:0005886);; Cellular Component: cell-cell junction (GO:0005911);; C…	--	--	--	--	Fasciclin domain	Fasciclin-like arabinogalactan protein 11 OS=Arabidopsis thaliana OX=3702 GN=FLA11 PE=2 SV=2	S	Function unknown	unnamed protein product [Triticum turgidum subsp. durum]
TraesCS4D03G0603600	304	326	388	0	3	6	2.227232	2.306911	2.936477	0	0.023679	0.048826	1.69E-25	-5.911633118	down	--	--	Molecular Function: DNA binding (GO:0003677);; Cellular Component: nucleus (GO:0005634);;	--	--	--	--	B3 DNA binding domain	B3 domain-containing protein Os03g0212300 OS=Oryza sativa subsp. japonica OX=39947 GN=Os03g0212300 PE=2 SV=1	K	Transcription	unnamed protein product [Triticum turgidum subsp. durum]
TraesCS3D03G0917100	235	261	294	0	3	4	1.113702	1.191269	1.436492	0	0.0167	0.017515	1.83E-20	-5.906077359	down	--	--	--	--	--	--	--	--	--	--	--	uncharacterized protein LOC109736953 [Aegilops tauschii subsp. tauschii]
TraesCS1D03G0523600	118	136	195	4	0	0	1.130636	1.261626	1.938307	0.043084	0	0	7.82E-12	-5.903162845	down	[O]	Posttranslational modification, protein turnover, chaperones	Molecular Function: protein binding (GO:0005515);;	K00799|1.1e-139|ats:109770220|K00799 glutathione S-transferase [EC:2.5.1.18] | (RefSeq) LOC109770220; glutathione S-transferase F11-like	Glutathione metabolism (ko00480)	[O]	Posttranslational modification, protein turnover, chaperones	Glutathione S-transferase, C-terminal domain	Glutathione S-transferase F8, chloroplastic OS=Arabidopsis thaliana OX=3702 GN=GSTF8 PE=1 SV=3	O	Posttranslational modification, protein turnover, chaperones	glutathione S-transferase F11-like [Aegilops tauschii subsp. tauschii]
TraesCS5A03G0565800	2045	1889	1890	14	14	24	14.211949	12.584041	13.489463	0.098938	0.098182	0.167859	1.73E-138	-5.89162082	down	--	--	Cellular Component: integral component of membrane (GO:0016021);; Molecular Function: transmembrane transporter activity (GO:0022857);;	K17500|7.9e-40|nta:107765414|K17500 integrin-linked kinase-associated serine/threonine phosphatase 2C [EC:3.1.3.16] | (RefSeq) WAT1-related protein At3g18200-like	--	--	--	EamA-like transporter family	WAT1-related protein At4g30420 OS=Arabidopsis thaliana OX=3702 GN=At4g30420 PE=3 SV=1	S	Function unknown	unnamed protein product [Triticum turgidum subsp. durum]
TraesCS4B03G0199300	1180	1258	1459	22	4	9	10.952767	11.260864	13.999357	0.22218	0.034891	0.084395	2.66E-24	-5.887855294	down	--	--	Molecular Function: lipid binding (GO:0008289);;	--	--	--	--	START domain	--	S	Function unknown	uncharacterized protein LOC109755389 [Aegilops tauschii subsp. tauschii]
TraesCS5A03G1250300	101	140	96	3	0	0	1.573543	2.103033	1.545838	0.051291	0	0	1.92E-09	-5.885516242	down	--	--	--	K11855|5.2e-19|bvg:104906049|K11855 ubiquitin carboxyl-terminal hydrolase 36/42 [EC:3.4.19.12] | (RefSeq) ubiquitin carboxyl-terminal hydrolase 36	--	--	--	Hydrophobic seed protein	Lipid transfer protein EARLI 1 OS=Arabidopsis thaliana OX=3702 GN=EARLI1 PE=1 SV=1	S	Function unknown	unnamed protein product [Triticum turgidum subsp. durum]
NewGene_3484	229	204	234	6	0	0	0.815326	0.697822	0.859697	0.023979	0	0	9.55E-06	-5.879593827	down	--	--	Cellular Component: integral component of membrane (GO:0016021);;	--	--	--	--	Plant phosphoribosyltransferase C-terminal	FT-interacting protein 7 OS=Oryza sativa subsp. japonica OX=39947 GN=FTIP7 PE=1 SV=1	S	Function unknown	FT-interacting protein 1 [Brachypodium distachyon]
TraesCS2B03G0806500	411	425	495	5	5	2	1.945076	1.940624	2.421506	0.026411	0.024314	0.008396	1.31E-33	-5.879473665	down	[QV]	Secondary metabolites biosynthesis, transport and catabolism;; Defense mechanisms	Molecular Function: monooxygenase activity (GO:0004497);; Molecular Function: iron ion binding (GO:0005506);; Cellular Component: integral component of membrane (GO:0016021);; Molecular Function: oxidoreductase activity, acting on paired donors, with incorporation or reduction of molecular oxygen (GO:0016705);; Molecular Function: heme binding (GO:0020037);;	K21995|1.2e-295|ats:109744481|K21995 cytochrome P450 family 77 subfamily A [EC:1.14.-.-] | (RefSeq) LOC109744481; cytochrome P450 77A4-like	Cutin, suberine and wax biosynthesis (ko00073)	[Q]	Secondary metabolites biosynthesis, transport and catabolism	Cytochrome P450	Cytochrome P450 77A4 OS=Arabidopsis thaliana OX=3702 GN=CYP77A4 PE=2 SV=1	Q	Secondary metabolites biosynthesis, transport and catabolism	unnamed protein product [Triticum turgidum subsp. durum]
TraesCS1D03G0738000	483	461	500	13	0	0	5.697509	5.247016	6.092151	0.16416	0	0	0.002249839	-5.87583929	down	--	--	Molecular Function: RNA polymerase II transcription regulatory region sequence-specific DNA binding (GO:0000977);; Cellular Component: nucleus (GO:0005634);; Biological Process: positive regulation of transcription by RNA polymerase II (GO:0045944);; Molecular Function: protein dimerization activity (GO:0046983);;	K12412|3.0e-19|pop:7472567|K12412 pheromone receptor transcription factor | (RefSeq) agamous-like MADS-box protein AGL61	--	[K]	Transcription	SRF-type transcription factor (DNA-binding and dimerisation domain)	Agamous-like MADS-box protein AGL61 OS=Arabidopsis thaliana OX=3702 GN=AGL61 PE=1 SV=1	K	Transcription	Agamous-like MADS-box protein AGL62 [Hordeum vulgare]
TraesCS1B03G0752200	119	163	161	4	0	0	1.049203	1.391837	1.467463	0.038508	0	0	5.86E-12	-5.874183523	down	[O]	Posttranslational modification, protein turnover, chaperones	Molecular Function: protein binding (GO:0005515);;	K00799|2.3e-135|ats:109777088|K00799 glutathione S-transferase [EC:2.5.1.18] | (RefSeq) LOC109777088; glutathione transferase GST 23-like	Glutathione metabolism (ko00480)	[O]	Posttranslational modification, protein turnover, chaperones	Glutathione S-transferase, N-terminal domain	Glutathione transferase GST 23 OS=Zea mays OX=4577 PE=2 SV=1	O	Posttranslational modification, protein turnover, chaperones	unnamed protein product [Triticum turgidum subsp. durum]
TraesCS4B03G0679500	10531	10156	10646	101	77	106	41.609772	38.703106	43.474949	0.451086	0.354923	0.461452	0	-5.871019498	down	[G]	Carbohydrate transport and metabolism	Molecular Function: hydrolase activity, hydrolyzing O-glycosyl compounds (GO:0004553);; Biological Process: carbohydrate metabolic process (GO:0005975);;	K15920|4.2e-211|sbi:8079556|K15920 xylan 1,4-beta-xylosidase [EC:3.2.1.37] | (RefSeq) beta-D-xylosidase 4	Amino sugar and nucleotide sugar metabolism (ko00520)	--	--	Glycosyl hydrolase family 3 C-terminal domain	Probable beta-D-xylosidase 7 OS=Arabidopsis thaliana OX=3702 GN=BXL7 PE=2 SV=2	G	Carbohydrate transport and metabolism	probable beta-D-xylosidase 7 [Aegilops tauschii subsp. tauschii]
TraesCS1A03G0811200	109	122	101	3	0	0	0.447135	0.482923	0.429881	0.011652	0	0	1.91E-09	-5.868389178	down	--	--	Cellular Component: integral component of membrane (GO:0016021);;	K02184|8.7e-111|ini:109182789|K02184 formin 2 | (RefSeq) formin-like protein 1	--	[TZ]	Signal transduction mechanisms;; Cytoskeleton	Formin Homology 2 Domain	Formin-like protein 4 OS=Oryza sativa subsp. japonica OX=39947 GN=FH4 PE=3 SV=1	--	--	unnamed protein product [Triticum turgidum subsp. durum]
TraesCS4D03G0238000	583	632	647	2	11	4	17.52943	18.328156	20.094809	0.05496	0.366274	0.121842	5.00E-46	-5.857678417	down	--	--	Biological Process: lipid transport (GO:0006869);; Molecular Function: lipid binding (GO:0008289);;	--	--	--	--	Protease inhibitor/seed storage/LTP family	Non-specific lipid-transfer protein 4 OS=Oryza sativa subsp. japonica OX=39947 GN=Os12g0114500 PE=3 SV=2	G	Carbohydrate transport and metabolism	non-specific lipid-transfer protein 4-like [Aegilops tauschii subsp. tauschii]
TraesCS2D03G0953300	106	149	179	0	0	4	0.743977	1.013027	1.298729	0	0	0.025456	1.36E-11	-5.856229737	down	[G]	Carbohydrate transport and metabolism	Molecular Function: zinc ion binding (GO:0008270);; Biological Process: lignin biosynthetic process (GO:0009809);; Molecular Function: oxidoreductase activity, acting on the CH-OH group of donors, NAD or NADP as acceptor (GO:0016616);; Molecular Function: cinnamyl-alcohol dehydrogenase activity (GO:0045551);;	K00083|4.2e-145|ats:109762237|K00083 cinnamyl-alcohol dehydrogenase [EC:1.1.1.195] | (RefSeq) LOC109762237; probable cinnamyl alcohol dehydrogenase 5	Phenylpropanoid biosynthesis (ko00940)	[Q]	Secondary metabolites biosynthesis, transport and catabolism	Alcohol dehydrogenase GroES-like domain	Cinnamyl alcohol dehydrogenase 7 OS=Oryza sativa subsp. japonica OX=39947 GN=CAD7 PE=1 SV=1	Q	Secondary metabolites biosynthesis, transport and catabolism	cinnamyl alcohol dehydrogenase 7-like [Aegilops tauschii subsp. tauschii]
NewGene_1961	289	152	213	6	0	0	0.976703	0.800097	0.776304	0.017229	0	0	4.62E-05	-5.853370231	down	--	--	Cellular Component: cellular_component (GO:0005575);; Cellular Component: intracellular (GO:0005622);; Cellular Component: obsolete cell (GO:0005623);; Cellular Component: cytoplasm (GO:0005737);; Cellular Component: plasma membrane (GO:0005886);; Cellular Component: chloroplast (GO:0009507);; Cellular Component: plastid (GO:0009536);; Cellular Component: membrane (GO:0016020);; Cellular Componen…	--	--	--	--	--	--	T	Signal transduction mechanisms	unnamed protein product [Triticum turgidum subsp. durum]
TraesCS1B03G0086800	408	371	394	0	0	11	6.944541	6.074172	6.927061	0	0	0.192183	0.001180839	-5.851904606	down	--	--	Molecular Function: metal ion binding (GO:0046872);;	--	--	--	--	Metallothionein	Metallothionein-like protein 2C OS=Oryza sativa subsp. indica OX=39946 GN=MT2C PE=3 SV=1	--	--	metallothionein-like protein 2C [Aegilops tauschii subsp. tauschii]
TraesCS4B03G0743700	2157	2057	1751	23	6	26	6.823379	6.273362	5.722923	0.081716	0.021497	0.088155	3.19E-33	-5.84803159	down	[G]	Carbohydrate transport and metabolism	Molecular Function: beta-galactosidase activity (GO:0004565);; Biological Process: carbohydrate metabolic process (GO:0005975);; Molecular Function: carbohydrate binding (GO:0030246);;	K12309|6.0e-280|csat:104781134|K12309 beta-galactosidase [EC:3.2.1.23] | (RefSeq) beta-galactosidase 2-like	Galactose metabolism (ko00052);; Other glycan degradation (ko00511);; Glycosaminoglycan degradation (ko00531);; Sphingolipid metabolism (ko00600);; Glycosphingolipid biosynthesis - ganglio series (ko00604)	[G]	Carbohydrate transport and metabolism	Glycosyl hydrolases family 35	Beta-galactosidase 5 OS=Oryza sativa subsp. japonica OX=39947 GN=Os03g0165400 PE=2 SV=1	G	Carbohydrate transport and metabolism	unnamed protein product [Triticum turgidum subsp. durum]
TraesCS7B03G0190200	3008	3084	2695	8	30	43	10.074057	9.960812	9.327455	0.029625	0.117962	0.156243	9.21E-24	-5.847106612	down	[M]	Cell wall/membrane/envelope biogenesis	Biological Process: regulation of cell growth (GO:0001558);; Molecular Function: protein serine/threonine kinase activity (GO:0004674);; Molecular Function: ATP binding (GO:0005524);; Cellular Component: plasma membrane (GO:0005886);; Biological Process: hormone-mediated signaling pathway (GO:0009755);; Biological Process: heat acclimation (GO:0010286);; Cellular Component: integral component of …	K20718|2.8e-305|ats:109779221|K20718 LRR receptor-like serine/threonine-protein kinase ERECTA [EC:2.7.11.1] | (RefSeq) LOC109779221; LRR receptor-like serine/threonine-protein kinase ERECTA isoform X1	MAPK signaling pathway - plant (ko04016)	--	--	Protein kinase domain	LRR receptor-like serine/threonine-protein kinase ER1 OS=Oryza sativa subsp. japonica OX=39947 GN=ER1 PE=1 SV=1	T	Signal transduction mechanisms	receptor-like serine/threonine protein kinase 2 [Triticum aestivum]
TraesCS6B03G0631300	95	131	100	3	0	0	1.074996	1.425739	1.170332	0.037612	0	0	2.81E-09	-5.840213882	down	--	--	Molecular Function: molecular_function (GO:0003674);; Molecular Function: catalytic activity (GO:0003824);; Molecular Function: phosphopantothenate--cysteine ligase activity (GO:0004632);; Biological Process: nucleobase-containing compound metabolic process (GO:0006139);; Biological Process: purine nucleotide metabolic process (GO:0006163);; Biological Process: purine nucleotide biosynthetic proc…	K01922|1.3e-161|ats:109761447|K01922 phosphopantothenate---cysteine ligase (ATP) [EC:6.3.2.51] | (RefSeq) LOC109761447; phosphopantothenate--cysteine ligase 1-like	Pantothenate and CoA biosynthesis (ko00770)	[R]	General function prediction only	DNA / pantothenate metabolism flavoprotein	Phosphopantothenate--cysteine ligase 1 OS=Oryza sativa subsp. japonica OX=39947 GN=Os02g0575200 PE=2 SV=1	H	Coenzyme transport and metabolism	phosphopantothenate--cysteine ligase 1-like [Aegilops tauschii subsp. tauschii]
TraesCS6A03G0104900	652	711	587	7	5	6	3.944916	4.150957	3.666754	0.041527	0.035356	0.036281	5.35E-50	-5.838462358	down	--	--	--	--	--	--	--	Remorin, C-terminal region	--	S	Function unknown	uncharacterized protein LOC109767349 [Aegilops tauschii subsp. tauschii]
TraesCS2B03G0581600	162	191	182	0	0	5	1.694732	1.98956	2.004903	0	0	0.051297	2.51E-14	-5.829097145	down	--	--	--	K07517|2.1e-08|atr:18427060|K07517 Delta3-Delta2-enoyl-CoA isomerase [EC:5.3.3.8] | (RefSeq) uncharacterized protein LOC18427060	Fatty acid degradation (ko00071)	--	--	Myb/SANT-like DNA-binding domain	--	S	Function unknown	unnamed protein product [Triticum turgidum subsp. durum]
TraesCS4B03G0981000	2387	2183	1934	16	9	36	15.402965	13.589074	12.89692	0.113947	0.061044	0.255481	2.09E-33	-5.827383507	down	[G]	Carbohydrate transport and metabolism	Cellular Component: integral component of membrane (GO:0016021);; Molecular Function: transmembrane transporter activity (GO:0022857);;	K08202|7.1e-23|mus:103972445|K08202 MFS transporter, OCT family, solute carrier family 22 (organic cation transporter), member 4/5 | (RefSeq) organic cation/carnitine transporter 4	--	[R]	General function prediction only	Sugar (and other) transporter	Organic cation/carnitine transporter 7 OS=Arabidopsis thaliana OX=3702 GN=OCT7 PE=2 SV=1	S	Function unknown	unnamed protein product [Triticum turgidum subsp. durum]
TraesCS6B03G0954300	445	524	525	6	0	8	5.684933	6.46371	6.932993	0.087151	0	0.113038	2.58E-37	-5.824145079	down	--	--	Cellular Component: extracellular region (GO:0005576);; Cellular Component: cell wall (GO:0005618);; Biological Process: plant-type cell wall organization (GO:0009664);; Cellular Component: membrane (GO:0016020);;	K20628|2.6e-102|mdm:103431192|K20628 expansin | (RefSeq) expansin-A1-like	--	--	--	Expansin C-terminal domain	Expansin-A5 OS=Oryza sativa subsp. japonica OX=39947 GN=EXPA5 PE=2 SV=1	S	Function unknown	unnamed protein product [Triticum turgidum subsp. durum]
TraesCS4B03G0088900	3437	3886	3503	20	39	43	16.604689	18.107018	17.492435	0.105148	0.219591	0.225453	1.16E-245	-5.81132151	down	[G]	Carbohydrate transport and metabolism	Molecular Function: hydrolase activity, hydrolyzing O-glycosyl compounds (GO:0004553);; Biological Process: carbohydrate metabolic process (GO:0005975);; Cellular Component: integral component of membrane (GO:0016021);;	K05350|0.0e+00|ats:109741564|K05350 beta-glucosidase [EC:3.2.1.21] | (RefSeq) LOC109741564; beta-glucosidase 8-like	Cyanoamino acid metabolism (ko00460);; Starch and sucrose metabolism (ko00500);; Phenylpropanoid biosynthesis (ko00940)	[G]	Carbohydrate transport and metabolism	Glycosyl hydrolase family 1	Beta-glucosidase 8 OS=Oryza sativa subsp. japonica OX=39947 GN=BGLU8 PE=1 SV=1	G	Carbohydrate transport and metabolism	beta-glucosidase 8-like [Aegilops tauschii subsp. tauschii]
TraesCS2A03G1195300	3958	3622	4114	37	23	51	53.018303	46.791752	56.963524	0.555227	0.36162	0.748026	4.29E-235	-5.807468781	down	--	--	--	--	--	--	--	--	Glycine-rich cell wall structural protein OS=Hordeum vulgare OX=4513 GN=GRP PE=2 SV=1	--	--	unnamed protein product [Triticum aestivum]
TraesCS2D03G0052600	650	703	642	8	2	9	3.883462	4.051134	3.963841	0.054104	0.011045	0.056592	5.55E-51	-5.797157864	down	[J]	Translation, ribosomal structure and biogenesis	Molecular Function: molecular_function (GO:0003674);; Molecular Function: catalytic activity (GO:0003824);; Molecular Function: hydrolase activity (GO:0016787);; Molecular Function: hydrolase activity, acting on carbon-nitrogen (but not peptide) bonds (GO:0016810);; Molecular Function: hydrolase activity, acting on carbon-nitrogen (but not peptide) bonds, in linear amides (GO:0016811);;	K01426|2.5e-284|ats:109752483|K01426 amidase [EC:3.5.1.4] | (RefSeq) LOC109752483; putative amidase C869.01	Arginine and proline metabolism (ko00330);; Phenylalanine metabolism (ko00360);; Tryptophan metabolism (ko00380)	[J]	Translation, ribosomal structure and biogenesis	Amidase	Probable amidase At4g34880 OS=Arabidopsis thaliana OX=3702 GN=At4g34880 PE=2 SV=1	J	Translation, ribosomal structure and biogenesis	putative amidase C869.01 [Aegilops tauschii subsp. tauschii]
TraesCS3A03G0204900	196	198	223	0	0	6	0.984191	0.958634	1.15544	0	0	0.031911	5.51E-06	-5.792557033	down	--	--	--	--	--	--	--	Neprosin	--	S	Function unknown	unnamed protein product [Triticum turgidum subsp. durum]
TraesCS2D03G0313900	3087	3049	2342	40	17	24	15.511865	14.796496	12.162541	0.226401	0.098289	0.132965	2.19E-179	-5.787078548	down	--	--	Molecular Function: actin binding (GO:0003779);; Biological Process: actin filament organization (GO:0007015);; Biological Process: regulation of stomatal movement (GO:0010119);;	--	--	--	--	Coiled-coil regions of plant-specific actin-binding protein	Stomatal closure-related actin-binding protein 1 OS=Arabidopsis thaliana OX=3702 GN=SCAB1 PE=1 SV=1	S	Function unknown	stomatal closure-related actin-binding protein 1-like isoform X2 [Aegilops tauschii subsp. tauschii]
TraesCS7D03G1243100	716	736	734	11	8	2	1.74155	1.726903	1.844145	0.028185	0.021433	0.004748	4.25E-55	-5.783566571	down	--	--	Biological Process: defense response (GO:0006952);; Molecular Function: ADP binding (GO:0043531);;	K13457|4.8e-50|sita:101782884|K13457 disease resistance protein RPM1 | (RefSeq) disease resistance protein RPM1	Plant-pathogen interaction (ko04626)	[T]	Signal transduction mechanisms	NB-ARC domain	Disease resistance protein RGA4 OS=Oryza sativa subsp. japonica OX=39947 GN=RGA4 PE=2 SV=1	T	Signal transduction mechanisms	unnamed protein product [Triticum turgidum subsp. durum]
TraesCS5B03G0798900	140	176	99	4	0	0	1.166734	1.413648	0.850029	0.035717	0	0	2.82E-11	-5.766365371	down	--	--	--	K03283|7.3e-46|cann:107854185|K03283 heat shock 70kDa protein 1/2/6/8 | (RefSeq) heat shock cognate 70 kDa protein 2-like	Spliceosome (ko03040);; Protein processing in endoplasmic reticulum (ko04141);; Endocytosis (ko04144)	--	--	Lecithin retinol acyltransferase	Protein LEAD-SENSITIVE 1 OS=Arabidopsis thaliana OX=3702 GN=PSE1 PE=2 SV=1	S	Function unknown	uncharacterized protein LOC109748531 [Aegilops tauschii subsp. tauschii]
TraesCS4A03G0054500	1289	1588	1344	7	18	16	1.90626	2.264515	2.053608	0.011445	0.030844	0.025705	3.72E-102	-5.765423397	down	--	--	Molecular Function: actin binding (GO:0003779);;	--	--	--	--	KIP1-like protein	Protein NETWORKED 1D OS=Arabidopsis thaliana OX=3702 GN=NET1D PE=3 SV=1	S	Function unknown	unnamed protein product [Triticum turgidum subsp. durum]
TraesCS3B03G0787300	386	433	410	4	0	8	2.483272	2.688894	2.723576	0.028603	0	0.055966	1.18E-31	-5.76383046	down	[IR]	Lipid transport and metabolism;; General function prediction only	Molecular Function: hydrolase activity, acting on ester bonds (GO:0016788);;	K00679|3.3e-49|cic:CICLE_v10027727mg|K00679 phospholipid:diacylglycerol acyltransferase [EC:2.3.1.158] | (RefSeq) hypothetical protein	Glycerolipid metabolism (ko00561)	--	--	GDSL-like Lipase/Acylhydrolase	GDSL esterase/lipase At5g45670 OS=Arabidopsis thaliana OX=3702 GN=At5g45670 PE=2 SV=1	L	Replication, recombination and repair	GDSL esterase/lipase At5g45670-like [Aegilops tauschii subsp. tauschii]
TraesCS1B03G0622300	183	198	223	0	0	6	1.158317	1.208835	1.460498	0	0	0.042285	7.21E-06	-5.762217666	down	--	--	Cellular Component: cellular_component (GO:0005575);; Cellular Component: obsolete cell (GO:0005623);; Cellular Component: plasma membrane (GO:0005886);; Cellular Component: membrane (GO:0016020);; Cellular Component: obsolete cell part (GO:0044464);; Cellular Component: cell periphery (GO:0071944);;	K19996|1.2e-98|atr:18449038|K19996 phosphatidylinositol transfer protein SFH5 | (RefSeq) patellin-3	--	[I]	Lipid transport and metabolism	CRAL/TRIO domain	Patellin-6 OS=Arabidopsis thaliana OX=3702 GN=PATL6 PE=2 SV=1	I	Lipid transport and metabolism	unnamed protein product [Triticum turgidum subsp. durum]
NewGene_68205	152	177	82	0	0	4	0.709913	0.832339	0.479972	0	0	0.012582	6.38E-11	-5.755542547	down	--	--	--	--	--	--	--	--	--	--	--	unnamed protein product [Triticum turgidum subsp. durum]
TraesCS2B03G1002700	457	536	440	9	5	0	3.387102	3.831256	3.367909	0.071326	0.043308	0	2.46E-36	-5.754145442	down	[E]	Amino acid transport and metabolism	Molecular Function: serine-type carboxypeptidase activity (GO:0004185);;	K16297|5.7e-270|ats:109764343|K16297 serine carboxypeptidase-like clade II [EC:3.4.16.-] | (RefSeq) LOC109764343; serine carboxypeptidase-like 35 isoform X1	--	[OE]	Posttranslational modification, protein turnover, chaperones;; Amino acid transport and metabolism	Serine carboxypeptidase	Serine carboxypeptidase-like 35 OS=Arabidopsis thaliana OX=3702 GN=SCPL35 PE=2 SV=1	O	Posttranslational modification, protein turnover, chaperones	unnamed protein product [Triticum turgidum subsp. durum]
TraesCS5A03G0973100	655	786	612	20	0	0	2.891706	3.351148	2.792279	0.100241	0	0	0.007003229	-5.753696207	down	[I]	Lipid transport and metabolism	Molecular Function: catalytic activity (GO:0003824);;	K01897|0.0e+00|ats:109753022|K01897 long-chain acyl-CoA synthetase [EC:6.2.1.3] | (RefSeq) LOC109753022; long chain acyl-CoA synthetase 2	Fatty acid biosynthesis (ko00061);; Fatty acid degradation (ko00071);; Fatty acid metabolism (ko01212);; Peroxisome (ko04146)	[I]	Lipid transport and metabolism	AMP-binding enzyme	Long chain acyl-CoA synthetase 2 OS=Arabidopsis thaliana OX=3702 GN=LACS2 PE=2 SV=1	I	Lipid transport and metabolism	unnamed protein product [Triticum turgidum subsp. durum]
NewGene_36885	768	828	724	4	12	7	2.112809	2.193854	2.054278	0.008842	0.0277	0.015322	1.46E-59	-5.735810066	down	--	--	--	--	--	[D]	Cell cycle control, cell division, chromosome partitioning	Helitron helicase-like domain at N-terminus	--	D	Cell cycle control, cell division, chromosome partitioning	PREDICTED: uncharacterized protein LOC102722064 isoform X8 [Oryza brachyantha]
NewGene_10152	5419	5975	5190	30	72	63	7.922067	8.494389	7.980781	0.043266	0.106732	0.088563	1.36E-63	-5.73052035	down	--	--	Molecular Function: nucleic acid binding (GO:0003676);; Molecular Function: zinc ion binding (GO:0008270);; Biological Process: DNA integration (GO:0015074);;	--	--	--	--	Zinc knuckle	--	K	Transcription	unnamed protein product [Triticum aestivum]
TraesCS2D03G0049800	138	129	131	4	0	0	0.933474	0.839105	0.913565	0.030762	0	0	2.88E-11	-5.719411129	down	[QV]	Secondary metabolites biosynthesis, transport and catabolism;; Defense mechanisms	Molecular Function: iron ion binding (GO:0005506);; Cellular Component: membrane (GO:0016020);; Molecular Function: oxidoreductase activity, acting on paired donors, with incorporation or reduction of molecular oxygen, NAD(P)H as one donor, and incorporation of one atom of oxygen (GO:0016709);; Molecular Function: heme binding (GO:0020037);;	K24184|3.2e-121|ats:109739096|K24184 cytochrome P450 family 89 subfamily A [EC:1.14.-.-] | (RefSeq) LOC109739096; cytochrome P450 89A2-like	--	[Q]	Secondary metabolites biosynthesis, transport and catabolism	Cytochrome P450	Cytochrome P450 89A2 OS=Arabidopsis thaliana OX=3702 GN=CYP89A2 PE=2 SV=2	Q	Secondary metabolites biosynthesis, transport and catabolism	unnamed protein product [Triticum turgidum subsp. durum]
TraesCS3D03G0385300	3701	3845	4279	33	57	29	47.721851	47.816788	57.01981	0.473631	0.852306	0.407642	1.07E-84	-5.716258156	down	--	--	--	--	--	--	--	Male Flower Specific protein 18	MFS18 protein OS=Zea mays OX=4577 GN=MFS18 PE=2 SV=1	--	--	MFS18 protein-like [Aegilops tauschii subsp. tauschii]
TraesCS6B03G0387600	289	387	319	4	6	0	3.137023	4.048694	3.580034	0.040499	0.076092	0	6.49E-26	-5.712603456	down	--	--	Molecular Function: DNA binding (GO:0003677);; Molecular Function: DNA-binding transcription factor activity (GO:0003700);; Cellular Component: nucleus (GO:0005634);;	K09285|9.3e-99|ats:109751022|K09285 AP2-like factor, ANT lineage | (RefSeq) LOC109751022; AP2-like ethylene-responsive transcription factor At1g16060	--	--	--	AP2 domain	AP2-like ethylene-responsive transcription factor At1g16060 OS=Arabidopsis thaliana OX=3702 GN=At1g16060 PE=2 SV=1	K	Transcription	AP2-like ethylene-responsive transcription factor At1g16060 [Aegilops tauschii subsp. tauschii]
TraesCS4D03G0650600	354	443	454	0	0	13	8.475868	10.249846	11.254902	0	0	0.33295	0.002791529	-5.704698505	down	--	--	--	--	--	--	--	--	--	S	Function unknown	uncharacterized protein LOC109773093 [Aegilops tauschii subsp. tauschii]
TraesCS2D03G0825100	798	779	784	5	15	4	5.222629	4.917034	5.306028	0.036346	0.11298	0.02769	3.59E-59	-5.701467401	down	[S]	Function unknown	Molecular Function: hydrolase activity, acting on ester bonds (GO:0016788);;	K00679|3.9e-50|cic:CICLE_v10027727mg|K00679 phospholipid:diacylglycerol acyltransferase [EC:2.3.1.158] | (RefSeq) hypothetical protein	Glycerolipid metabolism (ko00561)	--	--	GDSL-like Lipase/Acylhydrolase	GDSL esterase/lipase LTL1 OS=Arabidopsis thaliana OX=3702 GN=LTL1 PE=2 SV=1	I	Lipid transport and metabolism	GDSL esterase/lipase LTL1-like [Aegilops tauschii subsp. tauschii]
TraesCS2B03G0033900	114	108	166	0	0	4	0.396606	0.364437	0.597295	0	0	0.014946	8.82E-11	-5.700120744	down	[T]	Signal transduction mechanisms	Molecular Function: protein serine/threonine kinase activity (GO:0004674);; Molecular Function: ATP binding (GO:0005524);; Cellular Component: integral component of membrane (GO:0016021);;	K20181|4.2e-81|mtr:MTR_5g026090|K20181 vacuolar protein sorting-associated protein 18 | (RefSeq) vacuolar sorting-associated-like protein	--	--	--	Leucine rich repeat	Putative receptor-like protein kinase At3g47110 OS=Arabidopsis thaliana OX=3702 GN=At3g47110 PE=3 SV=1	T	Signal transduction mechanisms	unnamed protein product [Triticum turgidum subsp. durum]
TraesCS5D03G0500800	418	457	495	12	0	2	2.360896	2.48952	2.88757	0.072712	0	0.01107	1.58E-06	-5.698592106	down	--	--	--	K06630|1.2e-07|soe:110789589|K06630 14-3-3 protein epsilon | (RefSeq) uncharacterized protein LOC110789589	--	--	--	Transcription factor regulating root and shoot growth via Pin3	Protein Brevis radix-like 1 OS=Oryza sativa subsp. japonica OX=39947 GN=BRXL1 PE=2 SV=1	S	Function unknown	protein Brevis radix-like 1 [Aegilops tauschii subsp. tauschii]
TraesCS3B03G0997200	707	682	603	2	18	0	4.304255	4.000503	3.792591	0.01385	0.128599	0	5.74E-05	-5.693887411	down	--	--	Biological Process: cutin biosynthetic process (GO:0010143);; Cellular Component: membrane (GO:0016020);; Cellular Component: integral component of membrane (GO:0016021);; Molecular Function: phosphatase activity (GO:0016791);; Molecular Function: glycerol-3-phosphate 2-O-acyltransferase activity (GO:0090447);;	K13508|1.9e-281|ats:109745940|K13508 glycerol-3-phosphate acyltransferase [EC:2.3.1.15 2.3.1.198] | (RefSeq) LOC109745940; glycerol-3-phosphate 2-O-acyltransferase 6-like	Glycerolipid metabolism (ko00561);; Glycerophospholipid metabolism (ko00564)	--	--	haloacid dehalogenase-like hydrolase	Glycerol-3-phosphate 2-O-acyltransferase 6 OS=Arabidopsis thaliana OX=3702 GN=GPAT6 PE=1 SV=1	I	Lipid transport and metabolism	glycerol-3-phosphate 2-O-acyltransferase 6-like [Aegilops tauschii subsp. tauschii]
TraesCS2B03G0993500	123	196	168	0	0	5	1.382332	2.121684	1.945722	0	0	0.057971	4.28E-13	-5.692026781	down	--	--	Molecular Function: metal ion binding (GO:0046872);;	K09377|4.5e-80|bdi:100840276|K09377 cysteine and glycine-rich protein | (RefSeq) LIM domain-containing protein PLIM2b	--	[TZ]	Signal transduction mechanisms;; Cytoskeleton	LIM domain	LIM domain-containing protein PLIM2b OS=Oryza sativa subsp. japonica OX=39947 GN=PLIM2B PE=1 SV=1	--	--	LIM domain-containing protein PLIM2c-like [Aegilops tauschii subsp. tauschii]
TraesCS2B03G0581100	170	155	160	0	2	3	0.942973	0.828604	0.917717	0	0.011402	0.015897	9.11E-14	-5.685150693	down	[G]	Carbohydrate transport and metabolism	Biological Process: polysaccharide catabolic process (GO:0000272);; Molecular Function: beta-amylase activity (GO:0016161);; Molecular Function: amylopectin maltohydrolase activity (GO:0102229);;	K01177|3.0e-303|ats:109744975|K01177 beta-amylase [EC:3.2.1.2] | (RefSeq) LOC109744975; beta-amylase	Starch and sucrose metabolism (ko00500)	--	--	Glycosyl hydrolase family 14	Beta-amylase Tri a 17 OS=Triticum aestivum OX=4565 GN=BMY1 PE=1 SV=1	G	Carbohydrate transport and metabolism	beta-amylase [Aegilops tauschii subsp. tauschii]
TraesCS5D03G1032700	1044	1091	1071	10	12	11	5.335123	5.379074	5.654963	0.057815	0.06844	0.060503	4.86E-83	-5.685107896	down	--	--	--	--	--	--	--	Neprosin	--	S	Function unknown	uncharacterized protein LOC109741448 [Aegilops tauschii subsp. tauschii]
NewGene_15389	300	221	252	8	0	0	1.330627	0.981759	1.18733	0.034169	0	0	0.000488883	-5.675625483	down	--	--	--	--	--	--	--	--	--	--	--	unnamed protein product [Triticum turgidum subsp. durum]
TraesCS7A03G1020600	213	257	207	7	0	0	0.953039	1.106746	0.955161	0.035262	0	0	0.000153741	-5.669713294	down	[O]	Posttranslational modification, protein turnover, chaperones	Molecular Function: serine-type endopeptidase activity (GO:0004252);;	K15333|3.5e-184|nsy:104224633|K15333 tRNA guanosine-2'-O-methyltransferase [EC:2.1.1.34] | (RefSeq) uncharacterized protein LOC104224633	--	--	--	Subtilase family	Subtilisin-like protease SBT2.6 OS=Arabidopsis thaliana OX=3702 GN=SBT2.6 PE=2 SV=1	O	Posttranslational modification, protein turnover, chaperones	Subtilisin-like protease [Triticum urartu]
TraesCS5B03G1204500	915	782	708	8	7	10	2.342672	1.930921	1.872989	0.023279	0.019251	0.026652	2.95E-61	-5.669331912	down	--	--	Molecular Function: ADP binding (GO:0043531);;	K15078|2.2e-56|tcc:18614561|K15078 structure-specific endonuclease subunit SLX1 [EC:3.6.1.-] | (RefSeq) putative disease resistance protein RGA3	--	[T]	Signal transduction mechanisms	NB-ARC domain	Putative disease resistance protein RGA4 OS=Solanum bulbocastanum OX=147425 GN=RGA4 PE=2 SV=1	T	Signal transduction mechanisms	unnamed protein product [Triticum turgidum subsp. durum]
TraesCS4A03G1116300	1601	1706	1523	0	13	38	5.716974	5.874155	5.619263	0	0.051212	0.147791	6.28E-05	-5.663400043	down	[M]	Cell wall/membrane/envelope biogenesis	Biological Process: sucrose metabolic process (GO:0005985);; Molecular Function: sucrose synthase activity (GO:0016157);;	K00695|0.0e+00|ats:109779202|K00695 sucrose synthase [EC:2.4.1.13] | (RefSeq) LOC109779202; sucrose synthase 1	Starch and sucrose metabolism (ko00500)	[M]	Cell wall/membrane/envelope biogenesis	Sucrose synthase	Sucrose synthase 1 OS=Oryza sativa subsp. japonica OX=39947 GN=SUS1 PE=1 SV=1	M	Cell wall/membrane/envelope biogenesis	unnamed protein product [Triticum turgidum subsp. durum]
TraesCS2B03G1239200	940	932	991	10	8	12	4.085692	3.90713	4.449789	0.048044	0.036962	0.05303	1.16E-73	-5.66199829	down	--	--	--	--	--	--	--	--	--	S	Function unknown	myosin-3-like [Aegilops tauschii subsp. tauschii]
TraesCS1D03G0150200	253	260	253	4	4	0	1.752966	1.739578	1.817191	0.028982	0.028192	0	6.11E-21	-5.661411228	down	--	--	--	--	--	--	--	--	--	S	Function unknown	serine/arginine repetitive matrix protein 1-like [Aegilops tauschii subsp. tauschii]
TraesCS1B03G0590300	153	136	93	0	0	4	0.743733	0.636973	0.46552	0	0	0.019489	1.04E-10	-5.657907505	down	[T]	Signal transduction mechanisms	Molecular Function: protein kinase activity (GO:0004672);; Molecular Function: ATP binding (GO:0005524);;	K00924|3.2e-201|cit:102607099|K00924 kinase [EC:2.7.1.-] | (RefSeq) CDPK-related kinase 5	--	[T]	Signal transduction mechanisms	Protein kinase domain	CDPK-related kinase 3 OS=Arabidopsis thaliana OX=3702 GN=CRK3 PE=1 SV=1	T	Signal transduction mechanisms	CDPK-related kinase 3-like [Aegilops tauschii subsp. tauschii]
TraesCS2A03G1078900	373	284	274	0	0	10	1.327787	0.953496	1.005764	0	0	0.035858	0.001280288	-5.652557201	down	[DZ]	Cell cycle control, cell division, chromosome partitioning;; Cytoskeleton	Molecular Function: metal ion binding (GO:0046872);;	K10615|1.6e-32|mis:MICPUN_60437|K10615 E3 ubiquitin-protein ligase HERC4 [EC:2.3.2.26] | (RefSeq) E3 ubiquitin-protein ligase	Ubiquitin mediated proteolysis (ko04120)	--	--	Regulator of chromosome condensation (RCC1) repeat	PH, RCC1 and FYVE domains-containing protein 1 OS=Arabidopsis thaliana OX=3702 GN=PRAF1 PE=1 SV=1	--	--	unnamed protein product [Triticum turgidum subsp. durum]
TraesCS6D03G0796800	466	529	521	0	8	8	1.381038	1.511151	1.595881	0	0.026808	0.024187	6.91E-39	-5.649836689	down	[P]	Inorganic ion transport and metabolism	Molecular Function: ATP binding (GO:0005524);; Cellular Component: plasma membrane (GO:0005886);; Molecular Function: proton-exporting ATPase activity, phosphorylative mechanism (GO:0008553);; Cellular Component: integral component of membrane (GO:0016021);; Biological Process: proton export across plasma membrane (GO:0120029);;	K01535|0.0e+00|ats:109779499|K01535 H+-transporting ATPase [EC:7.1.2.1] | (RefSeq) LOC109779499; ATPase 2, plasma membrane-type-like	Oxidative phosphorylation (ko00190)	[P]	Inorganic ion transport and metabolism	E1-E2 ATPase	ATPase 6, plasma membrane-type OS=Arabidopsis thaliana OX=3702 GN=AHA6 PE=2 SV=1	P	Inorganic ion transport and metabolism	ATPase 2, plasma membrane-type-like [Aegilops tauschii subsp. tauschii]
TraesCS1D03G0644500	357	299	384	2	7	2	12.34174	9.96385	13.735345	0.067718	0.267304	0.068069	3.89E-27	-5.649724621	down	--	--	--	--	--	--	--	--	--	--	--	uncharacterized protein LOC109760732 [Aegilops tauschii subsp. tauschii]
TraesCS5B03G0519900	312	305	417	6	2	3	2.655991	2.500368	3.667732	0.054797	0.018338	0.026316	8.88E-27	-5.64615872	down	[G]	Carbohydrate transport and metabolism	Biological Process: biosynthetic process (GO:0009058);; Molecular Function: strictosidine synthase activity (GO:0016844);;	K01757|1.1e-49|crb:17895532|K01757 strictosidine synthase [EC:4.3.3.2] | (RefSeq) protein STRICTOSIDINE SYNTHASE-LIKE 11	Indole alkaloid biosynthesis (ko00901)	[R]	General function prediction only	Strictosidine synthase	Protein STRICTOSIDINE SYNTHASE-LIKE 10 OS=Arabidopsis thaliana OX=3702 GN=SSL10 PE=2 SV=1	J	Translation, ribosomal structure and biogenesis	unnamed protein product [Triticum turgidum subsp. durum]
TraesCS4B03G0088800	16817	17572	15671	150	148	234	89.988495	90.683884	86.664017	0.907124	0.926902	1.386477	2.51E-208	-5.640910762	down	[G]	Carbohydrate transport and metabolism	Molecular Function: hydrolase activity, hydrolyzing O-glycosyl compounds (GO:0004553);; Biological Process: carbohydrate metabolic process (GO:0005975);;	K05350|1.2e-294|ats:109741565|K05350 beta-glucosidase [EC:3.2.1.21] | (RefSeq) LOC109741565; beta-glucosidase 7	Cyanoamino acid metabolism (ko00460);; Starch and sucrose metabolism (ko00500);; Phenylpropanoid biosynthesis (ko00940)	[G]	Carbohydrate transport and metabolism	Glycosyl hydrolase family 1	Beta-glucosidase 7 OS=Oryza sativa subsp. japonica OX=39947 GN=BGLU7 PE=1 SV=1	G	Carbohydrate transport and metabolism	beta-glucosidase 7 [Aegilops tauschii subsp. tauschii]
TraesCS5A03G0008600	448	572	481	0	6	10	1.726589	2.115366	1.908332	0	0.025811	0.03603	7.86E-13	-5.637789099	down	[P]	Inorganic ion transport and metabolism	Molecular Function: ATP binding (GO:0005524);; Cellular Component: plasma membrane (GO:0005886);; Molecular Function: proton-exporting ATPase activity, phosphorylative mechanism (GO:0008553);; Cellular Component: integral component of membrane (GO:0016021);; Biological Process: proton export across plasma membrane (GO:0120029);;	K01535|0.0e+00|ats:109746223|K01535 H+-transporting ATPase [EC:7.1.2.1] | (RefSeq) LOC109746223; plasma membrane ATPase 1	Oxidative phosphorylation (ko00190)	[P]	Inorganic ion transport and metabolism	E1-E2 ATPase	Plasma membrane ATPase 1 OS=Solanum lycopersicum OX=4081 GN=LHA1 PE=2 SV=1	P	Inorganic ion transport and metabolism	unnamed protein product [Triticum turgidum subsp. durum]
TraesCS5A03G0678300	708	794	736	12	0	12	4.367561	4.720757	4.688145	0.077294	0	0.081969	2.25E-08	-5.636908999	down	--	--	Biological Process: fucose metabolic process (GO:0006004);; Cellular Component: integral component of membrane (GO:0016021);; Molecular Function: transferase activity, transferring glycosyl groups (GO:0016757);;	K23280|2.7e-15|tcc:18610169|K23280 rhamnogalacturonan I rhamnosyltransferase [EC:2.4.1.351] | (RefSeq) uncharacterized protein At1g04910	--	--	--	GDP-fucose protein O-fucosyltransferase	Protein MANNAN SYNTHESIS-RELATED 1 OS=Arabidopsis thaliana OX=3702 GN=MSR1 PE=2 SV=1	G	Carbohydrate transport and metabolism	unnamed protein product [Triticum turgidum subsp. durum]
NewGene_115845	101	157	118	4	0	0	0.519199	0.74769	0.610231	0.018447	0	0	1.23E-10	-5.630497594	down	[DZ]	Cell cycle control, cell division, chromosome partitioning;; Cytoskeleton	--	K10615|1.68e-20|mis:MICPUN_60437|K10615 E3 ubiquitin-protein ligase HERC4 [EC:2.3.2.26] | (RefSeq) E3 ubiquitin-protein ligase	Ubiquitin mediated proteolysis (ko04120)	[S]	Function unknown	Regulator of chromosome condensation (RCC1) repeat	Ultraviolet-B receptor UVR8 OS=Arabidopsis thaliana OX=3702 GN=UVR8 PE=1 SV=1	--	--	unnamed protein product [Triticum turgidum subsp. durum]
TraesCS1A03G0579100	657	584	628	8	10	2	4.207305	3.606085	4.154606	0.056989	0.07502	0.007105	4.86E-48	-5.628737666	down	--	--	Cellular Component: nucleus (GO:0005634);; Biological Process: regulation of transcription, DNA-templated (GO:0006355);; Molecular Function: zinc ion binding (GO:0008270);; Molecular Function: sequence-specific DNA binding (GO:0043565);;	K21630|1.9e-25|cmax:111478040|K21630 GATA-type zinc finger protein 1 | (RefSeq) GATA transcription factor 6-like	--	[K]	Transcription	GATA zinc finger	GATA transcription factor 4 OS=Arabidopsis thaliana OX=3702 GN=GATA4 PE=2 SV=1	K	Transcription	unnamed protein product [Triticum turgidum subsp. durum]
TraesCS6A03G0332300	361	394	372	10	2	0	3.506248	3.6882	3.734931	0.109177	0.020544	0	5.48E-08	-5.628680037	down	--	--	Cellular Component: cellular_component (GO:0005575);; Cellular Component: intracellular (GO:0005622);; Cellular Component: obsolete cell (GO:0005623);; Cellular Component: nucleus (GO:0005634);; Biological Process: nucleobase-containing compound metabolic process (GO:0006139);; Biological Process: transcription, DNA-templated (GO:0006351);; Biological Process: cellular aromatic compound metabolic…	K13413|4.3e-51|sbi:110435403|K13413 mitogen-activated protein kinase kinase 4/5 [EC:2.7.12.2] | (RefSeq) mitogen-activated protein kinase kinase 5-like	MAPK signaling pathway - plant (ko04016);; Plant hormone signal transduction (ko04075);; Plant-pathogen interaction (ko04626)	--	--	Protein of unknown function (DUF640)	Protein G1-like2 OS=Oryza sativa subsp. indica OX=39946 GN=OsI_24078 PE=3 SV=1	K	Transcription	ALOG domain transcriptional regulator family protein 7-6A [Triticum turgidum]
TraesCS1A03G0162500	244	329	277	0	9	0	1.308202	1.703704	1.537566	0	0.050514	0	0.001118444	-5.615731087	down	--	--	Molecular Function: nutrient reservoir activity (GO:0045735);;	--	--	--	--	Cupin	12S seed storage globulin 1 OS=Avena sativa OX=4498 PE=2 SV=1	O	Posttranslational modification, protein turnover, chaperones	unnamed protein product [Triticum turgidum subsp. durum]
TraesCS5D03G0740800	497	588	482	13	0	4	2.790888	3.172105	2.791205	0.078505	0	0.0222	1.13E-07	-5.608061229	down	[Q]	Secondary metabolites biosynthesis, transport and catabolism	Molecular Function: diacylglycerol O-acyltransferase activity (GO:0004144);; Cellular Component: integral component of membrane (GO:0016021);; Biological Process: glycerolipid biosynthetic process (GO:0045017);;	K15406|2.9e-75|brp:103849660|K15406 wax-ester synthase / diacylglycerol O-acyltransferase [EC:2.3.1.75 2.3.1.20] | (RefSeq) O-acyltransferase WSD1-like	Cutin, suberine and wax biosynthesis (ko00073)	--	--	WS/DGAT C-terminal domain	O-acyltransferase WSD1 OS=Arabidopsis thaliana OX=3702 GN=WSD1 PE=2 SV=1	S	Function unknown	O-acyltransferase WSD1-like [Aegilops tauschii subsp. tauschii]
TraesCS7B03G0947600	5804	5431	6427	67	80	47	37.843735	34.149723	43.303177	0.494772	0.605357	0.336489	4.61E-105	-5.591908879	down	--	--	--	--	--	--	--	Protein of unknown function (DUF642)	--	S	Function unknown	unnamed protein product [Triticum turgidum subsp. durum]
TraesCS6D03G0843500	1522	1844	1442	12	12	29	6.441007	7.529516	6.308403	0.05542	0.058269	0.133781	2.70E-114	-5.583237684	down	[R]	General function prediction only	Molecular Function: ADP binding (GO:0043531);;	K15078|4.8e-99|tcc:18614561|K15078 structure-specific endonuclease subunit SLX1 [EC:3.6.1.-] | (RefSeq) putative disease resistance protein RGA3	--	[T]	Signal transduction mechanisms	NB-ARC domain	Putative disease resistance protein RGA1 OS=Solanum bulbocastanum OX=147425 GN=RGA1 PE=2 SV=2	T	Signal transduction mechanisms	putative disease resistance protein RGA1 [Aegilops tauschii subsp. tauschii]
TraesCS7D03G0091100	176	149	212	4	0	2	1.51863	1.242088	1.890323	0.03776	0	0.016198	6.30E-15	-5.576839421	down	--	--	Molecular Function: sulfotransferase activity (GO:0008146);;	K22312|2.1e-199|ats:109772090|K22312 hydroxyjasmonate sulfotransferase [EC:2.8.2.39] | (RefSeq) LOC109772090; cytosolic sulfotransferase 5-like	--	[R]	General function prediction only	Sulfotransferase domain	Cytosolic sulfotransferase 5 OS=Arabidopsis thaliana OX=3702 GN=SOT5 PE=1 SV=1	S	Function unknown	cytosolic sulfotransferase 5-like [Aegilops tauschii subsp. tauschii]
TraesCS2D03G0487500	129	114	117	4	0	0	0.62131	0.532652	0.583358	0.020003	0	0	1.74E-10	-5.574660633	down	--	--	Cellular Component: cytoplasm (GO:0005737);;	K21437|0.0e+00|ats:109759955|K21437 ankyrin repeat domain-containing protein 13 | (RefSeq) LOC109759955; ankyrin repeat domain-containing protein 13C-like	--	[R]	General function prediction only	GPCR-chaperone	--	S	Function unknown	ankyrin repeat domain-containing protein 13C-like [Aegilops tauschii subsp. tauschii]
TraesCS4A03G0633100	1037	1124	1143	16	10	11	6.657434	6.959356	7.582046	0.1115	0.071883	0.076489	3.56E-85	-5.564573558	down	[H]	Coenzyme transport and metabolism	Molecular Function: O-methyltransferase activity (GO:0008171);; Biological Process: methylation (GO:0032259);; Molecular Function: protein dimerization activity (GO:0046983);;	K16040|1.5e-123|obr:102711544|K16040 trans-resveratrol di-O-methyltransferase [EC:2.1.1.240] | (RefSeq) probable O-methyltransferase 2	Stilbenoid, diarylheptanoid and gingerol biosynthesis (ko00945)	[R]	General function prediction only	O-methyltransferase domain	Flavonoid O-methyltransferase-like protein Os11g0303600 OS=Oryza sativa subsp. japonica OX=39947 GN=Os11g0303600 PE=2 SV=1	S	Function unknown	unnamed protein product [Triticum turgidum subsp. durum]
TraesCS2B03G0115300	523	503	405	0	7	9	2.617494	2.426449	2.093164	0	0.039466	0.045053	7.58E-37	-5.562240277	down	[J]	Translation, ribosomal structure and biogenesis	Molecular Function: hydrolase activity (GO:0016787);;	K02433|1.5e-41|ini:109162065|K02433 aspartyl-tRNA(Asn)/glutamyl-tRNA(Gln) amidotransferase subunit A [EC:6.3.5.6 6.3.5.7] | (RefSeq) glutamyl-tRNA(Gln) amidotransferase subunit A, chloroplastic/mitochondrial	Aminoacyl-tRNA biosynthesis (ko00970)	[J]	Translation, ribosomal structure and biogenesis	Amidase	Fatty acid amide hydrolase OS=Oryza sativa subsp. indica OX=39946 GN=FAAH PE=3 SV=1	J	Translation, ribosomal structure and biogenesis	unnamed protein product [Triticum turgidum subsp. durum]
TraesCS3B03G0093500	330	317	247	3	5	2	1.659996	1.535493	1.281633	0.016182	0.027002	0.009749	1.71E-24	-5.558254	down	--	--	Molecular Function: ADP binding (GO:0043531);;	K13457|2.4e-83|sbi:8076342|K13457 disease resistance protein RPM1 | (RefSeq) putative disease resistance RPP13-like protein 3	Plant-pathogen interaction (ko04626)	[T]	Signal transduction mechanisms	NB-ARC domain	Disease resistance protein RGA5 OS=Oryza sativa subsp. japonica OX=39947 GN=RGA5 PE=2 SV=1	S	Function unknown	unnamed protein product [Triticum aestivum]
TraesCS2D03G1111000	194	254	167	0	0	7	1.448152	1.827898	1.21597	0	0	0.050795	0.000173004	-5.556095929	down	--	--	--	K24194|1.4e-120|bdi:100824289|K24194 boron transporter | (RefSeq) boron transporter 4	--	--	--	Ankyrin repeats (3 copies)	--	S	Function unknown	ankyrin-1-like [Aegilops tauschii subsp. tauschii]
TraesCS7B03G1203500	459	415	372	4	6	4	3.934823	3.427977	3.293364	0.038938	0.059756	0.034984	6.99E-34	-5.555683072	down	[T]	Signal transduction mechanisms	Molecular Function: protein serine/threonine kinase activity (GO:0004674);; Molecular Function: ATP binding (GO:0005524);;	K17302|7.5e-77|obr:102713030|K17302 coatomer subunit beta' | (RefSeq) probable serine/threonine-protein kinase nek2	--	--	--	Protein kinase domain	Cysteine-rich receptor-like protein kinase 25 OS=Arabidopsis thaliana OX=3702 GN=CRK25 PE=3 SV=1	T	Signal transduction mechanisms	receptor like protein kinase S.2-like [Aegilops tauschii subsp. tauschii]
TraesCS5D03G0346200	805	646	758	16	6	3	10.267653	7.950226	9.986877	0.229606	0.088707	0.028288	2.88E-53	-5.550638661	down	--	--	Cellular Component: cellular_component (GO:0005575);; Cellular Component: intracellular (GO:0005622);; Cellular Component: obsolete cell (GO:0005623);; Cellular Component: cytoplasm (GO:0005737);; Cellular Component: chloroplast (GO:0009507);; Cellular Component: plastid (GO:0009536);; Cellular Component: organelle (GO:0043226);; Cellular Component: membrane-bounded organelle (GO:0043227);; Cellu…	--	--	--	--	Stress responsive A/B Barrel Domain	Stress-response A/B barrel domain-containing protein At5g22580 OS=Arabidopsis thaliana OX=3702 GN=At5g22580 PE=1 SV=1	S	Function unknown	stress-response A/B barrel domain-containing protein At5g22580-like [Aegilops tauschii subsp. tauschii]
TraesCS4A03G0795300	295	267	335	0	10	0	2.858541	2.49907	3.356028	0	0.113958	0	0.002004593	-5.550271704	down	[S]	Function unknown	--	--	--	--	--	Carbohydrate esterase, sialic acid-specific acetylesterase	Probable carbohydrate esterase At4g34215 OS=Arabidopsis thaliana OX=3702 GN=At4g34215 PE=1 SV=2	S	Function unknown	probable carbohydrate esterase At4g34215 [Aegilops tauschii subsp. tauschii]
TraesCS4D03G0171200	877	846	886	0	8	22	3.976255	3.699592	4.149772	0	0.042182	0.107652	7.87E-06	-5.54271876	down	[E]	Amino acid transport and metabolism	Cellular Component: integral component of membrane (GO:0016021);; Molecular Function: transmembrane transporter activity (GO:0022857);;	K14638|1.8e-116|egu:105034795|K14638 solute carrier family 15 (peptide/histidine transporter), member 3/4 | (RefSeq) protein NRT1/ PTR FAMILY 4.5-like	--	[E]	Amino acid transport and metabolism	POT family	Protein NRT1/ PTR FAMILY 4.3 OS=Arabidopsis thaliana OX=3702 GN=NPF4.3 PE=2 SV=1	E	Amino acid transport and metabolism	protein NRT1/ PTR FAMILY 4.3-like [Aegilops tauschii subsp. tauschii]
TraesCS2A03G1037700	450	549	411	7	0	9	3.301451	3.88037	3.118309	0.057898	0	0.06841	2.13E-36	-5.541255506	down	--	--	Cellular Component: extracellular region (GO:0005576);; Cellular Component: cell wall (GO:0005618);; Molecular Function: hydrolase activity (GO:0016787);; Biological Process: cell wall organization (GO:0071555);;	K01280|6.8e-109|spen:107013676|K01280 tripeptidyl-peptidase II [EC:3.4.14.10] | (RefSeq) tripeptidyl-peptidase 2-like isoform X1	--	[M]	Cell wall/membrane/envelope biogenesis	Pectinacetylesterase	Pectin acetylesterase 7 OS=Arabidopsis thaliana OX=3702 GN=PAE7 PE=2 SV=1	M	Cell wall/membrane/envelope biogenesis	pectin acetylesterase 7-like [Aegilops tauschii subsp. tauschii]
TraesCS7B03G0349900	380	324	448	2	11	0	3.126311	2.570946	3.807576	0.017293	0.101105	0	2.28E-06	-5.540575531	down	--	--	--	--	--	--	--	SPARK	Uncharacterized GPI-anchored protein At4g28100 OS=Arabidopsis thaliana OX=3702 GN=At4g28100 PE=2 SV=1	S	Function unknown	uncharacterized GPI-anchored protein At4g28100-like [Aegilops tauschii subsp. tauschii]
TraesCS6D03G0774800	3190	3597	3223	51	35	28	10.381886	11.290692	10.842748	0.187671	0.130703	0.099705	1.68E-237	-5.536572618	down	--	--	Cellular Component: integral component of membrane (GO:0016021);;	K13466|4.9e-24|zju:107423984|K13466 EIX receptor 1/2 | (RefSeq) receptor-like protein EIX2	Plant-pathogen interaction (ko04626)	[R]	General function prediction only	Leucine rich repeat	Receptor-like protein 6 OS=Arabidopsis thaliana OX=3702 GN=RLP6 PE=3 SV=1	S	Function unknown	unnamed protein product [Triticum turgidum subsp. durum]
TraesCS2B03G0534000	122	111	115	2	0	2	3.90708	3.434305	3.813645	0.062722	0	0.043543	1.66E-10	-5.529195829	down	--	--	Biological Process: response to auxin (GO:0009733);;	K14488|9.0e-06|cpep:111792541|K14488 SAUR family protein | (RefSeq) auxin-induced protein 15A-like	Plant hormone signal transduction (ko04075)	--	--	Auxin responsive protein	--	S	Function unknown	hypothetical protein TRIUR3_20652 [Triticum urartu]
TraesCS5B03G0620300	656	575	627	3	18	0	4.560961	3.85406	4.501534	0.018982	0.142467	0	3.43E-05	-5.529162338	down	[G]	Carbohydrate transport and metabolism	Molecular Function: alpha-amylase activity (GO:0004556);; Molecular Function: calcium ion binding (GO:0005509);; Biological Process: carbohydrate metabolic process (GO:0005975);; Molecular Function: alpha-amylase activity (releasing maltohexaose) (GO:0103025);;	K01176|2.7e-260|ats:109763224|K01176 alpha-amylase [EC:3.2.1.1] | (RefSeq) LOC109763224; alpha-amylase isozyme 3A	Starch and sucrose metabolism (ko00500)	[G]	Carbohydrate transport and metabolism	Alpha-amylase C-terminal beta-sheet domain	Alpha-amylase isozyme 3A OS=Oryza sativa subsp. japonica OX=39947 GN=AMY1.2 PE=2 SV=2	G	Carbohydrate transport and metabolism	alpha-amylase 4 [Triticum aestivum]
TraesCS6D03G0916500	201	202	206	4	3	0	0.981894	0.955946	1.041564	0.018858	0.011525	0	2.91E-17	-5.524315657	down	--	--	Cellular Component: integral component of membrane (GO:0016021);;	--	--	--	--	Domain of unknown function (DUF4220)	--	S	Function unknown	hypothetical protein D1007_46796 [Hordeum vulgare]
TraesCS7B03G0164200	149	112	88	0	4	0	2.358618	1.714571	1.435112	0	0.062947	0	5.16E-10	-5.5192955	down	--	--	--	--	--	--	--	--	--	--	--	unnamed protein product [Triticum turgidum subsp. durum]
TraesCS2D03G0421500	92	109	142	4	0	0	2.933423	3.383375	4.710757	0.132766	0	0	6.26E-10	-5.511926357	down	--	--	Biological Process: response to auxin (GO:0009733);;	K14488|3.0e-09|sita:101776644|K14488 SAUR family protein | (RefSeq) auxin-responsive protein SAUR50	Plant hormone signal transduction (ko04075)	--	--	Auxin responsive protein	--	S	Function unknown	auxin-responsive protein SAUR36-like [Aegilops tauschii subsp. tauschii]
TraesCS4B03G0003600	239	224	213	0	0	8	1.258366	1.138875	1.159896	0	0	0.046679	0.000498046	-5.510577022	down	--	--	--	--	--	--	--	Domain of unknown function (DUF966)	Protein UPSTREAM OF FLC OS=Arabidopsis thaliana OX=3702 GN=UFC PE=2 SV=1	S	Function unknown	serine/arginine repetitive matrix protein 1-like [Aegilops tauschii subsp. tauschii]
TraesCS2B03G1501600	2714	2711	2535	30	18	45	11.534299	11.108863	11.1333	0.140969	0.087907	0.209517	2.74E-191	-5.503132005	down	[G]	Carbohydrate transport and metabolism	Molecular Function: hydrolase activity, hydrolyzing O-glycosyl compounds (GO:0004553);; Biological Process: carbohydrate metabolic process (GO:0005975);;	K01188|0.0e+00|ats:109763347|K01188 beta-glucosidase [EC:3.2.1.21] | (RefSeq) LOC109763347; 4-hydroxy-7-methoxy-3-oxo-3,4-dihydro-2H-1, 4-benzoxazin-2-yl glucoside beta-D-glucosidase 1c, chloroplastic	Cyanoamino acid metabolism (ko00460);; Starch and sucrose metabolism (ko00500);; Phenylpropanoid biosynthesis (ko00940)	[G]	Carbohydrate transport and metabolism	Glycosyl hydrolase family 1	4-hydroxy-7-methoxy-3-oxo-3,4-dihydro-2H-1,4-benzoxazin-2-yl glucoside beta-D-glucosidase 1a, chloroplastic OS=Triticum aestivum OX=4565 GN=GLU1A PE=1 SV=1	G	Carbohydrate transport and metabolism	RecName: Full=4-hydroxy-7-methoxy-3-oxo-3,4-dihydro-2H-1,4-benzoxazin-2-yl glucoside beta-D-glucosidase 1a, chloroplastic; AltName: Full=Beta-glucosidase 1a; Short=TaGlu1a; Flags: Precursor [Triticum aestivum]
TraesCS2B03G0190700	1210	1195	1063	9	28	3	4.581159	4.36521	4.161869	0.034455	0.121352	0.010497	4.31E-12	-5.501983201	down	--	--	Biological Process: defense response (GO:0006952);; Molecular Function: ADP binding (GO:0043531);;	K13457|2.1e-191|ats:109777892|K13457 disease resistance protein RPM1 | (RefSeq) LOC109777892; disease resistance protein RPP13-like	Plant-pathogen interaction (ko04626)	[T]	Signal transduction mechanisms	NB-ARC domain	Disease resistance protein RGA5 OS=Oryza sativa subsp. japonica OX=39947 GN=RGA5 PE=2 SV=1	T	Signal transduction mechanisms	unnamed protein product [Triticum turgidum subsp. durum]
TraesCS7B03G1289400	4294	4695	3903	42	52	57	7.288334	7.685554	6.845267	0.079382	0.103125	0.106066	0	-5.495151469	down	--	--	Cellular Component: 1,3-beta-D-glucan synthase complex (GO:0000148);; Molecular Function: 1,3-beta-D-glucan synthase activity (GO:0003843);; Biological Process: (1->3)-beta-D-glucan biosynthetic process (GO:0006075);; Cellular Component: integral component of membrane (GO:0016021);;	K11000|0.0e+00|ats:109749920|K11000 callose synthase [EC:2.4.1.-] | (RefSeq) LOC109749920; callose synthase 3-like	--	[M]	Cell wall/membrane/envelope biogenesis	1,3-beta-glucan synthase component	Callose synthase 3 OS=Arabidopsis thaliana OX=3702 GN=CALS3 PE=3 SV=3	M	Cell wall/membrane/envelope biogenesis	unnamed protein product [Triticum turgidum subsp. durum]
TraesCS5B03G0104300	170	207	144	0	6	0	0.461158	0.541141	0.4017	0	0.017799	0	5.71E-05	-5.494885211	down	--	--	Molecular Function: DNA binding (GO:0003677);; Cellular Component: nucleus (GO:0005634);; Biological Process: regulation of transcription, DNA-templated (GO:0006355);; Biological Process: auxin-activated signaling pathway (GO:0009734);;	K14486|2.3e-168|cpep:111799166|K14486 auxin response factor | (RefSeq) auxin response factor 19-like isoform X1	Plant hormone signal transduction (ko04075)	--	--	Auxin response factor	Auxin response factor 25 OS=Oryza sativa subsp. japonica OX=39947 GN=ARF25 PE=2 SV=1	K	Transcription	unnamed protein product [Triticum turgidum subsp. durum]
TraesCS1B03G0770700	88	156	99	2	2	0	1.86606	3.193549	2.181492	0.032513	0.036923	0	4.37E-10	-5.491647124	down	--	--	Cellular Component: integral component of membrane (GO:0016021);;	--	--	--	--	--	--	--	--	unnamed protein product [Triticum turgidum subsp. durum]
TraesCS1A03G0708900	479	561	475	6	0	12	2.569058	2.908739	2.637674	0.031382	0	0.071284	1.80E-09	-5.490472771	down	--	--	Molecular Function: Rho guanyl-nucleotide exchange factor activity (GO:0005089);;	--	--	--	--	PRONE (Plant-specific Rop nucleotide exchanger)	Rop guanine nucleotide exchange factor 7 OS=Arabidopsis thaliana OX=3702 GN=ROPGEF7 PE=1 SV=1	G	Carbohydrate transport and metabolism	unnamed protein product [Triticum turgidum subsp. durum]
TraesCS1A03G0070900	118	121	102	0	4	0	0.227995	0.226419	0.203415	0	0.007225	0	4.40E-10	-5.487950148	down	[E]	Amino acid transport and metabolism	Biological Process: oligopeptide transport (GO:0006857);; Cellular Component: integral component of membrane (GO:0016021);; Molecular Function: transmembrane transporter activity (GO:0022857);;	K14638|1.7e-124|ats:109786637|K14638 solute carrier family 15 (peptide/histidine transporter), member 3/4 | (RefSeq) LOC109786637; protein NRT1/ PTR FAMILY 8.1-like	--	[E]	Amino acid transport and metabolism	POT family	Protein NRT1/ PTR FAMILY 6.2 OS=Arabidopsis thaliana OX=3702 GN=NPF6.2 PE=1 SV=1	E	Amino acid transport and metabolism	unnamed protein product [Triticum turgidum subsp. durum]
TraesCS6A03G1046800	615	612	621	11	0	11	8.322775	7.985956	8.680218	0.155641	0	0.16085	9.24E-09	-5.487811975	down	--	--	Molecular Function: DNA binding (GO:0003677);; Molecular Function: chromatin binding (GO:0003682);;	--	--	--	--	SAWADEE domain	Protein SAWADEE HOMEODOMAIN HOMOLOG 2 OS=Arabidopsis thaliana OX=3702 GN=SHH2 PE=2 SV=1	K	Transcription	unnamed protein product [Triticum turgidum subsp. durum]
TraesCS2B03G1225500	262	306	201	4	5	0	1.466503	1.654531	1.162978	0.02341	0.032664	0	7.70E-21	-5.487286344	down	--	--	--	--	--	--	--	Remorin, C-terminal region	--	S	Function unknown	unnamed protein product [Triticum turgidum subsp. durum]
TraesCS5B03G0855300	262	381	299	2	9	0	5.05725	7.111115	5.964822	0.024057	0.188707	0	2.81E-08	-5.481061576	down	--	--	--	--	--	--	--	--	--	--	--	uncharacterized protein LOC109784823 [Aegilops tauschii subsp. tauschii]
TraesCS2B03G1444700	1061	1089	897	8	20	8	3.751291	3.715152	3.276659	0.031504	0.081973	0.027761	1.76E-77	-5.480181504	down	--	--	Molecular Function: DNA binding (GO:0003677);; Cellular Component: nucleus (GO:0005634);; Biological Process: regulation of transcription, DNA-templated (GO:0006355);; Biological Process: auxin-activated signaling pathway (GO:0009734);;	K14486|8.3e-165|ini:109187990|K14486 auxin response factor | (RefSeq) auxin response factor 19-like	Plant hormone signal transduction (ko04075)	--	--	Auxin response factor	Auxin response factor 12 OS=Oryza sativa subsp. indica OX=39946 GN=ARF12 PE=3 SV=1	K	Transcription	unnamed protein product [Triticum turgidum subsp. durum]
TraesCS7D03G0375600	4287	4641	3906	53	59	40	13.348103	14.010417	12.605919	0.190967	0.217175	0.132428	0	-5.47819893	down	[M]	Cell wall/membrane/envelope biogenesis	Molecular Function: protein serine/threonine kinase activity (GO:0004674);; Molecular Function: ATP binding (GO:0005524);; Cellular Component: integral component of membrane (GO:0016021);;	K20718|0.0e+00|ats:109779221|K20718 LRR receptor-like serine/threonine-protein kinase ERECTA [EC:2.7.11.1] | (RefSeq) LOC109779221; LRR receptor-like serine/threonine-protein kinase ERECTA isoform X1	MAPK signaling pathway - plant (ko04016)	--	--	Protein kinase domain	LRR receptor-like serine/threonine-protein kinase ER1 OS=Oryza sativa subsp. japonica OX=39947 GN=ER1 PE=1 SV=1	T	Signal transduction mechanisms	LRR receptor-like serine/threonine-protein kinase ERECTA isoform X2 [Aegilops tauschii subsp. tauschii]
TraesCS3A03G0933700	1167	1042	1023	7	5	27	10.041666	8.64502	9.100492	0.061213	0.042936	0.248709	7.63E-17	-5.470282706	down	[J]	Translation, ribosomal structure and biogenesis	Molecular Function: RNA binding (GO:0003723);; Molecular Function: ribonuclease T2 activity (GO:0033897);;	K01166|1.1e-161|ats:109736026|K01166 ribonuclease T2 [EC:4.6.1.19] | (RefSeq) LOC109736026; ribonuclease 2-like	--	[A]	RNA processing and modification	Ribonuclease T2 family	Ribonuclease 2 OS=Arabidopsis thaliana OX=3702 GN=RNS2 PE=2 SV=1	A	RNA processing and modification	ribonuclease 2-like [Aegilops tauschii subsp. tauschii]
TraesCS7A03G0618200	699	603	611	0	12	11	2.811246	2.338959	2.525549	0	0.053644	0.044259	6.24E-08	-5.46218335	down	--	--	--	--	--	--	--	Plant protein of unknown function (DUF936)	--	S	Function unknown	unnamed protein product [Triticum turgidum subsp. durum]
TraesCS7B03G0136700	2508	2425	2601	21	41	29	17.358301	16.184256	18.606749	0.160586	0.330534	0.218912	1.32E-176	-5.455692639	down	--	--	Cellular Component: plasma membrane (GO:0005886);; Biological Process: carbohydrate transport (GO:0008643);; Cellular Component: integral component of membrane (GO:0016021);;	K15382|2.7e-161|ats:109749392|K15382 solute carrier family 50 (sugar transporter) | (RefSeq) LOC109749392; bidirectional sugar transporter SWEET15-like	--	[R]	General function prediction only	Sugar efflux transporter for intercellular exchange	Bidirectional sugar transporter SWEET15 OS=Oryza sativa subsp. japonica OX=39947 GN=SWEET15 PE=2 SV=1	U	Intracellular trafficking, secretion, and vesicular transport	unnamed protein product [Triticum turgidum subsp. durum]
TraesCS2B03G0014500	221	296	233	9	0	0	0.534467	0.691893	0.582021	0.023438	0	0	0.001408265	-5.453868797	down	--	--	Molecular Function: ADP binding (GO:0043531);;	K15078|9.8e-49|vvi:100255136|K15078 structure-specific endonuclease subunit SLX1 [EC:3.6.1.-] | (RefSeq) putative disease resistance protein RGA1	--	[T]	Signal transduction mechanisms	NB-ARC domain	Putative disease resistance protein RGA4 OS=Solanum bulbocastanum OX=147425 GN=RGA4 PE=2 SV=1	S	Function unknown	unnamed protein product [Triticum turgidum subsp. durum]
TraesCS1B03G0059500	121	128	84	0	2	2	0.326798	0.332979	0.234637	0	0.004817	0.006009	4.82E-10	-5.453646092	down	--	--	--	K13459|1.2e-11|var:108327214|K13459 disease resistance protein RPS2 | (RefSeq) probable disease resistance protein At5g63020	Plant-pathogen interaction (ko04626)	--	--	Leucine rich repeat	--	--	--	unnamed protein product [Triticum turgidum subsp. durum]
TraesCS1D03G0428600	320	339	331	2	4	6	2.381589	2.435319	2.544171	0.016772	0.034006	0.048341	9.92E-28	-5.450352206	down	[R]	General function prediction only	Cellular Component: integral component of membrane (GO:0016021);; Molecular Function: oxidoreductase activity (GO:0016491);;	K10251|8.4e-185|ats:109773689|K10251 17beta-estradiol 17-dehydrogenase / very-long-chain 3-oxoacyl-CoA reductase [EC:1.1.1.62 1.1.1.330] | (RefSeq) LOC109773689; very-long-chain 3-oxoacyl-CoA reductase-like protein At1g24470	Fatty acid elongation (ko00062);; Biosynthesis of unsaturated fatty acids (ko01040);; Fatty acid metabolism (ko01212)	--	--	short chain dehydrogenase	Very-long-chain 3-oxoacyl-CoA reductase-like protein At1g24470 OS=Arabidopsis thaliana OX=3702 GN=KCR2 PE=2 SV=1	Q	Secondary metabolites biosynthesis, transport and catabolism	very-long-chain 3-oxoacyl-CoA reductase-like protein At1g24470 [Aegilops tauschii subsp. tauschii]
TraesCS1D03G0187800	102	146	86	0	4	0	0.73523	1.021919	0.643935	0	0.0283	0	1.06E-09	-5.449276198	down	--	--	Molecular Function: DNA binding (GO:0003677);; Molecular Function: nuclease activity (GO:0004518);;	K08991|5.9e-144|ats:109776070|K08991 crossover junction endonuclease MUS81 [EC:3.1.22.-] | (RefSeq) LOC109776070; crossover junction endonuclease MUS81-like	Homologous recombination (ko03440)	[L]	Replication, recombination and repair	ERCC4 domain	Crossover junction endonuclease MUS81 OS=Oryza sativa subsp. japonica OX=39947 GN=MUS81 PE=1 SV=1	L	Replication, recombination and repair	crossover junction endonuclease MUS81-like [Aegilops tauschii subsp. tauschii]
TraesCS4D03G0487500	1073	1184	1317	19	24	0	8.527992	9.041719	10.783819	0.159258	0.22107	0	3.04E-05	-5.445725135	down	[J]	Translation, ribosomal structure and biogenesis	Molecular Function: RNA binding (GO:0003723);;	K12741|2.0e-18|bdi:100825606|K12741 heterogeneous nuclear ribonucleoprotein A1/A3 | (RefSeq) UBP1-associated protein 2C	Spliceosome (ko03040)	[R]	General function prediction only	RNA recognition motif. (a.k.a. RRM, RBD, or RNP domain)	Probable RNA-binding protein ARP1 OS=Arabidopsis thaliana OX=3702 GN=ARP1 PE=2 SV=1	A	RNA processing and modification	unnamed protein product [Triticum turgidum subsp. durum]
NewGene_79129	131	135	143	0	0	5	0.405981	0.407797	0.466775	0	0	0.016575	8.60E-12	-5.445314617	down	--	--	Molecular Function: zinc ion binding (GO:0008270);;	K17604|1.50e-24|cam:101497723|K17604 zinc finger SWIM domain-containing protein 3 | (RefSeq) uncharacterized LOC101497723	--	--	--	SWIM zinc finger	--	S	Function unknown	unnamed protein product [Triticum turgidum subsp. durum]
TraesCS3B03G0672700	606	535	437	0	14	5	2.950397	2.476617	2.055651	0	0.064405	0.017133	6.78E-07	-5.443558319	down	[G]	Carbohydrate transport and metabolism	Molecular Function: polygalacturonase activity (GO:0004650);; Cellular Component: extracellular region (GO:0005576);; Biological Process: carbohydrate metabolic process (GO:0005975);; Biological Process: cell wall organization (GO:0071555);;	K01184|7.5e-145|dzi:111291775|K01184 polygalacturonase [EC:3.2.1.15] | (RefSeq) polygalacturonase At1g48100	Pentose and glucuronate interconversions (ko00040)	--	--	Glycosyl hydrolases family 28	Polygalacturonase At1g48100 OS=Arabidopsis thaliana OX=3702 GN=At1g48100 PE=2 SV=1	G	Carbohydrate transport and metabolism	unnamed protein product [Triticum aestivum]
TraesCS1B03G0333400	268	293	261	2	8	0	0.691105	0.728637	0.698172	0.004292	0.022995	0	3.04E-22	-5.437215252	down	--	--	Biological Process: actin filament severing (GO:0051014);; Molecular Function: actin filament binding (GO:0051015);;	K08017|0.0e+00|ats:109759832|K08017 advillin | (RefSeq) LOC109759832; villin-1-like	--	[Z]	Cytoskeleton	Gelsolin repeat	Villin-1 OS=Oryza sativa subsp. indica OX=39946 GN=VLN1 PE=3 SV=1	Z	Cytoskeleton	unnamed protein product [Triticum turgidum subsp. durum]
TraesCS5A03G0900600	543	496	585	3	3	14	3.501047	3.084215	3.896936	0.014669	0.020909	0.097727	6.12E-41	-5.434721229	down	[U]	Intracellular trafficking, secretion, and vesicular transport	Molecular Function: protein kinase activity (GO:0004672);; Molecular Function: ATP binding (GO:0005524);;	K08286|1.3e-239|ats:109738103|K08286 protein-serine/threonine kinase [EC:2.7.11.-] | (RefSeq) LOC109738103; protein kinase PINOID-like	--	[R]	General function prediction only	Protein kinase domain	Protein kinase PINOID OS=Oryza sativa subsp. japonica OX=39947 GN=PID PE=2 SV=1	T	Signal transduction mechanisms	protein kinase PINOID [Hordeum vulgare]
NewGene_14827	935	1179	970	5	9	24	7.32112	8.464534	7.552475	0.032029	0.057637	0.188814	1.58E-24	-5.430845353	down	--	--	Molecular Function: protein dimerization activity (GO:0046983);;	--	--	--	--	--	--	--	--	transcription factor APG-like [Aegilops tauschii subsp. tauschii]
TraesCS6A03G0013500	245	205	202	8	0	0	1.594432	1.292285	1.386196	0.05918	0	0	0.000811626	-5.426885688	down	--	--	Molecular Function: protein binding (GO:0005515);;	--	--	--	--	F-box domain	--	--	--	hypothetical protein TRIUR3_03439 [Triticum urartu]
TraesCS5D03G0564900	2021	2024	1969	32	25	17	9.96719	9.691007	9.97302	0.164725	0.136911	0.086945	3.16E-153	-5.4265445	down	--	--	--	--	--	--	--	Remorin, C-terminal region	--	S	Function unknown	uncharacterized protein LOC109763235 [Aegilops tauschii subsp. tauschii]
TraesCS3B03G0074800	404	382	430	7	8	0	1.580543	1.442121	1.741856	0.030616	0.034631	0	3.97E-32	-5.423694916	down	[NW]	Cell motility;; Extracellular structures	Molecular Function: protein serine/threonine kinase activity (GO:0004674);; Molecular Function: ATP binding (GO:0005524);; Cellular Component: integral component of membrane (GO:0016021);;	K20181|6.8e-91|mtr:MTR_5g026090|K20181 vacuolar protein sorting-associated protein 18 | (RefSeq) vacuolar sorting-associated-like protein	--	--	--	Protein kinase domain	Probable LRR receptor-like serine/threonine-protein kinase At3g47570 OS=Arabidopsis thaliana OX=3702 GN=At3g47570 PE=2 SV=1	T	Signal transduction mechanisms	unnamed protein product [Triticum turgidum subsp. durum]
TraesCS1B03G0731600	1527	1487	1625	13	36	8	8.454601	7.93513	9.294897	0.080697	0.23115	0.044759	1.82E-19	-5.420028218	down	--		Molecular Function: protein kinase activity (GO:0004672);; Molecular Function: ATP binding (GO:0005524);; Cellular Component: integral component of membrane (GO:0016021);;	K13430|4.4e-78|lsv:111889829|K13430 serine/threonine-protein kinase PBS1 [EC:2.7.11.1] | (RefSeq) serine/threonine-protein kinase PBS1-like	Plant-pathogen interaction (ko04626)	[T]	Signal transduction mechanisms	Protein tyrosine and serine/threonine kinase	Serine/threonine-protein kinase PBS1 OS=Arabidopsis thaliana OX=3702 GN=PBS1 PE=1 SV=1	T	Signal transduction mechanisms	probable serine/threonine-protein kinase PBL7 [Aegilops tauschii subsp. tauschii]
TraesCS7D03G1008500	133	97	248	4	2	0	1.270254	0.898237	2.455109	0.042972	0.020612	0	1.98E-12	-5.419003103	down	--	--	--	K12173|4.1e-35|gmx:100794341|K12173 BRCA1-A complex subunit BRE | (RefSeq) BRISC and BRCA1-A complex member 2	Homologous recombination (ko03440)	--	--	Thaumatin family	Thaumatin-like protein OS=Arabidopsis thaliana OX=3702 GN=At1g18250 PE=2 SV=2	O	Posttranslational modification, protein turnover, chaperones	thaumatin-like protein [Aegilops tauschii subsp. tauschii]
TraesCS6B03G0349800	118	133	149	0	0	5	0.998086	1.091686	1.306898	0	0	0.042704	1.64E-11	-5.415191105	down	--	--	Molecular Function: obsolete pattern binding (GO:0001871);; Molecular Function: (1->3)-beta-D-glucan binding (GO:0001872);; Molecular Function: molecular_function (GO:0003674);; Molecular Function: catalytic activity (GO:0003824);; Molecular Function: hydrolase activity, hydrolyzing O-glycosyl compounds (GO:0004553);; Molecular Function: binding (GO:0005488);; Cellular Component: cellular_compone…	K19891|4.8e-18|smo:SELMODRAFT_231287|K19891 glucan endo-1,3-beta-glucosidase 1/2/3 [EC:3.2.1.39] | (RefSeq) hypothetical protein	Starch and sucrose metabolism (ko00500)	--	--	X8 domain	PLASMODESMATA CALLOSE-BINDING PROTEIN 2 OS=Arabidopsis thaliana OX=3702 GN=PDCB2 PE=1 SV=1	S	Function unknown	PLASMODESMATA CALLOSE-BINDING PROTEIN 2-like [Aegilops tauschii subsp. tauschii]
TraesCS3A03G1238700	144	175	165	6	0	0	1.029204	1.210308	1.219294	0.047096	0	0	4.58E-05	-5.412626361	down	--	--	Cellular Component: cellular_component (GO:0005575);; Cellular Component: cell wall (GO:0005618);; Cellular Component: obsolete cell (GO:0005623);; Biological Process: biological_process (GO:0008150);; Biological Process: plant-type cell wall organization (GO:0009664);; Biological Process: cellular process (GO:0009987);; Biological Process: cellular component organization (GO:0016043);; Cellular …	--	--	--	--	Pollen protein Ole e 1 like	--	S	Function unknown	unnamed protein product [Triticum turgidum subsp. durum]
TraesCS7D03G0008400	964	1170	1171	4	25	12	3.220649	3.841222	4.046199	0.014498	0.096053	0.046059	2.50E-18	-5.410281106	down	--	--	Cellular Component: integral component of membrane (GO:0016021);;	--	--	--	--	--	--	--	--	uncharacterized protein LOC100831059 isoform X1 [Brachypodium distachyon]
TraesCS1D03G0061400	142	120	138	5	0	0	1.041948	0.846124	1.043271	0.033476	0	0	1.55E-11	-5.407199486	down	[O]	Posttranslational modification, protein turnover, chaperones	Molecular Function: cysteine-type peptidase activity (GO:0008234);;	K16292|3.6e-67|gmx:102666929|K16292 KDEL-tailed cysteine endopeptidase [EC:3.4.22.-] | (RefSeq) senescence-specific cysteine protease SAG39	--	[O]	Posttranslational modification, protein turnover, chaperones	Papain family cysteine protease	Senescence-specific cysteine protease SAG12 OS=Arabidopsis thaliana OX=3702 GN=SAG12 PE=1 SV=1	O	Posttranslational modification, protein turnover, chaperones	ervatamin-B-like [Aegilops tauschii subsp. tauschii]
TraesCS2A03G0607800	248	378	259	0	4	7	1.212553	1.781775	1.309519	0	0.017909	0.032579	2.48E-23	-5.406892249	down	--	--	Biological Process: gene silencing by RNA (GO:0031047);;	K17046|1.1e-36|ini:109192967|K17046 protein DEK | (RefSeq) factor of DNA methylation 4-like	--	--	--	XH domain	Factor of DNA methylation 1 OS=Arabidopsis thaliana OX=3702 GN=FDM1 PE=1 SV=1	S	Function unknown	hypothetical protein TRIUR3_12203 [Triticum urartu]
NewGene_40215	1292	1357	1124	21	14	12	4.91367	4.930863	4.42093	0.082001	0.0586	0.043967	2.98E-99	-5.405444345	down	--	--	Molecular Function: protein kinase activity (GO:0004672);; Molecular Function: ATP binding (GO:0005524);;	K14500|2.48e-08|aip:107630796|K14500 BR-signaling kinase [EC:2.7.11.1] | (RefSeq) probable serine/threonine-protein kinase At5g41260	Plant hormone signal transduction (ko04075)	--	--	--	--	T	Signal transduction mechanisms	uncharacterized protein LOC109771655 [Aegilops tauschii subsp. tauschii]
TraesCS5B03G0498400	228	180	212	0	0	8	2.886619	2.199074	2.782717	0	0	0.112631	0.000735493	-5.390760752	down	--	--	--	--	--	--	--	--	--	S	Function unknown	uncharacterized protein LOC109741272 [Aegilops tauschii subsp. tauschii]
TraesCS5B03G0150600	535	518	528	7	8	5	3.159707	2.951609	3.217852	0.045609	0.050717	0.032498	8.98E-44	-5.38762056	down	--	--	--	--	--	--	--	Auxin canalisation	VAN3-binding protein OS=Arabidopsis thaliana OX=3702 GN=VAB PE=1 SV=1	S	Function unknown	unnamed protein product [Triticum turgidum subsp. durum]
TraesCS2D03G0407900	1680	1618	1657	35	6	22	12.359263	11.391606	12.479096	0.284418	0.051315	0.169425	4.24E-20	-5.386398251	down	--	--	Molecular Function: hydrolase activity, acting on ester bonds (GO:0016788);;	K01206|2.8e-118|csat:104786708|K01206 alpha-L-fucosidase [EC:3.2.1.51] | (RefSeq) alpha-L-fucosidase 3	Other glycan degradation (ko00511)	--	--	GDSL-like Lipase/Acylhydrolase	GDSL esterase/lipase At3g26430 OS=Arabidopsis thaliana OX=3702 GN=At3g26430 PE=2 SV=1	S	Function unknown	GDSL esterase/lipase At3g26430-like [Aegilops tauschii subsp. tauschii]
TraesCS7B03G0398600	1214	1164	1329	14	24	9	8.473405	7.838043	9.588266	0.10739	0.191772	0.063651	4.13E-90	-5.385798406	down	--	--	Molecular Function: nucleotide binding (GO:0000166);; Molecular Function: molecular_function (GO:0003674);; Molecular Function: binding (GO:0005488);; Molecular Function: protein binding (GO:0005515);; Cellular Component: cellular_component (GO:0005575);; Cellular Component: intracellular (GO:0005622);; Cellular Component: obsolete cell (GO:0005623);; Cellular Component: cytoplasm (GO:0005737);; …	--	--	[R]	General function prediction only	Leucine rich repeat	DNA damage-repair/toleration protein DRT100 OS=Arabidopsis thaliana OX=3702 GN=DRT100 PE=2 SV=2	S	Function unknown	unnamed protein product [Triticum turgidum subsp. durum]
[truncated: 22,802 more rows]
