# Supplementary material for: Dual RNA-Seq analysis unveils the multifaceted mechanisms of Trichoderma hamatum in the biological control of Fusarium graminearum, the causal agent of wheat fusarium head blight
Source: Front Microbiol. 2026 Jan 16;17:1742203. doi: 10.3389/fmicb.2026.1742203 (PMC12855522; doi:10.3389/fmicb.2026.1742203)
Supplement: SUPPLEMENTARY TABLE S9 — Differentially expressed genes associated with Triticum aestivum the CK vs. Th comparison. [file Table_9.XLS]

#ID	CK3_Count	CK1_Count	CK2_Count	Th1_Count	Th3_Count	Th2_Count	CK3_FPKM	CK1_FPKM	CK2_FPKM	Th1_FPKM	Th3_FPKM	Th2_FPKM	FDR	log2FC	regulated	COG_class	COG_class_annotation	GO_annotation	KEGG_annotation	KEGG_pathway_annotation	KOG_class	KOG_class_annotation	Pfam_annotation	Swiss-Prot_annotation	eggNOG_class	eggNOG_class_annotation	NR_annotation
TraesCS7B03G1202300	220	276	179	469	469	505	1.18229	1.435637	0.994853	2.703809	2.735551	3.068201	1.70E-15	1.474769836	up	[T]	Signal transduction mechanisms	Molecular Function: protein kinase activity (GO:0004672);; Molecular Function: ATP binding (GO:0005524);; Biological Process: positive regulation of growth (GO:0045927);;	K17302|2.2e-115|ats:109770508|K17302 coatomer subunit beta' | (RefSeq) uncharacterized protein LOC109770508 isoform X1	--	--	--	Protein kinase domain	Putative cysteine-rich receptor-like protein kinase 16 OS=Arabidopsis thaliana OX=3702 GN=CRK16 PE=3 SV=2	T	Signal transduction mechanisms	unnamed protein product [Triticum turgidum subsp. durum]
TraesCS7A03G0227600	5045	6006	5044	738	720	478	52.605652	60.402554	54.354855	8.217867	8.11585	5.605093	1.88E-147	-2.694038381	down	[IR]	Lipid transport and metabolism;; General function prediction only	Molecular Function: hydrolase activity, acting on ester bonds (GO:0016788);;	K00679|2.1e-117|cic:CICLE_v10027727mg|K00679 phospholipid:diacylglycerol acyltransferase [EC:2.3.1.158] | (RefSeq) hypothetical protein	Glycerolipid metabolism (ko00561)	--	--	GDSL-like Lipase/Acylhydrolase	GDSL esterase/lipase APG OS=Arabidopsis thaliana OX=3702 GN=APG PE=2 SV=1	L	Replication, recombination and repair	GDSL esterase/lipase APG [Triticum urartu]
NewGene_11263	50	86	102	248	230	236	0.618898	1.026012	1.294535	3.276031	3.077021	3.286319	1.77E-11	1.948360038	up	--	--	--	--	--	--	--	--	--	--	--	hypothetical protein BRADI_4g43211v3 [Brachypodium distachyon]
TraesCS2A03G0347800	107	125	113	6	40	45	0.568407	0.644308	0.623246	0.032188	0.227529	0.270188	0.006353339	-1.528435478	down	--	--	Molecular Function: molecular_function (GO:0003674);; Molecular Function: catalytic activity (GO:0003824);; Molecular Function: ubiquitin-protein transferase activity (GO:0004842);; Molecular Function: protein binding (GO:0005515);; Biological Process: cellular protein modification process (GO:0006464);; Biological Process: proteolysis (GO:0006508);; Biological Process: ubiquitin-dependent protei…	--	--	--	--	F-box domain	F-box only protein 13 OS=Arabidopsis thaliana OX=3702 GN=FBX13 PE=2 SV=2	S	Function unknown	F-box only protein 13 [Aegilops tauschii subsp. tauschii]
TraesCS6A03G0363500	5007	5345	5444	13986	13781	12821	21.604868	22.242666	24.278473	64.444084	64.362434	62.306183	1.19E-196	1.726824418	up	[IQ]	Lipid transport and metabolism;; Secondary metabolites biosynthesis, transport and catabolism	Molecular Function: ligase activity (GO:0016874);;	K01904|1.9e-306|ats:109739271|K01904 4-coumarate--CoA ligase [EC:6.2.1.12] | (RefSeq) LOC109739271; probable 4-coumarate--CoA ligase 3	Ubiquinone and other terpenoid-quinone biosynthesis (ko00130);; Phenylpropanoid biosynthesis (ko00940)	[I]	Lipid transport and metabolism	AMP-binding enzyme	Probable 4-coumarate--CoA ligase 3 OS=Oryza sativa subsp. japonica OX=39947 GN=4CL3 PE=2 SV=1	I	Lipid transport and metabolism	putative 4-coumarate--CoA ligase 3 [Triticum urartu]
TraesCS6D03G0920900	163	191	91	8	0	19	0.66283	0.746263	0.382053	0.034346	0	0.083997	0.006906976	-3.615849692	down	[T]	Signal transduction mechanisms	Molecular Function: protein kinase activity (GO:0004672);; Molecular Function: ATP binding (GO:0005524);; Cellular Component: integral component of membrane (GO:0016021);;	K00924|2.7e-31|peq:110025746|K00924 kinase [EC:2.7.1.-] | (RefSeq) LOW QUALITY PROTEIN: leucine-rich repeat receptor-like kinase protein FLORAL ORGAN NUMBER1	--	--	--	Protein kinase domain	Inactive leucine-rich repeat receptor-like serine/threonine-protein kinase At1g60630 OS=Arabidopsis thaliana OX=3702 GN=At1g60630 PE=2 SV=1	T	Signal transduction mechanisms	inactive leucine-rich repeat receptor-like serine/threonine-protein kinase At1g60630 [Aegilops tauschii subsp. tauschii]
TraesCS4D03G0232400	211	225	212	673	439	533	1.831218	1.891741	1.904904	6.257749	4.141429	5.231384	2.88E-20	1.710219061	up	--	--	Molecular Function: peroxidase activity (GO:0004601);; Cellular Component: extracellular region (GO:0005576);; Biological Process: response to oxidative stress (GO:0006979);; Molecular Function: heme binding (GO:0020037);; Biological Process: hydrogen peroxide catabolic process (GO:0042744);; Molecular Function: metal ion binding (GO:0046872);;	K00430|8.7e-179|ats:109762986|K00430 peroxidase [EC:1.11.1.7] | (RefSeq) LOC109762986; peroxidase 4-like	Phenylpropanoid biosynthesis (ko00940)	--	--	Peroxidase	Peroxidase 4 OS=Vitis vinifera OX=29760 GN=GSVIVT00023967001 PE=1 SV=1	Q	Secondary metabolites biosynthesis, transport and catabolism	peroxidase 4-like [Aegilops tauschii subsp. tauschii]
TraesCS2A03G1102700	768	812	748	102	69	93	3.375585	3.443805	3.397859	0.478018	0.328249	0.455867	3.60E-50	-2.771167619	down	--	--	--	--	--	--	--	--	--	S	Function unknown	myosin-3-like [Aegilops tauschii subsp. tauschii]
TraesCS5D03G1110700	1933	1707	1347	545	553	498	8.214582	6.966428	5.888164	2.462431	2.548292	2.369904	7.72E-24	-1.273238442	down	--	--	Molecular Function: RNA binding (GO:0003723);; Biological Process: gene silencing by RNA (GO:0031047);;	K14844|0.0e+00|ats:109754580|K14844 pumilio homology domain family member 6 | (RefSeq) LOC109754580; pumilio homolog 24-like	--	[J]	Translation, ribosomal structure and biogenesis	XS zinc finger domain	Pumilio homolog 24 OS=Arabidopsis thaliana OX=3702 GN=APUM24 PE=1 SV=1	J	Translation, ribosomal structure and biogenesis	pumilio homolog 24-like [Aegilops tauschii subsp. tauschii]
TraesCS7A03G1027700	204	217	172	624	566	610	2.330167	2.384763	2.032474	7.617955	6.998964	7.849694	1.67E-34	1.974621785	up	[T]	Signal transduction mechanisms	Molecular Function: protein serine/threonine phosphatase activity (GO:0004722);; Molecular Function: metal ion binding (GO:0046872);;	K17506|2.1e-156|ats:109765805|K17506 protein phosphatase 1L [EC:3.1.3.16] | (RefSeq) LOC109765805; probable protein phosphatase 2C 59	--	[T]	Signal transduction mechanisms	Protein phosphatase 2C	Probable protein phosphatase 2C 59 OS=Oryza sativa subsp. japonica OX=39947 GN=Os06g0698300 PE=2 SV=1	T	Signal transduction mechanisms	putative protein phosphatase 2C 59 [Triticum urartu]
TraesCS2A03G0950600	1660	1459	1509	3361	3231	3095	12.372999	10.490215	11.626411	26.756287	26.072144	25.987295	9.59E-70	1.431461648	up	[Q]	Secondary metabolites biosynthesis, transport and catabolism	Molecular Function: oxidoreductase activity (GO:0016491);; Molecular Function: metal ion binding (GO:0046872);;	K24028|3.3e-200|ats:109766510|K24028 salicylic acid 3-hydroxylase [EC:1.14.11.-] | (RefSeq) LOC109766510; protein DMR6-LIKE OXYGENASE 1-like	--	[QR]	Secondary metabolites biosynthesis, transport and catabolism;; General function prediction only	2OG-Fe(II) oxygenase superfamily	Protein DMR6-LIKE OXYGENASE 1 OS=Arabidopsis thaliana OX=3702 GN=DLO1 PE=1 SV=1	Q	Secondary metabolites biosynthesis, transport and catabolism	protein DMR6-LIKE OXYGENASE 1-like [Aegilops tauschii subsp. tauschii]
TraesCS4A03G0087000	566	505	569	111	187	69	2.19723	1.888471	2.282248	0.45717	0.782837	0.300747	8.75E-12	-1.809187308	down	--	--	Molecular Function: molecular_function (GO:0003674);; Molecular Function: binding (GO:0005488);; Molecular Function: protein binding (GO:0005515);; Molecular Function: calmodulin binding (GO:0005516);; Cellular Component: cellular_component (GO:0005575);; Cellular Component: intracellular (GO:0005622);; Cellular Component: obsolete cell (GO:0005623);; Cellular Component: cytoplasm (GO:0005737);; …	K21843|0.0e+00|ats:109771317|K21843 tetratricopeptide repeat protein 7 | (RefSeq) LOC109771317; protein NPGR1	--	[T]	Signal transduction mechanisms	Tetratricopeptide repeat	Protein NPGR1 OS=Arabidopsis thaliana OX=3702 GN=NPGR1 PE=1 SV=1	T	Signal transduction mechanisms	unnamed protein product [Triticum turgidum subsp. durum]
TraesCS3A03G0294100	2877	3081	2823	7393	7335	7020	27.623267	28.539367	28.015291	75.865345	76.307978	75.980912	1.90E-195	1.677065371	up	[O]	Posttranslational modification, protein turnover, chaperones	Molecular Function: protein binding (GO:0005515);;	K00799|6.5e-116|ats:109776880|K00799 glutathione S-transferase [EC:2.5.1.18] | (RefSeq) LOC109776880; glutathione S-transferase 1	Glutathione metabolism (ko00480)	[O]	Posttranslational modification, protein turnover, chaperones	Glutathione S-transferase, N-terminal domain	Glutathione S-transferase 1 OS=Triticum aestivum OX=4565 GN=GSTA1 PE=2 SV=1	O	Posttranslational modification, protein turnover, chaperones	RecName: Full=Glutathione S-transferase 1; AltName: Full=GST class-phi [Triticum aestivum]
TraesCS6D03G0269100	9	17	8	118	104	124	0.06965	0.132551	0.060183	1.028154	0.920565	1.135255	1.04E-16	3.727937671	up	--	--	Molecular Function: oxidoreductase activity, acting on single donors with incorporation of molecular oxygen, incorporation of two atoms of oxygen (GO:0016702);; Biological Process: oxylipin biosynthetic process (GO:0031408);; Molecular Function: metal ion binding (GO:0046872);;	K15718|1.4e-272|ats:109766078|K15718 linoleate 9S-lipoxygenase [EC:1.13.11.58] | (RefSeq) LOC109766078; putative linoleate 9S-lipoxygenase 3	Linoleic acid metabolism (ko00591)	--	--	Lipoxygenase	Putative linoleate 9S-lipoxygenase 3 OS=Oryza sativa subsp. japonica OX=39947 GN=Os03g0700400 PE=3 SV=1	E	Amino acid transport and metabolism	putative linoleate 9S-lipoxygenase 3 [Aegilops tauschii subsp. tauschii]
TraesCS5D03G0528700	204	322	251	439	461	398	0.700046	1.066625	0.891412	1.610467	1.713937	1.539999	6.54E-09	1.110355688	up	[ET]	Amino acid transport and metabolism;; Signal transduction mechanisms	Molecular Function: ligand-gated ion channel activity (GO:0015276);; Cellular Component: integral component of membrane (GO:0016021);;	K05387|0.0e+00|ats:109772454|K05387 glutamate receptor, ionotropic, plant | (RefSeq) LOC109772454; glutamate receptor 2.8-like	--	[PET]	Inorganic ion transport and metabolism;; Amino acid transport and metabolism;; Signal transduction mechanisms	Receptor family ligand binding region	Glutamate receptor 2.8 OS=Arabidopsis thaliana OX=3702 GN=GLR2.8 PE=2 SV=2	--	--	glutamate receptor 2.8-like [Aegilops tauschii subsp. tauschii]
TraesCS2B03G0505700	686	750	703	166	165	76	4.262579	4.494475	4.511773	1.101934	1.108797	0.526961	1.12E-20	-2.041463325	down	--	--	Molecular Function: DNA-binding transcription factor activity (GO:0003700);; Cellular Component: nucleus (GO:0005634);; Molecular Function: sequence-specific DNA binding (GO:0043565);;	K08819|1.1e-57|thj:104822348|K08819 cyclin-dependent kinase 12/13 [EC:2.7.11.22 2.7.11.23] | (RefSeq) LOW QUALITY PROTEIN: cyclin-dependent kinase 12	--	--	--	WRKY DNA -binding domain	Probable WRKY transcription factor 4 OS=Arabidopsis thaliana OX=3702 GN=WRKY4 PE=1 SV=2	K	Transcription	WRKY-like protein [Triticum turgidum]
TraesCS7A03G1169600	167	201	126	24	16	11	1.184276	1.379826	0.922912	0.181091	0.121015	0.086483	1.14E-12	-2.910139854	down	--	--	Molecular Function: DNA binding (GO:0003677);; Cellular Component: nucleus (GO:0005634);;	K14491|3.8e-10|cic:CICLE_v10007648mg|K14491 two-component response regulator ARR-B family | (RefSeq) hypothetical protein	Plant hormone signal transduction (ko04075)	--	--	MYB-CC type transfactor, LHEQLE motif	Myb family transcription factor IPN2 OS=Lotus japonicus OX=34305 GN=IPN2 PE=1 SV=1	K	Transcription	Myb family transcription factor APL [Triticum urartu]
TraesCS4A03G0658200	2587	2956	2331	4564	4768	4176	14.051218	15.48755	13.084733	26.47574	28.03536	25.546307	5.70E-59	1.148824637	up	--	--	Molecular Function: protein disulfide isomerase activity (GO:0003756);; Cellular Component: endoplasmic reticulum (GO:0005783);; Molecular Function: oxidoreductase activity, acting on a sulfur group of donors, disulfide as acceptor (GO:0016671);;	K10950|9.6e-256|ats:109765482|K10950 ERO1-like protein alpha [EC:1.8.4.-] | (RefSeq) LOC109765482; endoplasmic reticulum oxidoreductin-1-like	Protein processing in endoplasmic reticulum (ko04141)	[OU]	Posttranslational modification, protein turnover, chaperones;; Intracellular trafficking, secretion, and vesicular transport	Endoplasmic Reticulum Oxidoreductin 1 (ERO1)	Endoplasmic reticulum oxidoreductin-1 OS=Arabidopsis thaliana OX=3702 GN=AERO1 PE=1 SV=1	--	--	endoplasmic reticulum oxidoreductin-1-like [Aegilops tauschii subsp. tauschii]
TraesCS4A03G0242700	1444	1397	1571	263	345	379	14.846425	13.848255	16.691277	2.883719	3.829784	4.385235	4.00E-30	-1.788023674	down	--	--	--	--	--	--	--	Protein of unknown function (DUF1645)	--	S	Function unknown	serine/arginine repetitive matrix protein 2-like [Aegilops tauschii subsp. tauschii]
TraesCS4B03G0984000	131	138	131	23	36	50	0.475485	0.483588	0.491125	0.089304	0.140164	0.204107	0.000230176	-1.491923035	down	--	--	Molecular Function: DNA binding (GO:0003677);; Cellular Component: nucleus (GO:0005634);; Molecular Function: lipid binding (GO:0008289);;	K09338|0.0e+00|ats:109747397|K09338 homeobox-leucine zipper protein | (RefSeq) LOC109747397; homeobox-leucine zipper protein HOX10	--	--	--	START domain	Homeobox-leucine zipper protein HOX10 OS=Oryza sativa subsp. indica OX=39946 GN=HOX10 PE=2 SV=2	K	Transcription	unnamed protein product [Triticum turgidum subsp. durum]
TraesCS3A03G0787600	97	108	94	16	18	4	0.903972	0.975867	0.912091	0.160067	0.180158	0.034599	5.99E-07	-2.625889064	down	--	--	Molecular Function: DNA binding (GO:0003677);; Molecular Function: DNA-binding transcription factor activity (GO:0003700);; Cellular Component: nucleus (GO:0005634);;	K09286|1.3e-24|cmax:111469663|K09286 EREBP-like factor | (RefSeq) ethylene-responsive transcription factor 3-like	--	--	--	AP2 domain	Ethylene-responsive transcription factor 12 OS=Arabidopsis thaliana OX=3702 GN=ERF12 PE=1 SV=1	K	Transcription	ethylene-responsive transcription factor 12-like [Aegilops tauschii subsp. tauschii]
TraesCS3B03G0031200	151	162	85	401	422	504	0.850475	0.882625	0.49381	2.416036	2.601254	3.201407	8.68E-20	2.12341027	up	[Q]	Secondary metabolites biosynthesis, transport and catabolism	Biological Process: lipid metabolic process (GO:0006629);; Biological Process: suberin biosynthetic process (GO:0010345);; Biological Process: long-chain fatty-acyl-CoA metabolic process (GO:0035336);; Cellular Component: intracellular membrane-bounded organelle (GO:0043231);; Molecular Function: fatty-acyl-CoA reductase (alcohol-forming) activity (GO:0080019);; Molecular Function: alcohol-formin…	K13356|4.3e-286|ats:109756814|K13356 alcohol-forming fatty acyl-CoA reductase [EC:1.2.1.84] | (RefSeq) LOC109756814; fatty acyl-CoA reductase 1-like isoform X1	Cutin, suberine and wax biosynthesis (ko00073);; Peroxisome (ko04146)	[I]	Lipid transport and metabolism	Male sterility protein	Probable fatty acyl-CoA reductase 5 OS=Arabidopsis thaliana OX=3702 GN=FAR5 PE=1 SV=1	I	Lipid transport and metabolism	unnamed protein product [Triticum turgidum subsp. durum]
TraesCS7B03G1245500	396	303	293	0	0	0	1.532604	1.06235	1.102693	0	0	0	4.04E-17	-10.4440312	down	--		Molecular Function: protein kinase activity (GO:0004672);; Molecular Function: ATP binding (GO:0005524);;	K17302|1.3e-156|ats:109733452|K17302 coatomer subunit beta' | (RefSeq) LOC109733452; CBL-interacting serine/threonine-protein kinase 7-like	--	--	--	Protein kinase domain	Cysteine-rich receptor-like protein kinase 26 OS=Arabidopsis thaliana OX=3702 GN=CRK26 PE=2 SV=1	T	Signal transduction mechanisms	unnamed protein product [Triticum turgidum subsp. durum]
TraesCS3A03G0773800	780	837	763	308	297	250	6.496413	6.729094	6.572491	2.735875	2.674073	2.344617	4.45E-15	-1.111951333	down	[IR]	Lipid transport and metabolism;; General function prediction only	Molecular Function: NAD+ kinase activity (GO:0003951);;	K04718|3.0e-221|ats:109751945|K04718 sphingosine kinase [EC:2.7.1.91] | (RefSeq) LOC109751945; sphingosine kinase 2-like	Sphingolipid metabolism (ko00600)	[IT]	Lipid transport and metabolism;; Signal transduction mechanisms	Diacylglycerol kinase catalytic domain	Sphingosine kinase 2 OS=Arabidopsis thaliana OX=3702 GN=SPHK2 PE=1 SV=1	--	--	Sphingosine kinase 1 [Triticum urartu]
TraesCS4A03G0525200	282	381	320	1214	1156	1152	2.385716	3.105048	2.797395	10.967277	10.58239	10.977262	4.89E-67	2.211647822	up	--	--	Molecular Function: peroxidase activity (GO:0004601);; Cellular Component: extracellular region (GO:0005576);; Biological Process: response to oxidative stress (GO:0006979);; Molecular Function: heme binding (GO:0020037);; Biological Process: hydrogen peroxide catabolic process (GO:0042744);; Molecular Function: metal ion binding (GO:0046872);;	K00430|1.6e-172|ats:109762989|K00430 peroxidase [EC:1.11.1.7] | (RefSeq) LOC109762989; peroxidase 4-like	Phenylpropanoid biosynthesis (ko00940)	--	--	Peroxidase	Peroxidase 4 OS=Vitis vinifera OX=29760 GN=GSVIVT00023967001 PE=1 SV=1	Q	Secondary metabolites biosynthesis, transport and catabolism	peroxidase 4-like [Aegilops tauschii subsp. tauschii]
TraesCS6A03G0083200	126	94	199	261	179	220	0.908148	0.649103	1.482757	2.010965	1.396954	1.788003	0.001514063	1.006364006	up	--	--	Cellular Component: integral component of membrane (GO:0016021);; Molecular Function: transferase activity, transferring acyl groups (GO:0016746);;	K13508|4.1e-276|ats:109751148|K13508 glycerol-3-phosphate acyltransferase [EC:2.3.1.15 2.3.1.198] | (RefSeq) LOC109751148; glycerol-3-phosphate 2-O-acyltransferase 6-like	Glycerolipid metabolism (ko00561);; Glycerophospholipid metabolism (ko00564)	--	--	haloacid dehalogenase-like hydrolase	Glycerol-3-phosphate 2-O-acyltransferase 6 OS=Arabidopsis thaliana OX=3702 GN=GPAT6 PE=1 SV=1	I	Lipid transport and metabolism	glycerol-3-phosphate 2-O-acyltransferase 6-like [Aegilops tauschii subsp. tauschii]
TraesCS3D03G1146400	4735	4643	5380	11602	11723	10624	48.416164	45.781994	56.849648	126.669197	129.726868	122.341499	1.26E-98	1.56400766	up	--	--	Molecular Function: peroxidase activity (GO:0004601);; Cellular Component: extracellular region (GO:0005576);; Biological Process: response to oxidative stress (GO:0006979);; Molecular Function: heme binding (GO:0020037);; Biological Process: hydrogen peroxide catabolic process (GO:0042744);; Molecular Function: metal ion binding (GO:0046872);;	K00430|3.5e-197|ats:109768466|K00430 peroxidase [EC:1.11.1.7] | (RefSeq) LOC109768466; cationic peroxidase SPC4-like	Phenylpropanoid biosynthesis (ko00940)	--	--	Peroxidase	Cationic peroxidase SPC4 OS=Sorghum bicolor OX=4558 GN=Sb03g046810 PE=1 SV=2	Q	Secondary metabolites biosynthesis, transport and catabolism	cationic peroxidase SPC4-like [Aegilops tauschii subsp. tauschii]
TraesCS1D03G0523200	763	768	701	3096	3080	2662	7.063458	6.835011	6.692805	30.68833	30.878468	27.776832	3.77E-191	2.351294173	up	[R]	General function prediction only	Molecular Function: chitinase activity (GO:0004568);; Biological Process: carbohydrate metabolic process (GO:0005975);; Biological Process: chitin catabolic process (GO:0006032);; Biological Process: cell wall macromolecule catabolic process (GO:0016998);;	K20547|9.6e-137|ats:109770224|K20547 basic endochitinase B [EC:3.2.1.14] | (RefSeq) LOC109770224; chitinase 8-like	Amino sugar and nucleotide sugar metabolism (ko00520);; MAPK signaling pathway - plant (ko04016)	[R]	General function prediction only	Chitinase class I	Chitinase 8 OS=Oryza sativa subsp. japonica OX=39947 GN=Cht8 PE=2 SV=1	S	Function unknown	chitinase 8-like [Aegilops tauschii subsp. tauschii]
TraesCS4A03G1222600	9645	9997	9907	18911	17958	16676	43.229248	43.210941	45.891773	90.506172	87.110115	84.177032	3.15E-135	1.222773138	up	[G]	Carbohydrate transport and metabolism	Molecular Function: sucrose alpha-glucosidase activity (GO:0004575);; Biological Process: carbohydrate metabolic process (GO:0005975);; Cellular Component: integral component of membrane (GO:0016021);;	K21351|4.8e-301|bdi:100840787|K21351 sucrose:sucrose fructosyltransferase [EC:2.4.1.99] | (RefSeq) sucrose:sucrose 1-fructosyltransferase	--	[G]	Carbohydrate transport and metabolism	Glycosyl hydrolases family 32 N-terminal domain	Sucrose:sucrose 1-fructosyltransferase OS=Festuca arundinacea OX=4606 GN=1-SST PE=1 SV=1	G	Carbohydrate transport and metabolism	unnamed protein product [Triticum turgidum subsp. durum]
TraesCS5D03G1232700	3184	3633	3111	1243	1447	1138	8.15605	8.973268	8.235967	3.399644	4.009474	3.280917	4.40E-30	-1.007319273	down	--	--	--	--	--	--	--	--	COP1-interacting protein 7 OS=Arabidopsis thaliana OX=3702 GN=CIP7 PE=1 SV=1	--	--	uncharacterized protein LOC109733656 [Aegilops tauschii subsp. tauschii]
TraesCS1D03G0617400	111	142	155	218	324	187	0.699214	0.865966	1.016695	1.478036	2.224315	1.333569	1.10E-05	1.195498018	up	[MDT]	Cell wall/membrane/envelope biogenesis;; Cell cycle control, cell division, chromosome partitioning;; Signal transduction mechanisms	Molecular Function: ATP binding (GO:0005524);; Cellular Component: integral component of membrane (GO:0016021);;	K08900|2.2e-136|vvi:100252443|K08900 mitochondrial chaperone BCS1 | (RefSeq) AAA-ATPase ASD, mitochondrial	--	[O]	Posttranslational modification, protein turnover, chaperones	Domain associated at C-terminal with AAA	AAA-ATPase ASD, mitochondrial OS=Arabidopsis thaliana OX=3702 GN=AATP1 PE=1 SV=1	O	Posttranslational modification, protein turnover, chaperones	AAA-ATPase ASD, mitochondrial-like [Aegilops tauschii subsp. tauschii]
TraesCS3A03G0483100	994	1089	872	2102	1863	1448	4.308877	4.553236	3.906758	9.727705	8.737625	7.065771	4.48E-29	1.236627089	up	[G]	Carbohydrate transport and metabolism	Molecular Function: sucrose alpha-glucosidase activity (GO:0004575);; Biological Process: sucrose catabolic process (GO:0005987);; Molecular Function: glycopeptide alpha-N-acetylgalactosaminidase activity (GO:0033926);;	K03884|5.8e-22|nau:109243048|K03884 NADH-ubiquinone oxidoreductase chain 6 [EC:7.1.1.2] | (RefSeq) uncharacterized protein LOC109243048	Oxidative phosphorylation (ko00190)	--	--	Alkaline and neutral invertase	Neutral/alkaline invertase 1, mitochondrial OS=Oryza sativa subsp. japonica OX=39947 GN=NIN1 PE=1 SV=1	S	Function unknown	neutral/alkaline invertase 1, mitochondrial-like isoform X1 [Aegilops tauschii subsp. tauschii]
TraesCS3D03G0167500	227	275	232	89	86	80	2.339345	2.732413	2.475501	0.976902	0.955302	0.930383	6.00E-06	-1.156343411	down	--	--	--	--	--	--	--	--	Uncharacterized protein At4g14100 OS=Arabidopsis thaliana OX=3702 GN=At4g14100 PE=2 SV=1	--	--	uncharacterized protein At4g14100-like [Aegilops tauschii subsp. tauschii]
TraesCS7D03G1063400	150	170	137	229	242	300	1.759856	1.918794	1.660893	2.873113	3.076192	3.964306	1.92E-06	1.134298549	up	--	--	Cellular Component: integral component of membrane (GO:0016021);;	--	--	--	--	--	--	--	--	uncharacterized protein LOC109750526 [Aegilops tauschii subsp. tauschii]
TraesCS7A03G0411800	155	141	164	28	64	43	1.771926	1.552493	1.943156	0.33213	0.784238	0.553177	0.000246069	-1.402431887	down	--	--	Molecular Function: electron transfer activity (GO:0009055);;	--	--	--	--	Plastocyanin-like domain	--	S	Function unknown	Blue copper protein [Triticum urartu]
NewGene_71515	2023	2098	1724	643	607	585	3.149755	3.306468	3.240188	1.251286	1.343948	1.858231	6.01E-39	-1.30138542	down	--	--	--	--	--	--	--	--	--	--	--	unnamed protein product [Triticum aestivum]
NewGene_89573	25497	26363	22713	2343	2119	1988	42.874939	40.220321	36.937027	3.201928	2.934043	2.863169	0	-3.163538207	down	[X]	Mobilome: prophages, transposons	Molecular Function: nucleic acid binding (GO:0003676);; Molecular Function: zinc ion binding (GO:0008270);; Biological Process: DNA integration (GO:0015074);;	K03006|8.25e-231|adu:107466525|K03006 DNA-directed RNA polymerase II subunit RPB1 [EC:2.7.7.6] | (RefSeq) LOW QUALITY PROTEIN: DNA-directed RNA polymerase II subunit 1-like	RNA polymerase (ko03020)	[R]	General function prediction only	Reverse transcriptase (RNA-dependent DNA polymerase)	Retrovirus-related Pol polyprotein from transposon TNT 1-94 OS=Nicotiana tabacum OX=4097 PE=2 SV=1	L	Replication, recombination and repair	unnamed protein product [Triticum turgidum subsp. durum]
TraesCS2D03G1258200	139	65	135	294	317	245	0.877477	0.394445	0.883904	1.986491	2.172562	1.747723	5.90E-09	1.68711045	up	[QV]	Secondary metabolites biosynthesis, transport and catabolism;; Defense mechanisms	Molecular Function: monooxygenase activity (GO:0004497);; Molecular Function: iron ion binding (GO:0005506);; Cellular Component: integral component of membrane (GO:0016021);; Molecular Function: oxidoreductase activity, acting on paired donors, with incorporation or reduction of molecular oxygen (GO:0016705);; Molecular Function: heme binding (GO:0020037);;	K15402|5.8e-92|mtr:MTR_1g037560|K15402 fatty acid omega-hydroxylase [EC:1.14.-.-] | (RefSeq) cytochrome P450 family protein	Cutin, suberine and wax biosynthesis (ko00073)	[QI]	Secondary metabolites biosynthesis, transport and catabolism;; Lipid transport and metabolism	Cytochrome P450	Noroxomaritidine synthase 1 OS=Narcissus pseudonarcissus OX=39639 GN=Cyp96T1 PE=2 SV=1	Q	Secondary metabolites biosynthesis, transport and catabolism	cytochrome P450 86B1-like [Aegilops tauschii subsp. tauschii]
TraesCS3A03G0847100	335	377	365	679	587	500	2.360649	2.564	2.656271	5.111724	4.477547	3.974609	2.14E-12	1.075134044	up	--	--	--	--	--	[L]	Replication, recombination and repair	DDE superfamily endonuclease	Protein ALP1-like OS=Arabidopsis thaliana OX=3702 GN=At3g55350 PE=2 SV=1	L	Replication, recombination and repair	protein ALP1-like [Aegilops tauschii subsp. tauschii]
TraesCS1B03G0267900	602	805	774	1270	1103	1088	7.471083	9.629078	9.928807	16.829386	14.813365	15.208722	1.27E-15	1.031783501	up	[Q]	Secondary metabolites biosynthesis, transport and catabolism	Cellular Component: cellular_component (GO:0005575);; Cellular Component: intracellular (GO:0005622);; Cellular Component: obsolete cell (GO:0005623);; Cellular Component: cytoplasm (GO:0005737);; Cellular Component: peroxisome (GO:0005777);; Biological Process: obsolete coenzyme metabolic process (GO:0006732);; Biological Process: vitamin metabolic process (GO:0006766);; Biological Process: biol…	K19222|4.1e-90|ats:109739581|K19222 1,4-dihydroxy-2-naphthoyl-CoA hydrolase [EC:3.1.2.28] | (RefSeq) LOC109739581; 1,4-dihydroxy-2-naphthoyl-CoA thioesterase 1-like	Ubiquinone and other terpenoid-quinone biosynthesis (ko00130)	[R]	General function prediction only	Thioesterase superfamily	1,4-dihydroxy-2-naphthoyl-CoA thioesterase 1 OS=Arabidopsis thaliana OX=3702 GN=DHNAT1 PE=1 SV=1	Q	Secondary metabolites biosynthesis, transport and catabolism	unnamed protein product [Triticum turgidum subsp. durum]
TraesCS1D03G0674700	151	151	178	0	6	0	1.113814	1.074845	1.360347	0	0.0479	0	5.78E-06	-5.978633736	down	--	--	Biological Process: mitotic cell cycle (GO:0000278);; Biological Process: mitotic cytokinesis (GO:0000281);; Biological Process: cytokinesis (GO:0000910);; Biological Process: cytokinesis by cell plate formation (GO:0000911);; Biological Process: assembly of actomyosin apparatus involved in cytokinesis (GO:0000912);; Biological Process: phragmoplast assembly (GO:0000914);; Cellular Component: cel…	K18636|2.0e-190|ats:109751177|K18636 microtubule-binding protein TANGLED1 | (RefSeq) LOC109751177; microtubule-binding protein TANGLED1	--	[R]	General function prediction only	--	Microtubule-binding protein TANGLED1 OS=Zea mays OX=4577 GN=TAN1 PE=2 SV=1	S	Function unknown	microtubule-binding protein TANGLED1 [Aegilops tauschii subsp. tauschii]
TraesCS5B03G0782500	178	166	186	290	317	288	2.840295	2.553434	3.055353	4.936624	5.468135	5.166818	5.31E-08	1.121068746	up	--	--	Biological Process: DNA replication (GO:0006260);; Cellular Component: host cell nucleus (GO:0042025);;	K03505|1.8e-69|ats:109780536|K03505 DNA polymerase delta subunit 4 | (RefSeq) LOC109780536; DNA polymerase delta subunit 4	DNA replication (ko03030);; Base excision repair (ko03410);; Nucleotide excision repair (ko03420);; Mismatch repair (ko03430);; Homologous recombination (ko03440)	--	--	DNA polymerase delta, subunit 4	--	S	Function unknown	DNA polymerase delta subunit 4 [Aegilops tauschii subsp. tauschii]
TraesCS2B03G0098600	226	271	227	627	604	510	0.851067	0.984351	0.881445	2.521172	2.461522	2.163928	9.04E-26	1.632081104	up	[O]	Posttranslational modification, protein turnover, chaperones	Molecular Function: ATP binding (GO:0005524);; Cellular Component: cytoplasm (GO:0005737);; Cellular Component: cytosol (GO:0005829);; Cellular Component: plasma membrane (GO:0005886);; Biological Process: protein folding (GO:0006457);; Cellular Component: cell surface (GO:0009986);; Cellular Component: protein-containing complex (GO:0032991);; Biological Process: cellular response to heat (GO:00…	K04079|0.0e+00|ats:109738213|K04079 molecular chaperone HtpG | (RefSeq) LOC109738213; heat shock protein 83	Protein processing in endoplasmic reticulum (ko04141);; Plant-pathogen interaction (ko04626)	[O]	Posttranslational modification, protein turnover, chaperones	Hsp90 protein	Heat shock protein 82 OS=Zea mays OX=4577 GN=HSP82 PE=3 SV=1	O	Posttranslational modification, protein turnover, chaperones	heat shock protein 90 [Triticum aestivum]
TraesCS7B03G0801200	104	76	67	184	170	187	0.959268	0.672092	0.641694	1.815265	1.700111	1.944071	1.63E-07	1.503155332	up	[M]	Cell wall/membrane/envelope biogenesis	Molecular Function: catalytic activity (GO:0003824);;	K09753|3.2e-72|dzi:111274390|K09753 cinnamoyl-CoA reductase [EC:1.2.1.44] | (RefSeq) cinnamoyl-CoA reductase 1-like	Phenylpropanoid biosynthesis (ko00940)	[V]	Defense mechanisms	NAD dependent epimerase/dehydratase family	Cinnamoyl-CoA reductase 2 OS=Arabidopsis thaliana OX=3702 GN=CCR2 PE=1 SV=1	V	Defense mechanisms	unnamed protein product [Triticum turgidum subsp. durum]
TraesCS3B03G1134300	359	331	441	55	98	66	2.761456	2.457142	3.508957	0.451146	0.814626	0.570794	1.38E-13	-2.008485546	down	--	--	Biological Process: male meiotic nuclear division (GO:0007140);; Biological Process: female meiotic nuclear division (GO:0007143);;	--	--	--	--	--	Protein XRI1 OS=Arabidopsis thaliana OX=3702 GN=XRI1 PE=1 SV=2	S	Function unknown	protein XRI1-like [Aegilops tauschii subsp. tauschii]
TraesCS5D03G0904700	3328	3041	3383	6705	6798	6509	19.194124	16.917406	20.165367	41.298473	42.44054	42.287647	2.61E-80	1.402177096	up	[QV]	Secondary metabolites biosynthesis, transport and catabolism;; Defense mechanisms	Molecular Function: monooxygenase activity (GO:0004497);; Molecular Function: iron ion binding (GO:0005506);; Cellular Component: integral component of membrane (GO:0016021);; Molecular Function: oxidoreductase activity, acting on paired donors, with incorporation or reduction of molecular oxygen (GO:0016705);; Molecular Function: heme binding (GO:0020037);;	K13260|2.1e-121|cit:102624248|K13260 isoflavone/4'-methoxyisoflavone 2'-hydroxylase [EC:1.14.14.90 1.14.14.89] | (RefSeq) cytochrome P450 81E8-like	Isoflavonoid biosynthesis (ko00943)	[Q]	Secondary metabolites biosynthesis, transport and catabolism	Cytochrome P450	Cytochrome P450 81Q32 OS=Catharanthus roseus OX=4058 GN=CYP81Q32 PE=2 SV=1	Q	Secondary metabolites biosynthesis, transport and catabolism	isoflavone 2'-hydroxylase-like [Aegilops tauschii subsp. tauschii]
TraesCS2A03G0353000	8807	8184	8248	14181	13757	12992	66.932312	59.981552	64.783958	115.076454	113.156761	111.201431	1.35E-83	1.063358069	up	--	--	Biological Process: reproduction (GO:0000003);; Biological Process: response to acid chemical (GO:0001101);; Biological Process: developmental process involved in reproduction (GO:0003006);; Molecular Function: molecular_function (GO:0003674);; Molecular Function: transcription coregulator activity (GO:0003712);; Molecular Function: transcription corepressor activity (GO:0003714);; Cellular Compo…	K13464|7.0e-114|ats:109753325|K13464 jasmonate ZIM domain-containing protein | (RefSeq) LOC109753325; protein TIFY 10b-like	Plant hormone signal transduction (ko04075)	--	--	tify domain	Protein TIFY 10b OS=Oryza sativa subsp. japonica OX=39947 GN=TIFY10B PE=1 SV=1	S	Function unknown	unnamed protein product [Triticum turgidum subsp. durum]
TraesCS1A03G0287800	490	541	429	136	144	178	1.954005	2.083381	1.76921	0.577035	0.616812	0.798165	2.69E-10	-1.293488617	down	--	--	Molecular Function: inorganic anion exchanger activity (GO:0005452);; Cellular Component: integral component of membrane (GO:0016021);;	K24194|0.0e+00|ats:109771881|K24194 boron transporter | (RefSeq) LOC109771881; boron transporter 4-like	--	[P]	Inorganic ion transport and metabolism	HCO3- transporter family	Boron transporter 4 OS=Arabidopsis thaliana OX=3702 GN=BOR4 PE=2 SV=1	P	Inorganic ion transport and metabolism	unnamed protein product [Triticum turgidum subsp. durum]
NewGene_18501	236	234	213	33	72	40	2.32597	2.220532	2.193295	0.333917	0.755239	0.42292	1.52E-08	-1.869040646	down	--	--	--	--	--	--	--	--	--	--	--	hypothetical protein TRIUR3_24149 [Triticum urartu]
TraesCS4D03G0457900	1252	1435	1080	305	317	301	3.657682	4.054649	3.270818	0.937826	0.986785	0.977066	6.86E-37	-1.655950407	down	--	--	--	K21842|0.0e+00|ats:109742828|K21842 protein EFR3 | (RefSeq) uncharacterized protein LOC109742828 isoform X1	--	[R]	General function prediction only	--	Protein SEMI-ROLLED LEAF 2 OS=Oryza sativa subsp. japonica OX=39947 GN=SRL2 PE=2 SV=1	S	Function unknown	unnamed protein product [Triticum turgidum subsp. durum]
TraesCS3B03G0485300	414	429	408	171	121	166	2.816735	2.810068	2.868905	1.242496	0.888572	1.270921	4.16E-07	-1.078914995	down	--		Molecular Function: protein serine/threonine kinase activity (GO:0004674);; Molecular Function: ATP binding (GO:0005524);; Cellular Component: integral component of membrane (GO:0016021);;	K13415|1.0e-68|vra:106752751|K13415 protein brassinosteroid insensitive 1 [EC:2.7.10.1 2.7.11.1] | (RefSeq) systemin receptor SR160	Plant hormone signal transduction (ko04075)	[T]	Signal transduction mechanisms	Protein kinase domain	Receptor-like serine/threonine-protein kinase At1g78530 OS=Arabidopsis thaliana OX=3702 GN=At1g78530 PE=2 SV=1	T	Signal transduction mechanisms	unnamed protein product [Triticum turgidum subsp. durum]
TraesCS1D03G1021900	164	179	159	350	240	260	0.532687	0.55916	0.533004	1.212276	0.842528	0.949811	4.41E-07	1.124983634	up	[R]	General function prediction only	Biological Process: defense response (GO:0006952);; Molecular Function: ADP binding (GO:0043531);;	K13457|3.2e-133|ats:109760587|K13457 disease resistance protein RPM1 | (RefSeq) LOC109760587; putative disease resistance RPP13-like protein 3	Plant-pathogen interaction (ko04626)	[T]	Signal transduction mechanisms	NB-ARC domain	Disease resistance protein RGA5 OS=Oryza sativa subsp. japonica OX=39947 GN=RGA5 PE=2 SV=1	T	Signal transduction mechanisms	disease resistance protein RPP13-like [Aegilops tauschii subsp. tauschii]
NewGene_112981	207	187	270	24	21	37	0.424167	0.369491	0.572049	0.052506	0.045441	0.083701	2.31E-13	-2.647993989	down	--	--	--	K11643|1.55e-53|egu:105033425|K11643 chromodomain-helicase-DNA-binding protein 4 [EC:3.6.4.12] | (RefSeq) uncharacterized protein LOC105033425 isoform X1	--	--	--	--	--	--	--	unnamed protein product [Triticum turgidum subsp. durum]
TraesCS1D03G0178400	271	293	313	160	144	35	1.83503	1.953015	2.241993	1.181394	1.077769	0.271175	0.006826629	-1.035672326	down	--	--	--	K08486|5.1e-12|psom:113306450|K08486 syntaxin 1B/2/3 | (RefSeq) uncharacterized protein LOC113306450	SNARE interactions in vesicular transport (ko04130)	--	--	Agenet domain	Protein AGENET DOMAIN (AGD)-CONTAINING P1 OS=Arabidopsis thaliana OX=3702 GN=AGDP1 PE=1 SV=1	S	Function unknown	DUF724 domain-containing protein 3-like isoform X2 [Aegilops tauschii subsp. tauschii]
TraesCS6D03G0772500	643	557	575	0	16	7	6.428146	5.377212	5.948557	0	0.167876	0.078173	2.31E-07	-5.896719979	down	--	--	Cellular Component: cytosol (GO:0005829);; Biological Process: response to water deprivation (GO:0009414);; Biological Process: cold acclimation (GO:0009631);; Biological Process: response to abscisic acid (GO:0009737);;	--	--	--	--	Dehydrin	Dehydrin DHN4 OS=Hordeum vulgare OX=4513 GN=DHN4 PE=2 SV=1	S	Function unknown	dehydrin DHN4-like [Aegilops tauschii subsp. tauschii]
TraesCS2A03G1141900	119	133	81	221	202	178	0.624658	0.674474	0.436517	1.244842	1.148922	1.057544	3.78E-06	1.223931141	up	[G]	Carbohydrate transport and metabolism	Molecular Function: hydrolase activity, hydrolyzing O-glycosyl compounds (GO:0004553);; Biological Process: carbohydrate metabolic process (GO:0005975);;	K01193|9.6e-218|osa:4346527|K01193 beta-fructofuranosidase [EC:3.2.1.26] | (RefSeq) LOW QUALITY PROTEIN: beta-fructofuranosidase, insoluble isoenzyme 7-like	Galactose metabolism (ko00052);; Starch and sucrose metabolism (ko00500)	[G]	Carbohydrate transport and metabolism	Glycosyl hydrolases family 32 N-terminal domain	Beta-fructofuranosidase, insoluble isoenzyme 7 OS=Oryza sativa subsp. indica OX=39946 GN=CIN7 PE=2 SV=2	G	Carbohydrate transport and metabolism	unnamed protein product [Triticum turgidum subsp. durum]
TraesCS1B03G1214400	362	299	415	790	758	529	2.657378	2.130734	3.23988	6.285438	6.096943	4.392263	5.51E-13	1.299853589	up	--	--	Molecular Function: DNA-binding transcription factor activity (GO:0003700);; Cellular Component: nucleus (GO:0005634);; Molecular Function: sequence-specific DNA binding (GO:0043565);;	K12835|6.5e-30|cmax:111493042|K12835 ATP-dependent RNA helicase DDX42 [EC:3.6.4.13] | (RefSeq) DEAD-box ATP-dependent RNA helicase 24 isoform X1	Spliceosome (ko03040)	--	--	WRKY DNA -binding domain	Probable WRKY transcription factor 48 OS=Arabidopsis thaliana OX=3702 GN=WRKY48 PE=2 SV=1	K	Transcription	probable WRKY transcription factor 71 isoform X2 [Aegilops tauschii subsp. tauschii]
TraesCS1B03G0212900	1949	2113	1715	3585	3419	3286	10.098915	10.556919	9.185323	19.8349	19.172352	19.174511	5.54E-62	1.203235526	up	--	--	Molecular Function: protein binding (GO:0005515);;	K11801|3.5e-277|ats:109762262|K11801 DDB1- and CUL4-associated factor 11 | (RefSeq) LOC109762262; LEC14B protein-like isoform X1	--	[R]	General function prediction only	WD domain, G-beta repeat	LEC14B homolog OS=Prunus armeniaca OX=36596 PE=2 SV=1	S	Function unknown	unnamed protein product [Triticum turgidum subsp. durum]
TraesCS2B03G0456000	703	678	696	1143	1285	1170	8.717547	8.109579	8.91964	15.149187	17.259096	16.358555	7.09E-25	1.160035938	up	--	--	Cellular Component: signal peptidase complex (GO:0005787);; Biological Process: signal peptide processing (GO:0006465);; Molecular Function: peptidase activity (GO:0008233);; Cellular Component: integral component of membrane (GO:0016021);; Biological Process: anther wall tapetum development (GO:0048658);;	--	--	--	--	Microsomal signal peptidase 12 kDa subunit (SPC12)	Signal peptidase complex-like protein DTM1 OS=Oryza sativa subsp. japonica OX=39947 GN=DTM1 PE=2 SV=1	S	Function unknown	hypothetical protein D1007_40716 [Hordeum vulgare]
TraesCS2B03G0260600	316	248	308	557	633	597	2.63133	1.993255	2.649804	4.963091	5.717045	5.610188	1.87E-16	1.400393927	up	[M]	Cell wall/membrane/envelope biogenesis	Molecular Function: transferase activity, transferring glycosyl groups (GO:0016757);;	K18819|2.5e-186|ats:109761870|K18819 inositol 3-alpha-galactosyltransferase [EC:2.4.1.123] | (RefSeq) LOC109761870; galactinol synthase 2-like	Galactose metabolism (ko00052)	[G]	Carbohydrate transport and metabolism	Glycosyl transferase family 8	Galactinol synthase 2 OS=Arabidopsis thaliana OX=3702 GN=GOLS2 PE=1 SV=1	G	Carbohydrate transport and metabolism	unnamed protein product [Triticum turgidum subsp. durum]
TraesCS5B03G0274000	624	599	681	1226	1010	1073	10.754928	9.958197	12.142973	22.578333	18.8535	20.847765	3.77E-20	1.160922097	up	[J]	Translation, ribosomal structure and biogenesis	Molecular Function: structural constituent of ribosome (GO:0003735);; Biological Process: translation (GO:0006412);; Molecular Function: zinc ion binding (GO:0008270);; Cellular Component: cytosolic small ribosomal subunit (GO:0022627);;	K02980|2.2e-29|ats:109743535|K02980 small subunit ribosomal protein S29e | (RefSeq) LOC109743535; 40S ribosomal protein S29	Ribosome (ko03010)	[J]	Translation, ribosomal structure and biogenesis	Ribosomal protein S14p/S29e	40S ribosomal protein S29 OS=Triticum aestivum OX=4565 GN=RPS29 PE=1 SV=1	J	Translation, ribosomal structure and biogenesis	40S ribosomal protein S29 [Brachypodium distachyon]
TraesCS5D03G0352100	602	593	673	205	184	137	2.207403	2.094193	2.546978	0.800824	0.729926	0.565155	1.72E-15	-1.472032172	down	--	--	Cellular Component: integral component of membrane (GO:0016021);;	K11267|2.4e-34|zma:100284656|K11267 sister chromatid cohesion protein PDS5 | (RefSeq) embryogenesis transmembrane protein	--	[R]	General function prediction only	Domain of unknown function	--	S	Function unknown	uncharacterized protein LOC109782960 [Aegilops tauschii subsp. tauschii]
TraesCS2D03G0379100	81	133	111	175	229	225	0.655625	1.038647	0.928498	1.51231	2.006234	2.057696	2.10E-06	1.328761363	up	[M]	Cell wall/membrane/envelope biogenesis	Molecular Function: catalytic activity (GO:0003824);;	K08695|8.8e-47|atr:18427888|K08695 anthocyanidin reductase [EC:1.3.1.77] | (RefSeq) anthocyanidin reductase ((2S)-flavan-3-ol-forming)	Flavonoid biosynthesis (ko00941)	[V]	Defense mechanisms	NAD dependent epimerase/dehydratase family	Putative anthocyanidin reductase OS=Ginkgo biloba OX=3311 PE=2 SV=1	V	Defense mechanisms	anthocyanidin reductase ((2S)-flavan-3-ol-forming)-like [Aegilops tauschii subsp. tauschii]
TraesCS2B03G0235900	30	12	40	80	136	110	0.180062	0.064788	0.246687	0.518685	0.888832	0.746524	6.31E-07	2.34478866	up	--	--	--	K15078|3.0e-16|tcc:18614561|K15078 structure-specific endonuclease subunit SLX1 [EC:3.6.1.-] | (RefSeq) putative disease resistance protein RGA3	--	--	--	Rx N-terminal domain	--	T	Signal transduction mechanisms	unnamed protein product [Triticum turgidum subsp. durum]
TraesCS5B03G0645200	259	349	301	31	23	35	2.233946	2.901331	2.682896	0.28031	0.208714	0.332355	4.58E-23	-2.978323135	down	--	--	Biological Process: regulation of transcription, DNA-templated (GO:0006355);; Molecular Function: protein dimerization activity (GO:0046983);;	K18878|2.0e-29|cann:107866053|K18878 BHLH transcription factor Upa20 | (RefSeq) Upa20; transcription factor bHLH137-like	Plant-pathogen interaction (ko04626)	--	--	Helix-loop-helix DNA-binding domain	Transcription factor bHLH76 OS=Arabidopsis thaliana OX=3702 GN=BHLH76 PE=1 SV=1	K	Transcription	unnamed protein product [Triticum turgidum subsp. durum]
TraesCS5D03G0658800	163	218	204	288	373	416	0.944237	1.216046	1.218922	1.783026	2.338803	2.714273	2.79E-08	1.257996173	up	[M]	Cell wall/membrane/envelope biogenesis	Molecular Function: catalytic activity (GO:0003824);; Cellular Component: integral component of membrane (GO:0016021);;	K08679|8.2e-266|ats:109767443|K08679 UDP-glucuronate 4-epimerase [EC:5.1.3.6] | (RefSeq) LOC109767443; UDP-glucuronate 4-epimerase 6-like	Amino sugar and nucleotide sugar metabolism (ko00520)	[M]	Cell wall/membrane/envelope biogenesis	NAD dependent epimerase/dehydratase family	UDP-glucuronate 4-epimerase 6 OS=Arabidopsis thaliana OX=3702 GN=GAE6 PE=1 SV=1	M	Cell wall/membrane/envelope biogenesis	UDP-glucuronate 4-epimerase 6-like [Aegilops tauschii subsp. tauschii]
TraesCS1A03G0661500	349	354	283	86	85	119	1.723954	1.703872	1.449087	0.459807	0.462091	0.661479	4.08E-08	-1.384639327	down	[R]	General function prediction only	Molecular Function: FAD binding (GO:0071949);;	--	--	--	--	FAD dependent oxidoreductase	--	S	Function unknown	uncharacterized protein LOC109737561 [Aegilops tauschii subsp. tauschii]
TraesCS5D03G0258600	903	1035	1003	279	179	258	5.269664	5.828149	6.047306	1.734048	1.12583	1.690408	3.96E-22	-1.668664673	down	--	--	Molecular Function: protein binding (GO:0005515);;	K24194|3.3e-29|osa:4326215|K24194 boron transporter | (RefSeq) uncharacterized protein LOC4326215	--	--	--	Ankyrin repeats (3 copies)	--	O	Posttranslational modification, protein turnover, chaperones	uncharacterized protein LOC109735020 [Aegilops tauschii subsp. tauschii]
TraesCS3B03G0911200	5086	5221	5552	34	21	42	33.981953	33.646755	38.339119	0.239794	0.148167	0.309812	0	-6.987194874	down	[L]	Replication, recombination and repair	Biological Process: base-excision repair (GO:0006284);; Molecular Function: DNA-3-methyladenine glycosylase activity (GO:0008725);;	K01246|5.5e-196|ats:109779821|K01246 DNA-3-methyladenine glycosylase I [EC:3.2.2.20] | (RefSeq) uncharacterized protein LOC109779821	Base excision repair (ko03410)	--	--	Methyladenine glycosylase	--	L	Replication, recombination and repair	unnamed protein product [Triticum aestivum]
TraesCS6D03G0222900	79	30	71	133	155	103	0.514105	0.184683	0.476505	0.91987	1.092238	0.749582	0.000252326	1.466413336	up	[L]	Replication, recombination and repair	Molecular Function: nucleic acid binding (GO:0003676);; Molecular Function: helicase activity (GO:0004386);; Molecular Function: ATP binding (GO:0005524);;	K14777|6.5e-209|ats:109767222|K14777 ATP-dependent RNA helicase DDX47/RRP3 [EC:3.6.4.13] | (RefSeq) LOC109767222; DEAD-box ATP-dependent RNA helicase 10	--	[A]	RNA processing and modification	DEAD/DEAH box helicase	DEAD-box ATP-dependent RNA helicase 10 OS=Oryza sativa subsp. indica OX=39946 GN=RH10 PE=1 SV=1	A	RNA processing and modification	DEAD-box ATP-dependent RNA helicase 10-like [Hordeum vulgare]
TraesCS6B03G1074100	150	194	130	3	0	7	0.960965	1.199189	0.860643	0.017715	0	0.04517	2.98E-17	-5.180052538	down	--	--	--	K01805|3.1e-44|ini:109191713|K01805 xylose isomerase [EC:5.3.1.5] | (RefSeq) xylose isomerase	Pentose and glucuronate interconversions (ko00040);; Fructose and mannose metabolism (ko00051)	[R]	General function prediction only	Putative serine esterase (DUF676)	--	S	Function unknown	putative lipase C4A8.10 [Aegilops tauschii subsp. tauschii]
TraesCS6D03G0746800	1738	1942	2053	11465	11047	10492	21.496	23.174732	26.250067	151.475845	147.935928	146.198715	0	2.890084176	up	[J]	Translation, ribosomal structure and biogenesis	Molecular Function: RNA binding (GO:0003723);; Molecular Function: endoribonuclease activity (GO:0004521);; Cellular Component: extracellular region (GO:0005576);; Biological Process: RNA catabolic process (GO:0006401);; Molecular Function: ribonuclease T2 activity (GO:0033897);;	K01166|6.9e-138|ats:109768254|K01166 ribonuclease T2 [EC:4.6.1.19] | (RefSeq) LOC109768254; ribonuclease 1-like	--	[A]	RNA processing and modification	Ribonuclease T2 family	Ribonuclease 1 OS=Arabidopsis thaliana OX=3702 GN=RNS1 PE=1 SV=1	A	RNA processing and modification	ribonuclease 1-like [Aegilops tauschii subsp. tauschii]
TraesCS7B03G0428700	183	180	203	363	425	343	0.912958	0.866586	1.046653	1.939826	2.303225	1.931362	1.85E-12	1.361721987	up	--	--	Cellular Component: exocyst (GO:0000145);; Biological Process: exocytosis (GO:0006887);; Biological Process: protein transport (GO:0015031);;	K07195|4.7e-303|ats:109766675|K07195 exocyst complex component 7 | (RefSeq) LOC109766675; exocyst complex component EXO70A1-like	--	[U]	Intracellular trafficking, secretion, and vesicular transport	Exo70 exocyst complex subunit	Exocyst complex component EXO70A1 OS=Arabidopsis thaliana OX=3702 GN=EXO70A1 PE=1 SV=1	U	Intracellular trafficking, secretion, and vesicular transport	exocyst complex component EXO70A1-like [Aegilops tauschii subsp. tauschii]
TraesCS6B03G0506800	0	0	0	695	772	621	0	0	0	5.255131	5.921214	4.951877	7.56E-24	12.25053536	up	[H]	Coenzyme transport and metabolism	Molecular Function: methionine adenosyltransferase activity (GO:0004478);; Molecular Function: ATP binding (GO:0005524);; Cellular Component: cytosol (GO:0005829);; Biological Process: S-adenosylmethionine biosynthetic process (GO:0006556);; Biological Process: one-carbon metabolic process (GO:0006730);; Molecular Function: metal ion binding (GO:0046872);;	K00789|6.4e-232|ats:109745373|K00789 S-adenosylmethionine synthetase [EC:2.5.1.6] | (RefSeq) LOC109745373; S-adenosylmethionine synthase 4	Cysteine and methionine metabolism (ko00270);; Biosynthesis of amino acids (ko01230)	[H]	Coenzyme transport and metabolism	S-adenosylmethionine synthetase, C-terminal domain	S-adenosylmethionine synthase 4 OS=Hordeum vulgare OX=4513 GN=SAM4 PE=2 SV=1	H	Coenzyme transport and metabolism	unnamed protein product [Triticum turgidum subsp. durum]
TraesCS3B03G0173200	145	113	92	256	282	251	1.383123	1.040179	0.907372	2.616379	2.926269	2.70805	1.60E-10	1.543308236	up	--	--	Cellular Component: cell wall (GO:0005618);; Molecular Function: manganese ion binding (GO:0030145);; Molecular Function: nutrient reservoir activity (GO:0045735);; Cellular Component: apoplast (GO:0048046);;	--	--	--	--	Cupin	Germin-like protein 8-12 OS=Oryza sativa subsp. japonica OX=39947 GN=Os08g0231400 PE=2 SV=1	O	Posttranslational modification, protein turnover, chaperones	predicted protein [Hordeum vulgare subsp. vulgare]
TraesCS5D03G0273000	568	583	497	920	918	889	3.382351	3.34951	3.058659	5.854716	5.92087	5.967624	1.44E-20	1.096970586	up	--	--	Molecular Function: calmodulin binding (GO:0005516);;	--	--	--	--	Plant calmodulin-binding domain	--	S	Function unknown	serine/arginine repetitive matrix protein 1-like [Aegilops tauschii subsp. tauschii]
TraesCS4B03G0479200	136	179	147	21	35	48	0.387619	0.493035	0.435409	0.063368	0.107643	0.154299	8.51E-06	-1.764298843	down	[T]	Signal transduction mechanisms	Molecular Function: protein kinase activity (GO:0004672);; Molecular Function: ATP binding (GO:0005524);; Cellular Component: integral component of membrane (GO:0016021);;	K13418|8.5e-52|ats:109731779|K13418 somatic embryogenesis receptor kinase 1 [EC:2.7.10.1 2.7.11.1] | (RefSeq) LOC109731779; somatic embryogenesis receptor kinase 1-like	--	--	--	Leucine rich repeat	Probable LRR receptor-like serine/threonine-protein kinase IRK OS=Arabidopsis thaliana OX=3702 GN=IRK PE=1 SV=1	T	Signal transduction mechanisms	unnamed protein product [Triticum turgidum subsp. durum]
NewGene_59929	181	261	145	103	56	62	0.661182	1.25376	0.545061	0.398331	0.232587	0.253714	0.002340744	-1.037916604	down	--	--	Molecular Function: nucleic acid binding (GO:0003676);; Molecular Function: zinc ion binding (GO:0008270);; Biological Process: DNA integration (GO:0015074);;	K10268|4.12e-41|aof:109825399|K10268 F-box and leucine-rich repeat protein 2/20 | (RefSeq) F-box/LRR-repeat protein 20-like	--	[R]	General function prediction only	--	Retrovirus-related Pol polyprotein from transposon TNT 1-94 OS=Nicotiana tabacum OX=4097 PE=2 SV=1	T	Signal transduction mechanisms	unnamed protein product [Triticum turgidum subsp. durum]
TraesCS4D03G0142600	211	172	186	67	49	50	0.645958	0.507165	0.588081	0.217422	0.160734	0.172417	4.91E-06	-1.415603324	down	--	--	Molecular Function: molecular_function (GO:0003674);; Molecular Function: nucleic acid binding (GO:0003676);; Molecular Function: RNA binding (GO:0003723);; Molecular Function: catalytic activity (GO:0003824);; Molecular Function: nuclease activity (GO:0004518);; Molecular Function: endonuclease activity (GO:0004519);; Molecular Function: binding (GO:0005488);; Cellular Component: cellular_compon…	K17964|3.2e-106|osa:107280481|K17964 leucine-rich PPR motif-containing protein, mitochondrial | (RefSeq) pentatricopeptide repeat-containing protein At5g55840-like isoform X1	--	--	--	PPR repeat family	--	S	Function unknown	pentatricopeptide repeat-containing protein At5g55840 [Aegilops tauschii subsp. tauschii]
TraesCS1D03G0492300	18	41	45	119	178	144	0.180739	0.407654	0.473467	1.319289	1.993315	1.683104	3.12E-10	2.451112543	up	--	--	--	--	--	--	--	--	--	--	--	uncharacterized protein LOC109742034 [Aegilops tauschii subsp. tauschii]
TraesCS6A03G0218300	759	718	658	1156	1233	1024	5.817989	5.313866	5.213478	9.464948	10.236953	8.848283	2.09E-21	1.042910727	up	--	--	--	--	--	--	--	FBD	F-box/FBD/LRR-repeat protein At5g44980 OS=Arabidopsis thaliana OX=3702 GN=At5g44980 PE=2 SV=1	S	Function unknown	unnamed protein product [Triticum turgidum subsp. durum]
TraesCS4A03G0490800	568	583	654	1193	1204	826	5.89899	5.840505	7.017495	13.233318	13.529697	9.653528	3.28E-17	1.19195239	up	--	--	Cellular Component: integral component of membrane (GO:0016021);;	K20359|3.6e-110|ats:109758977|K20359 PRA1 family protein 1 | (RefSeq) LOC109758977; PRA1 family protein B2-like	--	[U]	Intracellular trafficking, secretion, and vesicular transport	PRA1 family protein	PRA1 family protein B4 OS=Arabidopsis thaliana OX=3702 GN=PRA1B4 PE=1 SV=1	U	Intracellular trafficking, secretion, and vesicular transport	PRA1 family protein B2-like [Aegilops tauschii subsp. tauschii]
TraesCS2A03G0210200	719	710	844	2331	2204	1952	5.697169	5.428211	6.91014	19.732811	18.91135	17.424707	5.19E-70	1.873181075	up	--	--	Molecular Function: DNA binding (GO:0003677);; Cellular Component: nucleus (GO:0005634);; Biological Process: regulation of transcription, DNA-templated (GO:0006355);;	K00521|3.3e-38|cmos:111447866|K00521 ferric-chelate reductase [EC:1.16.1.7] | (RefSeq) ferric reduction oxidase 7, chloroplastic-like	--	--	--	No apical meristem (NAM) protein	NAC transcription factor NAM-B1 OS=Hordeum vulgare subsp. spontaneum OX=77009 GN=NAM-B1 PE=4 SV=1	K	Transcription	NAC transcription factor NAM-B1-like [Aegilops tauschii subsp. tauschii]
TraesCS7B03G0934800	204	153	205	6	0	0	1.032367	0.745424	1.074401	0.031784	0	0	1.82E-06	-6.228771814	down	--	--	--	--	--	[S]	Function unknown	Armadillo/beta-catenin-like repeat	--	S	Function unknown	uncharacterized protein LOC109779676 [Aegilops tauschii subsp. tauschii]
NewGene_56776	150	200	176	2636	2847	2256	0.997275	1.305924	1.237037	19.714726	20.642328	17.352673	6.41E-298	4.244423905	up	[Q]	Secondary metabolites biosynthesis, transport and catabolism	Molecular Function: oxidoreductase activity (GO:0016491);; Molecular Function: metal ion binding (GO:0046872);;	K05278|1.21e-58|soe:110795044|K05278 flavonol synthase [EC:1.14.20.6] | (RefSeq) flavonol synthase/flavanone 3-hydroxylase-like	Flavonoid biosynthesis (ko00941)	[QR]	Secondary metabolites biosynthesis, transport and catabolism;; General function prediction only	non-haem dioxygenase in morphine synthesis N-terminal	2-oxoglutarate-dependent dioxygenase 11 OS=Oryza sativa subsp. japonica OX=39947 GN=2ODD11 PE=1 SV=1	Q	Secondary metabolites biosynthesis, transport and catabolism	protein SRG1-like [Aegilops tauschii subsp. tauschii]
TraesCS7A03G0398900	167	209	188	63	61	39	1.224522	1.481506	1.424628	0.488189	0.479228	0.319258	5.49E-06	-1.431173332	down	--	--	Biological Process: immune system process (GO:0002376);; Molecular Function: molecular_function (GO:0003674);; Molecular Function: binding (GO:0005488);; Molecular Function: glycosaminoglycan binding (GO:0005539);; Cellular Component: cellular_component (GO:0005575);; Cellular Component: obsolete cell (GO:0005623);; Cellular Component: plasma membrane (GO:0005886);; Biological Process: immune res…	K13473|3.3e-26|zma:100384051|K13473 chitin elicitor-binding protein | (RefSeq) uncharacterized protein LOC100384051 precursor	Plant-pathogen interaction (ko04626)	--	--	LysM domain	LysM domain-containing GPI-anchored protein LYP6 OS=Oryza sativa subsp. japonica OX=39947 GN=LYP6 PE=1 SV=1	S	Function unknown	unnamed protein product [Triticum turgidum subsp. durum]
TraesCS7D03G0516600	2376	2216	2300	948	910	797	18.379474	16.63878	18.368339	7.848475	7.600087	6.998634	3.16E-27	-1.013147686	down	[CHR]	Energy production and conversion;; Coenzyme transport and metabolism;; General function prediction only	Cellular Component: mitochondrion (GO:0005739);; Molecular Function: formate dehydrogenase (NAD+) activity (GO:0008863);; Cellular Component: formate dehydrogenase complex (GO:0009326);; Cellular Component: chloroplast (GO:0009507);; Molecular Function: oxidoreductase activity, acting on the CH-OH group of donors, NAD or NADP as acceptor (GO:0016616);; Biological Process: formate catabolic proces…	K00122|2.2e-218|ats:109765627|K00122 formate dehydrogenase [EC:1.17.1.9] | (RefSeq) LOC109765627; formate dehydrogenase, mitochondrial	Glyoxylate and dicarboxylate metabolism (ko00630);; Carbon metabolism (ko01200)	[C]	Energy production and conversion	D-isomer specific 2-hydroxyacid dehydrogenase, NAD binding domain	Formate dehydrogenase, mitochondrial OS=Hordeum vulgare OX=4513 PE=2 SV=1	C	Energy production and conversion	formate dehydrogenase, mitochondrial [Aegilops tauschii subsp. tauschii]
TraesCS3D03G0311000	57	50	41	252	310	164	0.419119	0.352792	0.308669	1.988744	2.484739	1.364333	4.59E-19	2.653196825	up	[IR]	Lipid transport and metabolism;; General function prediction only	Cellular Component: integral component of membrane (GO:0016021);; Molecular Function: hydrolase activity, acting on ester bonds (GO:0016788);;	K01206|7.6e-39|thj:104825554|K01206 alpha-L-fucosidase [EC:3.2.1.51] | (RefSeq) alpha-L-fucosidase 3	Other glycan degradation (ko00511)	--	--	GDSL-like Lipase/Acylhydrolase	GDSL esterase/lipase At5g45910 OS=Arabidopsis thaliana OX=3702 GN=At5g45910 PE=2 SV=1	S	Function unknown	GDSL esterase/lipase At5g45910-like [Aegilops tauschii subsp. tauschii]
TraesCS5A03G0044200	538	580	500	1810	1340	1367	8.101274	8.426126	7.772977	29.112467	21.837765	23.182133	4.25E-53	1.84677304	up	--	--	--	--	--	--	--	Thaumatin family	Thaumatin-like pathogenesis-related protein 4 OS=Avena sativa OX=4498 GN=RASTL-4 PE=2 SV=1	O	Posttranslational modification, protein turnover, chaperones	thaumatin-like protein TLP4 [Hordeum vulgare]
NewGene_90946	514	422	434	173	164	140	2.650455	2.167172	2.436573	0.895456	0.867712	0.824937	3.29E-09	-1.159292642	down	--	--	--	--	--	--	--	--	--	--	--	WAS/WASL-interacting protein family member 3-like isoform X1 [Aegilops tauschii subsp. tauschii]
TraesCS3D03G0846000	3646	3855	3566	7243	6490	6045	23.702517	24.166506	23.9554	50.271988	45.661938	44.251221	5.51E-93	1.203239687	up	[G]	Carbohydrate transport and metabolism	Molecular Function: fructose-bisphosphate aldolase activity (GO:0004332);; Cellular Component: cytosol (GO:0005829);; Biological Process: glycolytic process (GO:0006096);; Biological Process: fructose 1,6-bisphosphate metabolic process (GO:0030388);;	K01623|3.3e-203|ats:109754009|K01623 fructose-bisphosphate aldolase, class I [EC:4.1.2.13] | (RefSeq) LOC109754009; fructose-bisphosphate aldolase 1, cytoplasmic-like	Glycolysis / Gluconeogenesis (ko00010);; Pentose phosphate pathway (ko00030);; Fructose and mannose metabolism (ko00051);; Carbon fixation in photosynthetic organisms (ko00710);; Carbon metabolism (ko01200);; Biosynthesis of amino acids (ko01230)	[G]	Carbohydrate transport and metabolism	Fructose-bisphosphate aldolase class-I	Fructose-bisphosphate aldolase 1, cytoplasmic OS=Oryza sativa subsp. japonica OX=39947 GN=FBA1 PE=1 SV=2	G	Carbohydrate transport and metabolism	fructose-1,6-bisphosphate aldolase 15 [Triticum aestivum]
TraesCS6D03G0777400	241	339	365	64	81	14	1.989637	2.69664	3.110655	0.56382	0.71776	0.123094	0.00126416	-2.237348847	down	--	--	Cellular Component: integral component of membrane (GO:0016021);;	K10664|4.2e-22|ppp:112287661|K10664 E3 ubiquitin-protein ligase ATL6/9/15/31/42/55 [EC:2.3.2.27] | (RefSeq) RING-H2 finger protein ATL2-like	--	[O]	Posttranslational modification, protein turnover, chaperones	Ring finger domain	RING-H2 finger protein ATL13 OS=Arabidopsis thaliana OX=3702 GN=ATL13 PE=2 SV=2	O	Posttranslational modification, protein turnover, chaperones	RING-H2 finger protein ATL13-like [Aegilops tauschii subsp. tauschii]
TraesCS2B03G1250500	237	237	170	73	76	71	0.563495	0.543497	0.417839	0.183473	0.195283	0.189231	3.21E-05	-1.176103125	down	--	--	Molecular Function: ADP binding (GO:0043531);;	K15078|3.6e-65|tcc:18614561|K15078 structure-specific endonuclease subunit SLX1 [EC:3.6.1.-] | (RefSeq) putative disease resistance protein RGA3	--	[T]	Signal transduction mechanisms	NB-ARC domain	Putative disease resistance protein RGA3 OS=Solanum bulbocastanum OX=147425 GN=RGA3 PE=2 SV=2	S	Function unknown	unnamed protein product [Triticum turgidum subsp. durum]
TraesCS2B03G1200300	165	150	206	342	274	232	1.605095	1.398296	2.06868	3.544183	2.875843	2.537477	8.80E-06	1.055783235	up	--	--	--	--	--	--	--	zinc-finger of the FCS-type, C2-C2	FCS-Like Zinc finger 1 OS=Arabidopsis thaliana OX=3702 GN=FLZ1 PE=1 SV=1	S	Function unknown	uncharacterized protein LOC109765773 [Aegilops tauschii subsp. tauschii]
TraesCS3D03G0215400	109	107	154	567	513	455	0.516756	0.490531	0.753531	2.880745	2.640579	2.435927	1.58E-32	2.40909207	up	[GHR]	Carbohydrate transport and metabolism;; Coenzyme transport and metabolism;; General function prediction only	Molecular Function: magnesium ion binding (GO:0000287);; Molecular Function: catalytic activity (GO:0003824);; Molecular Function: thiamine pyrophosphate binding (GO:0030976);;	K01568|0.0e+00|ats:109756002|K01568 pyruvate decarboxylase [EC:4.1.1.1] | (RefSeq) LOC109756002; pyruvate decarboxylase 1-like	Glycolysis / Gluconeogenesis (ko00010)	[EH]	Amino acid transport and metabolism;; Coenzyme transport and metabolism	Thiamine pyrophosphate enzyme, N-terminal TPP binding domain	Pyruvate decarboxylase 2 OS=Oryza sativa subsp. indica OX=39946 GN=PDC2 PE=2 SV=2	--	--	pyruvate decarboxylase 1-like [Aegilops tauschii subsp. tauschii]
TraesCS7A03G0599900	190	259	198	416	499	289	0.848156	1.11627	0.915137	1.988917	2.416473	1.455491	5.24E-09	1.258415803	up	--	--	Cellular Component: exocyst (GO:0000145);; Biological Process: exocytosis (GO:0006887);; Biological Process: protein transport (GO:0015031);;	K07195|6.0e-295|ats:109766675|K07195 exocyst complex component 7 | (RefSeq) LOC109766675; exocyst complex component EXO70A1-like	--	[U]	Intracellular trafficking, secretion, and vesicular transport	Exo70 exocyst complex subunit	Exocyst complex component EXO70A1 OS=Arabidopsis thaliana OX=3702 GN=EXO70A1 PE=1 SV=1	U	Intracellular trafficking, secretion, and vesicular transport	unnamed protein product [Triticum turgidum subsp. durum]
TraesCS1D03G0660300	1379	1595	1550	2951	2987	2863	11.448842	12.770285	13.297729	26.166271	26.844503	26.778507	2.98E-57	1.327818687	up	--	--	--	K03283|4.3e-49|cann:107854185|K03283 heat shock 70kDa protein 1/2/6/8 | (RefSeq) heat shock cognate 70 kDa protein 2-like	Spliceosome (ko03040);; Protein processing in endoplasmic reticulum (ko04141);; Endocytosis (ko04144)	--	--	Lecithin retinol acyltransferase	Protein LEAD-SENSITIVE 1 OS=Arabidopsis thaliana OX=3702 GN=PSE1 PE=2 SV=1	S	Function unknown	uncharacterized protein LOC109744197 [Aegilops tauschii subsp. tauschii]
NewGene_20688	1808	1817	1429	614	657	603	4.743403	4.522689	3.863046	1.691198	1.834791	1.762436	2.50E-21	-1.05940338	down	--	--	Molecular Function: zinc ion binding (GO:0008270);;	K17604|2.53e-33|gra:105761149|K17604 zinc finger SWIM domain-containing protein 3 | (RefSeq) uncharacterized LOC105761149	--	--	--	SWIM zinc finger	--	--	--	unnamed protein product [Triticum aestivum]
TraesCS3B03G0108300	104	74	106	365	375	368	2.299416	1.566747	2.415219	8.656449	9.013432	9.19557	3.73E-25	2.327033038	up	--	--	--	K13993|7.1e-76|ats:109771194|K13993 HSP20 family protein | (RefSeq) LOC109771194; 17.9 kDa heat shock protein 2-like	Protein processing in endoplasmic reticulum (ko04141)	[O]	Posttranslational modification, protein turnover, chaperones	Hsp20/alpha crystallin family	17.9 kDa heat shock protein 2 OS=Oryza sativa subsp. japonica OX=39947 GN=HSP17.9B PE=2 SV=1	O	Posttranslational modification, protein turnover, chaperones	unnamed protein product [Triticum turgidum subsp. durum]
TraesCS5B03G1236100	294	291	326	121	54	72	1.074782	1.026584	1.232118	0.470505	0.21051	0.294433	2.09E-07	-1.526042687	down	--	--	--	--	--	--	--	Domain of unknown function (DUF4378)	--	S	Function unknown	unnamed protein product [Triticum turgidum subsp. durum]
TraesCS2B03G1115100	163	201	195	343	429	339	0.910101	1.081027	1.128063	2.04584	2.595945	2.136487	1.07E-11	1.357160643	up	--	--	--	--	--	--	--	--	--	--	--	unnamed protein product [Triticum aestivum]
TraesCS4B03G0005100	259	229	196	544	572	578	2.162311	1.847392	1.694281	4.853677	5.176488	5.446208	6.88E-24	1.680905065	up	[IQR]	Lipid transport and metabolism;; Secondary metabolites biosynthesis, transport and catabolism;; General function prediction only	Molecular Function: molecular_function (GO:0003674);; Molecular Function: catalytic activity (GO:0003824);; Cellular Component: cellular_component (GO:0005575);; Cellular Component: intracellular (GO:0005622);; Cellular Component: obsolete cell (GO:0005623);; Cellular Component: cytoplasm (GO:0005737);; Cellular Component: plasma membrane (GO:0005886);; Biological Process: biological_process (GO:…	K19329|8.1e-129|dct:110097933|K19329 WW domain-containing oxidoreductase | (RefSeq) short-chain dehydrogenase TIC 32, chloroplastic-like isoform X1	--	[Q]	Secondary metabolites biosynthesis, transport and catabolism	short chain dehydrogenase	Short-chain dehydrogenase TIC 32, chloroplastic OS=Pisum sativum OX=3888 GN=TIC32 PE=1 SV=1	Q	Secondary metabolites biosynthesis, transport and catabolism	unnamed protein product [Triticum turgidum subsp. durum]
TraesCS3A03G0899000	490	497	418	228	151	150	1.010295	0.987215	0.889189	0.500409	0.335668	0.348327	3.67E-07	-1.045363671	down	[L]	Replication, recombination and repair	Molecular Function: nucleotide binding (GO:0000166);; Molecular Function: DNA binding (GO:0003677);; Molecular Function: DNA-directed DNA polymerase activity (GO:0003887);; Cellular Component: nucleus (GO:0005634);; Biological Process: DNA replication (GO:0006260);; Molecular Function: metal ion binding (GO:0046872);; Molecular Function: 4 iron, 4 sulfur cluster binding (GO:0051539);;	K02320|0.0e+00|ats:109753884|K02320 DNA polymerase alpha subunit A [EC:2.7.7.7] | (RefSeq) LOC109753884; DNA polymerase alpha catalytic subunit	DNA replication (ko03030)	[L]	Replication, recombination and repair	DNA polymerase family B	DNA polymerase alpha catalytic subunit OS=Oryza sativa subsp. japonica OX=39947 GN=Os01g0868300 PE=2 SV=2	L	Replication, recombination and repair	DNA polymerase alpha catalytic subunit [Aegilops tauschii subsp. tauschii]
TraesCS2D03G1107200	64	51	42	98	167	97	0.361487	0.224661	0.344239	0.743929	1.166638	0.579797	2.63E-05	1.571491558	up	--	--	Molecular Function: ADP binding (GO:0043531);;	K13457|3.4e-35|fve:101290932|K13457 disease resistance protein RPM1 | (RefSeq) disease resistance protein RPM1-like	Plant-pathogen interaction (ko04626)	[T]	Signal transduction mechanisms	NB-ARC domain	Probable disease resistance protein At1g58390 OS=Arabidopsis thaliana OX=3702 GN=At1g58390 PE=2 SV=4	T	Signal transduction mechanisms	unnamed protein product [Triticum aestivum]
TraesCS2D03G0596300	4255	4395	3847	1466	1444	1512	91.33754	90.974075	85.33754	33.58712	33.542301	36.534603	2.11E-47	-1.127019804	down	--	--	--	--	--	--	--	Proline-rich nuclear receptor coactivator motif	--	--	--	unnamed protein product [Triticum aestivum]
TraesCS2A03G0256400	332	443	396	3863	3676	3490	4.393552	5.659934	5.415185	54.659821	52.71386	52.077583	0	3.603427909	up	[C]	Energy production and conversion	Molecular Function: NAD(P)H dehydrogenase (quinone) activity (GO:0003955);; Molecular Function: FMN binding (GO:0010181);;	K03809|4.2e-110|ats:109768303|K03809 NAD(P)H dehydrogenase (quinone) [EC:1.6.5.2] | (RefSeq) LOC109768303; NAD(P)H dehydrogenase (quinone) FQR1-like	Ubiquinone and other terpenoid-quinone biosynthesis (ko00130)	[R]	General function prediction only	NADPH-dependent FMN reductase	Quinone-oxidoreductase QR2 OS=Triphysaria versicolor OX=64093 PE=1 SV=1	S	Function unknown	unnamed protein product [Triticum turgidum subsp. durum]
TraesCS2B03G0959700	198	271	317	56	52	28	0.753725	0.995506	1.246334	0.224885	0.212663	0.118467	1.97E-11	-2.181278402	down	--	--	Cellular Component: integral component of membrane (GO:0016021);;	--	--	--	--	Domain of unknown function (DUF4220)	--	S	Function unknown	uncharacterized protein LOC109742166 [Aegilops tauschii subsp. tauschii]
TraesCS5D03G0237100	49	88	56	124	153	165	0.969789	1.672173	1.140357	2.625824	3.282176	3.669507	2.69E-06	1.578749401	up	--	--	--	--	--	--	--	--	--	--	--	uncharacterized protein LOC109743777 [Aegilops tauschii subsp. tauschii]
TraesCS2A03G0391300	1370	1256	1152	419	406	575	6.099008	5.387334	5.294009	1.985097	1.952873	2.880907	6.78E-11	-1.052582468	down	--	--	--	--	--	--	--	Domain of unknown function (DUF4091)	--	S	Function unknown	unnamed protein product [Triticum turgidum subsp. durum]
TraesCS3A03G0070500	324	328	292	744	736	497	1.810535	1.769427	1.688618	4.404765	4.392356	3.064199	1.41E-18	1.426282287	up	[T]	Signal transduction mechanisms	Molecular Function: protein kinase activity (GO:0004672);; Molecular Function: ATP binding (GO:0005524);; Cellular Component: integral component of membrane (GO:0016021);; Molecular Function: polysaccharide binding (GO:0030247);;	K23544|4.6e-57|brp:103842861|K23544 serine incorporator 1/3 | (RefSeq) serine incorporator 3	--	[T]	Signal transduction mechanisms	Protein kinase domain	LEAF RUST 10 DISEASE-RESISTANCE LOCUS RECEPTOR-LIKE PROTEIN KINASE-like 1.2 OS=Arabidopsis thaliana OX=3702 GN=LRK10L-1.2 PE=2 SV=3	T	Signal transduction mechanisms	predicted protein [Hordeum vulgare subsp. vulgare]
TraesCS5A03G0447200	103	105	104	12	15	21	0.49675	0.491212	0.520528	0.057923	0.077568	0.112237	5.84E-07	-2.32307191	down	--	--	Molecular Function: protein binding (GO:0005515);; Cellular Component: cellular_component (GO:0005575);; Cellular Component: intracellular (GO:0005622);; Cellular Component: obsolete cell (GO:0005623);; Cellular Component: nucleus (GO:0005634);; Cellular Component: organelle (GO:0043226);; Cellular Component: membrane-bounded organelle (GO:0043227);; Cellular Component: intracellular organelle (G…	--	--	[S]	Function unknown	Armadillo/beta-catenin-like repeat	--	S	Function unknown	armadillo repeat-containing protein 3 [Aegilops tauschii subsp. tauschii]
TraesCS4D03G0493500	35	112	51	205	233	118	0.373031	1.164077	0.571255	2.369969	2.734612	1.431794	2.06E-06	1.85976097	up	[O]	Posttranslational modification, protein turnover, chaperones	Molecular Function: molecular_function (GO:0003674);; Molecular Function: catalytic activity (GO:0003824);; Molecular Function: glutathione transferase activity (GO:0004364);; Molecular Function: protein binding (GO:0005515);; Cellular Component: cellular_component (GO:0005575);; Cellular Component: intracellular (GO:0005622);; Cellular Component: obsolete cell (GO:0005623);; Cellular Component: …	K00799|4.0e-136|ats:109762033|K00799 glutathione S-transferase [EC:2.5.1.18] | (RefSeq) LOC109762033; protein IN2-1 homolog B-like isoform X1	Glutathione metabolism (ko00480)	[O]	Posttranslational modification, protein turnover, chaperones	Glutathione S-transferase, N-terminal domain	Protein IN2-1 homolog B OS=Oryza sativa subsp. indica OX=39946 GN=GSTZ5 PE=1 SV=1	O	Posttranslational modification, protein turnover, chaperones	protein IN2-1 homolog B-like isoform X1 [Aegilops tauschii subsp. tauschii]
TraesCS1A03G0245800	596	655	569	129	83	125	5.958133	6.318483	5.878542	1.371171	0.896158	1.406746	7.12E-24	-2.060288129	down	--	--	--	--	--	--	--	Leucine Rich repeats (2 copies)	--	T	Signal transduction mechanisms	unnamed protein product [Triticum turgidum subsp. durum]
TraesCS2D03G0902300	185	145	123	10	17	30	2.181778	1.654684	1.502776	0.121514	0.217081	0.391701	7.23E-09	-2.599941591	down	--	--	Molecular Function: DNA binding (GO:0003677);; Molecular Function: DNA-binding transcription factor activity (GO:0003700);; Cellular Component: nucleus (GO:0005634);;	K09286|5.7e-41|zju:107405053|K09286 EREBP-like factor | (RefSeq) dehydration-responsive element-binding protein 1A-like	--	--	--	AP2 domain	Dehydration-responsive element-binding protein 1E OS=Oryza sativa subsp. indica OX=39946 GN=DREB1E PE=3 SV=1	K	Transcription	dehydration-responsive element-binding protein 1E-like [Aegilops tauschii subsp. tauschii]
TraesCS2A03G0380700	474	365	341	62	95	39	2.308921	1.714746	1.714355	0.317719	0.497079	0.212416	5.12E-15	-2.232860784	down	--	--	Cellular Component: integral component of membrane (GO:0016021);; Molecular Function: protein-cysteine S-palmitoyltransferase activity (GO:0019706);;	K20027|0.0e+00|ats:109731482|K20027 palmitoyltransferase ZDHHC1/11 [EC:2.3.1.225] | (RefSeq) LOC109731482; probable protein S-acyltransferase 22 isoform X1	--	[R]	General function prediction only	DHHC palmitoyltransferase	Probable protein S-acyltransferase 22 OS=Arabidopsis thaliana OX=3702 GN=PAT22 PE=2 SV=2	I	Lipid transport and metabolism	unnamed protein product [Triticum turgidum subsp. durum]
TraesCS4D03G0643400	255	195	310	1388	1314	1359	3.514452	2.587925	4.411559	20.422993	19.590593	21.09111	3.22E-69	2.777930149	up	--	--	Molecular Function: electron transfer activity (GO:0009055);;	--	--	--	--	Plastocyanin-like domain	Uclacyanin 1 OS=Arabidopsis thaliana OX=3702 GN=UCC1 PE=1 SV=1	S	Function unknown	unnamed protein product [Triticum turgidum subsp. durum]
TraesCS7D03G0421600	732	807	752	133	124	75	4.259727	4.525755	4.521071	0.825658	0.779811	0.485285	9.93E-38	-2.428657765	down	--	--	Cellular Component: Golgi membrane (GO:0000139);; Biological Process: pectin biosynthetic process (GO:0045489);; Molecular Function: polygalacturonate 4-alpha-galacturonosyltransferase activity (GO:0047262);; Biological Process: cell wall organization (GO:0071555);;	K13648|4.7e-264|ats:109754204|K13648 alpha-1,4-galacturonosyltransferase [EC:2.4.1.43] | (RefSeq) LOC109754204; probable galacturonosyltransferase 9	Amino sugar and nucleotide sugar metabolism (ko00520)	--	--	Glycosyl transferase family 8	Probable galacturonosyltransferase 9 OS=Arabidopsis thaliana OX=3702 GN=GAUT9 PE=2 SV=1	G	Carbohydrate transport and metabolism	probable galacturonosyltransferase 9 [Aegilops tauschii subsp. tauschii]
TraesCS6D03G0521300	74	76	91	262	211	291	0.355311	0.352938	0.454331	1.356433	1.105425	1.590818	1.33E-14	2.034857598	up	[T]	Signal transduction mechanisms	Molecular Function: protein kinase activity (GO:0004672);; Molecular Function: calcium ion binding (GO:0005509);; Molecular Function: ATP binding (GO:0005524);; Molecular Function: polysaccharide binding (GO:0030247);;	K23544|9.1e-94|brp:103842861|K23544 serine incorporator 1/3 | (RefSeq) serine incorporator 3	--	--	--	Protein tyrosine and serine/threonine kinase	Wall-associated receptor kinase 2 OS=Arabidopsis thaliana OX=3702 GN=WAK2 PE=1 SV=1	T	Signal transduction mechanisms	wall-associated receptor kinase 2-like [Aegilops tauschii subsp. tauschii]
TraesCS2D03G0872400	662	561	616	1041	1134	924	3.952453	3.307267	3.799989	7.120111	7.530305	6.216616	5.02E-19	1.11542491	up	[FGR]	Nucleotide transport and metabolism;; Carbohydrate transport and metabolism;; General function prediction only	Molecular Function: catalytic activity (GO:0003824);;	K22966|5.3e-95|ats:109752675|K22966 sulfate adenylyltransferase (ADP) / adenylylsulfatase [EC:2.7.7.5 3.6.2.1] | (RefSeq) LOC109752675; bifunctional adenosine 5'-phosphosulfate phosphorylase/adenylylsulfatase HINT4	Sulfur metabolism (ko00920)	[O]	Posttranslational modification, protein turnover, chaperones	Scavenger mRNA decapping enzyme C-term binding	Bifunctional adenosine 5'-phosphosulfate phosphorylase/adenylylsulfatase HINT4 OS=Arabidopsis thaliana OX=3702 GN=HINT4 PE=1 SV=1	--	--	bifunctional adenosine 5'-phosphosulfate phosphorylase/adenylylsulfatase HINT4 [Aegilops tauschii subsp. tauschii]
TraesCS4D03G0032000	319	329	282	71	103	87	2.317804	2.300616	2.112896	0.549892	0.808598	0.707912	4.00E-09	-1.460808753	down	--	--	Molecular Function: ATP binding (GO:0005524);; Cellular Component: nucleus (GO:0005634);; Biological Process: transcription, DNA-templated (GO:0006351);; Biological Process: regulation of transcription, DNA-templated (GO:0006355);; Biological Process: developmental process (GO:0032502);;	K22382|1.1e-08|oeu:111408549|K22382 WD repeat-containing protein 26 | (RefSeq) WD repeat-containing protein 26 homolog	--	--	--	WRC	Growth-regulating factor 9 OS=Oryza sativa subsp. japonica OX=39947 GN=GRF9 PE=2 SV=1	K	Transcription	growth-regulating factor 9-like [Aegilops tauschii subsp. tauschii]
TraesCS2B03G0021600	139	116	201	8	16	15	1.040596	0.831319	1.551053	0.063355	0.128108	0.123519	4.38E-12	-3.186749315	down	[QV]	Secondary metabolites biosynthesis, transport and catabolism;; Defense mechanisms	Molecular Function: monooxygenase activity (GO:0004497);; Molecular Function: iron ion binding (GO:0005506);; Molecular Function: oxidoreductase activity, acting on paired donors, with incorporation or reduction of molecular oxygen (GO:0016705);; Molecular Function: heme binding (GO:0020037);;	K24184|2.8e-152|zma:103653100|K24184 cytochrome P450 family 89 subfamily A [EC:1.14.-.-] | (RefSeq) cytochrome P450 89A2	--	[Q]	Secondary metabolites biosynthesis, transport and catabolism	Cytochrome P450	Cytochrome P450 89A2 OS=Arabidopsis thaliana OX=3702 GN=CYP89A2 PE=2 SV=2	Q	Secondary metabolites biosynthesis, transport and catabolism	unnamed protein product [Triticum turgidum subsp. durum]
TraesCS3D03G0401800	443	428	432	150	125	45	3.885633	3.618793	3.919242	1.400672	1.18112	0.438473	1.83E-08	-1.682613113	down	--	--	Cellular Component: integral component of membrane (GO:0016021);;	--	--	--	--	--	--	--	--	uncharacterized protein LOC109739312 [Aegilops tauschii subsp. tauschii]
TraesCS4A03G0843000	26	21	25	120	123	142	0.228494	0.179538	0.225459	1.148421	1.193389	1.432977	7.26E-14	2.789936203	up	[R]	General function prediction only	--	K06911|8.5e-165|ats:109773789|K06911 quercetin 2,3-dioxygenase [EC:1.13.11.24] | (RefSeq) LOC109773789; pirin-like protein	--	--	--	Pirin C-terminal cupin domain	Pirin-like protein OS=Solanum lycopersicum OX=4081 PE=2 SV=1	S	Function unknown	pirin-like protein [Aegilops tauschii subsp. tauschii]
TraesCS7A03G0783600	11284	11172	11997	35436	35116	32269	54.098537	51.654541	59.441002	181.405304	182.210953	174.23024	1.16E-257	1.941293704	up	[C]	Energy production and conversion	Molecular Function: D-arabinono-1,4-lactone oxidase activity (GO:0003885);; Cellular Component: membrane (GO:0016020);; Molecular Function: FAD binding (GO:0071949);;	K00103|0.0e+00|ats:109746445|K00103 L-gulonolactone oxidase [EC:1.1.3.8] | (RefSeq) LOC109746445; L-gulonolactone oxidase 2-like	Ascorbate and aldarate metabolism (ko00053)	[V]	Defense mechanisms	FAD binding domain	L-gulonolactone oxidase 2 OS=Arabidopsis thaliana OX=3702 GN=GULLO2 PE=1 SV=1	V	Defense mechanisms	L-gulonolactone oxidase 2-like [Aegilops tauschii subsp. tauschii]
TraesCS4A03G0933800	195	162	131	10	19	21	0.811227	0.648737	0.567723	0.043449	0.084373	0.094666	3.25E-12	-2.906370685	down	--	--	--	--	--	--	--	Protein of unknown function (DUF632)	Protein ROLLING AND ERECT LEAF 2 OS=Oryza sativa subsp. japonica OX=39947 GN=REL2 PE=2 SV=1	S	Function unknown	unnamed protein product [Triticum turgidum subsp. durum]
TraesCS6B03G1095300	1567	1741	1471	658	657	508	2.828644	3.032004	2.744253	1.268479	1.283557	1.031523	1.19E-20	-1.025344645	down	--	--	Biological Process: response to acid chemical (GO:0001101);; Biological Process: biological_process (GO:0008150);; Biological Process: response to endogenous stimulus (GO:0009719);; Biological Process: response to hormone (GO:0009725);; Biological Process: response to abscisic acid (GO:0009737);; Biological Process: response to organic substance (GO:0010033);; Biological Process: response to lipi…	K03255|0.0e+00|ats:109783295|K03255 protein TIF31 | (RefSeq) LOC109783295; protein TSS isoform X1	--	[R]	General function prediction only	Tetratricopeptide repeat	Protein TSS OS=Arabidopsis thaliana OX=3702 GN=TSS PE=1 SV=1	S	Function unknown	unnamed protein product [Triticum turgidum subsp. durum]
NewGene_19889	156	159	146	72	24	57	1.131832	1.110029	1.090608	0.553207	0.185948	0.464644	0.002496269	-1.221085861	down	--	--	--	--	--	--	--	--	--	--	--	unnamed protein product [Triticum turgidum subsp. durum]
TraesCS5D03G0756700	2343	2373	2179	4678	4486	4308	14.002756	13.677963	13.462738	29.857956	29.024118	29.003685	7.74E-102	1.334380781	up	[E]	Amino acid transport and metabolism	Molecular Function: 3-dehydroquinate synthase activity (GO:0003856);; Cellular Component: cytoplasm (GO:0005737);; Biological Process: aromatic amino acid family biosynthetic process (GO:0009073);; Biological Process: chorismate biosynthetic process (GO:0009423);;	K01735|4.3e-229|ats:109780664|K01735 3-dehydroquinate synthase [EC:4.2.3.4] | (RefSeq) LOC109780664; 3-dehydroquinate synthase, chloroplastic	Phenylalanine, tyrosine and tryptophan biosynthesis (ko00400);; Biosynthesis of amino acids (ko01230)	[E]	Amino acid transport and metabolism	3-dehydroquinate synthase	3-dehydroquinate synthase, chloroplastic OS=Actinidia chinensis var. chinensis OX=1590841 GN=DHQS PE=1 SV=3	E	Amino acid transport and metabolism	3-dehydroquinate synthase, chloroplastic [Aegilops tauschii subsp. tauschii]
TraesCS2B03G1381600	290	206	320	115	95	105	0.729092	0.497567	0.829906	0.307071	0.257081	0.296742	0.000254178	-1.014959765	down	[V]	Defense mechanisms	Molecular Function: ATP binding (GO:0005524);; Cellular Component: integral component of membrane (GO:0016021);; Molecular Function: ATPase activity (GO:0016887);; Molecular Function: ATPase-coupled transmembrane transporter activity (GO:0042626);;	K05658|0.0e+00|ats:109754936|K05658 ATP-binding cassette, subfamily B (MDR/TAP), member 1 [EC:7.6.2.2] | (RefSeq) LOC109754936; ABC transporter B family member 19-like	ABC transporters (ko02010)	[Q]	Secondary metabolites biosynthesis, transport and catabolism	ABC transporter transmembrane region	ABC transporter B family member 19 OS=Arabidopsis thaliana OX=3702 GN=ABCB19 PE=1 SV=1	Q	Secondary metabolites biosynthesis, transport and catabolism	unnamed protein product [Triticum turgidum subsp. durum]
TraesCS3A03G0699600	1390	1559	1598	2929	3002	2876	5.548067	6.020379	6.593472	12.477837	12.982212	12.921253	1.52E-52	1.320586424	up	[O]	Posttranslational modification, protein turnover, chaperones	Cellular Component: integral component of membrane (GO:0016021);;	K01301|0.0e+00|ats:109757082|K01301 N-acetylated-alpha-linked acidic dipeptidase [EC:3.4.17.21] | (RefSeq) LOC109757082; probable glutamate carboxypeptidase 2	--	[OPR]	Posttranslational modification, protein turnover, chaperones;; Inorganic ion transport and metabolism;; General function prediction only	Transferrin receptor-like dimerisation domain	Probable glutamate carboxypeptidase LAMP1 OS=Arabidopsis thaliana OX=3702 GN=LAMP1 PE=2 SV=1	--	--	unnamed protein product [Triticum turgidum subsp. durum]
TraesCS1D03G0284900	215	255	246	563	571	494	4.256963	4.883196	5.04794	11.929942	12.275912	11.052019	3.36E-22	1.550248833	up	--	--	--	--	--	--	--	DVL family	--	S	Function unknown	uncharacterized protein LOC109745852 [Aegilops tauschii subsp. tauschii]
TraesCS5D03G0837600	92	76	101	219	179	221	0.549335	0.439138	0.628662	1.403657	1.164797	1.494548	9.90E-09	1.567807448	up	[M]	Cell wall/membrane/envelope biogenesis	Molecular Function: protein kinase activity (GO:0004672);; Molecular Function: ATP binding (GO:0005524);; Molecular Function: polysaccharide binding (GO:0030247);;	K23544|9.9e-75|brp:103842861|K23544 serine incorporator 1/3 | (RefSeq) serine incorporator 3	--	--	--	Protein kinase domain	Wall-associated receptor kinase 2 OS=Arabidopsis thaliana OX=3702 GN=WAK2 PE=1 SV=1	T	Signal transduction mechanisms	wall-associated receptor kinase 5-like [Aegilops tauschii subsp. tauschii]
TraesCS1B03G0906600	320	482	350	60	110	83	2.334952	3.391	2.634526	0.464594	0.868736	0.68218	1.51E-11	-1.810249334	down	--	--	--	--	--	--	--	--	--	--	--	unnamed protein product [Triticum turgidum subsp. durum]
NewGene_27641	782	837	693	267	204	214	1.311831	1.35457	1.202581	0.477688	0.370435	0.403457	1.36E-18	-1.386696958	down	--	--	--	--	--	--	--	--	--	--	--	uncharacterized protein LOC109731707 [Aegilops tauschii subsp. tauschii]
TraesCS2D03G0144600	5	17	20	660	699	566	0.05401	0.188637	0.237088	8.396797	9.016582	7.601324	7.56E-94	5.881752796	up	--	--	Cellular Component: cell wall (GO:0005618);; Molecular Function: manganese ion binding (GO:0030145);; Molecular Function: nutrient reservoir activity (GO:0045735);; Cellular Component: apoplast (GO:0048046);;	--	--	--	--	Cupin	Germin-like protein 8-14 OS=Oryza sativa subsp. japonica OX=39947 GN=GER5 PE=1 SV=1	O	Posttranslational modification, protein turnover, chaperones	germin-like protein 8-14 [Aegilops tauschii subsp. tauschii]
TraesCS5B03G0976100	167	155	133	394	391	444	2.576678	2.313798	2.126931	6.499924	6.539927	7.742242	2.93E-20	1.808307522	up	--	--	Cellular Component: apoplast (GO:0048046);;	K01870|1.9e-34|csat:104723377|K01870 isoleucyl-tRNA synthetase [EC:6.1.1.5] | (RefSeq) isoleucine--tRNA ligase, chloroplastic/mitochondrial-like	Aminoacyl-tRNA biosynthesis (ko00970)	--	--	Dirigent-like protein	Dirigent protein 19 OS=Arabidopsis thaliana OX=3702 GN=DIR19 PE=2 SV=1	S	Function unknown	dirigent protein 22-like [Aegilops tauschii subsp. tauschii]
TraesCS2D03G0882600	159	284	156	71	86	51	0.585598	1.013961	0.658652	0.278292	0.342833	0.21116	0.000650767	-1.154111943	down	[S]	Function unknown	Cellular Component: integral component of membrane (GO:0016021);; Biological Process: transmembrane transport (GO:0055085);;	K15363|8.4e-46|bna:111210893|K15363 fanconi-associated nuclease 1 [EC:3.1.21.- 3.1.4.1] | (RefSeq) fanconi-associated nuclease 1 homolog	--	--	--	OPT oligopeptide transporter protein	Probable metal-nicotianamine transporter YSL9 OS=Oryza sativa subsp. japonica OX=39947 GN=YSL9 PE=2 SV=2	S	Function unknown	probable metal-nicotianamine transporter YSL9 [Aegilops tauschii subsp. tauschii]
TraesCS7A03G0879800	105	139	103	13	22	15	0.494637	0.633114	0.501305	0.062546	0.112747	0.079163	5.69E-08	-2.422413568	down	[T]	Signal transduction mechanisms	Molecular Function: protein kinase activity (GO:0004672);; Molecular Function: ATP binding (GO:0005524);; Cellular Component: integral component of membrane (GO:0016021);;	K20359|2.6e-39|eus:EUTSA_v10006389mg|K20359 PRA1 family protein 1 | (RefSeq) hypothetical protein	--	--	--	Protein tyrosine and serine/threonine kinase	Putative kinase-like protein TMKL1 OS=Arabidopsis thaliana OX=3702 GN=TMKL1 PE=1 SV=1	T	Signal transduction mechanisms	unnamed protein product [Triticum turgidum subsp. durum]
TraesCS3B03G0833700	678	772	559	311	263	182	2.881672	3.168203	2.454262	1.412656	1.2095	0.86864	2.25E-08	-1.047197515	down	--	--	Molecular Function: DNA binding (GO:0003677);; Cellular Component: nucleus (GO:0005634);; Biological Process: regulation of transcription, DNA-templated (GO:0006355);; Biological Process: auxin-activated signaling pathway (GO:0009734);;	K14486|0.0e+00|ats:109760735|K14486 auxin response factor | (RefSeq) LOC109760735; auxin response factor 3-like	Plant hormone signal transduction (ko04075)	--	--	Auxin response factor	Auxin response factor 3 OS=Oryza sativa subsp. japonica OX=39947 GN=ARF3 PE=2 SV=1	K	Transcription	auxin response factor 3-like [Aegilops tauschii subsp. tauschii]
TraesCS3A03G0078400	151	246	224	0	0	0	0.943603	1.485032	1.451545	0	0	0	1.10E-14	-9.767668659	down	--	--	--	K15078|1.2e-12|tcc:18614561|K15078 structure-specific endonuclease subunit SLX1 [EC:3.6.1.-] | (RefSeq) putative disease resistance protein RGA3	--	--	--	Rx N-terminal domain	--	S	Function unknown	unnamed protein product [Triticum turgidum subsp. durum]
TraesCS5B03G1008200	178	160	150	38	43	43	0.542825	0.470513	0.47313	0.121839	0.14187	0.145351	1.42E-06	-1.605736365	down	--	--	Cellular Component: cellular_component (GO:0005575);; Cellular Component: obsolete cell (GO:0005623);; Cellular Component: plasma membrane (GO:0005886);; Cellular Component: membrane (GO:0016020);; Cellular Component: obsolete cell part (GO:0044464);; Cellular Component: cell periphery (GO:0071944);;	--	--	--	--	NPH3 family	BTB/POZ domain-containing protein At5g66560 OS=Arabidopsis thaliana OX=3702 GN=At5g66560 PE=2 SV=2	S	Function unknown	unnamed protein product [Triticum turgidum subsp. durum]
TraesCS2D03G0842700	93	94	111	1090	1061	889	0.824151	0.777836	0.989215	10.120586	9.956878	8.701908	3.77E-127	3.712025537	up	[IQR]	Lipid transport and metabolism;; Secondary metabolites biosynthesis, transport and catabolism;; General function prediction only	--	K15095|2.9e-171|ats:109786747|K15095 (+)-neomenthol dehydrogenase [EC:1.1.1.208] | (RefSeq) LOC109786747; salutaridine reductase-like	Monoterpenoid biosynthesis (ko00902)	[Q]	Secondary metabolites biosynthesis, transport and catabolism	short chain dehydrogenase	Salutaridine reductase OS=Papaver bracteatum OX=215227 GN=SALR PE=1 SV=1	Q	Secondary metabolites biosynthesis, transport and catabolism	salutaridine reductase-like [Aegilops tauschii subsp. tauschii]
TraesCS5D03G0548700	658	622	710	1893	1704	1490	7.566122	6.901601	8.435378	23.250801	21.221153	19.300842	1.19E-54	1.713960874	up	--	--	Cellular Component: integral component of membrane (GO:0016021);;	--	--	--	--	Family of unknown function (DUF716)	--	S	Function unknown	uncharacterized protein LOC109747639 [Aegilops tauschii subsp. tauschii]
TraesCS7B03G1279000	495	570	512	176	208	161	2.841639	3.167428	3.041138	1.075532	1.292566	1.040056	9.76E-11	-1.166367977	down	[P]	Inorganic ion transport and metabolism	Molecular Function: N,N-dimethylaniline monooxygenase activity (GO:0004499);; Molecular Function: flavin adenine dinucleotide binding (GO:0050660);; Molecular Function: NADP binding (GO:0050661);;	--	--	[Q]	Secondary metabolites biosynthesis, transport and catabolism	Flavin-binding monooxygenase-like	Probable flavin-containing monooxygenase 1 OS=Arabidopsis thaliana OX=3702 GN=FMO1 PE=2 SV=1	Q	Secondary metabolites biosynthesis, transport and catabolism	probable flavin-containing monooxygenase 1 [Aegilops tauschii subsp. tauschii]
TraesCS3A03G0217700	210	270	270	4	0	4	2.577678	3.195591	3.424829	0.051476	0	0.055307	1.36E-24	-6.183335288	down	--	--	--	K12761|6.7e-21|ini:109164801|K12761 carbon catabolite-derepressing protein kinase [EC:2.7.11.1] | (RefSeq) CBL-interacting serine/threonine-protein kinase 7-like	--	--	--	Domain of unknown function (DUF4228)	--	S	Function unknown	hypothetical protein D1007_32877 [Hordeum vulgare]
TraesCS6A03G0263900	129	107	135	283	286	253	0.594522	0.475251	0.645075	1.397151	1.430822	1.320881	3.26E-11	1.50889958	up	[O]	Posttranslational modification, protein turnover, chaperones	Molecular Function: serine-type endopeptidase activity (GO:0004252);;	K15333|5.5e-83|nsy:104224633|K15333 tRNA guanosine-2'-O-methyltransferase [EC:2.1.1.34] | (RefSeq) uncharacterized protein LOC104224633	--	--	--	Subtilase family	Subtilisin-like protease SBT3.8 OS=Arabidopsis thaliana OX=3702 GN=SBT3.8 PE=3 SV=1	O	Posttranslational modification, protein turnover, chaperones	unnamed protein product [Triticum turgidum subsp. durum]
TraesCS1D03G0634700	1992	1965	1853	443	417	541	7.227681	6.738867	6.856622	1.731291	1.626784	2.179186	3.18E-39	-1.67696934	down	--	--	--	--	--	--	--	--	--	--	--	serine/arginine repetitive matrix protein 1-like isoform X1 [Aegilops tauschii subsp. tauschii]
TraesCS1A03G0391500	22	59	76	128	271	153	0.124831	0.332019	0.45406	0.798032	1.709664	1.001939	2.24E-07	2.171189153	up	[J]	Translation, ribosomal structure and biogenesis	Molecular Function: cysteine-tRNA ligase activity (GO:0004817);; Molecular Function: ATP binding (GO:0005524);; Biological Process: cysteinyl-tRNA aminoacylation (GO:0006423);;	K01883|3.8e-272|ats:109750834|K01883 cysteinyl-tRNA synthetase [EC:6.1.1.16] | (RefSeq) LOC109750834; cysteine--tRNA ligase, chloroplastic/mitochondrial-like	Aminoacyl-tRNA biosynthesis (ko00970)	[J]	Translation, ribosomal structure and biogenesis	tRNA synthetases class I (C) catalytic domain	Cysteine--tRNA ligase CPS1, chloroplastic/mitochondrial OS=Zea mays OX=4577 GN=CPS1 PE=2 SV=1	J	Translation, ribosomal structure and biogenesis	unnamed protein product [Triticum turgidum subsp. durum]
TraesCS6B03G0120000	151	116	161	831	788	455	0.469909	0.346828	0.517858	2.76787	2.659922	1.598375	1.41E-34	2.623674478	up	[O]	Posttranslational modification, protein turnover, chaperones	Molecular Function: protein serine/threonine kinase activity (GO:0004674);; Molecular Function: ATP binding (GO:0005524);; Cellular Component: integral component of membrane (GO:0016021);;	K20181|4.3e-86|mtr:MTR_5g026090|K20181 vacuolar protein sorting-associated protein 18 | (RefSeq) vacuolar sorting-associated-like protein	--	--	--	Leucine rich repeat	Putative receptor-like protein kinase At3g47110 OS=Arabidopsis thaliana OX=3702 GN=At3g47110 PE=3 SV=1	T	Signal transduction mechanisms	unnamed protein product [Triticum turgidum subsp. durum]
TraesCS1A03G0099000	62	46	64	118	135	138	0.409765	0.291882	0.436806	0.842371	0.97855	1.037969	4.00E-06	1.550760179	up	--	--	Molecular Function: transferase activity, transferring acyl groups other than amino-acyl groups (GO:0016747);;	K19861|4.3e-192|sbi:8065604|K19861 benzyl alcohol O-benzoyltransferase [EC:2.3.1.196 2.3.1.232] | (RefSeq) benzyl alcohol O-benzoyltransferase	--	--	--	Transferase family	Benzyl alcohol O-benzoyltransferase OS=Nicotiana tabacum OX=4097 GN=HSR201 PE=1 SV=1	S	Function unknown	benzyl alcohol O-benzoyltransferase-like [Aegilops tauschii subsp. tauschii]
TraesCS7A03G0102700	147	125	127	682	598	444	0.452581	0.3714	0.404484	2.243398	1.992628	1.53938	1.89E-39	2.46909521	up	[R]	General function prediction only	Molecular Function: ADP binding (GO:0043531);;	K13457|6.4e-306|ats:109772088|K13457 disease resistance protein RPM1 | (RefSeq) LOC109772088; disease resistance protein RPM1-like	Plant-pathogen interaction (ko04626)	[T]	Signal transduction mechanisms	NB-ARC domain	Disease resistance protein RPM1 OS=Arabidopsis thaliana OX=3702 GN=RPM1 PE=1 SV=1	T	Signal transduction mechanisms	unnamed protein product [Triticum turgidum subsp. durum]
TraesCS5B03G1136300	97	148	132	432	410	296	1.047899	1.544062	1.479807	5.001806	4.810233	3.610945	1.60E-18	1.954349363	up	--	--	--	K03283|3.2e-18|zju:107413482|K03283 heat shock 70kDa protein 1/2/6/8 | (RefSeq) heat shock cognate 70 kDa protein 2-like isoform X1	Spliceosome (ko03040);; Protein processing in endoplasmic reticulum (ko04141);; Endocytosis (ko04144)	--	--	C1 domain	--	S	Function unknown	hypothetical protein TRIUR3_33991 [Triticum urartu]
TraesCS2D03G0403100	1364	1291	1300	406	545	500	11.33051	10.347692	11.164647	3.601125	4.897071	4.673862	7.59E-15	-1.076125418	down	--	--	Biological Process: tRNA modification (GO:0006400);; Biological Process: tRNA-guanine transglycosylation (GO:0101030);;	--	--	[H]	Coenzyme transport and metabolism	Potential Queuosine, Q, salvage protein family	--	H	Coenzyme transport and metabolism	UPF0553 protein-like [Aegilops tauschii subsp. tauschii]
TraesCS2D03G0798300	29	35	47	113	96	114	1.173866	1.37777	2.002431	5.020932	4.293519	5.328698	7.30E-07	1.90529917	up	--	--	Molecular Function: chitin binding (GO:0008061);; Cellular Component: integral component of membrane (GO:0016021);;	K01183|1.1e-14|dosa:Os04t0494100-02|K01183 chitinase [EC:3.2.1.14] | (RefSeq) Os04g0494100, CHT5, CHITINASE_5; Similar to Chitinase.	Amino sugar and nucleotide sugar metabolism (ko00520)	[R]	General function prediction only	Chitin recognition protein	Chitinase 5 OS=Oryza sativa subsp. japonica OX=39947 GN=Cht5 PE=2 SV=1	S	Function unknown	chitinase 5-like [Aegilops tauschii subsp. tauschii]
TraesCS6B03G0848400	38	49	62	137	111	116	0.196098	0.244202	0.331438	0.763319	0.626003	0.681559	3.41E-06	1.649101134	up	[IQ]	Lipid transport and metabolism;; Secondary metabolites biosynthesis, transport and catabolism	Molecular Function: catalytic activity (GO:0003824);;	K01904|0.0e+00|ats:109741493|K01904 4-coumarate--CoA ligase [EC:6.2.1.12] | (RefSeq) LOC109741493; probable 4-coumarate--CoA ligase 2	Ubiquinone and other terpenoid-quinone biosynthesis (ko00130);; Phenylpropanoid biosynthesis (ko00940)	[I]	Lipid transport and metabolism	AMP-binding enzyme	Probable 4-coumarate--CoA ligase 2 OS=Oryza sativa subsp. japonica OX=39947 GN=4CL2 PE=2 SV=2	I	Lipid transport and metabolism	unnamed protein product [Triticum turgidum subsp. durum]
TraesCS2D03G0823900	85	128	121	25	50	15	0.24257	0.353938	0.358802	0.073981	0.154093	0.047272	0.001361748	-1.538536237	down	[L]	Replication, recombination and repair	Molecular Function: ATP binding (GO:0005524);; Biological Process: mismatch repair (GO:0006298);; Molecular Function: mismatched DNA binding (GO:0030983);;	K08737|1.3e-27|csl:COCSUDRAFT_18682|K08737 DNA mismatch repair protein MSH6 | (RefSeq) hypothetical protein	Mismatch repair (ko03430)	[L]	Replication, recombination and repair	MutS domain V	DNA mismatch repair protein MSH1, mitochondrial OS=Arabidopsis thaliana OX=3702 GN=MSH1 PE=1 SV=1	L	Replication, recombination and repair	unnamed protein product [Triticum aestivum]
NewGene_74409	108	139	106	19	0	4	1.141771	1.627935	1.147833	0.178694	0	0.084162	0.006786747	-3.597973659	down	--	--	Cellular Component: integral component of membrane (GO:0016021);;	K05291|6.32e-12|peq:110027358|K05291 GPI-anchor transamidase subunit S | (RefSeq) uncharacterized protein LOC110027358	Glycosylphosphatidylinositol (GPI)-anchor biosynthesis (ko00563)	[L]	Replication, recombination and repair	DDE superfamily endonuclease	--	L	Replication, recombination and repair	uncharacterized protein LOC109782919 [Aegilops tauschii subsp. tauschii]
TraesCSU03G0063500	75	79	75	153	113	101	0.499785	0.507905	0.515068	1.092751	0.81727	0.763284	0.001304179	1.040878376	up	--	--	--	K22763|2.3e-48|sot:102588654|K22763 deubiquitinase DESI2 [EC:3.4.19.12] | (RefSeq) deSI-like protein At4g17486	--	[S]	Function unknown	PPPDE putative peptidase domain	--	S	Function unknown	unnamed protein product [Triticum turgidum subsp. durum]
TraesCS3D03G0522900	266	260	236	29	14	22	2.100188	1.978554	1.922569	0.238221	0.114565	0.187523	1.90E-21	-3.183860084	down	--	--	--	--	--	--	--	--	--	--	--	uncharacterized protein LOC109738534 [Aegilops tauschii subsp. tauschii]
TraesCS6B03G0824600	247	284	275	584	491	424	2.412573	2.680941	2.781045	6.097402	5.194883	4.664155	1.04E-13	1.256623546	up	--	--	Molecular Function: zinc ion binding (GO:0008270);;	--	--	--	--	B-box zinc finger	B-box zinc finger protein 21 OS=Arabidopsis thaliana OX=3702 GN=BBX21 PE=1 SV=1	S	Function unknown	B-box zinc finger protein 20-like [Aegilops tauschii subsp. tauschii]
TraesCS4A03G0241800	239	215	170	49	20	42	1.241637	1.073642	0.910142	0.270551	0.1092	0.241023	4.54E-09	-2.11686753	down	[T]	Signal transduction mechanisms	Molecular Function: protein serine/threonine phosphatase activity (GO:0004722);;	K17500|2.5e-112|dosa:Os09t0459600-01|K17500 integrin-linked kinase-associated serine/threonine phosphatase 2C [EC:3.1.3.16] | (RefSeq) Os09g0459600; Similar to Calmodulin-binding protein phosphatase.	--	[T]	Signal transduction mechanisms	Protein phosphatase 2C	Probable protein phosphatase 2C 33 OS=Oryza sativa subsp. japonica OX=39947 GN=Os03g0301700 PE=2 SV=1	T	Signal transduction mechanisms	unnamed protein product [Triticum turgidum subsp. durum]
NewGene_92740	907	1093	1009	308	313	244	6.796266	7.9009	7.815534	2.461755	2.538637	2.052864	3.48E-24	-1.434794051	down	--	--	Molecular Function: nucleic acid binding (GO:0003676);; Molecular Function: zinc ion binding (GO:0008270);;	K15803|6.08e-17|ats:109753656|K15803 (-)-germacrene D synthase [EC:4.2.3.75] | (RefSeq) LOC109753656; (S)-beta-bisabolene synthase-like	Sesquiterpenoid and triterpenoid biosynthesis (ko00909)	[R]	General function prediction only	gag-polypeptide of LTR copia-type	Retrovirus-related Pol polyprotein from transposon RE2 OS=Arabidopsis thaliana OX=3702 GN=RE2 PE=4 SV=1	L	Replication, recombination and repair	uncharacterized protein LOC109759416 [Aegilops tauschii subsp. tauschii]
TraesCS3D03G0105900	81	61	77	318	325	301	0.63264	0.460569	0.618793	2.67081	2.765377	2.66567	3.42E-26	2.471461017	up	[IR]	Lipid transport and metabolism;; General function prediction only	Molecular Function: hydrolase activity, acting on ester bonds (GO:0016788);;	K01206|7.1e-39|thj:104825554|K01206 alpha-L-fucosidase [EC:3.2.1.51] | (RefSeq) alpha-L-fucosidase 3	Other glycan degradation (ko00511)	--	--	GDSL-like Lipase/Acylhydrolase	Sinapine esterase OS=Brassica napus OX=3708 PE=1 SV=1	S	Function unknown	sinapine esterase-like [Aegilops tauschii subsp. tauschii]
TraesCS2D03G0227600	120	156	130	35	56	38	0.564288	0.711992	0.635951	0.176689	0.284536	0.199878	0.000521027	-1.284826208	down	--	--	Cellular Component: cytosol (GO:0005829);; Biological Process: chloroplast avoidance movement (GO:0009903);; Biological Process: chloroplast accumulation movement (GO:0009904);;	--	--	--	--	Weak chloroplast movement under blue light	WEB family protein At2g38370 OS=Arabidopsis thaliana OX=3702 GN=At2g38370 PE=2 SV=1	S	Function unknown	unnamed protein product [Triticum aestivum]
TraesCS1B03G1027600	480	401	304	10	21	46	2.754639	2.219324	1.803922	0.060082	0.127806	0.296678	7.82E-08	-3.535236266	down	[G]	Carbohydrate transport and metabolism	Molecular Function: cellulase activity (GO:0008810);; Biological Process: cellulose catabolic process (GO:0030245);;	K01179|2.5e-286|ats:109745671|K01179 endoglucanase [EC:3.2.1.4] | (RefSeq) LOC109745671; endoglucanase 3	Starch and sucrose metabolism (ko00500)	--	--	Glycosyl hydrolase family 9	Endoglucanase 3 OS=Oryza sativa subsp. japonica OX=39947 GN=GLU8 PE=2 SV=1	G	Carbohydrate transport and metabolism	endoglucanase 3 [Aegilops tauschii subsp. tauschii]
TraesCS1D03G0578000	124	118	122	8	36	13	0.627524	0.568083	0.634882	0.036815	0.193866	0.070237	5.49E-06	-2.313189301	down	--	--	Cellular Component: integral component of membrane (GO:0016021);;	--	--	[O]	Posttranslational modification, protein turnover, chaperones	--	--	O	Posttranslational modification, protein turnover, chaperones	uncharacterized protein LOC109757873 [Aegilops tauschii subsp. tauschii]
TraesCS1A03G0229600	417	420	492	3	0	0	2.086675	2.026073	2.541671	0.014153	0	0	1.77E-21	-8.431738298	down	[I]	Lipid transport and metabolism	Biological Process: lipid metabolic process (GO:0006629);; Cellular Component: integral component of membrane (GO:0016021);;	K16818|6.4e-06|peq:110035980|K16818 phospholipase A1 [EC:3.1.1.32] | (RefSeq) phospholipase A(1) DAD1, chloroplastic-like	Glycerophospholipid metabolism (ko00564);; alpha-Linolenic acid metabolism (ko00592)	[I]	Lipid transport and metabolism	Lipase (class 3)	Triacylglycerol lipase OBL1 OS=Arabidopsis thaliana OX=3702 GN=OBL1 PE=1 SV=1	I	Lipid transport and metabolism	uncharacterized protein LOC109761708 [Aegilops tauschii subsp. tauschii]
TraesCS4B03G0522600	1170	1173	1090	2294	2080	1721	4.982152	4.819022	4.796737	10.434488	9.588435	8.255008	1.52E-37	1.190740085	up	[E]	Amino acid transport and metabolism	Molecular Function: argininosuccinate lyase activity (GO:0004056);; Biological Process: arginine biosynthetic process via ornithine (GO:0042450);;	K01755|5.4e-240|ats:109737703|K01755 argininosuccinate lyase [EC:4.3.2.1] | (RefSeq) LOC109737703; argininosuccinate lyase, chloroplastic	Arginine biosynthesis (ko00220);; Alanine, aspartate and glutamate metabolism (ko00250);; Biosynthesis of amino acids (ko01230)	[E]	Amino acid transport and metabolism	Lyase	Argininosuccinate lyase, chloroplastic OS=Arabidopsis thaliana OX=3702 GN=At5g10920 PE=2 SV=1	E	Amino acid transport and metabolism	unnamed protein product [Triticum turgidum subsp. durum]
TraesCS4D03G0288900	8999	8231	8670	279	192	282	71.52269	63.067684	71.195442	2.362689	1.64663	2.522934	2.80E-121	-4.733854015	down	[G]	Carbohydrate transport and metabolism	Molecular Function: hydrolase activity, hydrolyzing O-glycosyl compounds (GO:0004553);; Cellular Component: cell wall (GO:0005618);; Biological Process: xyloglucan metabolic process (GO:0010411);; Molecular Function: xyloglucan:xyloglucosyl transferase activity (GO:0016762);; Biological Process: cell wall biogenesis (GO:0042546);; Cellular Component: apoplast (GO:0048046);; Biological Process: ce…	K08235|6.3e-176|ats:109756447|K08235 xyloglucan:xyloglucosyl transferase [EC:2.4.1.207] | (RefSeq) LOC109756447; probable xyloglucan endotransglucosylase/hydrolase	--	--	--	Glycosyl hydrolases family 16	Probable xyloglucan endotransglucosylase/hydrolase OS=Triticum aestivum OX=4565 GN=XTH PE=2 SV=1	G	Carbohydrate transport and metabolism	probable xyloglucan endotransglucosylase/hydrolase [Aegilops tauschii subsp. tauschii]
TraesCS5A03G0424000	120	126	163	377	415	346	1.196872	1.213608	1.6811	4.093743	4.496211	3.926198	4.03E-18	1.836390384	up	[Q]	Secondary metabolites biosynthesis, transport and catabolism	Molecular Function: oxidoreductase activity (GO:0016491);; Molecular Function: metal ion binding (GO:0046872);;	K24028|1.6e-64|mus:103993175|K24028 salicylic acid 3-hydroxylase [EC:1.14.11.-] | (RefSeq) protein DOWNY MILDEW RESISTANCE 6	--	[QR]	Secondary metabolites biosynthesis, transport and catabolism;; General function prediction only	2OG-Fe(II) oxygenase superfamily	Probable 2-oxoglutarate-dependent dioxygenase ANS OS=Arabidopsis thaliana OX=3702 GN=ANS PE=2 SV=1	Q	Secondary metabolites biosynthesis, transport and catabolism	putative 2-oxoglutarate/Fe(II)-dependent dioxygenase [Triticum urartu]
NewGene_14893	195	181	175	51	9	25	1.681445	1.497519	1.553419	0.467843	0.083691	0.242547	1.99E-07	-2.338402723	down	--	--	--	--	--	--	--	--	--	--	--	unknown [Zea mays]
TraesCS5B03G0748500	202	228	259	26	21	8	1.197785	1.308173	1.587739	0.160387	0.130157	0.048601	3.05E-18	-3.298861325	down	--	--	Molecular Function: RNA binding (GO:0003723);;	--	--	--	--	Double-stranded RNA binding motif	Double-stranded RNA-binding protein 5 OS=Oryza sativa subsp. japonica OX=39947 GN=DRB5 PE=2 SV=1	J	Translation, ribosomal structure and biogenesis	unnamed protein product [Triticum turgidum subsp. durum]
TraesCS3D03G0687600	198	159	220	1359	1268	1221	0.929945	0.72252	1.067878	6.83607	6.46683	6.478228	2.62E-104	3.098716272	up	[H]	Coenzyme transport and metabolism	Molecular Function: molecular_function (GO:0003674);; Molecular Function: catalytic activity (GO:0003824);; Biological Process: biological_process (GO:0008150);; Biological Process: response to radiation (GO:0009314);; Biological Process: response to light stimulus (GO:0009416);; Biological Process: response to abiotic stimulus (GO:0009628);; Biological Process: response to endogenous stimulus (G…	K14487|0.0e+00|ats:109753733|K14487 auxin responsive GH3 gene family | (RefSeq) LOC109753733; probable indole-3-acetic acid-amido synthetase GH3.2	Plant hormone signal transduction (ko04075)	--	--	GH3 auxin-responsive promoter	Probable indole-3-acetic acid-amido synthetase GH3.2 OS=Oryza sativa subsp. japonica OX=39947 GN=GH3.2 PE=2 SV=1	S	Function unknown	probable indole-3-acetic acid-amido synthetase GH3.2 [Aegilops tauschii subsp. tauschii]
TraesCS5D03G0959300	173	180	124	237	239	266	1.378653	1.385909	1.016341	2.015699	2.064043	2.39356	1.69E-05	1.01586081	up	--	--	Molecular Function: purine nucleoside transmembrane transporter activity (GO:0015211);; Cellular Component: integral component of membrane (GO:0016021);;	K00850|2.3e-40|cpap:110822059|K00850 6-phosphofructokinase 1 [EC:2.7.1.11] | (RefSeq) ATP-dependent 6-phosphofructokinase 6-like	Glycolysis / Gluconeogenesis (ko00010);; Pentose phosphate pathway (ko00030);; Fructose and mannose metabolism (ko00051);; Galactose metabolism (ko00052);; Carbon metabolism (ko01200);; Biosynthesis of amino acids (ko01230);; RNA degradation (ko03018)	--	--	Purine nucleobase transmembrane transport	Purine permease 1 OS=Arabidopsis thaliana OX=3702 GN=PUP1 PE=1 SV=1	S	Function unknown	purine permease 3-like [Aegilops tauschii subsp. tauschii]
TraesCS2A03G0549600	468	472	353	149	162	127	1.233055	1.199424	0.962038	0.419149	0.461677	0.375277	5.10E-09	-1.192403874	down	--	--	Cellular Component: mediator complex (GO:0016592);; Biological Process: regulation of phenylpropanoid metabolic process (GO:2000762);;	--	--	--	--	--	Mediator of RNA polymerase II transcription subunit 33A OS=Arabidopsis thaliana OX=3702 GN=MED33A PE=1 SV=1	S	Function unknown	mediator of RNA polymerase II transcription subunit 33A-like [Aegilops tauschii subsp. tauschii]
TraesCS2B03G0712600	133	120	151	35	57	49	0.727434	0.629298	0.854127	0.199219	0.333801	0.297759	0.002099793	-1.152261758	down	--	--	--	--	--	--	--	Protein of unknown function (DUF1005)	--	S	Function unknown	hypothetical protein D1007_16033 [Hordeum vulgare]
TraesCS3B03G0105100	425	409	493	20	23	4	1.893217	1.758969	2.269178	0.093062	0.106332	0.019156	5.41E-40	-4.471380499	down	[T]	Signal transduction mechanisms	Molecular Function: protein kinase activity (GO:0004672);; Molecular Function: ATP binding (GO:0005524);; Cellular Component: integral component of membrane (GO:0016021);;	K13415|3.0e-48|atr:18432040|K13415 protein brassinosteroid insensitive 1 [EC:2.7.10.1 2.7.11.1] | (RefSeq) systemin receptor SR160	Plant hormone signal transduction (ko04075)	--	--	Protein kinase domain	Probable leucine-rich repeat receptor-like protein kinase At1g68400 OS=Arabidopsis thaliana OX=3702 GN=At1g68400 PE=1 SV=1	T	Signal transduction mechanisms	probable leucine-rich repeat receptor-like protein kinase At1g68400 [Aegilops tauschii subsp. tauschii]
TraesCS6A03G0001800	153	190	162	0	0	6	0.901575	1.08172	0.984807	0	0	0.039236	4.57E-17	-6.010602169	down	[IR]	Lipid transport and metabolism;; General function prediction only	Molecular Function: hydrolase activity, acting on ester bonds (GO:0016788);;	K14209|3.6e-72|ats:109773794|K14209 solute carrier family 36 (proton-coupled amino acid transporter) | (RefSeq) uncharacterized protein LOC109773794	--	--	--	GDSL-like Lipase/Acylhydrolase	GDSL esterase/lipase EXL3 OS=Arabidopsis thaliana OX=3702 GN=EXL3 PE=2 SV=1	I	Lipid transport and metabolism	GDSL esterase/lipase EXL3-like [Aegilops tauschii subsp. tauschii]
TraesCS6A03G0056000	815	797	805	1630	1649	1464	5.360938	5.056713	5.470191	11.45015	11.742623	10.848169	8.86E-45	1.337654176	up	[M]	Cell wall/membrane/envelope biogenesis	Molecular Function: catalytic activity (GO:0003824);;	--	--	--	--	NAD dependent epimerase/dehydratase family	Chloroplast stem-loop binding protein of 41 kDa a, chloroplastic OS=Arabidopsis thaliana OX=3702 GN=CSP41A PE=1 SV=1	S	Function unknown	chloroplast stem-loop binding protein of 41 kDa a, chloroplastic [Aegilops tauschii subsp. tauschii]
TraesCS6D03G0891900	137	125	141	451	384	356	0.820685	0.724157	0.874214	2.893229	2.498045	2.407625	9.65E-23	1.924589973	up	--	--	Molecular Function: molecular_function (GO:0003674);; Molecular Function: nucleic acid binding (GO:0003676);; Molecular Function: DNA binding (GO:0003677);; Molecular Function: DNA-binding transcription factor activity (GO:0003700);; Molecular Function: binding (GO:0005488);; Cellular Component: cellular_component (GO:0005575);; Cellular Component: intracellular (GO:0005622);; Cellular Component:…	--	--	[R]	General function prediction only	C2H2-type zinc finger	Zinc finger protein ZAT5 OS=Arabidopsis thaliana OX=3702 GN=ZAT5 PE=2 SV=1	S	Function unknown	zinc finger protein ZAT5-like [Aegilops tauschii subsp. tauschii]
TraesCS3D03G0973900	2131	2141	2036	939	856	655	7.338041	7.108039	7.243493	3.449297	3.187671	2.536545	2.95E-21	-1.003852052	down	--	--	Biological Process: reproduction (GO:0000003);; Cellular Component: ubiquitin ligase complex (GO:0000151);; Molecular Function: protein binding (GO:0005515);; Cellular Component: cellular_component (GO:0005575);; Cellular Component: intracellular (GO:0005622);; Cellular Component: obsolete cell (GO:0005623);; Cellular Component: nucleus (GO:0005634);; Cellular Component: nuclear envelope (GO:0005…	--	--	--	--	BTB/POZ domain	--	S	Function unknown	uncharacterized protein LOC109748097 [Aegilops tauschii subsp. tauschii]
TraesCS2A03G1369500	73	77	65	268	229	210	0.589358	0.593397	0.537568	2.330024	2.011515	1.922681	7.51E-17	2.083293104	up	--	--	Biological Process: regulation of transcription, DNA-templated (GO:0006355);; Molecular Function: zinc ion binding (GO:0008270);; Molecular Function: sequence-specific DNA binding (GO:0043565);;	K09184|2.5e-06|ats:109737355|K09184 GATA-binding protein, other eukaryote | (RefSeq) uncharacterized protein LOC109737355 isoform X1	--	[K]	Transcription	GATA zinc finger	GATA transcription factor 26 OS=Arabidopsis thaliana OX=3702 GN=GATA26 PE=2 SV=1	K	Transcription	unnamed protein product [Triticum turgidum subsp. durum]
TraesCS2B03G1251900	3168	3080	2625	65	52	63	7.5525	7.080362	6.467377	0.16383	0.133149	0.168571	1.41E-287	-5.25342705	down	--	--	Molecular Function: ADP binding (GO:0043531);;	K15078|2.5e-58|tcc:18614561|K15078 structure-specific endonuclease subunit SLX1 [EC:3.6.1.-] | (RefSeq) putative disease resistance protein RGA3	--	[T]	Signal transduction mechanisms	NB-ARC domain	Putative disease resistance protein RGA4 OS=Solanum bulbocastanum OX=147425 GN=RGA4 PE=2 SV=1	S	Function unknown	putative disease resistance protein RGA1 [Aegilops tauschii subsp. tauschii]
TraesCS2A03G1259100	1115	1180	1250	3500	3422	3019	11.027162	11.251687	12.777121	36.975132	36.635441	33.636299	8.84E-111	1.850690018	up	[QV]	Secondary metabolites biosynthesis, transport and catabolism;; Defense mechanisms	Molecular Function: monooxygenase activity (GO:0004497);; Molecular Function: iron ion binding (GO:0005506);; Molecular Function: oxidoreductase activity, acting on paired donors, with incorporation or reduction of molecular oxygen (GO:0016705);; Molecular Function: heme binding (GO:0020037);;	K23810|6.2e-96|vvi:100232891|K23810 (E)-8-carboxylinalool synthase [EC:1.14.14.-] | (RefSeq) GFH2; ripening-related P-450 enzyme-like	Monoterpenoid biosynthesis (ko00902)	[Q]	Secondary metabolites biosynthesis, transport and catabolism	Cytochrome P450	Geraniol 8-hydroxylase OS=Swertia mussotii OX=137888 GN=CYP76B10 PE=1 SV=1	Q	Secondary metabolites biosynthesis, transport and catabolism	predicted protein [Hordeum vulgare subsp. vulgare]
TraesCS3D03G1024800	377	379	415	105	40	55	3.613102	3.503131	4.111124	1.067366	0.414062	0.584912	9.39E-14	-2.194589621	down	--	--	Molecular Function: sulfotransferase activity (GO:0008146);;	K22312|2.0e-114|sbi:8074113|K22312 hydroxyjasmonate sulfotransferase [EC:2.8.2.39] | (RefSeq) cytosolic sulfotransferase 15	--	[R]	General function prediction only	Sulfotransferase domain	Cytosolic sulfotransferase 18 OS=Arabidopsis thaliana OX=3702 GN=SOT18 PE=1 SV=1	S	Function unknown	unnamed protein product [Triticum turgidum subsp. durum]
TraesCS5D03G1036900	285	301	332	63	76	38	2.001682	2.036955	2.409235	0.472098	0.575865	0.294385	6.08E-13	-2.020849707	down	--	--	--	K03097|4.6e-12|aip:107632886|K03097 casein kinase II subunit alpha [EC:2.7.11.1] | (RefSeq) casein kinase II subunit alpha-like isoform X3	Ribosome biogenesis in eukaryotes (ko03008);; Circadian rhythm - plant (ko04712)	--	--	Protein of unknown function (DUF642)	--	S	Function unknown	uncharacterized protein LOC109781161 [Aegilops tauschii subsp. tauschii]
TraesCS2D03G0860200	349	436	441	1032	1008	750	3.074477	3.704312	4.013737	9.715725	9.61135	7.441596	5.31E-26	1.545478853	up	[G]	Carbohydrate transport and metabolism	Cellular Component: plasma membrane (GO:0005886);; Molecular Function: water channel activity (GO:0015250);; Cellular Component: integral component of membrane (GO:0016021);;	K09872|3.5e-163|ats:109759770|K09872 aquaporin PIP | (RefSeq) LOC109759770; aquaporin PIP2-5	--	[G]	Carbohydrate transport and metabolism	Major intrinsic protein	Probable aquaporin PIP2-3 OS=Oryza sativa subsp. japonica OX=39947 GN=PIP2-3 PE=2 SV=1	P	Inorganic ion transport and metabolism	aquaporin PIP2-5 [Aegilops tauschii subsp. tauschii]
TraesCS6A03G0855200	78	85	99	189	126	120	0.26468	0.279497	0.348495	0.689348	0.464693	0.461456	0.000584684	1.087116013	up	--		Molecular Function: protein serine/threonine kinase activity (GO:0004674);; Molecular Function: ATP binding (GO:0005524);; Cellular Component: integral component of membrane (GO:0016021);;	K01180|1.2e-55|cmax:111487562|K01180 endo-1,3(4)-beta-glucanase [EC:3.2.1.6] | (RefSeq) uncharacterized protein LOC111487562	--	--	--	Protein kinase domain	G-type lectin S-receptor-like serine/threonine-protein kinase At5g35370 OS=Arabidopsis thaliana OX=3702 GN=At5g35370 PE=2 SV=2	G	Carbohydrate transport and metabolism	unnamed protein product [Triticum turgidum subsp. durum]
TraesCS1B03G0644100	10149	9972	10391	17919	17893	18507	48.762493	46.206772	51.595856	91.932205	93.044601	100.142975	4.21E-78	1.200466503	up	[E]	Amino acid transport and metabolism	Molecular Function: proline dehydrogenase activity (GO:0004657);; Biological Process: proline catabolic process (GO:0006562);;	K00318|2.6e-251|ats:109770177|K00318 proline dehydrogenase [EC:1.5.5.2] | (RefSeq) LOC109770177; proline dehydrogenase 2, mitochondrial-like	Arginine and proline metabolism (ko00330)	[E]	Amino acid transport and metabolism	Proline dehydrogenase	Proline dehydrogenase 2, mitochondrial OS=Arabidopsis thaliana OX=3702 GN=POX2 PE=2 SV=1	E	Amino acid transport and metabolism	unnamed protein product [Triticum turgidum subsp. durum]
TraesCS5D03G0822600	110	79	138	266	274	256	0.572782	0.399604	0.742982	1.485926	1.550955	1.51124	4.80E-10	1.640350969	up	[IQ]	Lipid transport and metabolism;; Secondary metabolites biosynthesis, transport and catabolism	Molecular Function: catalytic activity (GO:0003824);;	K23618|0.0e+00|ats:109774603|K23618 acyl-activating enzyme 11/12 [EC:6.2.1.2 6.2.1.-] | (RefSeq) LOC109774603; benzoate--CoA ligase, peroxisomal-like	--	[I]	Lipid transport and metabolism	AMP-binding enzyme	Benzoate--CoA ligase, peroxisomal OS=Arabidopsis thaliana OX=3702 GN=AAE20 PE=1 SV=1	I	Lipid transport and metabolism	benzoate--CoA ligase, peroxisomal-like [Aegilops tauschii subsp. tauschii]
TraesCS2B03G0184900	165	232	198	46	69	91	0.495161	0.671316	0.613918	0.146541	0.223636	0.304767	0.000804816	-1.145081036	down	[T]	Signal transduction mechanisms	Molecular Function: protein kinase activity (GO:0004672);; Molecular Function: ATP binding (GO:0005524);; Cellular Component: integral component of membrane (GO:0016021);;	K20181|1.2e-76|mtr:MTR_5g026090|K20181 vacuolar protein sorting-associated protein 18 | (RefSeq) vacuolar sorting-associated-like protein	--	--	--	Protein kinase domain	Probable LRR receptor-like serine/threonine-protein kinase At3g47570 OS=Arabidopsis thaliana OX=3702 GN=At3g47570 PE=2 SV=1	T	Signal transduction mechanisms	unnamed protein product [Triticum turgidum subsp. durum]
TraesCS5B03G0842100	55	49	45	184	191	176	0.366219	0.312655	0.312976	1.31766	1.384373	1.327307	3.60E-15	2.255185559	up	--	--	Molecular Function: transferase activity, transferring acyl groups other than amino-acyl groups (GO:0016747);;	K13065|5.0e-129|egu:105053765|K13065 shikimate O-hydroxycinnamoyltransferase [EC:2.3.1.133] | (RefSeq) agmatine coumaroyltransferase-2-like	Phenylpropanoid biosynthesis (ko00940);; Flavonoid biosynthesis (ko00941);; Stilbenoid, diarylheptanoid and gingerol biosynthesis (ko00945)	--	--	Transferase family	Putrescine hydroxycinnamoyltransferase 3 OS=Oryza sativa subsp. japonica OX=39947 GN=PHT3 PE=1 SV=1	S	Function unknown	unnamed protein product [Triticum turgidum subsp. durum]
TraesCS7D03G0028000	20	7	22	80	90	81	0.116053	0.03825	0.137447	0.517905	0.594668	0.555809	6.29E-08	2.710648455	up	[QV]	Secondary metabolites biosynthesis, transport and catabolism;; Defense mechanisms	Molecular Function: monooxygenase activity (GO:0004497);; Molecular Function: iron ion binding (GO:0005506);; Molecular Function: oxidoreductase activity, acting on paired donors, with incorporation or reduction of molecular oxygen (GO:0016705);; Molecular Function: heme binding (GO:0020037);;	K15405|6.6e-96|bna:106353459|K15405 midchain alkane hydroxylase | (RefSeq) alkane hydroxylase MAH1-like	Cutin, suberine and wax biosynthesis (ko00073)	[QI]	Secondary metabolites biosynthesis, transport and catabolism;; Lipid transport and metabolism	Cytochrome P450	Noroxomaritidine synthase 2 OS=Narcissus aff. pseudonarcissus MK-2014 OX=1540222 GN=Cyp96T2 PE=2 SV=1	Q	Secondary metabolites biosynthesis, transport and catabolism	alkane hydroxylase MAH1-like [Aegilops tauschii subsp. tauschii]
TraesCS4A03G0683400	548	558	603	2261	2094	2203	3.099551	3.046563	3.528579	13.666045	12.829547	14.047637	4.67E-114	2.307119017	up	[E]	Amino acid transport and metabolism	Molecular Function: glutamate decarboxylase activity (GO:0004351);; Cellular Component: cytosol (GO:0005829);; Biological Process: glutamate catabolic process (GO:0006538);; Molecular Function: pyridoxal phosphate binding (GO:0030170);;	K01580|1.4e-292|ats:109751606|K01580 glutamate decarboxylase [EC:4.1.1.15] | (RefSeq) LOC109751606; glutamate decarboxylase 1-like	Alanine, aspartate and glutamate metabolism (ko00250);; beta-Alanine metabolism (ko00410);; Taurine and hypotaurine metabolism (ko00430);; Butanoate metabolism (ko00650)	[E]	Amino acid transport and metabolism	Pyridoxal-dependent decarboxylase conserved domain	Glutamate decarboxylase 1 OS=Arabidopsis thaliana OX=3702 GN=GAD1 PE=1 SV=2	E	Amino acid transport and metabolism	glutamate decarboxylase 1-like [Aegilops tauschii subsp. tauschii]
TraesCS1A03G0055800	104	223	219	340	388	322	0.311377	0.62422	0.652972	1.054459	1.216969	1.051888	7.47E-07	1.308419844	up	[T]	Signal transduction mechanisms	Molecular Function: protein serine/threonine kinase activity (GO:0004674);; Molecular Function: ATP binding (GO:0005524);; Cellular Component: integral component of membrane (GO:0016021);;	K20181|4.7e-96|mtr:MTR_5g026090|K20181 vacuolar protein sorting-associated protein 18 | (RefSeq) vacuolar sorting-associated-like protein	--	--	--	Leucine rich repeat	Probable LRR receptor-like serine/threonine-protein kinase At3g47570 OS=Arabidopsis thaliana OX=3702 GN=At3g47570 PE=2 SV=1	T	Signal transduction mechanisms	unnamed protein product [Triticum turgidum subsp. durum]
TraesCS2A03G0403100	241	258	232	68	95	66	1.330853	1.378752	1.348386	0.398729	0.562512	0.4067	1.35E-06	-1.30804495	down	--	--	--	--	--	--	--	Domain of unknown function (DUF4283)	--	S	Function unknown	hypothetical protein TRIUR3_12046 [Triticum urartu]
TraesCS2B03G0552400	384	506	488	832	891	751	1.476854	1.878565	1.943159	3.420562	3.714565	3.258915	1.84E-17	1.209503901	up	[O]	Posttranslational modification, protein turnover, chaperones	Molecular Function: peptidyl-prolyl cis-trans isomerase activity (GO:0003755);;	--	--	--	--	Cyclophilin type peptidyl-prolyl cis-trans isomerase/CLD	Peptidyl-prolyl cis-trans isomerase CYP37, chloroplastic OS=Arabidopsis thaliana OX=3702 GN=CYP37 PE=1 SV=3	O	Posttranslational modification, protein turnover, chaperones	peptidyl-prolyl cis-trans isomerase CYP37, chloroplastic isoform X2 [Aegilops tauschii subsp. tauschii]
TraesCS3A03G0194100	133	149	151	0	0	0	1.164187	1.253838	1.360672	0	0	0	4.54E-13	-9.249613236	down	[IR]	Lipid transport and metabolism;; General function prediction only	Molecular Function: hydrolase activity, acting on ester bonds (GO:0016788);;	K00679|4.2e-40|cic:CICLE_v10027727mg|K00679 phospholipid:diacylglycerol acyltransferase [EC:2.3.1.158] | (RefSeq) hypothetical protein	Glycerolipid metabolism (ko00561)	--	--	GDSL-like Lipase/Acylhydrolase	GDSL esterase/lipase At1g33811 OS=Arabidopsis thaliana OX=3702 GN=At1g33811 PE=2 SV=1	S	Function unknown	GDSL esterase/lipase At1g33811-like [Aegilops tauschii subsp. tauschii]
TraesCS1D03G0526900	105	69	71	122	122	141	2.928904	1.8406	2.055945	3.642599	3.686777	4.436925	0.002050876	1.024560368	up	--	--	Molecular Function: protein tyrosine phosphatase activity (GO:0004725);; Cellular Component: mitochondrion (GO:0005739);; Biological Process: protein phosphorylation (GO:0006468);; Molecular Function: arsenate reductase (glutaredoxin) activity (GO:0008794);; Cellular Component: chloroplast (GO:0009507);; Biological Process: response to arsenic-containing substance (GO:0046685);;	K18065|1.7e-69|ats:109752555|K18065 Cdc25 family phosphatase [EC:3.1.3.48 1.20.4.1] | (RefSeq) LOC109752555; arsenate reductase 2.1	--	[D]	Cell cycle control, cell division, chromosome partitioning	Rhodanese-like domain	Arsenate reductase 2.1 OS=Oryza sativa subsp. japonica OX=39947 GN=ACR2.1 PE=1 SV=1	D	Cell cycle control, cell division, chromosome partitioning	arsenate reductase 2.1 [Aegilops tauschii subsp. tauschii]
TraesCS4A03G0494400	487	457	575	891	1080	1120	5.277118	4.771296	6.433459	10.303983	12.661019	13.669137	2.86E-19	1.393257704	up	--	--	--	--	--	--	--	Protein of unknown function, DUF538	--	S	Function unknown	unnamed protein product [Triticum turgidum subsp. durum]
TraesCS2D03G0611600	106	65	65	161	146	168	0.864777	0.512105	0.550992	1.405122	1.292548	1.549545	1.25E-05	1.3802776	up	--	--	Molecular Function: peroxidase activity (GO:0004601);; Cellular Component: extracellular region (GO:0005576);; Biological Process: response to oxidative stress (GO:0006979);; Cellular Component: plant-type cell wall (GO:0009505);; Cellular Component: plasmodesma (GO:0009506);; Molecular Function: heme binding (GO:0020037);; Biological Process: hydrogen peroxide catabolic process (GO:0042744);; Mo…	K00430|1.5e-189|ats:109740224|K00430 peroxidase [EC:1.11.1.7] | (RefSeq) LOC109740224; peroxidase 1-like	Phenylpropanoid biosynthesis (ko00940)	--	--	Peroxidase	Peroxidase 1 OS=Oryza sativa subsp. japonica OX=39947 GN=PRX74 PE=2 SV=2	Q	Secondary metabolites biosynthesis, transport and catabolism	peroxidase 1-like [Aegilops tauschii subsp. tauschii]
NewGene_36406	451	404	381	721	984	578	4.387323	3.792014	3.834389	7.497666	10.377546	6.3346	5.49E-13	1.245870292	up	[I]	Lipid transport and metabolism	Molecular Function: 2-C-methyl-D-erythritol 2,4-cyclodiphosphate synthase activity (GO:0008685);; Biological Process: terpenoid biosynthetic process (GO:0016114);;	K01770|4.81e-149|ats:109780119|K01770 2-C-methyl-D-erythritol 2,4-cyclodiphosphate synthase [EC:4.6.1.12] | (RefSeq) LOC109780119; 2-C-methyl-D-erythritol 2,4-cyclodiphosphate synthase, chloroplastic	Terpenoid backbone biosynthesis (ko00900)	--	--	YgbB family	2-C-methyl-D-erythritol 2,4-cyclodiphosphate synthase, chloroplastic OS=Oryza sativa subsp. japonica OX=39947 GN=ISPF PE=1 SV=1	H	Coenzyme transport and metabolism	2-C-methyl-D-erythritol 2,4-cyclodiphosphate synthase, chloroplastic [Aegilops tauschii subsp. tauschii]
TraesCS7B03G0174900	764	515	695	205	247	302	8.569982	5.574684	8.055377	2.455785	2.993412	3.817123	3.29E-06	-1.016949548	down	--	--	Cellular Component: plasma membrane (GO:0005886);; Biological Process: carbohydrate transport (GO:0008643);; Cellular Component: integral component of membrane (GO:0016021);;	K15382|1.0e-131|ats:109756236|K15382 solute carrier family 50 (sugar transporter) | (RefSeq) LOC109756236; bidirectional sugar transporter SWEET6b-like	--	[R]	General function prediction only	Sugar efflux transporter for intercellular exchange	Bidirectional sugar transporter SWEET6b OS=Oryza sativa subsp. indica OX=39946 GN=SWEET6B PE=3 SV=1	U	Intracellular trafficking, secretion, and vesicular transport	unnamed protein product [Triticum turgidum subsp. durum]
TraesCS2A03G0684400	150	127	154	1352	1152	1237	0.757894	0.617426	0.806278	7.321709	6.319864	7.062181	2.31E-130	3.48285466	up	--	--	Cellular Component: exocyst (GO:0000145);; Biological Process: exocytosis (GO:0006887);; Biological Process: protein transport (GO:0015031);;	K07195|2.0e-83|pda:103702815|K07195 exocyst complex component 7 | (RefSeq) exocyst complex component EXO70H1	--	[U]	Intracellular trafficking, secretion, and vesicular transport	Exo70 exocyst complex subunit	Exocyst complex component EXO70B1 OS=Arabidopsis thaliana OX=3702 GN=EXO70B1 PE=1 SV=1	U	Intracellular trafficking, secretion, and vesicular transport	unnamed protein product [Triticum turgidum subsp. durum]
TraesCS5A03G0811400	221	154	230	461	406	410	1.590914	1.071981	1.715788	3.55325	3.165852	3.326957	5.03E-12	1.436762928	up	[E]	Amino acid transport and metabolism	Molecular Function: catalytic activity (GO:0003824);; Biological Process: polyamine biosynthetic process (GO:0006596);;	K01581|1.3e-232|ats:109773404|K01581 ornithine decarboxylase [EC:4.1.1.17] | (RefSeq) LOC109773404; ornithine decarboxylase-like	Arginine and proline metabolism (ko00330);; Glutathione metabolism (ko00480)	[E]	Amino acid transport and metabolism	Pyridoxal-dependent decarboxylase, pyridoxal binding domain	Ornithine decarboxylase OS=Datura stramonium OX=4076 PE=2 SV=1	E	Amino acid transport and metabolism	unnamed protein product [Triticum turgidum subsp. durum]
TraesCS7D03G0602200	173	307	203	135	60	54	1.222863	2.095662	1.51917	1.016494	0.498482	0.430656	0.002631476	-1.096899639	down	--	--	Cellular Component: integral component of membrane (GO:0016021);; Molecular Function: protein-cysteine S-palmitoyltransferase activity (GO:0019706);;	K18932|3.7e-116|brp:103854281|K18932 palmitoyltransferase [EC:2.3.1.225] | (RefSeq) probable protein S-acyltransferase 7	--	[R]	General function prediction only	DHHC palmitoyltransferase	Probable protein S-acyltransferase 7 OS=Arabidopsis thaliana OX=3702 GN=PAT07 PE=1 SV=1	S	Function unknown	probable protein S-acyltransferase 7 isoform X1 [Aegilops tauschii subsp. tauschii]
TraesCS3B03G1325300	602	645	609	204	205	194	3.154438	3.25865	3.293993	1.13967	1.15793	1.142417	7.62E-15	-1.254366139	down	[O]	Posttranslational modification, protein turnover, chaperones	Molecular Function: protein disulfide isomerase activity (GO:0003756);; Cellular Component: endoplasmic reticulum (GO:0005783);; Biological Process: protein folding (GO:0006457);; Biological Process: response to endoplasmic reticulum stress (GO:0034976);; Biological Process: cell redox homeostasis (GO:0045454);;	K09580|9.6e-301|ats:109756700|K09580 protein disulfide-isomerase A1 [EC:5.3.4.1] | (RefSeq) LOC109756700; protein disulfide isomerase-like 1-4	Protein processing in endoplasmic reticulum (ko04141)	[O]	Posttranslational modification, protein turnover, chaperones	Thioredoxin	Protein disulfide isomerase-like 1-4 OS=Oryza sativa subsp. japonica OX=39947 GN=PDIL1-4 PE=2 SV=1	O	Posttranslational modification, protein turnover, chaperones	unnamed protein product [Triticum turgidum subsp. durum]
TraesCS2B03G0550500	1006	740	791	1426	1297	1342	4.577838	3.247053	3.719708	6.932064	6.388816	6.880342	2.93E-16	1.046655773	up	--	--	--	K01988|2.8e-40|ppp:112286443|K01988 lactosylceramide 4-alpha-galactosyltransferase [EC:2.4.1.228] | (RefSeq) uncharacterized protein LOC112286443	Glycosphingolipid biosynthesis - lacto and neolacto series (ko00601);; Glycosphingolipid biosynthesis - globo and isoglobo series (ko00603)	[G]	Carbohydrate transport and metabolism	Alpha 1,4-glycosyltransferase conserved region	Uncharacterized protein At4g19900 OS=Arabidopsis thaliana OX=3702 GN=At4g19900 PE=2 SV=1	G	Carbohydrate transport and metabolism	unnamed protein product [Triticum turgidum subsp. durum]
TraesCS5D03G0797500	1723	1572	1604	602	507	469	5.173117	4.553699	4.978393	1.929287	1.645123	1.583842	8.77E-29	-1.271824974	down	--	--	--	K03029|7.2e-19|lang:109332961|K03029 26S proteasome regulatory subunit N10 | (RefSeq) 26S proteasome non-ATPase regulatory subunit 4 homolog	Proteasome (ko03050)	--	--	Protein of unknown function (DUF632)	Protein ALTERED PHOSPHATE STARVATION RESPONSE 1 OS=Arabidopsis thaliana OX=3702 GN=APSR1 PE=2 SV=1	S	Function unknown	uncharacterized protein LOC109758810 [Aegilops tauschii subsp. tauschii]
TraesCS3B03G0668500	88	138	121	243	286	174	0.548043	0.833023	0.781344	1.630779	1.940997	1.225811	3.44E-07	1.379023933	up	[QV]	Secondary metabolites biosynthesis, transport and catabolism;; Defense mechanisms	Molecular Function: monooxygenase activity (GO:0004497);; Molecular Function: iron ion binding (GO:0005506);; Molecular Function: oxidoreductase activity, acting on paired donors, with incorporation or reduction of molecular oxygen (GO:0016705);; Molecular Function: heme binding (GO:0020037);;	K23809|1.5e-151|mtr:MTR_2g055470|K23809 cytochrome P450 family 72 subfamily A polypeptide 68 [EC:1.14.14.-] | (RefSeq) cytochrome P450 family 709 protein	--	[QI]	Secondary metabolites biosynthesis, transport and catabolism;; Lipid transport and metabolism	Cytochrome P450	Cytochrome P450 72A15 OS=Arabidopsis thaliana OX=3702 GN=CYP72A15 PE=2 SV=1	Q	Secondary metabolites biosynthesis, transport and catabolism	unnamed protein product [Triticum turgidum subsp. durum]
TraesCS7A03G0300800	91	112	122	275	215	301	1.132046	1.345116	1.560268	3.656966	2.897481	4.220602	1.13E-10	1.654682014	up	--	--	Cellular Component: integral component of membrane (GO:0016021);;	--	--	--	--	Early nodulin 93 ENOD93 protein	Early nodulin-93 OS=Glycine max OX=3847 PE=2 SV=1	S	Function unknown	hypothetical protein TRIUR3_07600 [Triticum urartu]
TraesCS4D03G0798500	681	581	648	278	232	198	4.270016	3.511114	4.19835	1.855057	1.57403	1.395872	7.23E-10	-1.073025878	down	--	--	--	--	--	--	--	Remorin, C-terminal region	--	S	Function unknown	uncharacterized protein LOC109735570 [Aegilops tauschii subsp. tauschii]
TraesCS2D03G0347500	18982	19449	19524	49133	49992	48854	376.649048	372.183807	400.371216	1040.983032	1073.596558	1091.725464	1.77E-235	1.720191247	up	--	--	Molecular Function: serine-type endopeptidase inhibitor activity (GO:0004867);; Biological Process: response to wounding (GO:0009611);;	--	--	--	--	Potato inhibitor I family	Subtilisin-chymotrypsin inhibitor-2B (Fragment) OS=Hordeum vulgare OX=4513 PE=2 SV=1	S	Function unknown	Subtilisin-chymotrypsin inhibitor-2B [Triticum urartu]
TraesCS7B03G0979000	608	547	601	1129	986	921	5.138354	4.462855	5.252377	10.195898	9.025212	8.773535	7.72E-21	1.151910048	up	[I]	Lipid transport and metabolism	Molecular Function: hydrolase activity (GO:0016787);;	K20506|1.0e-39|mus:103977527|K20506 tuliposide A-converting enzyme [EC:4.2.99.22] | (RefSeq) tuliposide A-converting enzyme 2, chloroplastic-like	--	[V]	Defense mechanisms	alpha/beta hydrolase fold	Probable carboxylesterase 15 OS=Arabidopsis thaliana OX=3702 GN=CXE15 PE=2 SV=1	V	Defense mechanisms	probable carboxylesterase 15 [Aegilops tauschii subsp. tauschii]
TraesCS7D03G0115300	141	114	125	13	18	30	0.910668	0.706399	0.830205	0.089711	0.124365	0.213065	4.23E-07	-2.257265734	down	--	--	Molecular Function: transferase activity, transferring acyl groups other than amino-acyl groups (GO:0016747);;	K19747|1.0e-23|thj:104821386|K19747 BAHD acyltransferase [EC:2.3.1.-] | (RefSeq) BAHD acyltransferase DCR	--	--	--	Transferase family	Phenolic glucoside malonyltransferase 2 OS=Arabidopsis thaliana OX=3702 GN=PMAT2 PE=1 SV=1	S	Function unknown	malonyl-CoA:anthocyanidin 5-O-glucoside-6''-O-malonyltransferase-like [Aegilops tauschii subsp. tauschii]
TraesCS6B03G0500000	348	417	276	607	521	500	3.37872	3.896617	2.766268	6.286505	5.46946	5.460061	1.09E-09	1.0172742	up	--	--	Cellular Component: integral component of membrane (GO:0016021);;	--	--	--	--	Protein of unknown function (DUF3119)	--	S	Function unknown	uncharacterized protein LOC109742701 [Aegilops tauschii subsp. tauschii]
TraesCS2B03G0432000	2840	3003	2765	5735	5985	5181	17.229664	17.570808	17.33843	37.150932	39.297337	35.402546	7.63E-112	1.339989068	up	[QV]	Secondary metabolites biosynthesis, transport and catabolism;; Defense mechanisms	Molecular Function: monooxygenase activity (GO:0004497);; Molecular Function: iron ion binding (GO:0005506);; Cellular Component: integral component of membrane (GO:0016021);; Molecular Function: oxidoreductase activity, acting on paired donors, with incorporation or reduction of molecular oxygen (GO:0016705);; Molecular Function: heme binding (GO:0020037);;	K20660|6.9e-295|ats:109760302|K20660 cytochrome P450 family 709 | (RefSeq) LOC109760302; cytochrome P450 709B1-like	--	[QI]	Secondary metabolites biosynthesis, transport and catabolism;; Lipid transport and metabolism	Cytochrome P450	Cytochrome P450 709B1 OS=Arabidopsis thaliana OX=3702 GN=CYP709B1 PE=2 SV=1	Q	Secondary metabolites biosynthesis, transport and catabolism	cytochrome P450 [Triticum aestivum]
TraesCS5A03G0903900	173	99	120	603	659	625	1.642729	0.899385	1.175191	6.115664	6.773507	6.684222	4.84E-39	2.633654998	up	--	--	Molecular Function: molecular_function (GO:0003674);; Molecular Function: structural molecule activity (GO:0005198);; Molecular Function: structural constituent of cell wall (GO:0005199);; Molecular Function: protein binding (GO:0005515);;	--	--	--	--	Leucine rich repeat	Leucine-rich repeat extensin-like protein 6 OS=Arabidopsis thaliana OX=3702 GN=LRX6 PE=2 SV=1	S	Function unknown	Leucine-rich repeat extensin-like protein 6 [Triticum urartu]
TraesCS1A03G0304400	216	212	170	5	17	11	1.285994	1.208698	1.05404	0.0308	0.107476	0.070695	2.97E-19	-3.805503197	down	--	--	Molecular Function: protein binding (GO:0005515);; Cellular Component: cellular_component (GO:0005575);; Cellular Component: intracellular (GO:0005622);; Cellular Component: obsolete cell (GO:0005623);; Cellular Component: cytoplasm (GO:0005737);; Cellular Component: cytosol (GO:0005829);; Cellular Component: cytoskeleton (GO:0005856);; Cellular Component: microtubule associated complex (GO:00058…	--	--	--	--	Protein of unknown function (DUF4005)	--	S	Function unknown	unnamed protein product [Triticum turgidum subsp. durum]
NewGene_71084	147	162	155	310	326	199	2.417773	2.563341	2.642959	5.486935	5.854241	3.713806	2.69E-07	1.204789679	up	--	--	--	--	--	--	--	--	--	--	--	unnamed protein product [Triticum turgidum subsp. durum]
TraesCS3A03G0166800	211	265	341	615	564	459	1.014543	1.230202	1.700006	3.167065	2.941219	2.49199	7.88E-12	1.358293755	up	[E]	Amino acid transport and metabolism	Biological Process: glutathione catabolic process (GO:0006751);; Cellular Component: integral component of membrane (GO:0016021);; Molecular Function: glutathione hydrolase activity (GO:0036374);;	K18592|0.0e+00|ats:109776875|K18592 gamma-glutamyltranspeptidase / glutathione hydrolase / leukotriene-C4 hydrolase [EC:2.3.2.2 3.4.19.13 3.4.19.14] | (RefSeq) LOC109776875; gamma-glutamyltranspeptidase 3-like	Taurine and hypotaurine metabolism (ko00430);; Cyanoamino acid metabolism (ko00460);; Glutathione metabolism (ko00480);; Arachidonic acid metabolism (ko00590)	[E]	Amino acid transport and metabolism	Gamma-glutamyltranspeptidase	Glutathione hydrolase 3 OS=Arabidopsis thaliana OX=3702 GN=GGT3 PE=2 SV=1	E	Amino acid transport and metabolism	unnamed protein product [Triticum turgidum subsp. durum]
TraesCS7D03G0805700	1946	2056	2110	6202	6215	5776	13.779473	14.037826	15.443232	46.898109	47.630119	46.064075	3.12E-182	1.939332243	up	[H]	Coenzyme transport and metabolism	Molecular Function: O-methyltransferase activity (GO:0008171);; Biological Process: methylation (GO:0032259);; Molecular Function: protein dimerization activity (GO:0046983);;	K22439|1.4e-204|ats:109732671|K22439 tricetin 3',4',5'-O-trimethyltransferase [EC:2.1.1.169] | (RefSeq) LOC109732671; flavone O-methyltransferase 1	--	[R]	General function prediction only	O-methyltransferase domain	Flavone O-methyltransferase 1 OS=Triticum aestivum OX=4565 GN=OMT1 PE=1 SV=1	S	Function unknown	flavone O-methyltransferase 1 [Aegilops tauschii subsp. tauschii]
TraesCS5D03G0826000	41	23	35	209	187	201	0.279363	0.150485	0.248428	1.551593	1.40432	1.574335	1.52E-20	2.955943816	up	--	--	Molecular Function: purine nucleoside transmembrane transporter activity (GO:0015211);; Cellular Component: integral component of membrane (GO:0016021);;	K00850|2.1e-07|cpap:110822059|K00850 6-phosphofructokinase 1 [EC:2.7.1.11] | (RefSeq) ATP-dependent 6-phosphofructokinase 6-like	Glycolysis / Gluconeogenesis (ko00010);; Pentose phosphate pathway (ko00030);; Fructose and mannose metabolism (ko00051);; Galactose metabolism (ko00052);; Carbon metabolism (ko01200);; Biosynthesis of amino acids (ko01230);; RNA degradation (ko03018)	--	--	Purine nucleobase transmembrane transport	Probable purine permease 5 OS=Arabidopsis thaliana OX=3702 GN=PUP5 PE=3 SV=2	S	Function unknown	probable purine permease 5 [Aegilops tauschii subsp. tauschii]
TraesCS6A03G0970900	2263	2322	2454	243	185	217	10.697271	10.587137	11.992302	1.223372	0.945769	1.150575	7.70E-138	-3.082763593	down	[I]	Lipid transport and metabolism	Molecular Function: iron ion binding (GO:0005506);; Biological Process: lipid biosynthetic process (GO:0008610);; Cellular Component: integral component of membrane (GO:0016021);; Molecular Function: oxidoreductase activity (GO:0016491);;	K15404|0.0e+00|ats:109774093|K15404 aldehyde decarbonylase [EC:4.1.99.5] | (RefSeq) LOC109774093; protein ECERIFERUM 1-like	Cutin, suberine and wax biosynthesis (ko00073)	--	--	WAX2 C-terminal domain	Very-long-chain aldehyde decarbonylase GL1-6 OS=Oryza sativa subsp. japonica OX=39947 GN=GL1-6 PE=2 SV=1	S	Function unknown	Protein WAX2 [Triticum urartu]
TraesCS4B03G0701700	1467	1405	1359	152	86	72	15.813725	14.606386	15.144826	1.749454	0.99803	0.865787	4.63E-78	-3.41427787	down	--	--	Cellular Component: plasma membrane (GO:0005886);; Cellular Component: integral component of membrane (GO:0016021);;	--	--	--	--	Domain of unknown function (DUF588)	CASP-like protein 2U2 OS=Sorghum bicolor OX=4558 GN=Sb01g044070 PE=3 SV=1	S	Function unknown	predicted protein [Hordeum vulgare subsp. vulgare]
TraesCS2B03G0522600	87	110	129	184	251	226	0.52002	0.630286	0.79806	1.171307	1.626478	1.522832	3.95E-07	1.387013258	up	[C]	Energy production and conversion	Molecular Function: oxidoreductase activity, acting on the aldehyde or oxo group of donors, NAD or NADP as acceptor (GO:0016620);;	K00131|1.9e-286|ats:109779646|K00131 glyceraldehyde-3-phosphate dehydrogenase (NADP+) [EC:1.2.1.9] | (RefSeq) LOC109779646; NADP-dependent glyceraldehyde-3-phosphate dehydrogenase	Glycolysis / Gluconeogenesis (ko00010);; Pentose phosphate pathway (ko00030);; Carbon metabolism (ko01200)	[C]	Energy production and conversion	Aldehyde dehydrogenase family	NADP-dependent glyceraldehyde-3-phosphate dehydrogenase OS=Triticum aestivum OX=4565 GN=GAPN PE=1 SV=2	C	Energy production and conversion	NADP-dependent glyceraldehyde-3-phosphate dehydrogenase [Hordeum vulgare]
NewGene_79128	150	117	100	205	186	239	0.730085	0.67518	0.682997	1.077128	1.053701	1.39002	1.73E-05	1.156422551	up	--	--	--	--	--	--	--	--	--	--	--	unnamed protein product [Triticum turgidum subsp. durum]
TraesCS3A03G0827400	430	393	461	51	106	112	3.242553	2.858258	3.589018	0.410128	0.859948	0.949585	2.55E-11	-1.878528755	down	--	--	Biological Process: stomatal complex development (GO:0010374);;	--	--	--	--	Epidermal patterning factor proteins	EPIDERMAL PATTERNING FACTOR-like protein 6 OS=Arabidopsis thaliana OX=3702 GN=EPFL6 PE=1 SV=1	S	Function unknown	unnamed protein product [Triticum aestivum]
TraesCS2D03G0723900	322	290	225	737	651	642	1.469809	1.277835	1.063836	3.599695	3.221861	3.307956	8.41E-26	1.6483502	up	--	--	Cellular Component: integral component of membrane (GO:0016021);;	--	--	--	--	--	Uncharacterized membrane protein At3g27390 OS=Arabidopsis thaliana OX=3702 GN=At3g27390 PE=1 SV=2	S	Function unknown	uncharacterized membrane protein At3g27390 [Aegilops tauschii subsp. tauschii]
TraesCS3A03G0339400	804	959	702	94	136	92	3.650717	4.19654	3.292214	0.453566	0.663544	0.469403	2.89E-42	-2.565483831	down	[G]	Carbohydrate transport and metabolism	--	--	--	--	--	Leucine-zipper of ternary complex factor MIP1	--	S	Function unknown	unnamed protein product [Triticum turgidum subsp. durum]
TraesCS1D03G0790700	179	215	230	671	656	611	1.864335	2.168363	2.477816	7.483998	7.422855	7.185059	2.16E-35	1.999515652	up	--	--	Molecular Function: magnesium ion binding (GO:0000287);; Molecular Function: ATP binding (GO:0005524);; Biological Process: inositol trisphosphate metabolic process (GO:0032957);; Molecular Function: inositol tetrakisphosphate 1-kinase activity (GO:0047325);; Molecular Function: inositol-1,3,4-trisphosphate 6-kinase activity (GO:0052725);; Molecular Function: inositol-1,3,4-trisphosphate 5-kinase…	K00913|1.1e-198|ats:109773428|K00913 inositol-1,3,4-trisphosphate 5/6-kinase / inositol-tetrakisphosphate 1-kinase [EC:2.7.1.159 2.7.1.134] | (RefSeq) LOC109773428; inositol-tetrakisphosphate 1-kinase 4-like	Inositol phosphate metabolism (ko00562);; Phosphatidylinositol signaling system (ko04070)	--	--	Inositol 1,3,4-trisphosphate 5/6-kinase ATP-grasp domain	Inositol-tetrakisphosphate 1-kinase 4 OS=Oryza sativa subsp. indica OX=39946 GN=ITPK4 PE=3 SV=1	F	Nucleotide transport and metabolism	inositol-tetrakisphosphate 1-kinase 4-like [Aegilops tauschii subsp. tauschii]
TraesCS6A03G0225800	190	100	91	413	451	376	0.741875	0.375061	0.365781	1.722269	1.907671	1.653537	3.10E-16	2.069610578	up	[T]	Signal transduction mechanisms	Molecular Function: voltage-gated chloride channel activity (GO:0005247);; Cellular Component: integral component of membrane (GO:0016021);;	K05016|0.0e+00|ats:109760872|K05016 chloride channel 7 | (RefSeq) LOC109760872; chloride channel protein CLC-a-like	--	[P]	Inorganic ion transport and metabolism	Voltage gated chloride channel	Chloride channel protein CLC-a OS=Arabidopsis thaliana OX=3702 GN=CLC-A PE=1 SV=2	P	Inorganic ion transport and metabolism	chloride channel protein CLC-a-like [Aegilops tauschii subsp. tauschii]
TraesCS1B03G0038000	59	99	42	107	84	155	0.84499	1.36641	0.620168	1.643997	1.300549	2.510126	0.003967876	1.18997537	up	[T]	Signal transduction mechanisms	Molecular Function: protein kinase activity (GO:0004672);; Molecular Function: ATP binding (GO:0005524);;	K13418|1.8e-33|sita:101768859|K13418 somatic embryogenesis receptor kinase 1 [EC:2.7.10.1 2.7.11.1] | (RefSeq) LRR receptor kinase SERK2	--	--	--	Protein kinase domain	G-type lectin S-receptor-like serine/threonine-protein kinase At2g19130 OS=Arabidopsis thaliana OX=3702 GN=At2g19130 PE=2 SV=1	T	Signal transduction mechanisms	unnamed protein product [Triticum turgidum subsp. durum]
TraesCS4B03G0140200	2217	2144	2478	4928	4420	4929	101.711456	94.879944	117.472382	241.435898	219.505432	254.695709	7.96E-54	1.428046482	up	--	--	--	--	--	--	--	--	--	--	--	unnamed protein product [Triticum turgidum subsp. durum]
TraesCS4D03G0829000	229	207	212	0	0	0	1.171382	1.022928	1.121799	0	0	0	4.78E-15	-9.83113664	down	[E]	Amino acid transport and metabolism	Biological Process: oligopeptide transport (GO:0006857);; Cellular Component: integral component of membrane (GO:0016021);; Molecular Function: transmembrane transporter activity (GO:0022857);;	K14638|7.5e-131|bdi:100837483|K14638 solute carrier family 15 (peptide/histidine transporter), member 3/4 | (RefSeq) protein NRT1/ PTR FAMILY 8.2	--	[E]	Amino acid transport and metabolism	POT family	Protein NRT1/ PTR FAMILY 6.3 OS=Arabidopsis thaliana OX=3702 GN=NPF6.3 PE=1 SV=1	E	Amino acid transport and metabolism	protein NRT1/ PTR FAMILY 6.3-like [Aegilops tauschii subsp. tauschii]
TraesCS2A03G0001200	3087	2964	2918	4950	4878	4775	24.775942	22.941683	24.200289	42.418266	42.375317	43.155853	6.13E-60	1.070994606	up	[Q]	Secondary metabolites biosynthesis, transport and catabolism	Molecular Function: oxidoreductase activity (GO:0016491);;	K22374|1.1e-168|ats:109784858|K22374 3''-deamino-3''-oxonicotianamine reductase [EC:1.1.1.285] | (RefSeq) LOC109784858; probable NAD(P)H-dependent oxidoreductase 1	--	[R]	General function prediction only	Aldo/keto reductase family	Probable NAD(P)H-dependent oxidoreductase 1 OS=Oryza sativa subsp. japonica OX=39947 GN=Os10g0113000 PE=1 SV=1	S	Function unknown	unnamed protein product [Triticum aestivum]
TraesCS7A03G1278100	206	182	165	299	336	264	2.46564	2.097333	2.03348	3.821826	4.351461	3.559193	2.43E-07	1.066869079	up	[H]	Coenzyme transport and metabolism	--	--	--	[S]	Function unknown	Uncharacterised protein family UPF0047	--	S	Function unknown	uncharacterized protein LOC109743780 [Aegilops tauschii subsp. tauschii]
TraesCS1A03G0045700	241	166	205	0	0	0	6.348082	4.222219	5.590405	0	0	0	1.13E-14	-9.75207459	down	--	--	Biological Process: defense response (GO:0006952);;	--	--	--	--	--	--	--	--	probable thionin-2.3 [Aegilops tauschii subsp. tauschii]
TraesCS3A03G0696500	980	953	954	191	180	250	4.336354	4.070343	4.36559	0.900452	0.860117	1.24717	2.13E-27	-1.841755144	down	[O]	Posttranslational modification, protein turnover, chaperones	--	K01301|0.0e+00|ats:109775219|K01301 N-acetylated-alpha-linked acidic dipeptidase [EC:3.4.17.21] | (RefSeq) LOC109775219; probable glutamate carboxypeptidase 2	--	[OPR]	Posttranslational modification, protein turnover, chaperones;; Inorganic ion transport and metabolism;; General function prediction only	Transferrin receptor-like dimerisation domain	Probable glutamate carboxypeptidase LAMP1 OS=Arabidopsis thaliana OX=3702 GN=LAMP1 PE=2 SV=1	--	--	unnamed protein product [Triticum turgidum subsp. durum]
TraesCS5B03G0555600	31	44	34	169	141	136	0.242669	0.329082	0.271797	1.410465	1.195519	1.200031	3.28E-13	2.400910017	up	[IR]	Lipid transport and metabolism;; General function prediction only	Molecular Function: hydrolase activity, acting on ester bonds (GO:0016788);;	K01206|1.0e-37|ath:AT1G67830|K01206 alpha-L-fucosidase [EC:3.2.1.51] | (RefSeq) FXG1; alpha-fucosidase 1	Other glycan degradation (ko00511)	--	--	GDSL-like Lipase/Acylhydrolase	GDSL esterase/lipase At5g45910 OS=Arabidopsis thaliana OX=3702 GN=At5g45910 PE=2 SV=1	S	Function unknown	GDSL esterase/lipase At5g45910-like [Aegilops tauschii subsp. tauschii]
TraesCS3B03G0265400	184	262	227	81	23	47	1.835603	2.531352	2.343095	0.862684	0.246701	0.526523	2.78E-06	-1.792818058	down	--	--	Molecular Function: serine-type carboxypeptidase activity (GO:0004185);;	K16296|1.3e-191|ats:109768222|K16296 serine carboxypeptidase-like clade I [EC:3.4.16.-] | (RefSeq) LOC109768222; serine carboxypeptidase-like 17	--	[OE]	Posttranslational modification, protein turnover, chaperones;; Amino acid transport and metabolism	Serine carboxypeptidase	Serine carboxypeptidase-like 18 OS=Arabidopsis thaliana OX=3702 GN=SCPL18 PE=2 SV=2	--	--	unnamed protein product [Triticum turgidum subsp. durum]
NewGene_72010	0	0	0	219	419	334	0	0	0	0.801935	1.551399	1.285793	2.82E-19	11.15622266	up	--	--	Cellular Component: integral component of membrane (GO:0016021);;	--	--	--	--	--	--	--	--	--
TraesCS5B03G0079200	129	131	211	1676	1714	1582	0.472473	0.465389	0.802898	6.600924	6.843038	6.572977	1.61E-120	3.758355363	up	[T]	Signal transduction mechanisms	Molecular Function: solute:proton antiporter activity (GO:0015299);; Cellular Component: integral component of membrane (GO:0016021);;	--	--	[P]	Inorganic ion transport and metabolism	Sodium/hydrogen exchanger family	Cation/H(+) antiporter 19 OS=Arabidopsis thaliana OX=3702 GN=CHX19 PE=2 SV=1	P	Inorganic ion transport and metabolism	cation/H(+) antiporter 19 [Aegilops tauschii subsp. tauschii]
TraesCS7D03G0342600	161	147	125	81	37	28	1.650146	1.442508	1.315168	0.891247	0.392329	0.317727	0.003185762	-1.217607297	down	[P]	Inorganic ion transport and metabolism	Molecular Function: molecular_function (GO:0003674);; Molecular Function: catalytic activity (GO:0003824);; Molecular Function: thiosulfate sulfurtransferase activity (GO:0004792);; Cellular Component: cellular_component (GO:0005575);; Cellular Component: intracellular (GO:0005622);; Cellular Component: obsolete cell (GO:0005623);; Cellular Component: cytoplasm (GO:0005737);; Biological Process: …	K22547|1.1e-84|ats:109753359|K22547 arsenate reductase [EC:1.20.4.1] | (RefSeq) LOC109753359; thiosulfate sulfurtransferase 18-like isoform X1	--	[P]	Inorganic ion transport and metabolism	Rhodanese-like domain	Thiosulfate sulfurtransferase 18 OS=Arabidopsis thaliana OX=3702 GN=STR18 PE=1 SV=1	P	Inorganic ion transport and metabolism	thiosulfate sulfurtransferase 18-like isoform X1 [Aegilops tauschii subsp. tauschii]
TraesCS6B03G0456700	4757	5049	4682	10436	10788	9502	24.240252	24.852353	24.710671	56.786814	59.501897	54.535349	1.94E-177	1.451377684	up	[IQ]	Lipid transport and metabolism;; Secondary metabolites biosynthesis, transport and catabolism	Molecular Function: catalytic activity (GO:0003824);;	K01904|1.8e-309|ats:109739271|K01904 4-coumarate--CoA ligase [EC:6.2.1.12] | (RefSeq) LOC109739271; probable 4-coumarate--CoA ligase 3	Ubiquinone and other terpenoid-quinone biosynthesis (ko00130);; Phenylpropanoid biosynthesis (ko00940)	[I]	Lipid transport and metabolism	AMP-binding enzyme	Probable 4-coumarate--CoA ligase 3 OS=Oryza sativa subsp. japonica OX=39947 GN=4CL3 PE=2 SV=1	I	Lipid transport and metabolism	unnamed protein product [Triticum turgidum subsp. durum]
TraesCS6B03G1027700	3619	3900	3505	1253	981	977	32.26469	33.539097	32.294693	11.928049	9.459785	9.810097	4.34E-57	-1.41400192	down	--	--	Molecular Function: DNA-binding transcription factor activity (GO:0003700);; Cellular Component: nucleus (GO:0005634);; Biological Process: response to water deprivation (GO:0009414);; Biological Process: response to salt stress (GO:0009651);; Biological Process: abscisic acid-activated signaling pathway (GO:0009738);; Biological Process: positive regulation of transcription, DNA-templated (GO:00…	K14432|4.6e-165|ats:109750110|K14432 ABA responsive element binding factor | (RefSeq) LOC109750110; ABSCISIC ACID-INSENSITIVE 5-like protein 6 isoform X1	Plant hormone signal transduction (ko04075)	--	--	bZIP transcription factor	bZIP transcription factor 23 OS=Oryza sativa subsp. japonica OX=39947 GN=BZIP23 PE=2 SV=1	K	Transcription	bZIP transcription factor B [Triticum aestivum]
TraesCS6D03G0205200	1428	1477	1528	5875	5493	5144	8.244134	8.223055	9.118089	36.225895	34.328564	33.454262	3.28E-231	2.261639248	up	--	--	Molecular Function: UDP-glycosyltransferase activity (GO:0008194);;	K22706|3.2e-161|pmum:103319663|K22706 (R)-mandelonitrile beta-glucosyltransferase [EC:2.4.1.354] | (RefSeq) 7-deoxyloganetin glucosyltransferase-like	Cyanoamino acid metabolism (ko00460)	[GC]	Carbohydrate transport and metabolism;; Energy production and conversion	UDP-glucoronosyl and UDP-glucosyl transferase	7-deoxyloganetin glucosyltransferase OS=Gardenia jasminoides OX=114476 GN=UGT85A24 PE=1 SV=1	--	--	7-deoxyloganetin glucosyltransferase-like isoform X1 [Aegilops tauschii subsp. tauschii]
TraesCS1A03G0221400	1687	1874	1577	662	650	596	8.541243	9.146326	8.249273	3.577175	3.55953	3.394416	1.39E-26	-1.060188094	down	--	--	Biological Process: reproduction (GO:0000003);; Cellular Component: ubiquitin ligase complex (GO:0000151);; Molecular Function: inositol hexakisphosphate binding (GO:0000822);; Biological Process: developmental process involved in reproduction (GO:0003006);; Molecular Function: molecular_function (GO:0003674);; Molecular Function: catalytic activity (GO:0003824);; Molecular Function: ubiquitin-pr…	K14485|0.0e+00|ats:109782653|K14485 transport inhibitor response 1 | (RefSeq) LOC109782653; transport inhibitor response 1-like protein Os05g0150500	Plant hormone signal transduction (ko04075)	[R]	General function prediction only	Transport inhibitor response 1 protein domain	Transport inhibitor response 1-like protein Os05g0150500 OS=Oryza sativa subsp. japonica OX=39947 GN=Os05g0150500 PE=2 SV=2	S	Function unknown	transport inhibitor response 1-like protein Os05g0150500 [Aegilops tauschii subsp. tauschii]
TraesCS4A03G0497600	45	36	52	138	274	201	0.321771	0.243656	0.384845	1.059281	2.130116	1.626759	3.57E-14	2.569489338	up	[QV]	Secondary metabolites biosynthesis, transport and catabolism;; Defense mechanisms	Molecular Function: iron ion binding (GO:0005506);; Cellular Component: integral component of membrane (GO:0016021);; Molecular Function: oxidoreductase activity, acting on paired donors, with incorporation or reduction of molecular oxygen (GO:0016705);; Molecular Function: heme binding (GO:0020037);;	K20624|3.1e-287|ats:109753555|K20624 12-hydroxyjasmonoyl-L-amino acid 12-hydroxylase / fatty acid hydroxylase [EC:1.14.14.49] | (RefSeq) LOC109753555; cytochrome P450 94C1-like	--	[QI]	Secondary metabolites biosynthesis, transport and catabolism;; Lipid transport and metabolism	Cytochrome P450	Cytochrome P450 94C1 OS=Arabidopsis thaliana OX=3702 GN=CYP94C1 PE=1 SV=1	--	--	cytochrome P450 94C1-like [Hordeum vulgare]
TraesCS6A03G0900600	250	212	246	656	552	478	1.394268	1.137209	1.417152	3.912735	3.336288	3.001628	6.03E-21	1.610252689	up	[V]	Defense mechanisms	Molecular Function: antiporter activity (GO:0015297);; Cellular Component: integral component of membrane (GO:0016021);; Molecular Function: xenobiotic transmembrane transporter activity (GO:0042910);;	K03327|2.7e-261|ats:109743619|K03327 multidrug resistance protein, MATE family | (RefSeq) LOC109743619; protein DETOXIFICATION 19-like	--	[R]	General function prediction only	MatE	Protein DETOXIFICATION 19 OS=Arabidopsis thaliana OX=3702 GN=DTX19 PE=2 SV=1	V	Defense mechanisms	unnamed protein product [Triticum turgidum subsp. durum]
TraesCS7B03G0851000	925	970	708	352	236	261	2.939236	2.968764	2.324417	1.193836	0.808596	0.933433	2.61E-13	-1.246675128	down	[G]	Carbohydrate transport and metabolism	Molecular Function: ATP binding (GO:0005524);; Molecular Function: galactose binding (GO:0005534);;	K12446|0.0e+00|ats:109747819|K12446 L-arabinokinase [EC:2.7.1.46] | (RefSeq) LOC109747819; L-arabinokinase-like isoform X1	Amino sugar and nucleotide sugar metabolism (ko00520)	[G]	Carbohydrate transport and metabolism	GHMP kinases N terminal domain	L-arabinokinase OS=Arabidopsis thaliana OX=3702 GN=ARA1 PE=1 SV=1	G	Carbohydrate transport and metabolism	unnamed protein product [Triticum turgidum subsp. durum]
NewGene_50960	1931	1871	1982	3324	3241	3062	26.524521	24.799237	28.147718	48.778548	48.208872	47.390061	2.15E-46	1.099996791	up	--	--	--	K13456|3.15e-12|rcu:8279052|K13456 RPM1-interacting protein 4 | (RefSeq) RPM1-interacting protein 4	Plant-pathogen interaction (ko04626)	--	--	Cleavage site for pathogenic type III effector avirulence factor Avr	Protein NOI4 OS=Arabidopsis thaliana OX=3702 GN=NOI4 PE=1 SV=1	S	Function unknown	hypothetical protein TRIUR3_29061 [Triticum urartu]
TraesCS1D03G0927000	878	922	897	1531	1562	1311	11.41091	11.556692	12.044323	21.253151	21.972044	19.195545	1.71E-28	1.071784697	up	--	--	Cellular Component: integral component of membrane (GO:0016021);;	--	--	--	--	PLAC8 family	Cell number regulator 2 OS=Zea mays OX=4577 GN=CNR2 PE=2 SV=1	S	Function unknown	cell number regulator 2-like [Aegilops tauschii subsp. tauschii]
TraesCSU03G0017800	212	178	154	0	0	0	1.251114	1.013862	0.935747	0	0	0	3.92E-14	-9.575140883	down	[QV]	Secondary metabolites biosynthesis, transport and catabolism;; Defense mechanisms	Molecular Function: iron ion binding (GO:0005506);; Cellular Component: membrane (GO:0016020);; Molecular Function: oxidoreductase activity, acting on paired donors, with incorporation or reduction of molecular oxygen, NAD(P)H as one donor, and incorporation of one atom of oxygen (GO:0016709);; Molecular Function: heme binding (GO:0020037);;	K16085|3.9e-181|bdi:100834069|K16085 9beta-pimara-7,15-diene oxidase [EC:1.14.14.111] | (RefSeq) uncharacterized protein LOC100834069	Diterpenoid biosynthesis (ko00904)	[Q]	Secondary metabolites biosynthesis, transport and catabolism	Cytochrome P450	Zealexin A1 synthase OS=Zea mays OX=4577 GN=CYP71Z18 PE=1 SV=1	Q	Secondary metabolites biosynthesis, transport and catabolism	ent-isokaurene C2-hydroxylase-like [Aegilops tauschii subsp. tauschii]
TraesCS4D03G0091300	5938	6113	6409	2504	2276	2167	16.804239	16.684828	18.745522	7.56603	6.971407	6.905558	5.43E-47	-1.046263739	down	--		Molecular Function: protein serine/threonine kinase activity (GO:0004674);; Molecular Function: ATP binding (GO:0005524);; Cellular Component: integral component of membrane (GO:0016021);;	K00924|0.0e+00|osa:4333912|K00924 kinase [EC:2.7.1.-] | (RefSeq) receptor protein kinase TMK1	--	--	--	Protein tyrosine and serine/threonine kinase	Receptor protein kinase TMK1 OS=Arabidopsis thaliana OX=3702 GN=TMK1 PE=1 SV=1	T	Signal transduction mechanisms	receptor protein kinase TMK1-like [Aegilops tauschii subsp. tauschii]
TraesCS4D03G0756800	245	219	312	87	113	69	1.941124	1.674537	2.55671	0.73397	0.967664	0.615089	4.62E-05	-1.176007716	down	--	--	Molecular Function: DNA binding (GO:0003677);; Cellular Component: nucleus (GO:0005634);; Biological Process: regulation of transcription, DNA-templated (GO:0006355);;	K00521|3.2e-46|cmos:111447866|K00521 ferric-chelate reductase [EC:1.16.1.7] | (RefSeq) ferric reduction oxidase 7, chloroplastic-like	--	--	--	No apical meristem (NAM) protein	NAC domain-containing protein 22 OS=Oryza sativa subsp. japonica OX=39947 GN=NAC022 PE=2 SV=1	K	Transcription	NAC domain-containing protein 72-like [Aegilops tauschii subsp. tauschii]
NewGene_22411	249	263	319	70	62	52	1.219177	1.241628	1.615052	0.364936	0.32812	0.283849	2.68E-11	-1.817765733	down	--	--	--	K22696|5.80e-19|dcr:108202480|K22696 protein-lysine N-methyltransferase EEF2KMT [EC:2.1.1.-] | (RefSeq) uncharacterized protein LOC108202480 isoform X1	--	--	--	--	--	S	Function unknown	uncharacterized protein LOC109736839 [Aegilops tauschii subsp. tauschii]
NewGene_83518	150	209	196	79	59	61	0.859691	0.925629	1.098115	0.581836	0.390745	0.282207	0.00033337	-1.115110902	down	--	--	--	K08235|6.53e-07|sita:101777161|K08235 xyloglucan:xyloglucosyl transferase [EC:2.4.1.207] | (RefSeq) xyloglucan endotransglucosylase/hydrolase protein 3	--	--	--	--	--	--	--	uncharacterized protein LOC109745349 isoform X1 [Aegilops tauschii subsp. tauschii]
TraesCS6B03G0192500	217	350	257	75	71	112	1.155602	1.800907	1.41501	0.425884	0.409193	0.667837	1.67E-05	-1.289142965	down	--	--	--	K09602|4.2e-138|ats:109775027|K09602 ubiquitin thioesterase protein OTUB1 [EC:3.4.19.12] | (RefSeq) LOC109775027; ubiquitin thioesterase otubain-like isoform X1	--	[S]	Function unknown	Peptidase C65 Otubain	OVARIAN TUMOR DOMAIN-containing deubiquitinating enzyme 1 OS=Arabidopsis thaliana OX=3702 GN=OTU1 PE=1 SV=2	O	Posttranslational modification, protein turnover, chaperones	uncharacterized protein LOC109785344 [Aegilops tauschii subsp. tauschii]
TraesCS5B03G0993100	737	729	818	282	313	185	2.97556	2.84387	3.416655	1.214152	1.367301	0.838437	4.40E-11	-1.195715707	down	--	--	Molecular Function: ion channel activity (GO:0005216);; Cellular Component: integral component of membrane (GO:0016021);;	K05391|0.0e+00|ats:109758704|K05391 cyclic nucleotide gated channel, plant | (RefSeq) LOC109758704; cyclic nucleotide-gated ion channel 2	Plant-pathogen interaction (ko04626)	[PT]	Inorganic ion transport and metabolism;; Signal transduction mechanisms	Ion transport protein	Cyclic nucleotide-gated ion channel 2 OS=Arabidopsis thaliana OX=3702 GN=CNGC2 PE=1 SV=1	P	Inorganic ion transport and metabolism	cyclic nucleotide-gated ion channel 2 [Aegilops tauschii subsp. tauschii]
TraesCS7A03G0525900	8	0	11	78	86	127	0.161793	0	0.244183	1.885957	2.085402	3.232821	1.90E-12	4.299918867	up	--	--	--	--	--	--	--	Glycine rich protein family	--	S	Function unknown	hypothetical protein TRIUR3_20189 [Triticum urartu]
TraesCS3A03G1159200	158	187	176	212	325	326	1.12678	1.2873	1.298923	1.61636	2.514383	2.62199	7.59E-06	1.105116879	up	--	--	Molecular Function: protein kinase activity (GO:0004672);; Molecular Function: ATP binding (GO:0005524);; Cellular Component: integral component of membrane (GO:0016021);;	K24104|6.5e-27|thj:104799061|K24104 GPN-loop GTPase | (RefSeq) LOW QUALITY PROTEIN: uncharacterized protein LOC104799061	--	--	--	Salt stress response/antifungal	Cysteine-rich receptor-like protein kinase 10 OS=Oryza sativa subsp. japonica OX=39947 GN=CRK10 PE=2 SV=1	T	Signal transduction mechanisms	unnamed protein product [Triticum turgidum subsp. durum]
TraesCS1A03G0572700	213	313	237	90	106	97	0.804715	1.143907	0.925847	0.363991	0.433716	0.412492	0.000145427	-1.006633276	down	[T]	Signal transduction mechanisms	Molecular Function: protein kinase activity (GO:0004672);; Molecular Function: ATP binding (GO:0005524);;	K02214|0.0e+00|ats:109758425|K02214 cell division control protein 7 [EC:2.7.11.1] | (RefSeq) uncharacterized protein LOC109758425	--	[L]	Replication, recombination and repair	Protein kinase domain	Cyclin-dependent kinase B1-1 OS=Oryza sativa subsp. japonica OX=39947 GN=CDKB1-1 PE=2 SV=1	T	Signal transduction mechanisms	unnamed protein product [Triticum turgidum subsp. durum]
TraesCS6B03G0879500	261	191	192	407	315	408	1.152507	0.812636	0.873617	1.919489	1.506604	2.030076	3.62E-08	1.182247622	up	--	--	Molecular Function: AT DNA binding (GO:0003680);;	--	--	--	--	Plants and Prokaryotes Conserved (PCC) domain	AT-hook motif nuclear-localized protein 27 OS=Arabidopsis thaliana OX=3702 GN=AHL27 PE=1 SV=1	L	Replication, recombination and repair	unnamed protein product [Triticum turgidum subsp. durum]
TraesCS7B03G0060600	473	453	487	72	110	79	3.558461	3.288681	3.790575	0.571451	0.892781	0.66243	2.15E-20	-2.072127797	down	--	--	Cellular Component: integral component of membrane (GO:0016021);;	--	--	--	--	Late embryogenesis abundant protein	--	--	--	uncharacterized protein LOC109739090 [Aegilops tauschii subsp. tauschii]
TraesCS6B03G0724600	898	959	756	74	65	30	5.021127	5.172698	4.370347	0.440963	0.387648	0.184441	3.20E-61	-3.591547128	down	[G]	Carbohydrate transport and metabolism	Biological Process: carbohydrate metabolic process (GO:0005975);; Molecular Function: raffinose alpha-galactosidase activity (GO:0052692);;	K01189|2.7e-17|csl:COCSUDRAFT_4078|K01189 alpha-galactosidase [EC:3.2.1.22] | (RefSeq) glycoside hydrolase	Galactose metabolism (ko00052);; Glycerolipid metabolism (ko00561);; Sphingolipid metabolism (ko00600);; Glycosphingolipid biosynthesis - globo and isoglobo series (ko00603)	[G]	Carbohydrate transport and metabolism	Alpha galactosidase A	--	G	Carbohydrate transport and metabolism	unnamed protein product [Triticum turgidum subsp. durum]
TraesCS4A03G0169700	3494	3493	3399	7098	7135	6148	20.718412	19.752952	21.11962	44.320857	45.773334	40.52108	3.61E-117	1.337251895	up	[E]	Amino acid transport and metabolism	Molecular Function: chorismate synthase activity (GO:0004107);; Biological Process: aromatic amino acid family biosynthetic process (GO:0009073);; Biological Process: chorismate biosynthetic process (GO:0009423);;	K01736|1.9e-248|ats:109766559|K01736 chorismate synthase [EC:4.2.3.5] | (RefSeq) LOC109766559; chorismate synthase 2, chloroplastic	Phenylalanine, tyrosine and tryptophan biosynthesis (ko00400);; Biosynthesis of amino acids (ko01230)	[E]	Amino acid transport and metabolism	Chorismate synthase	Chorismate synthase 1, chloroplastic OS=Solanum lycopersicum OX=4081 GN=CS1 PE=2 SV=1	E	Amino acid transport and metabolism	chorismate synthase 2, chloroplastic [Aegilops tauschii subsp. tauschii]
TraesCS3A03G0394500	262	290	216	0	2	0	3.700485	3.945602	3.151517	0	0.01836	0	6.00E-14	-8.214392375	down	--	--	--	K19892|3.0e-15|adu:107482787|K19892 glucan endo-1,3-beta-glucosidase 4 [EC:3.2.1.39] | (RefSeq) glucan endo-1,3-beta-glucosidase 4	Starch and sucrose metabolism (ko00500)	--	--	X8 domain	Glucan endo-1,3-beta-glucosidase 7 OS=Arabidopsis thaliana OX=3702 GN=At4g34480 PE=1 SV=2	S	Function unknown	glucan endo-1,3-beta-D-glucosidase-like [Aegilops tauschii subsp. tauschii]
TraesCS2B03G1492300	813	743	691	297	336	161	5.900894	5.197881	5.18031	2.298368	2.639107	1.309091	2.29E-08	-1.146738538	down	--	--	--	--	--	[O]	Posttranslational modification, protein turnover, chaperones	Zinc finger, C3HC4 type (RING finger)	E3 ubiquitin-protein ligase AIRP2 OS=Arabidopsis thaliana OX=3702 GN=AIRP2 PE=1 SV=1	O	Posttranslational modification, protein turnover, chaperones	unnamed protein product [Triticum turgidum subsp. durum]
NewGene_62720	183	145	123	434	497	439	1.595539	1.00421	0.917406	3.4708	4.014061	3.645546	7.04E-24	1.973416725	up	--	--	Molecular Function: protein serine/threonine kinase activity (GO:0004674);; Molecular Function: ATP binding (GO:0005524);;	K17302|2.26e-52|ats:109756773|K17302 coatomer subunit beta' | (RefSeq) uncharacterized protein LOC109756773	--	--	--	Protein tyrosine and serine/threonine kinase	Cysteine-rich receptor-like protein kinase 40 OS=Arabidopsis thaliana OX=3702 GN=CRK40 PE=2 SV=1	--	--	unnamed protein product [Triticum turgidum subsp. durum]
TraesCS6D03G0187800	616	740	553	920	1013	1052	2.756538	3.192501	2.556137	4.396436	4.906181	5.302907	1.44E-14	1.022008841	up	[I]	Lipid transport and metabolism	Molecular Function: transferase activity, transferring acyl groups other than amino-acyl groups (GO:0016747);;	--	--	--	--	Diacylglycerol acyltransferase	Acyltransferase-like protein At1g54570, chloroplastic OS=Arabidopsis thaliana OX=3702 GN=At1g54570 PE=1 SV=1	I	Lipid transport and metabolism	acyltransferase-like protein At1g54570, chloroplastic isoform X1 [Aegilops tauschii subsp. tauschii]
TraesCS3B03G0659900	800	707	729	250	196	185	4.712968	4.015872	4.435207	1.569881	1.24495	1.22667	6.34E-19	-1.463438222	down	[G]	Carbohydrate transport and metabolism	Molecular Function: polygalacturonase activity (GO:0004650);; Cellular Component: extracellular region (GO:0005576);; Biological Process: carbohydrate metabolic process (GO:0005975);; Biological Process: cell wall organization (GO:0071555);;	K01184|3.6e-29|aly:9321172|K01184 polygalacturonase [EC:3.2.1.15] | (RefSeq) probable polygalacturonase At3g15720 isoform X3	Pentose and glucuronate interconversions (ko00040)	--	--	Glycosyl hydrolases family 28	Probable polygalacturonase OS=Vitis vinifera OX=29760 GN=GSVIVT00026920001 PE=1 SV=1	G	Carbohydrate transport and metabolism	putative polygalacturonase [Hordeum vulgare]
TraesCS2D03G1033100	214	195	212	1002	920	752	1.906057	1.673715	1.952564	9.558295	8.900105	7.563926	2.62E-64	2.466381368	up	--	--	Molecular Function: DNA binding (GO:0003677);; Cellular Component: nucleus (GO:0005634);; Biological Process: regulation of transcription, DNA-templated (GO:0006355);;	K00521|1.8e-29|cmos:111447866|K00521 ferric-chelate reductase [EC:1.16.1.7] | (RefSeq) ferric reduction oxidase 7, chloroplastic-like	--	--	--	No apical meristem (NAM) protein	NAC domain-containing protein 21/22 OS=Arabidopsis thaliana OX=3702 GN=NAC021 PE=1 SV=2	K	Transcription	NAC domain-containing protein 21/22-like [Aegilops tauschii subsp. tauschii]
NewGene_57801	108	89	103	0	9	10	1.582333	1.252358	1.552049	0	0.128962	0.152323	1.13E-08	-3.598203418	down	--	--	Biological Process: immune system process (GO:0002376);; Molecular Function: molecular_function (GO:0003674);; Molecular Function: binding (GO:0005488);; Molecular Function: protein binding (GO:0005515);; Cellular Component: cellular_component (GO:0005575);; Cellular Component: intracellular (GO:0005622);; Cellular Component: obsolete cell (GO:0005623);; Cellular Component: cytoplasm (GO:0005737)…	K11816|5.59e-34|ats:109783187|K11816 indole-3-pyruvate monooxygenase [EC:1.14.13.168] | (RefSeq) uncharacterized protein LOC109783187	Tryptophan metabolism (ko00380)	--	--	Plant mobile domain	--	S	Function unknown	serine/threonine-protein phosphatase 7 long form homolog [Aegilops tauschii subsp. tauschii]
TraesCS2A03G0398600	13	27	33	163	120	156	0.077754	0.158771	0.207174	1.066368	0.79424	1.073871	6.63E-14	2.954067208	up	--	--	Molecular Function: transferase activity, transferring acyl groups other than amino-acyl groups (GO:0016747);;	K15400|7.7e-250|ats:109754456|K15400 omega-hydroxypalmitate O-feruloyl transferase [EC:2.3.1.188] | (RefSeq) LOC109754456; omega-hydroxypalmitate O-feruloyl transferase-like	Cutin, suberine and wax biosynthesis (ko00073)	--	--	Transferase family	Omega-hydroxypalmitate O-feruloyl transferase OS=Arabidopsis thaliana OX=3702 GN=HHT1 PE=1 SV=1	S	Function unknown	unnamed protein product [Triticum turgidum subsp. durum]
TraesCS4B03G0652800	355	167	216	509	466	372	2.994967	1.353027	1.878387	4.582645	4.252422	3.533133	6.58E-07	1.224917735	up	[T]	Signal transduction mechanisms	Molecular Function: protein serine/threonine kinase activity (GO:0004674);; Molecular Function: ATP binding (GO:0005524);;	K20604|2.4e-176|ats:109733284|K20604 mitogen-activated protein kinase kinase 9 [EC:2.7.12.2] | (RefSeq) LOC109733284; mitogen-activated protein kinase kinase 9-like	MAPK signaling pathway - plant (ko04016)	[T]	Signal transduction mechanisms	Protein kinase domain	Mitogen-activated protein kinase kinase 9 OS=Arabidopsis thaliana OX=3702 GN=MKK9 PE=1 SV=1	T	Signal transduction mechanisms	mitogen-activated protein kinase kinase 9-like [Aegilops tauschii subsp. tauschii]
TraesCS5A03G0711900	54	40	67	335	272	319	0.357496	0.253111	0.456045	2.369369	1.945943	2.379192	2.61E-27	2.885367864	up	--	--	Molecular Function: DNA binding (GO:0003677);; Cellular Component: nucleus (GO:0005634);; Biological Process: regulation of transcription, DNA-templated (GO:0006355);;	--	--	--	--	No apical meristem (NAM) protein	NAC domain-containing protein 83 OS=Arabidopsis thaliana OX=3702 GN=NAC083 PE=1 SV=1	K	Transcription	unnamed protein product [Triticum turgidum subsp. durum]
TraesCS2D03G0360300	253	222	240	91	124	39	1.488861	1.259944	1.457109	0.571487	0.787027	0.257164	0.00095312	-1.146918678	down	[T]	Signal transduction mechanisms	Molecular Function: protein kinase activity (GO:0004672);; Molecular Function: ATP binding (GO:0005524);;	K00924|1.0e-239|pda:103710986|K00924 kinase [EC:2.7.1.-] | (RefSeq) LOW QUALITY PROTEIN: CDPK-related kinase 5-like	--	[T]	Signal transduction mechanisms	Protein kinase domain	CDPK-related kinase 5 OS=Arabidopsis thaliana OX=3702 GN=CRK5 PE=2 SV=1	T	Signal transduction mechanisms	unnamed protein product [Triticum turgidum subsp. durum]
NewGene_89385	82	78	84	641	562	641	0.372802	0.341849	0.394672	3.113721	2.769612	3.313117	6.76E-70	3.287053327	up	--	--	--	--	--	[R]	General function prediction only	Endonuclease/Exonuclease/phosphatase family	--	S	Function unknown	uncharacterized protein LOC104583971 [Brachypodium distachyon]
TraesCS2B03G0779900	236	354	251	111	100	99	2.128372	3.099172	2.352957	1.06689	0.978004	0.99939	2.80E-05	-1.066679758	down	--	--	Cellular Component: cellular_component (GO:0005575);; Cellular Component: obsolete cell (GO:0005623);; Cellular Component: plasma membrane (GO:0005886);; Cellular Component: membrane (GO:0016020);; Cellular Component: obsolete cell part (GO:0044464);; Cellular Component: cell periphery (GO:0071944);;	--	--	--	--	--	Uncharacterized protein At3g27210 OS=Arabidopsis thaliana OX=3702 GN=Y-2 PE=1 SV=1	S	Function unknown	unnamed protein product [Triticum aestivum]
NewGene_38284	117	168	156	978	838	662	0.357096	0.564603	0.622507	3.460056	2.88266	2.545472	2.16E-60	2.850329015	up	--	--	--	--	--	--	--	--	--	--	--	hypothetical protein EE612_018212, partial [Oryza sativa]
TraesCS5B03G1087600	5	0	2	162	91	97	0.109029	0	0.024081	3.79136	2.145564	2.398975	9.24E-18	5.999299229	up	[S]	Function unknown	Cellular Component: extracellular region (GO:0005576);;	K13449|3.8e-93|ats:109786833|K13449 pathogenesis-related protein 1 | (RefSeq) LOC109786833; pathogenesis-related protein 1-like	MAPK signaling pathway - plant (ko04016);; Plant hormone signal transduction (ko04075);; Plant-pathogen interaction (ko04626)	[S]	Function unknown	Cysteine-rich secretory protein family	Pathogenesis-related protein 1 OS=Hordeum vulgare OX=4513 PE=2 SV=1	S	Function unknown	pathogenesis-related protein 1-like [Aegilops tauschii subsp. tauschii]
TraesCS4A03G1141700	1312	1559	1453	7558	7610	6678	9.536265	10.928216	10.910233	58.656387	59.862564	54.669075	0	2.702943898	up	[G]	Carbohydrate transport and metabolism	Molecular Function: phosphogluconate dehydrogenase (decarboxylating) activity (GO:0004616);; Biological Process: pentose-phosphate shunt (GO:0006098);; Biological Process: D-gluconate metabolic process (GO:0019521);; Molecular Function: NADP binding (GO:0050661);;	K00033|1.2e-275|ats:109785456|K00033 6-phosphogluconate dehydrogenase [EC:1.1.1.44 1.1.1.343] | (RefSeq) LOC109785456; 6-phosphogluconate dehydrogenase, decarboxylating 1	Pentose phosphate pathway (ko00030);; Glutathione metabolism (ko00480);; Carbon metabolism (ko01200)	[G]	Carbohydrate transport and metabolism	6-phosphogluconate dehydrogenase, C-terminal domain	6-phosphogluconate dehydrogenase, decarboxylating 1 OS=Oryza sativa subsp. japonica OX=39947 GN=G6PGH1 PE=2 SV=1	G	Carbohydrate transport and metabolism	unnamed protein product [Triticum turgidum subsp. durum]
TraesCS4B03G0725700	521	559	585	1906	1999	2018	2.945268	3.044192	3.413808	11.502336	12.229048	12.843483	2.85E-95	2.199567467	up	[HE]	Coenzyme transport and metabolism;; Amino acid transport and metabolism	Molecular Function: O-phospho-L-serine:2-oxoglutarate aminotransferase activity (GO:0004648);; Biological Process: L-serine biosynthetic process (GO:0006564);;	K00831|1.6e-228|ats:109779077|K00831 phosphoserine aminotransferase [EC:2.6.1.52] | (RefSeq) LOC109779077; phosphoserine aminotransferase 1, chloroplastic-like	Glycine, serine and threonine metabolism (ko00260);; Cysteine and methionine metabolism (ko00270);; Vitamin B6 metabolism (ko00750);; Carbon metabolism (ko01200);; Biosynthesis of amino acids (ko01230)	[HE]	Coenzyme transport and metabolism;; Amino acid transport and metabolism	Aminotransferase class-V	Phosphoserine aminotransferase 1, chloroplastic OS=Arabidopsis thaliana OX=3702 GN=PSAT1 PE=1 SV=1	E	Amino acid transport and metabolism	phosphoserine aminotransferase 1, chloroplastic-like [Aegilops tauschii subsp. tauschii]
TraesCS3D03G0628400	46	44	45	1030	1054	874	0.104674	0.097004	0.106659	2.541098	2.634531	2.271067	9.88E-159	4.818044844	up	[V]	Defense mechanisms	Molecular Function: ATP binding (GO:0005524);; Cellular Component: integral component of membrane (GO:0016021);; Molecular Function: ATPase activity (GO:0016887);;	K08712|3.1e-135|gsl:Gasu_29800|K08712 ATP-binding cassette, subfamily G (WHITE), member 2, SNQ2 | (RefSeq) ABC transporter, ATP-binding protein	ABC transporters (ko02010)	[Q]	Secondary metabolites biosynthesis, transport and catabolism	ABC-2 type transporter	ABC transporter G family member 32 OS=Oryza sativa subsp. japonica OX=39947 GN=ABCG32 PE=2 SV=1	Q	Secondary metabolites biosynthesis, transport and catabolism	ABC transporter G family member 32-like [Aegilops tauschii subsp. tauschii]
TraesCS2D03G0290500	2	6	0	102	81	84	0.013676	0.041651	0	0.780706	0.628716	0.676059	4.94E-15	5.440172025	up	--	--	Molecular Function: hydrolase activity, acting on ester bonds (GO:0016788);;	K01206|1.0e-42|thj:104825554|K01206 alpha-L-fucosidase [EC:3.2.1.51] | (RefSeq) alpha-L-fucosidase 3	Other glycan degradation (ko00511)	--	--	GDSL-like Lipase/Acylhydrolase	GDSL esterase/lipase At1g28600 OS=Arabidopsis thaliana OX=3702 GN=At1g28600 PE=2 SV=1	S	Function unknown	GDSL esterase/lipase At1g28600-like isoform X1 [Aegilops tauschii subsp. tauschii]
TraesCS2B03G1443300	313	449	340	138	148	92	3.314163	4.576119	3.710579	1.552545	1.688323	1.092654	7.80E-07	-1.179819878	down	[O]	Posttranslational modification, protein turnover, chaperones	Cellular Component: integral component of membrane (GO:0016021);;	K18678|1.1e-143|ats:109765950|K18678 phytol kinase [EC:2.7.1.182] | (RefSeq) LOC109765950; probable phytol kinase, chloroplastic	--	[S]	Function unknown	--	Probable phytol kinase, chloroplastic OS=Triticum aestivum OX=4565 PE=2 SV=1	I	Lipid transport and metabolism	probable phytol kinase, chloroplastic [Aegilops tauschii subsp. tauschii]
NewGene_7889	138	165	200	385	234	296	2.444489	2.824822	3.6605	7.300825	4.483436	5.918002	1.06E-06	1.223324549	up	--	--	Cellular Component: integral component of membrane (GO:0016021);;	--	--	--	--	--	--	--	--	unnamed protein product [Triticum turgidum subsp. durum]
TraesCS3A03G1229700	234	239	187	44	33	34	1.143137	1.126902	0.945784	0.228621	0.174797	0.185716	9.48E-13	-2.202968551	down	[M]	Cell wall/membrane/envelope biogenesis	Molecular Function: protein kinase activity (GO:0004672);; Molecular Function: ATP binding (GO:0005524);;	K18417|3.9e-113|sbi:8070152|K18417 ERI1 exoribonuclease 2 [EC:3.1.-.-] | (RefSeq) serine/threonine-protein kinase PBL13 isoform X1	--	--	--	Protein kinase domain	Cysteine-rich receptor-like protein kinase 10 OS=Arabidopsis thaliana OX=3702 GN=CRK10 PE=1 SV=3	--	--	uncharacterized protein LOC109783670 [Aegilops tauschii subsp. tauschii]
TraesCS6A03G0822700	772	709	943	42	54	38	11.75472	10.402236	14.833252	0.67865	0.876252	0.646029	8.03E-66	-3.819574986	down	--	--	--	--	--	--	--	--	--	--	--	hypothetical protein TRIUR3_09056 [Triticum urartu]
TraesCS7B03G0976200	217	176	248	635	429	344	1.062184	0.831089	1.254624	3.324242	2.276563	1.897187	7.68E-11	1.482675953	up	[E]	Amino acid transport and metabolism	Cellular Component: integral component of membrane (GO:0016021);; Molecular Function: transmembrane transporter activity (GO:0022857);;	K14638|1.3e-149|pvu:PHAVU_001G163400g|K14638 solute carrier family 15 (peptide/histidine transporter), member 3/4 | (RefSeq) hypothetical protein	--	[E]	Amino acid transport and metabolism	POT family	Protein NRT1/ PTR FAMILY 5.1 OS=Arabidopsis thaliana OX=3702 GN=NPF5.1 PE=2 SV=2	E	Amino acid transport and metabolism	unnamed protein product [Triticum turgidum subsp. durum]
TraesCS1B03G0893400	437	404	337	970	858	915	2.464268	2.192778	1.964159	5.83878	5.237404	5.812791	2.41E-32	1.590641946	up	[R]	General function prediction only	--	K22684|1.3e-86|bna:111212923|K22684 metacaspase-1 [EC:3.4.22.-] | (RefSeq) metacaspase-5-like	--	[DO]	Cell cycle control, cell division, chromosome partitioning;; Posttranslational modification, protein turnover, chaperones	Caspase domain	Metacaspase-4 OS=Arabidopsis thaliana OX=3702 GN=AMC4 PE=1 SV=1	--	--	metacaspase 3 [Triticum monococcum]
TraesCS3B03G0797400	163	189	152	383	334	330	0.65028	0.729569	0.627086	1.637047	1.448658	1.4877	1.63E-13	1.424106845	up	[O]	Posttranslational modification, protein turnover, chaperones	Molecular Function: carboxypeptidase activity (GO:0004180);; Cellular Component: integral component of membrane (GO:0016021);;	K01301|0.0e+00|ats:109767415|K01301 N-acetylated-alpha-linked acidic dipeptidase [EC:3.4.17.21] | (RefSeq) LOC109767415; probable glutamate carboxypeptidase 2	--	[OPR]	Posttranslational modification, protein turnover, chaperones;; Inorganic ion transport and metabolism;; General function prediction only	Transferrin receptor-like dimerisation domain	Probable glutamate carboxypeptidase LAMP1 OS=Arabidopsis thaliana OX=3702 GN=LAMP1 PE=2 SV=1	--	--	probable glutamate carboxypeptidase 2 [Aegilops tauschii subsp. tauschii]
TraesCS2D03G0063800	573	496	735	1289	1279	1111	8.797554	7.341817	11.655153	21.135048	21.245932	19.208624	3.30E-20	1.383833949	up	[T]	Signal transduction mechanisms	--	--	--	--	--	CP12 domain	Calvin cycle protein CP12-2, chloroplastic OS=Arabidopsis thaliana OX=3702 GN=CP12-2 PE=1 SV=1	S	Function unknown	calvin cycle protein CP12-1, chloroplastic-like [Aegilops tauschii subsp. tauschii]
TraesCS3D03G1036300	455	401	420	176	153	61	2.074734	1.761765	1.977102	0.854988	0.753762	0.312443	1.69E-06	-1.365738737	down	--	--	Cellular Component: integral component of membrane (GO:0016021);;	--	--	[O]	Posttranslational modification, protein turnover, chaperones	--	--	O	Posttranslational modification, protein turnover, chaperones	uncharacterized protein LOC109764096 [Aegilops tauschii subsp. tauschii]
TraesCS6A03G0029300	536	526	417	227	181	97	3.83864	3.636053	3.087631	1.732463	1.402154	0.780917	1.00E-06	-1.195913649	down	--	--	Cellular Component: kinetochore (GO:0000776);; Biological Process: centromere complex assembly (GO:0034508);;	K11507|2.1e-183|ats:109734438|K11507 centromere protein O | (RefSeq) uncharacterized protein LOC109734438 isoform X1	--	--	--	Cenp-O kinetochore centromere component	--	S	Function unknown	unnamed protein product [Triticum turgidum subsp. durum]
TraesCS5B03G0772200	1227	1369	1082	472	477	389	6.658347	7.167324	6.06977	2.7325	2.80077	2.374866	3.90E-19	-1.090881231	down	--	--	Molecular Function: molecular_function (GO:0003674);; Molecular Function: GTPase activator activity (GO:0005096);; Molecular Function: binding (GO:0005488);; Molecular Function: protein binding (GO:0005515);; Cellular Component: cellular_component (GO:0005575);; Cellular Component: intracellular (GO:0005622);; Cellular Component: obsolete cell (GO:0005623);; Cellular Component: cytoplasm (GO:0005…	K20360|5.8e-250|ats:109731674|K20360 TBC1 domain family member 2 | (RefSeq) LOC109731674; GTPase-activating protein GYP1	--	[U]	Intracellular trafficking, secretion, and vesicular transport	Rab-GTPase-TBC domain	--	U	Intracellular trafficking, secretion, and vesicular transport	GTPase-activating protein GYP1 [Aegilops tauschii subsp. tauschii]
TraesCS6D03G0359400	418	426	368	741	789	688	1.080487	1.063725	0.984807	2.047577	2.212117	2.00467	3.41E-21	1.240300902	up	[V]	Defense mechanisms	Molecular Function: ATP binding (GO:0005524);; Cellular Component: integral component of membrane (GO:0016021);; Molecular Function: ATPase activity (GO:0016887);; Molecular Function: ATPase-coupled transmembrane transporter activity (GO:0042626);;	K05658|0.0e+00|ats:109754592|K05658 ATP-binding cassette, subfamily B (MDR/TAP), member 1 [EC:7.6.2.2] | (RefSeq) LOC109754592; putative multidrug resistance protein	ABC transporters (ko02010)	[Q]	Secondary metabolites biosynthesis, transport and catabolism	ABC transporter transmembrane region	Putative multidrug resistance protein OS=Oryza sativa subsp. japonica OX=39947 GN=Os02g0190300 PE=3 SV=1	Q	Secondary metabolites biosynthesis, transport and catabolism	putative multidrug resistance protein [Aegilops tauschii subsp. tauschii]
TraesCS4A03G1061800	246	318	247	472	403	435	1.88919	2.359752	1.958395	3.879463	3.357357	3.7681	1.63E-09	1.064032427	up	[F]	Nucleotide transport and metabolism	Molecular Function: catalytic activity (GO:0003824);; Biological Process: nucleoside metabolic process (GO:0009116);;	--	--	--	--	Phosphorylase superfamily	Bark storage protein A OS=Populus deltoides OX=3696 GN=BSPA PE=2 SV=1	F	Nucleotide transport and metabolism	unnamed protein product [Triticum turgidum subsp. durum]
TraesCS5A03G0690100	3551	3655	3769	917	927	744	22.100693	21.942221	24.248465	6.093171	6.243138	5.213807	3.60E-85	-1.722527018	down	--	--	Cellular Component: cellular_component (GO:0005575);; Cellular Component: cell wall (GO:0005618);; Cellular Component: intracellular (GO:0005622);; Cellular Component: obsolete cell (GO:0005623);; Cellular Component: cytoplasm (GO:0005737);; Cellular Component: vacuole (GO:0005773);; Cellular Component: vacuolar membrane (GO:0005774);; Cellular Component: plasma membrane (GO:0005886);; Biological…	--	--	--	--	Fasciclin domain	Fasciclin-like arabinogalactan protein 2 OS=Arabidopsis thaliana OX=3702 GN=FLA2 PE=2 SV=1	S	Function unknown	fasciclin-like protein FLA3 [Triticum aestivum]
NewGene_23145	1009	1148	1053	429	347	369	2.382972	2.604531	2.339257	0.943279	0.868414	0.678533	1.88E-17	-1.119850272	down	--	--	--	K14300|3.09e-28|pda:103721930|K14300 nuclear pore complex protein Nup133 | (RefSeq) LOW QUALITY PROTEIN: nuclear pore complex protein NUP133	RNA transport (ko03013)	--	--	Transposase family tnp2	--	S	Function unknown	hypothetical protein PTTG_30483, partial [Puccinia triticina 1-1 BBBD Race 1]
TraesCS6B03G0168500	172	248	228	78	74	52	1.056046	1.470181	1.445336	0.507959	0.486251	0.355202	1.21E-05	-1.307022498	down	--	--	Cellular Component: Golgi apparatus (GO:0005794);; Biological Process: protein glycosylation (GO:0006486);; Molecular Function: sialyltransferase activity (GO:0008373);; Cellular Component: integral component of membrane (GO:0016021);;	K00779|6.2e-10|bpg:Bathy05g05030|K00779 beta-galactoside alpha-2,6-sialyltransferase (sialyltransferase 2) [EC:2.4.99.1] | (RefSeq) hypothetical protein	N-Glycan biosynthesis (ko00510);; Other types of O-glycan biosynthesis (ko00514)	[G]	Carbohydrate transport and metabolism	Glycosyltransferase family 29 (sialyltransferase)	Sialyltransferase-like protein 4 OS=Oryza sativa subsp. japonica OX=39947 GN=STLP4 PE=2 SV=1	G	Carbohydrate transport and metabolism	sialyltransferase-like protein 4 [Aegilops tauschii subsp. tauschii]
TraesCS5A03G0786400	255	201	296	1151	1293	1139	3.171807	2.408211	3.812202	15.315826	17.446121	15.984501	3.06E-64	2.612620611	up	--	--	--	--	--	--	--	Protein of unknown function (DUF1442)	--	S	Function unknown	unnamed protein product [Triticum turgidum subsp. durum]
TraesCS3B03G0833900	513	479	492	6	0	0	4.387256	3.954738	4.353307	0.054132	0	0	3.09E-10	-7.621533628	down	--	--	--	--	--	--	--	--	--	--	--	unnamed protein product [Triticum aestivum]
TraesCS4A03G0994900	168	192	210	21	6	15	0.649815	0.487687	0.763422	0.056945	0.015915	0.041599	5.94E-16	-3.399243703	down	--	--	Biological Process: defense response (GO:0006952);; Molecular Function: ADP binding (GO:0043531);;	K13457|1.3e-100|sbi:8073755|K13457 disease resistance protein RPM1 | (RefSeq) disease resistance protein RPM1	Plant-pathogen interaction (ko04626)	[T]	Signal transduction mechanisms	NB-ARC domain	Probable disease resistance protein RF45 OS=Arabidopsis thaliana OX=3702 GN=RF45 PE=2 SV=1	T	Signal transduction mechanisms	Disease resistance protein RPM1 [Triticum urartu]
NewGene_76540	584	775	623	139	114	130	2.617756	2.951059	2.619217	0.516992	0.417044	0.795937	4.35E-27	-1.999504369	down	--	--	--	--	--	--	--	Domain of unknown function (DUF4216)	--	S	Function unknown	hypothetical protein OsJ_23127 [Oryza sativa Japonica Group]
TraesCS6D03G0011700	452	388	342	168	144	126	1.81816	1.504482	1.423711	0.7206	0.625816	0.570132	4.37E-07	-1.067492434	down	[O]	Posttranslational modification, protein turnover, chaperones	Molecular Function: protein disulfide isomerase activity (GO:0003756);; Biological Process: cell redox homeostasis (GO:0045454);;	K09580|0.0e+00|ats:109756700|K09580 protein disulfide-isomerase A1 [EC:5.3.4.1] | (RefSeq) LOC109756700; protein disulfide isomerase-like 1-4	Protein processing in endoplasmic reticulum (ko04141)	[O]	Posttranslational modification, protein turnover, chaperones	Thioredoxin	Protein disulfide isomerase-like 1-4 OS=Oryza sativa subsp. japonica OX=39947 GN=PDIL1-4 PE=2 SV=1	O	Posttranslational modification, protein turnover, chaperones	protein disulfide isomerase-like 1-4 [Aegilops tauschii subsp. tauschii]
TraesCS1D03G0837400	25	53	79	158	158	149	0.149004	0.310979	0.499924	1.030142	1.046069	1.028571	6.87E-07	1.922871684	up	--	--	Molecular Function: ADP binding (GO:0043531);;	K15078|5.0e-16|tcc:18614561|K15078 structure-specific endonuclease subunit SLX1 [EC:3.6.1.-] | (RefSeq) putative disease resistance protein RGA3	--	--	--	NB-ARC domain	--	T	Signal transduction mechanisms	disease resistance protein RGA2-like [Aegilops tauschii subsp. tauschii]
TraesCS1B03G0152300	42	36	51	104	107	81	0.227327	0.188004	0.284024	0.606101	0.633772	0.500846	6.17E-05	1.533828064	up	[J]	Translation, ribosomal structure and biogenesis	Molecular Function: protein kinase activity (GO:0004672);; Molecular Function: ATP binding (GO:0005524);; Cellular Component: integral component of membrane (GO:0016021);; Molecular Function: carbohydrate binding (GO:0030246);;	K22133|1.1e-69|egr:104443801|K22133 oxalate---CoA ligase [EC:6.2.1.8] | (RefSeq) uncharacterized protein LOC104443801	Glyoxylate and dicarboxylate metabolism (ko00630)	--	--	Legume lectin domain	L-type lectin-domain containing receptor kinase SIT2 OS=Oryza sativa subsp. japonica OX=39947 GN=SIT2 PE=2 SV=2	T	Signal transduction mechanisms	L-type lectin-domain containing receptor kinase IV.1-like [Aegilops tauschii subsp. tauschii]
TraesCS2B03G0841900	7836	8436	7482	2910	3022	2803	50.126905	52.041531	49.450059	19.866773	20.912283	20.202671	6.27E-77	-1.074096636	down	[DZ]	Cell cycle control, cell division, chromosome partitioning;; Cytoskeleton	Molecular Function: photoreceptor activity (GO:0009881);; Biological Process: response to UV-B (GO:0010224);; Molecular Function: protein homodimerization activity (GO:0042803);;	K10615|2.4e-54|ppp:112282946|K10615 E3 ubiquitin-protein ligase HERC4 [EC:2.3.2.26] | (RefSeq) probable E3 ubiquitin-protein ligase HERC4 isoform X1	Ubiquitin mediated proteolysis (ko04120)	[S]	Function unknown	Regulator of chromosome condensation (RCC1) repeat	Ultraviolet-B receptor UVR8 OS=Arabidopsis thaliana OX=3702 GN=UVR8 PE=1 SV=1	--	--	ultraviolet-B receptor UVR8-like [Aegilops tauschii subsp. tauschii]
TraesCS1D03G0184800	85	105	116	13	6	23	0.543282	0.644208	0.76601	0.082903	0.037952	0.160563	3.16E-06	-2.481881597	down	--	--	Molecular Function: peroxidase activity (GO:0004601);; Cellular Component: extracellular region (GO:0005576);; Biological Process: response to oxidative stress (GO:0006979);; Molecular Function: heme binding (GO:0020037);; Biological Process: hydrogen peroxide catabolic process (GO:0042744);; Molecular Function: metal ion binding (GO:0046872);;	K00430|1.0e-177|ats:109764640|K00430 peroxidase [EC:1.11.1.7] | (RefSeq) LOC109764640; peroxidase 5-like	Phenylpropanoid biosynthesis (ko00940)	--	--	Peroxidase	Peroxidase 5 OS=Vitis vinifera OX=29760 GN=GSVIVT00037159001 PE=1 SV=2	Q	Secondary metabolites biosynthesis, transport and catabolism	peroxidase 5-like [Aegilops tauschii subsp. tauschii]
TraesCS2A03G1341400	215	219	210	44	25	54	1.338423	1.320669	1.354601	0.289312	0.165868	0.378109	3.32E-09	-2.010973393	down	--	--	--	--	--	--	--	--	--	S	Function unknown	unnamed protein product [Triticum turgidum subsp. durum]
TraesCS4D03G0519700	1355	1450	1213	552	427	551	5.314015	5.483088	4.916225	2.310956	1.809279	2.431283	3.43E-14	-1.019036965	down	[T]	Signal transduction mechanisms	Molecular Function: protein serine/threonine kinase activity (GO:0004674);; Molecular Function: ATP binding (GO:0005524);; Cellular Component: integral component of membrane (GO:0016021);;	K13418|2.5e-75|sbi:8073419|K13418 somatic embryogenesis receptor kinase 1 [EC:2.7.10.1 2.7.11.1] | (RefSeq) LRR receptor kinase BAK1	--	--	--	Protein kinase domain	LRR receptor-like serine/threonine-protein kinase FEI 1 OS=Arabidopsis thaliana OX=3702 GN=FEI1 PE=1 SV=1	T	Signal transduction mechanisms	LRR receptor-like serine/threonine-protein kinase FEI 1 [Aegilops tauschii subsp. tauschii]
TraesCS7A03G1288600	67	71	67	141	172	312	0.591779	0.598339	0.611241	1.329905	1.63958	3.096442	6.96E-09	2.000572514	up	[Q]	Secondary metabolites biosynthesis, transport and catabolism	Molecular Function: oxidoreductase activity (GO:0016491);; Molecular Function: metal ion binding (GO:0046872);;	K05278|1.6e-28|aly:9300932|K05278 flavonol synthase [EC:1.14.20.6] | (RefSeq) putative inactive flavonol synthase 2	Flavonoid biosynthesis (ko00941)	[QR]	Secondary metabolites biosynthesis, transport and catabolism;; General function prediction only	non-haem dioxygenase in morphine synthesis N-terminal	Gibberellin 20 oxidase 1 OS=Arabidopsis thaliana OX=3702 GN=GA20OX1 PE=2 SV=2	Q	Secondary metabolites biosynthesis, transport and catabolism	2-oxoglutarate-Fe(II) type oxidoreductase-like [Aegilops tauschii subsp. tauschii]
TraesCS1D03G0822500	321	204	308	662	602	521	1.990717	1.220647	1.973598	4.391621	4.046513	3.640965	5.66E-14	1.454686568	up	--	--	Molecular Function: UDP-glycosyltransferase activity (GO:0008194);;	K22845|1.6e-269|ats:109772358|K22845 phlorizin synthase [EC:2.4.1.357] | (RefSeq) LOC109772358; anthocyanidin 5,3-O-glucosyltransferase-like	Flavonoid biosynthesis (ko00941)	[GC]	Carbohydrate transport and metabolism;; Energy production and conversion	UDP-glucoronosyl and UDP-glucosyl transferase	Anthocyanidin 5,3-O-glucosyltransferase OS=Rosa hybrid cultivar OX=128735 GN=RhGT1 PE=2 SV=1	--	--	anthocyanidin 5,3-O-glucosyltransferase-like [Aegilops tauschii subsp. tauschii]
TraesCS1D03G0639700	77	62	67	284	244	274	2.205622	1.708659	1.957217	8.671245	7.563238	8.835933	5.81E-21	2.328937975	up	--	--	Molecular Function: serine-type endopeptidase inhibitor activity (GO:0004867);; Cellular Component: extracellular region (GO:0005576);;	--	--	--	--	--	--	--	--	hypothetical protein TRIUR3_15057 [Triticum urartu]
TraesCS3A03G0565800	405	344	492	130	168	139	2.832927	2.317955	3.555983	0.970093	1.273272	1.093136	8.77E-07	-1.146306178	down	[T]	Signal transduction mechanisms	Molecular Function: protein kinase activity (GO:0004672);; Molecular Function: ATP binding (GO:0005524);; Cellular Component: integral component of membrane (GO:0016021);;	K13415|4.7e-41|mus:103980973|K13415 protein brassinosteroid insensitive 1 [EC:2.7.10.1 2.7.11.1] | (RefSeq) systemin receptor SR160-like	Plant hormone signal transduction (ko04075)	--	--	Protein kinase domain	Probable inactive receptor kinase At5g58300 OS=Arabidopsis thaliana OX=3702 GN=At5g58300 PE=1 SV=1	T	Signal transduction mechanisms	unnamed protein product [Triticum turgidum subsp. durum]
TraesCS4A03G1167100	183	150	187	59	46	31	1.755691	1.389547	1.86057	0.599438	0.470013	0.334134	4.47E-06	-1.584013384	down	--	--	--	K16281|2.7e-78|ats:109785482|K16281 RING-H2 zinc finger protein RHA1 | (RefSeq) LOC109785482; probable E3 ubiquitin-protein ligase RHA1A	--	[O]	Posttranslational modification, protein turnover, chaperones	Ring finger domain	--	O	Posttranslational modification, protein turnover, chaperones	unnamed protein product [Triticum turgidum subsp. durum]
TraesCS2A03G0392500	4538	4521	4811	13690	13896	11751	22.051825	21.187851	24.163666	71.039978	73.086693	64.31498	7.99E-194	1.866132	up	[G]	Carbohydrate transport and metabolism	Cellular Component: integral component of membrane (GO:0016021);; Molecular Function: transmembrane transporter activity (GO:0022857);;	K08150|8.4e-67|cqi:110718112|K08150 MFS transporter, SP family, solute carrier family 2 (myo-inositol transporter), member 13 | (RefSeq) inositol transporter 1-like	--	[R]	General function prediction only	Sugar (and other) transporter	Polyol transporter 5 OS=Arabidopsis thaliana OX=3702 GN=PLT5 PE=1 SV=2	U	Intracellular trafficking, secretion, and vesicular transport	unnamed protein product [Triticum turgidum subsp. durum]
TraesCS3D03G0358100	127	157	188	40	88	53	0.876413	1.052504	1.344295	0.29645	0.658902	0.408902	0.007759184	-1.020824419	down	--	--	--	--	--	--	--	--	Probable protein ABIL3 OS=Oryza sativa subsp. japonica OX=39947 GN=Os01g0236400 PE=2 SV=1	--	--	probable protein ABIL3 [Aegilops tauschii subsp. tauschii]
NewGene_4580	1193	1185	943	450	439	211	6.142716	5.899987	5.072521	2.506899	2.481127	1.239842	2.89E-10	-1.239460453	down	--	--	Cellular Component: nucleus (GO:0005634);; Biological Process: regulation of transcription, DNA-templated (GO:0006355);; Molecular Function: zinc ion binding (GO:0008270);;	K17604|4.65e-14|dosa:Os01t0852650-00|K17604 zinc finger SWIM domain-containing protein 3 | (RefSeq) Os01g0852650; FAR1 DNA binding domain domain containing protein.	--	--	--	--	--	S	Function unknown	unnamed protein product [Triticum turgidum subsp. durum]
TraesCS1B03G0233100	26	45	43	159	174	196	0.207533	0.348444	0.35281	1.372693	1.520629	1.784707	4.58E-15	2.588546859	up	[Q]	Secondary metabolites biosynthesis, transport and catabolism	Molecular Function: oxidoreductase activity (GO:0016491);; Molecular Function: metal ion binding (GO:0046872);;	K05278|6.7e-63|egr:104450481|K05278 flavonol synthase [EC:1.14.20.6] | (RefSeq) flavonol synthase/flavanone 3-hydroxylase	Flavonoid biosynthesis (ko00941)	[QR]	Secondary metabolites biosynthesis, transport and catabolism;; General function prediction only	non-haem dioxygenase in morphine synthesis N-terminal	Probable 2-oxoglutarate-dependent dioxygenase At3g111800 OS=Arabidopsis thaliana OX=3702 GN=At3g11180 PE=2 SV=1	Q	Secondary metabolites biosynthesis, transport and catabolism	probable 2-oxoglutarate-dependent dioxygenase At3g111800 [Aegilops tauschii subsp. tauschii]
TraesCS2A03G0436500	2688	3208	2866	8751	8581	8451	17.908188	20.610691	19.730528	62.246719	61.871662	63.406647	1.27E-194	1.926853878	up	--	--	Molecular Function: nucleoside transmembrane transporter activity (GO:0005337);; Cellular Component: integral component of membrane (GO:0016021);;	K15014|8.2e-238|ats:109787160|K15014 solute carrier family 29 (equilibrative nucleoside transporter), member 1/2/3 | (RefSeq) LOC109787160; equilibrative nucleotide transporter 3-like	--	[F]	Nucleotide transport and metabolism	Nucleoside transporter	Equilibrative nucleotide transporter 3 OS=Arabidopsis thaliana OX=3702 GN=ENT3 PE=1 SV=1	F	Nucleotide transport and metabolism	unnamed protein product [Triticum turgidum subsp. durum]
NewGene_42236	15024	15273	14906	24774	23863	22893	114.495247	112.257019	117.407158	201.597321	196.828476	196.484528	9.54E-111	1.028887807	up	[E]	Amino acid transport and metabolism	Molecular Function: glutamate-ammonia ligase activity (GO:0004356);; Molecular Function: ATP binding (GO:0005524);; Cellular Component: cytoplasm (GO:0005737);; Biological Process: glutamine biosynthetic process (GO:0006542);;	K01915|4.93e-274|ats:109755589|K01915 glutamine synthetase [EC:6.3.1.2] | (RefSeq) LOC109755589; glutamine synthetase	Arginine biosynthesis (ko00220);; Alanine, aspartate and glutamate metabolism (ko00250);; Glyoxylate and dicarboxylate metabolism (ko00630);; Nitrogen metabolism (ko00910);; Biosynthesis of amino acids (ko01230)	[E]	Amino acid transport and metabolism	Glutamine synthetase, catalytic domain	Glutamine synthetase OS=Hordeum vulgare OX=4513 PE=2 SV=1	E	Amino acid transport and metabolism	glutamine synthetase [Aegilops tauschii subsp. tauschii]
TraesCS3A03G0586200	340	307	324	58	120	73	1.277456	1.113504	1.259411	0.231432	0.486255	0.307691	2.03E-08	-1.586735241	down	--	--	Molecular Function: microtubule motor activity (GO:0003777);; Molecular Function: ATP binding (GO:0005524);; Cellular Component: microtubule (GO:0005874);; Biological Process: microtubule-based movement (GO:0007018);; Molecular Function: microtubule binding (GO:0008017);;	K10393|0.0e+00|ats:109766523|K10393 kinesin family member 2/24 | (RefSeq) LOC109766523; kinesin-like protein KIN-13B isoform X1	--	[Z]	Cytoskeleton	Kinesin motor domain	Kinesin-like protein KIN-13B OS=Oryza sativa subsp. japonica OX=39947 GN=KIN13B PE=2 SV=2	Z	Cytoskeleton	unnamed protein product [Triticum turgidum subsp. durum]
TraesCS6D03G0827500	2025	1845	1579	652	701	723	7.862968	6.911517	6.336401	2.704046	2.94412	3.161046	3.21E-18	-1.018683837	down	[HT]	Coenzyme transport and metabolism;; Signal transduction mechanisms	Molecular Function: protein kinase activity (GO:0004672);; Molecular Function: ATP binding (GO:0005524);;	K08869|0.0e+00|ats:109750593|K08869 aarF domain-containing kinase | (RefSeq) uncharacterized protein LOC109750593	--	[R]	General function prediction only	ABC1 family	Protein ACTIVITY OF BC1 COMPLEX KINASE 3, chloroplastic OS=Arabidopsis thaliana OX=3702 GN=ABC1K3 PE=1 SV=1	L	Replication, recombination and repair	uncharacterized protein LOC109750593 [Aegilops tauschii subsp. tauschii]
TraesCS1B03G0762200	248	207	195	0	0	0	1.757216	1.418111	1.426888	0	0	0	4.96E-15	-9.833698698	down	[IR]	Lipid transport and metabolism;; General function prediction only	Molecular Function: hydrolase activity, acting on ester bonds (GO:0016788);;	K00679|1.9e-42|cic:CICLE_v10027727mg|K00679 phospholipid:diacylglycerol acyltransferase [EC:2.3.1.158] | (RefSeq) hypothetical protein	Glycerolipid metabolism (ko00561)	--	--	GDSL-like Lipase/Acylhydrolase	GDSL esterase/lipase At1g71691 OS=Arabidopsis thaliana OX=3702 GN=At1g71691 PE=2 SV=1	I	Lipid transport and metabolism	GDSL esterase/lipase At1g71691-like [Aegilops tauschii subsp. tauschii]
TraesCS3A03G0748300	1236	1364	1322	111	141	119	6.014377	6.403433	6.649638	0.572078	0.74243	0.648235	3.71E-93	-3.034748468	down	[V]	Defense mechanisms	Molecular Function: antiporter activity (GO:0015297);; Cellular Component: integral component of membrane (GO:0016021);; Molecular Function: xenobiotic transmembrane transporter activity (GO:0042910);;	K03327|9.7e-243|ats:109785121|K03327 multidrug resistance protein, MATE family | (RefSeq) LOC109785121; protein DETOXIFICATION 33-like	--	[R]	General function prediction only	MatE	Protein DETOXIFICATION 33 OS=Arabidopsis thaliana OX=3702 GN=DTX33 PE=2 SV=1	V	Defense mechanisms	unnamed protein product [Triticum turgidum subsp. durum]
TraesCS2A03G0124100	1751	1589	1678	0	5	0	30.454803	26.651966	30.162073	0	0.088121	0	5.29E-47	-9.607312153	down	--	--	--	--	--	--	--	Pollen protein Ole e 1 like	--	S	Function unknown	unnamed protein product [Triticum turgidum subsp. durum]
NewGene_5	105	95	116	0	0	0	0.347839	0.256979	0.343301	0	0	0	1.49E-11	-8.799016398	down	--	--	--	--	--	--	--	--	--	--	--	unnamed protein product [Triticum turgidum subsp. durum]
TraesCS3D03G1136300	1338	1282	1336	2356	2271	2028	10.179847	9.404131	10.505967	19.139948	18.702063	17.381287	2.87E-39	1.114004328	up	[R]	General function prediction only	Molecular Function: catalytic activity (GO:0003824);;	K22419|5.5e-236|ats:109748316|K22419 Delta4-3-oxosteroid 5beta-reductase [EC:1.3.1.3] | (RefSeq) LOC109748316; 3-oxo-Delta(4,5)-steroid 5-beta-reductase-like	--	--	--	NAD dependent epimerase/dehydratase family	(S)-8-oxocitronellyl enol synthase ISY1 OS=Nepeta cataria OX=39347 GN=ISY1 PE=1 SV=1	S	Function unknown	3-oxo-Delta(4,5)-steroid 5-beta-reductase-like [Aegilops tauschii subsp. tauschii]
NewGene_7987	141	165	177	0	2	0	0.604458	0.68352	0.855105	0	0.009273	0	1.62E-11	-7.554058007	down	--	--	--	K07466|2.63e-12|sot:107059893|K07466 replication factor A1 | (RefSeq) replication protein A 70 kDa DNA-binding subunit D-like	DNA replication (ko03030);; Nucleotide excision repair (ko03420);; Mismatch repair (ko03430);; Homologous recombination (ko03440)	--	--	--	--	D	Cell cycle control, cell division, chromosome partitioning	uncharacterized protein LOC109746963 [Aegilops tauschii subsp. tauschii]
TraesCS3A03G0838900	332	252	359	25	82	65	3.408531	2.496719	3.808704	0.270257	0.901595	0.74446	5.08E-09	-2.085068733	down	--	--	Cellular Component: cellular_component (GO:0005575);; Cellular Component: obsolete cell (GO:0005623);; Cellular Component: plasma membrane (GO:0005886);; Cellular Component: membrane (GO:0016020);; Cellular Component: obsolete cell part (GO:0044464);; Cellular Component: cell periphery (GO:0071944);;	--	--	--	--	--	Uncharacterized protein At4g08330, chloroplastic OS=Arabidopsis thaliana OX=3702 GN=At4g08330 PE=1 SV=1	S	Function unknown	hypothetical protein TRIUR3_05498 [Triticum urartu]
TraesCS7B03G0066100	22	56	39	225	168	128	0.236666	0.596672	0.436968	2.667075	2.018158	1.592262	5.12E-12	2.516865413	up	--	--	Cellular Component: integral component of membrane (GO:0016021);;	--	--	--	--	Protein of unknown function (DUF679)	Protein DMP3 OS=Arabidopsis thaliana OX=3702 GN=DMP3 PE=2 SV=1	S	Function unknown	unnamed protein product [Triticum turgidum subsp. durum]
NewGene_54331	36	26	24	107	84	97	0.312597	0.198311	0.216953	0.985415	0.789838	0.949786	1.80E-07	2.113054206	up	--	--	Molecular Function: FAD binding (GO:0071949);;	--	--	--	--	--	--	--	--	predicted protein [Hordeum vulgare subsp. vulgare]
TraesCS7A03G0496000	754	705	590	124	73	156	2.594769	2.340689	2.097636	0.453529	0.269953	0.601498	1.43E-19	-2.154990741	down	--	--	Molecular Function: molecular_function (GO:0003674);; Molecular Function: catalytic activity (GO:0003824);; Molecular Function: 1-phosphatidylinositol 4-kinase activity (GO:0004430);; Molecular Function: binding (GO:0005488);; Molecular Function: protein binding (GO:0005515);; Biological Process: cellular protein modification process (GO:0006464);; Biological Process: protein phosphorylation (GO:…	K13711|2.9e-51|mpp:MICPUCDRAFT_33176|K13711 phosphatidylinositol 4-kinase type 2 [EC:2.7.1.67] | (RefSeq) hypothetical protein	Inositol phosphate metabolism (ko00562);; Phosphatidylinositol signaling system (ko04070)	[T]	Signal transduction mechanisms	Phosphatidylinositol 3- and 4-kinase	Phosphatidylinositol 4-kinase gamma 7 OS=Arabidopsis thaliana OX=3702 GN=PI4KG7 PE=1 SV=2	T	Signal transduction mechanisms	phosphatidylinositol 4-kinase gamma 5-like [Aegilops tauschii subsp. tauschii]
TraesCS7A03G0071800	1475	1703	1313	369	470	354	4.073156	4.534052	3.746069	1.090366	1.411437	1.098517	3.75E-32	-1.542150222	down	[Q]	Secondary metabolites biosynthesis, transport and catabolism	Molecular Function: catalytic activity (GO:0003824);;	K00142|0.0e+00|ats:109760844|K00142 acyl-CoA synthetase [EC:6.2.1.-] | (RefSeq) LOC109760844; putative acyl-activating enzyme 19 isoform X1	--	[Q]	Secondary metabolites biosynthesis, transport and catabolism	AMP-binding enzyme	Putative acyl-activating enzyme 19 OS=Arabidopsis thaliana OX=3702 GN=At5g35930 PE=2 SV=1	Q	Secondary metabolites biosynthesis, transport and catabolism	unnamed protein product [Triticum turgidum subsp. durum]
TraesCS1D03G0487600	2523	2592	2947	10850	9995	9287	39.578152	39.206432	47.777287	181.744415	169.693924	164.071304	2.47E-195	2.263597557	up	[O]	Posttranslational modification, protein turnover, chaperones	Molecular Function: glutathione transferase activity (GO:0004364);; Cellular Component: cytoplasm (GO:0005737);; Biological Process: glutathione metabolic process (GO:0006749);;	K00799|2.4e-130|ats:109777293|K00799 glutathione S-transferase [EC:2.5.1.18] | (RefSeq) LOC109777293; probable glutathione S-transferase GSTU6	Glutathione metabolism (ko00480)	[O]	Posttranslational modification, protein turnover, chaperones	Glutathione S-transferase, N-terminal domain	Probable glutathione S-transferase GSTU6 OS=Oryza sativa subsp. japonica OX=39947 GN=GSTU6 PE=2 SV=2	O	Posttranslational modification, protein turnover, chaperones	probable glutathione S-transferase GSTU6 [Aegilops tauschii subsp. tauschii]
TraesCS4A03G0016800	308	334	300	1180	1149	1186	1.82738	1.911175	1.836709	7.473135	7.373633	7.919547	1.38E-79	2.270485785	up	[T]	Signal transduction mechanisms	Molecular Function: protein kinase activity (GO:0004672);; Molecular Function: ATP binding (GO:0005524);;	K00924|7.1e-91|boe:106307512|K00924 kinase [EC:2.7.1.-] | (RefSeq) probable receptor-like protein kinase At3g55450 isoform X1	--	[T]	Signal transduction mechanisms	Protein tyrosine and serine/threonine kinase	Serine/threonine-protein kinase RIPK OS=Arabidopsis thaliana OX=3702 GN=RIPK PE=1 SV=1	T	Signal transduction mechanisms	unnamed protein product [Triticum turgidum subsp. durum]
TraesCS5B03G0461500	216	153	183	2	0	2	2.854476	1.954789	2.495951	0.023424	0	0.027943	2.37E-16	-6.744679606	down	--	--	Cellular Component: apoplast (GO:0048046);;	K01870|2.8e-08|eus:EUTSA_v10003524mg|K01870 isoleucyl-tRNA synthetase [EC:6.1.1.5] | (RefSeq) hypothetical protein	Aminoacyl-tRNA biosynthesis (ko00970)	--	--	Dirigent-like protein	Dirigent protein 7 OS=Arabidopsis thaliana OX=3702 GN=DIR7 PE=2 SV=1	S	Function unknown	unnamed protein product [Triticum turgidum subsp. durum]
TraesCS3D03G0088700	670	798	705	2674	2627	2815	4.178339	4.799052	4.544252	17.811419	17.733774	19.777929	2.65E-124	2.273571604	up	[E]	Amino acid transport and metabolism	Biological Process: glutamine metabolic process (GO:0006541);; Molecular Function: hydrolase activity (GO:0016787);;	--	--	--	--	Peptidase C26	Putative glutamine amidotransferase GAT1_2.1 OS=Arabidopsis thaliana OX=3702 GN=GAT1_2.1 PE=2 SV=1	F	Nucleotide transport and metabolism	uncharacterized protein LOC109738624 [Aegilops tauschii subsp. tauschii]
TraesCS3A03G1049300	1672	1790	1799	3296	3403	3255	19.279852	19.900261	21.436865	40.574432	42.459126	42.272263	4.10E-61	1.287381171	up	[O]	Posttranslational modification, protein turnover, chaperones	Biological Process: response to acid chemical (GO:0001101);; Biological Process: response to oomycetes (GO:0002239);; Biological Process: immune system process (GO:0002376);; Molecular Function: molecular_function (GO:0003674);; Molecular Function: catalytic activity (GO:0003824);; Molecular Function: glutathione transferase activity (GO:0004364);; Molecular Function: binding (GO:0005488);; Molec…	K00799|2.0e-115|ats:109780501|K00799 glutathione S-transferase [EC:2.5.1.18] | (RefSeq) LOC109780501; glutathione S-transferase 3-like	Glutathione metabolism (ko00480)	[O]	Posttranslational modification, protein turnover, chaperones	Glutathione S-transferase, N-terminal domain	Glutathione S-transferase 3 OS=Zea mays OX=4577 GN=GST3 PE=1 SV=4	O	Posttranslational modification, protein turnover, chaperones	unnamed protein product [Triticum turgidum subsp. durum]
TraesCS7B03G1310400	241	218	157	1009	1059	1051	2.274681	1.984284	1.535963	10.194025	10.850103	11.201568	5.93E-73	2.71472494	up	[O]	Posttranslational modification, protein turnover, chaperones	Molecular Function: cysteine-type peptidase activity (GO:0008234);;	K16292|5.2e-61|sbi:8067746|K16292 KDEL-tailed cysteine endopeptidase [EC:3.4.22.-] | (RefSeq) senescence-specific cysteine protease SAG39	--	[O]	Posttranslational modification, protein turnover, chaperones	Papain family cysteine protease	Senescence-specific cysteine protease SAG39 OS=Oryza sativa subsp. japonica OX=39947 GN=SAG39 PE=2 SV=2	O	Posttranslational modification, protein turnover, chaperones	Ananain [Triticum urartu]
TraesCS6D03G0566400	755	615	587	95	83	81	6.130195	4.816785	4.923724	0.817316	0.723462	0.734723	7.05E-39	-2.551450165	down	--	--	Cellular Component: extracellular region (GO:0005576);; Biological Process: sexual reproduction (GO:0019953);;	K20628|1.7e-69|pvu:PHAVU_007G235300g|K20628 expansin | (RefSeq) hypothetical protein	--	--	--	Expansin C-terminal domain	Expansin-B11 OS=Oryza sativa subsp. japonica OX=39947 GN=EXPB11 PE=2 SV=1	S	Function unknown	expansin-B11-like [Aegilops tauschii subsp. tauschii]
TraesCS2B03G0262900	533	401	369	655	796	655	8.131357	5.899988	5.818451	10.669599	13.153847	11.257336	1.21E-10	1.060941626	up	--	--	--	--	--	--	--	cAMP-regulated phosphoprotein/endosulfine conserved region	--	S	Function unknown	hypothetical protein TRIUR3_15898 [Triticum urartu]
TraesCSU03G0175500	55	59	73	126	134	84	0.988154	1.013384	1.345098	2.416488	2.593598	1.692849	0.000500781	1.232308347	up	[M]	Cell wall/membrane/envelope biogenesis	Molecular Function: protein kinase activity (GO:0004672);; Molecular Function: ATP binding (GO:0005524);;	K13416|1.2e-19|lsv:111899011|K13416 brassinosteroid insensitive 1-associated receptor kinase 1 [EC:2.7.10.1 2.7.11.1] | (RefSeq) BRASSINOSTEROID INSENSITIVE 1-associated receptor kinase 1-like isoform X1	MAPK signaling pathway - plant (ko04016);; Plant hormone signal transduction (ko04075);; Plant-pathogen interaction (ko04626)	[T]	Signal transduction mechanisms	Protein kinase domain	Rust resistance kinase Lr10 OS=Triticum aestivum OX=4565 GN=LRK10 PE=2 SV=1	T	Signal transduction mechanisms	unnamed protein product [Triticum turgidum subsp. durum]
TraesCS5B03G1053000	156	145	191	313	324	347	1.10356	0.991277	1.398127	2.370819	2.493297	2.776498	4.48E-10	1.365601987	up	--	--	Molecular Function: nucleic acid binding (GO:0003676);; Molecular Function: zinc ion binding (GO:0008270);;	K10569|9.0e-18|eus:EUTSA_v10013728mg|K10569 endonuclease VIII-like 3 | (RefSeq) hypothetical protein	Base excision repair (ko03410)	[O]	Posttranslational modification, protein turnover, chaperones	GRF zinc finger	--	O	Posttranslational modification, protein turnover, chaperones	DNA-binding protein HEXBP-like [Aegilops tauschii subsp. tauschii]
TraesCS5A03G1259800	1896	2111	2311	0	6	0	11.643117	12.503111	14.664854	0	0.039752	0	3.20E-14	-9.695243974	down	--	--	Cellular Component: nucleus (GO:0005634);; Biological Process: regulation of transcription, DNA-templated (GO:0006355);; Molecular Function: zinc ion binding (GO:0008270);; Molecular Function: sequence-specific DNA binding (GO:0043565);;	K09184|5.3e-26|dcr:108219662|K09184 GATA-binding protein, other eukaryote | (RefSeq) GATA transcription factor 11-like	--	[K]	Transcription	GATA zinc finger	GATA transcription factor 4 OS=Arabidopsis thaliana OX=3702 GN=GATA4 PE=2 SV=1	K	Transcription	unnamed protein product [Triticum turgidum subsp. durum]
TraesCS2D03G1257100	313	255	280	770	848	803	2.280718	1.793492	2.106995	5.99445	6.692327	6.592756	4.18E-37	1.880764452	up	[IQR]	Lipid transport and metabolism;; Secondary metabolites biosynthesis, transport and catabolism;; General function prediction only	Cellular Component: chloroplast (GO:0009507);; Biological Process: photosynthesis (GO:0015979);; Biological Process: chlorophyll biosynthetic process (GO:0015995);; Molecular Function: protochlorophyllide reductase activity (GO:0016630);;	K00218|5.9e-214|ats:109734153|K00218 protochlorophyllide reductase [EC:1.3.1.33] | (RefSeq) LOC109734153; protochlorophyllide reductase A, chloroplastic	Porphyrin and chlorophyll metabolism (ko00860)	[Q]	Secondary metabolites biosynthesis, transport and catabolism	short chain dehydrogenase	Protochlorophyllide reductase A, chloroplastic OS=Hordeum vulgare OX=4513 GN=PORA PE=1 SV=1	Q	Secondary metabolites biosynthesis, transport and catabolism	protochlorophyllide reductase A, chloroplastic [Aegilops tauschii subsp. tauschii]
TraesCS5B03G0121800	706	638	674	279	228	206	2.473736	2.154258	2.440623	1.040888	0.86296	0.810677	5.24E-12	-1.140106252	down	--	--	Molecular Function: DNA binding (GO:0003677);; Cellular Component: nucleus (GO:0005634);; Molecular Function: lipid binding (GO:0008289);;	K09338|0.0e+00|ats:109748951|K09338 homeobox-leucine zipper protein | (RefSeq) LOC109748951; homeobox-leucine zipper protein HOX33-like	--	--	--	START domain	Homeobox-leucine zipper protein HOX33 OS=Oryza sativa subsp. indica OX=39946 GN=HOX33 PE=2 SV=2	K	Transcription	unnamed protein product [Triticum turgidum subsp. durum]
TraesCS3B03G1511600	5	0	5	93	109	80	0.04749	0	0.048049	1.132155	1.348195	1.034165	8.18E-16	5.171449344	up	--	--	Molecular Function: DNA binding (GO:0003677);; Cellular Component: nucleus (GO:0005634);; Molecular Function: protein dimerization activity (GO:0046983);;	K12412|1.7e-17|ccav:112509469|K12412 pheromone receptor transcription factor | (RefSeq) agamous-like MADS-box protein AGL62	--	[K]	Transcription	SRF-type transcription factor (DNA-binding and dimerisation domain)	Agamous-like MADS-box protein AGL61 OS=Arabidopsis thaliana OX=3702 GN=AGL61 PE=1 SV=1	K	Transcription	unnamed protein product [Triticum turgidum subsp. durum]
TraesCS3A03G0903500	826	999	696	417	348	208	4.303284	5.004853	3.741107	2.299327	1.966936	1.207793	2.64E-07	-1.013750454	down	[E]	Amino acid transport and metabolism	Biological Process: oligopeptide transport (GO:0006857);; Cellular Component: integral component of membrane (GO:0016021);; Molecular Function: transmembrane transporter activity (GO:0022857);;	K14638|4.8e-270|ats:109743877|K14638 solute carrier family 15 (peptide/histidine transporter), member 3/4 | (RefSeq) LOC109743877; protein NRT1/ PTR FAMILY 5.10-like	--	[E]	Amino acid transport and metabolism	POT family	Protein NRT1/ PTR FAMILY 5.10 OS=Arabidopsis thaliana OX=3702 GN=NPF5.10 PE=2 SV=1	E	Amino acid transport and metabolism	predicted protein [Hordeum vulgare subsp. vulgare]
TraesCS7A03G0833100	236	165	139	11	13	15	1.680733	1.131659	1.019656	0.081188	0.093415	0.115693	3.49E-16	-3.416716018	down	--	--	Molecular Function: protein dimerization activity (GO:0046983);;	--	--	--	--	--	Transcription factor bHLH144 OS=Arabidopsis thaliana OX=3702 GN=BHLH144 PE=1 SV=1	K	Transcription	unnamed protein product [Triticum turgidum subsp. durum]
TraesCS5D03G0649600	445	439	383	78	105	131	2.664269	2.537008	2.370918	0.497772	0.67731	0.878759	1.49E-11	-1.631552843	down	--	--	Biological Process: fucose metabolic process (GO:0006004);; Cellular Component: integral component of membrane (GO:0016021);; Molecular Function: transferase activity, transferring glycosyl groups (GO:0016757);;	K23280|1.1e-16|egu:105057258|K23280 rhamnogalacturonan I rhamnosyltransferase [EC:2.4.1.351] | (RefSeq) uncharacterized protein At1g04910-like	--	--	--	GDP-fucose protein O-fucosyltransferase	Protein MANNAN SYNTHESIS-RELATED 1 OS=Arabidopsis thaliana OX=3702 GN=MSR1 PE=2 SV=1	G	Carbohydrate transport and metabolism	uncharacterized protein At1g04910-like [Aegilops tauschii subsp. tauschii]
NewGene_70006	172	171	188	26	64	53	0.567612	0.581076	0.640758	0.088661	0.226325	0.197382	4.70E-05	-1.519586487	down	--	--	Molecular Function: protein dimerization activity (GO:0046983);;	K08176|7.97e-11|aof:109841934|K08176 MFS transporter, PHS family, inorganic phosphate transporter | (RefSeq) LOW QUALITY PROTEIN: probable inorganic phosphate transporter 1-10	--	--	--	Domain of unknown function (DUF4371)	--	S	Function unknown	zinc finger MYM-type protein 1-like isoform X1 [Zea mays]
TraesCS4A03G0474900	8052	7551	8225	14671	13007	11636	69.113205	62.507839	72.958977	134.461227	120.829941	112.4776	2.46E-56	1.082906498	up	--	--	Molecular Function: hydrolase activity, acting on glycosyl bonds (GO:0016798);; Biological Process: xylan catabolic process (GO:0045493);;	K01183|8.2e-123|bdi:100840859|K01183 chitinase [EC:3.2.1.14] | (RefSeq) xylanase inhibitor protein 1	Amino sugar and nucleotide sugar metabolism (ko00520)	--	--	Glycosyl hydrolases family 18	Xylanase inhibitor protein 1 OS=Oryza sativa subsp. japonica OX=39947 GN=RIXI PE=1 SV=1	G	Carbohydrate transport and metabolism	xylanase inhibitor [Triticum aestivum]
TraesCS3D03G0987500	94	113	114	150	161	254	0.976046	1.127606	1.22539	1.662429	1.809826	2.973137	0.00011524	1.198944863	up	[I]	Lipid transport and metabolism	Molecular Function: molecular_function (GO:0003674);; Molecular Function: catalytic activity (GO:0003824);; Molecular Function: hydrolase activity (GO:0016787);; Molecular Function: hydrolase activity, acting on ester bonds (GO:0016788);; Molecular Function: carboxylic ester hydrolase activity (GO:0052689);; Molecular Function: methyl jasmonate esterase activity (GO:0080032);;	K20802|2.1e-48|eus:EUTSA_v10014451mg|K20802 (R)-mandelonitrile lyase [EC:4.1.2.10] | (RefSeq) hypothetical protein	Cyanoamino acid metabolism (ko00460)	--	--	Alpha/beta hydrolase family	Esterase PIR7B OS=Oryza sativa subsp. indica OX=39946 GN=PIR7B PE=3 SV=2	S	Function unknown	esterase PIR7B-like [Aegilops tauschii subsp. tauschii]
TraesCS6A03G0034700	1264	1358	1084	476	464	479	4.652911	4.791191	4.116083	1.812091	1.894086	1.982613	7.47E-17	-1.012054568	down	[L]	Replication, recombination and repair	Molecular Function: chromatin binding (GO:0003682);; Cellular Component: nucleus (GO:0005634);; Molecular Function: methyltransferase activity (GO:0008168);; Biological Process: methylation (GO:0032259);;	K00558|0.0e+00|ats:109773482|K00558 DNA (cytosine-5)-methyltransferase 1 [EC:2.1.1.37] | (RefSeq) LOC109773482; DNA (cytosine-5)-methyltransferase CMT3-like isoform X1	Cysteine and methionine metabolism (ko00270)	--	--	C-5 cytosine-specific DNA methylase	DNA (cytosine-5)-methyltransferase CMT3 OS=Oryza sativa subsp. japonica OX=39947 GN=CMT3 PE=2 SV=1	B	Chromatin structure and dynamics	unnamed protein product [Triticum turgidum subsp. durum]
TraesCS2D03G1066000	9292	9691	10112	135	219	137	194.900146	196.038727	219.206757	3.01359	4.962811	3.236152	1.06E-118	-5.526513762	down	--	--	Biological Process: lipid transport (GO:0006869);; Molecular Function: lipid binding (GO:0008289);; Cellular Component: integral component of membrane (GO:0016021);;	--	--	--	--	Protease inhibitor/seed storage/LTP family	Non-specific lipid-transfer protein 3 OS=Oryza sativa subsp. indica OX=39946 GN=LTP110-A PE=2 SV=1	G	Carbohydrate transport and metabolism	non-specific lipid-transfer protein 3-like isoform X2 [Aegilops tauschii subsp. tauschii]
TraesCS3B03G0626600	3976	3933	3549	929	954	856	21.191957	20.214048	19.547701	5.286885	5.499869	5.132838	3.99E-108	-1.696881274	down	[T]	Signal transduction mechanisms	Molecular Function: protein serine/threonine phosphatase activity (GO:0004722);; Molecular Function: magnesium-dependent protein serine/threonine phosphatase activity (GO:0004724);; Cellular Component: nucleus (GO:0005634);; Cellular Component: cytosol (GO:0005829);; Molecular Function: metal ion binding (GO:0046872);;	K14497|2.5e-262|ats:109757502|K14497 protein phosphatase 2C [EC:3.1.3.16] | (RefSeq) LOC109757502; probable protein phosphatase 2C 6	MAPK signaling pathway - plant (ko04016);; Plant hormone signal transduction (ko04075)	[T]	Signal transduction mechanisms	Protein phosphatase 2C	Probable protein phosphatase 2C 6 OS=Oryza sativa subsp. japonica OX=39947 GN=PP2C06 PE=1 SV=1	T	Signal transduction mechanisms	protein phosphatase 2C [Triticum monococcum]
TraesCS5A03G0925400	193	298	260	589	624	477	1.863098	2.770477	2.589635	6.072767	6.519499	5.184571	4.08E-17	1.534588045	up	--	--	Cellular Component: apoplast (GO:0048046);;	K01870|7.2e-34|csat:104723377|K01870 isoleucyl-tRNA synthetase [EC:6.1.1.5] | (RefSeq) isoleucine--tRNA ligase, chloroplastic/mitochondrial-like	Aminoacyl-tRNA biosynthesis (ko00970)	--	--	Dirigent-like protein	Dirigent protein 19 OS=Arabidopsis thaliana OX=3702 GN=DIR19 PE=2 SV=1	S	Function unknown	unnamed protein product [Triticum turgidum subsp. durum]
TraesCS7B03G0698800	8147	8258	7044	41904	40108	37888	51.754647	50.600232	46.230279	284.425423	275.922484	270.995058	0	2.723345497	up	[H]	Coenzyme transport and metabolism	Molecular Function: transaminase activity (GO:0008483);; Molecular Function: pyridoxal phosphate binding (GO:0030170);;	K16871|2.0e-248|dosa:Os02t0112900-00|K16871 4-aminobutyrate---pyruvate transaminase [EC:2.6.1.96] | (RefSeq) Os02g0112900; Similar to Viroid RNA-binding protein (Fragment).	Alanine, aspartate and glutamate metabolism (ko00250);; Butanoate metabolism (ko00650)	[E]	Amino acid transport and metabolism	Aminotransferase class-III	Probable gamma-aminobutyrate transaminase 4 OS=Oryza sativa subsp. japonica OX=39947 GN=GABA-T PE=2 SV=1	E	Amino acid transport and metabolism	probable gamma-aminobutyrate transaminase 4 [Oryza sativa Japonica Group]
TraesCS7D03G0137100	968	919	860	309	336	211	4.000146	3.715225	3.705115	1.387296	1.48028	0.921829	8.64E-17	-1.322504408	down	[M]	Cell wall/membrane/envelope biogenesis	Molecular Function: protein serine/threonine kinase activity (GO:0004674);; Molecular Function: ATP binding (GO:0005524);; Cellular Component: integral component of membrane (GO:0016021);;	K20718|5.6e-274|ats:109783729|K20718 LRR receptor-like serine/threonine-protein kinase ERECTA [EC:2.7.11.1] | (RefSeq) LOC109783729; LRR receptor-like serine/threonine-protein kinase ERL1	MAPK signaling pathway - plant (ko04016)	--	--	Protein kinase domain	LRR receptor-like serine/threonine-protein kinase SIK1 OS=Oryza sativa subsp. japonica OX=39947 GN=SIK1 PE=1 SV=1	T	Signal transduction mechanisms	erecta-like leucine-rich-repeat receptor-like kinase [Triticum aestivum]
TraesCS4A03G1075400	1115	1050	1112	367	371	370	5.366467	4.872424	5.530531	1.883857	1.931231	2.005553	3.73E-20	-1.197708563	down	[T]	Signal transduction mechanisms	Molecular Function: protein kinase activity (GO:0004672);; Molecular Function: ATP binding (GO:0005524);;	K13412|5.8e-84|smo:SELMODRAFT_449591|K13412 calcium-dependent protein kinase [EC:2.7.11.1] | (RefSeq) CPK17-1_1; calcium dependent protein kinase 17	--	[T]	Signal transduction mechanisms	Protein kinase domain	Calcium-dependent protein kinase 17 OS=Oryza sativa subsp. japonica OX=39947 GN=CPK17 PE=2 SV=1	T	Signal transduction mechanisms	unnamed protein product [Triticum turgidum subsp. durum]
NewGene_47831	353	379	322	495	651	660	0.8634	0.938705	0.914312	1.302874	1.855887	2.143899	2.03E-11	1.153917454	up	--	--	--	--	--	--	--	--	--	--	--	unnamed protein product [Triticum aestivum]
TraesCS4D03G0247400	80	91	87	328	313	291	0.582838	0.638603	0.658445	2.570119	2.487207	2.405498	3.73E-24	2.219287605	up	[V]	Defense mechanisms	Molecular Function: antiporter activity (GO:0015297);; Cellular Component: integral component of membrane (GO:0016021);; Molecular Function: xenobiotic transmembrane transporter activity (GO:0042910);;	K03327|1.7e-250|ats:109735992|K03327 multidrug resistance protein, MATE family | (RefSeq) LOC109735992; protein DETOXIFICATION 21-like	--	[R]	General function prediction only	MatE	Protein DETOXIFICATION 21 OS=Arabidopsis thaliana OX=3702 GN=DTX21 PE=1 SV=1	V	Defense mechanisms	protein DETOXIFICATION 21-like [Aegilops tauschii subsp. tauschii]
NewGene_49469	44	59	33	238	212	131	0.260909	0.341938	0.204208	1.536253	1.379934	0.890826	3.83E-14	2.458220037	up	--	--	Molecular Function: nucleic acid binding (GO:0003676);; Molecular Function: zinc ion binding (GO:0008270);;	K15803|6.12e-46|ats:109753656|K15803 (-)-germacrene D synthase [EC:4.2.3.75] | (RefSeq) LOC109753656; (S)-beta-bisabolene synthase-like	Sesquiterpenoid and triterpenoid biosynthesis (ko00909)	[R]	General function prediction only	gag-polypeptide of LTR copia-type	Retrovirus-related Pol polyprotein from transposon RE2 OS=Arabidopsis thaliana OX=3702 GN=RE2 PE=4 SV=1	--	--	hypothetical protein D1007_57977 [Hordeum vulgare]
TraesCS4B03G0073000	279	320	451	520	660	589	2.713583	3.009758	4.5419	5.415288	6.966297	6.470092	4.37E-08	1.113788481	up	--	--	--	--	--	--	--	Protein of unknown function, DUF538	--	S	Function unknown	uncharacterized protein LOC109742619 [Aegilops tauschii subsp. tauschii]
TraesCS6A03G0673200	3735	3980	3792	8325	8275	7577	19.47402	20.013081	20.431437	46.347797	46.697723	44.493793	1.68E-156	1.437692717	up	[H]	Coenzyme transport and metabolism	Molecular Function: methionine adenosyltransferase activity (GO:0004478);; Molecular Function: ATP binding (GO:0005524);; Biological Process: S-adenosylmethionine biosynthetic process (GO:0006556);; Biological Process: one-carbon metabolic process (GO:0006730);; Molecular Function: metal ion binding (GO:0046872);;	K00789|1.1e-226|ats:109764583|K00789 S-adenosylmethionine synthetase [EC:2.5.1.6] | (RefSeq) LOC109764583; S-adenosylmethionine synthase 3	Cysteine and methionine metabolism (ko00270);; Biosynthesis of amino acids (ko01230)	[H]	Coenzyme transport and metabolism	S-adenosylmethionine synthetase, C-terminal domain	S-adenosylmethionine synthase 3 OS=Hordeum vulgare OX=4513 GN=SAM3 PE=2 SV=1	H	Coenzyme transport and metabolism	S-adenosylmethionine synthase 3 [Aegilops tauschii subsp. tauschii]
TraesCS3A03G0030800	1657	1766	1554	536	532	487	4.472495	4.597039	4.333418	1.542142	1.552007	1.478335	3.90E-38	-1.310204943	down	[HR]	Coenzyme transport and metabolism;; General function prediction only	Biological Process: sucrose metabolic process (GO:0005985);; Molecular Function: sucrose synthase activity (GO:0016157);; Molecular Function: sucrose-phosphate synthase activity (GO:0046524);;	K00696|0.0e+00|ats:109738481|K00696 sucrose-phosphate synthase [EC:2.4.1.14] | (RefSeq) LOC109738481; probable sucrose-phosphate synthase 4	Starch and sucrose metabolism (ko00500)	[M]	Cell wall/membrane/envelope biogenesis	Glycosyl transferases group 1	Probable sucrose-phosphate synthase 4 OS=Oryza sativa subsp. japonica OX=39947 GN=SPS4 PE=2 SV=1	M	Cell wall/membrane/envelope biogenesis	unnamed protein product [Triticum turgidum subsp. durum]
TraesCS1B03G0749400	57	74	109	189	241	199	0.423224	0.535667	0.840478	1.509301	1.954835	1.676106	9.79E-09	1.748739972	up	[I]	Lipid transport and metabolism	Molecular Function: hydrolase activity (GO:0016787);;	K14493|1.8e-31|smo:SELMODRAFT_450797|K14493 gibberellin receptor GID1 [EC:3.-.-.-] | (RefSeq) GID1b-1; hypothetical protein	Plant hormone signal transduction (ko04075)	[V]	Defense mechanisms	alpha/beta hydrolase fold	Probable carboxylesterase 17 OS=Arabidopsis thaliana OX=3702 GN=CXE17 PE=1 SV=1	V	Defense mechanisms	probable carboxylesterase 15 [Aegilops tauschii subsp. tauschii]
TraesCS3A03G0540800	139	147	174	415	370	331	0.640846	0.653326	0.824553	2.038851	1.844404	1.715128	4.96E-16	1.638422169	up	--	--	--	--	--	--	--	--	Protein CHUP1, chloroplastic OS=Arabidopsis thaliana OX=3702 GN=CHUP1 PE=1 SV=1	S	Function unknown	unnamed protein product [Triticum turgidum subsp. durum]
NewGene_57989	27	35	53	301	270	352	0.159179	0.195404	0.321173	1.903763	1.73002	2.345876	1.61E-30	3.372218763	up	[C]	Energy production and conversion	Molecular Function: FMN binding (GO:0010181);; Molecular Function: oxidoreductase activity (GO:0016491);;	K05894|2.18e-236|ats:109735911|K05894 12-oxophytodienoic acid reductase [EC:1.3.1.42] | (RefSeq) LOC109735911; 12-oxophytodienoate reductase 1-like isoform X1	alpha-Linolenic acid metabolism (ko00592)	[CR]	Energy production and conversion;; General function prediction only	NADH:flavin oxidoreductase / NADH oxidase family	12-oxophytodienoate reductase 1 OS=Oryza sativa subsp. japonica OX=39947 GN=OPR1 PE=2 SV=1	C	Energy production and conversion	12-oxophytodienoate reductase 1-like isoform X1 [Aegilops tauschii subsp. tauschii]
TraesCS5A03G1198800	265	298	299	637	479	529	1.386644	1.501478	1.61784	3.561915	2.711034	3.118685	1.13E-14	1.297553442	up	[QV]	Secondary metabolites biosynthesis, transport and catabolism;; Defense mechanisms	Molecular Function: monooxygenase activity (GO:0004497);; Molecular Function: iron ion binding (GO:0005506);; Cellular Component: integral component of membrane (GO:0016021);; Molecular Function: oxidoreductase activity, acting on paired donors, with incorporation or reduction of molecular oxygen (GO:0016705);; Molecular Function: heme binding (GO:0020037);;	K15402|5.0e-113|pda:103709942|K15402 fatty acid omega-hydroxylase [EC:1.14.-.-] | (RefSeq) cytochrome P450 86B1	Cutin, suberine and wax biosynthesis (ko00073)	[QI]	Secondary metabolites biosynthesis, transport and catabolism;; Lipid transport and metabolism	Cytochrome P450	Noroxomaritidine synthase OS=Narcissus aff. pseudonarcissus MK-2014 OX=1540222 GN=Cyp96T1 PE=1 SV=1	Q	Secondary metabolites biosynthesis, transport and catabolism	unnamed protein product [Triticum turgidum subsp. durum]
TraesCS2A03G0989500	8	0	20	130	169	92	0.049018	0	0.133538	0.897653	1.184749	0.674767	0.002009131	4.114944908	up	--	--	Molecular Function: serine-type carboxypeptidase activity (GO:0004185);;	K16296|3.6e-277|ats:109772217|K16296 serine carboxypeptidase-like clade I [EC:3.4.16.-] | (RefSeq) LOC109772217; serine carboxypeptidase-like 7	--	[OE]	Posttranslational modification, protein turnover, chaperones;; Amino acid transport and metabolism	Serine carboxypeptidase	Serine carboxypeptidase-like 18 OS=Arabidopsis thaliana OX=3702 GN=SCPL18 PE=2 SV=2	--	--	unnamed protein product [Triticum turgidum subsp. durum]
TraesCS3A03G0085700	91	108	88	192	263	143	1.141259	1.307731	1.132799	2.575705	3.567331	2.02263	7.07E-07	1.420831197	up	--	--	--	--	--	--	--	--	--	--	--	unnamed protein product [Triticum turgidum subsp. durum]
TraesCS6A03G0724200	435	398	411	72	131	91	2.18684	1.929807	2.132951	0.384879	0.709656	0.5126	2.74E-12	-1.714127874	down	--	--	Molecular Function: Rho guanyl-nucleotide exchange factor activity (GO:0005089);;	--	--	--	--	PRONE (Plant-specific Rop nucleotide exchanger)	Rop guanine nucleotide exchange factor 14 OS=Arabidopsis thaliana OX=3702 GN=ROPGEF14 PE=1 SV=1	G	Carbohydrate transport and metabolism	unnamed protein product [Triticum turgidum subsp. durum]
TraesCS2B03G0584300	403	403	358	800	717	553	1.864664	1.79694	1.710827	3.949391	3.592209	2.882069	9.12E-16	1.192044597	up	[T]	Signal transduction mechanisms	Molecular Function: protein kinase activity (GO:0004672);; Molecular Function: ATP binding (GO:0005524);; Cellular Component: integral component of membrane (GO:0016021);;	K24104|2.5e-74|thj:104799061|K24104 GPN-loop GTPase | (RefSeq) LOW QUALITY PROTEIN: uncharacterized protein LOC104799061	--	--	--	Protein tyrosine and serine/threonine kinase	Cysteine-rich receptor-like protein kinase 6 OS=Oryza sativa subsp. japonica OX=39947 GN=CRK6 PE=1 SV=1	T	Signal transduction mechanisms	unnamed protein product [Triticum turgidum subsp. durum]
TraesCS5A03G0166300	128	110	205	937	860	721	5.31257	4.404464	8.809318	41.697845	38.824371	33.861694	6.33E-44	2.856612172	up	--	--	--	--	--	--	--	--	--	--	--	hypothetical protein TRIUR3_12548 [Triticum urartu]
TraesCS4B03G0642200	165	204	154	31	79	82	1.428808	1.710242	1.378773	0.28507	0.742486	0.806161	0.006954643	-1.05708688	down	[H]	Coenzyme transport and metabolism	Cellular Component: integral component of membrane (GO:0016021);;	K23094|1.0e-78|ats:109756016|K23094 2-carboxy-1,4-naphthoquinone phytyltransferase [EC:2.5.1.130] | (RefSeq) LOC109756016; 2-carboxy-1,4-naphthoquinone phytyltransferase, chloroplastic-like	Ubiquinone and other terpenoid-quinone biosynthesis (ko00130)	[S]	Function unknown	--	2-carboxy-1,4-naphthoquinone phytyltransferase, chloroplastic OS=Arabidopsis thaliana OX=3702 GN=ABC4 PE=1 SV=2	H	Coenzyme transport and metabolism	unnamed protein product [Triticum turgidum subsp. durum]
TraesCS3A03G0578800	42288	45098	37933	15821	15219	14181	186.654251	191.975708	173.042633	74.561302	72.702263	70.490669	5.98E-135	-1.101353328	down	[F]	Nucleotide transport and metabolism	Molecular Function: CTP synthase activity (GO:0003883);; Molecular Function: ATP binding (GO:0005524);; Biological Process: glutamine metabolic process (GO:0006541);; Biological Process: 'de novo' CTP biosynthetic process (GO:0044210);;	K01937|0.0e+00|ats:109744911|K01937 CTP synthase [EC:6.3.4.2] | (RefSeq) LOC109744911; CTP synthase-like	Pyrimidine metabolism (ko00240)	[F]	Nucleotide transport and metabolism	CTP synthase N-terminus	--	F	Nucleotide transport and metabolism	CTP synthase [Triticum urartu]
NewGene_54696	150	145	211	78	85	25	0.853223	0.665184	1.04246	0.395519	0.437967	0.133852	0.008790934	-1.093397661	down	--	--	--	--	--	--	--	--	--	L	Replication, recombination and repair	unnamed protein product [Triticum turgidum subsp. durum]
TraesCS4D03G0754100	420	454	411	753	743	638	3.589824	3.74316	3.626531	6.86861	6.872441	6.140916	3.60E-17	1.097554849	up	--	--	Cellular Component: extracellular region (GO:0005576);;	K20628|3.8e-21|pvu:PHAVU_007G235300g|K20628 expansin | (RefSeq) hypothetical protein	--	--	--	Expansin C-terminal domain	Expansin-like A1 OS=Oryza sativa subsp. japonica OX=39947 GN=EXLA1 PE=2 SV=1	S	Function unknown	expansin-like A1 isoform X2 [Aegilops tauschii subsp. tauschii]
TraesCS3D03G0082600	106	106	86	290	228	226	0.578742	0.556874	0.483703	1.698601	1.353269	1.394396	1.86E-12	1.687133056	up	[R]	General function prediction only	Molecular Function: protein kinase activity (GO:0004672);; Molecular Function: ATP binding (GO:0005524);; Cellular Component: integral component of membrane (GO:0016021);; Molecular Function: polysaccharide binding (GO:0030247);;	K00924|7.6e-52|csat:104778892|K00924 kinase [EC:2.7.1.-] | (RefSeq) receptor-like kinase TMK2	--	[T]	Signal transduction mechanisms	Protein kinase domain	LEAF RUST 10 DISEASE-RESISTANCE LOCUS RECEPTOR-LIKE PROTEIN KINASE-like 1.2 OS=Arabidopsis thaliana OX=3702 GN=LRK10L-1.2 PE=2 SV=3	T	Signal transduction mechanisms	LEAF RUST 10 DISEASE-RESISTANCE LOCUS RECEPTOR-LIKE PROTEIN KINASE-like 1.2 [Aegilops tauschii subsp. tauschii]
TraesCS1B03G0817000	61	46	43	245	267	248	0.309405	0.223065	0.225271	1.32598	1.462771	1.41695	1.52E-24	2.710471609	up	[DPM]	Cell cycle control, cell division, chromosome partitioning;; Inorganic ion transport and metabolism;; Cell wall/membrane/envelope biogenesis	Molecular Function: copper ion binding (GO:0005507);; Biological Process: lignin catabolic process (GO:0046274);; Cellular Component: apoplast (GO:0048046);; Molecular Function: hydroquinone:oxygen oxidoreductase activity (GO:0052716);;	K05909|0.0e+00|ats:109732250|K05909 laccase [EC:1.10.3.2] | (RefSeq) LOC109732250; laccase-13-like	--	[Q]	Secondary metabolites biosynthesis, transport and catabolism	Multicopper oxidase	Laccase-12 OS=Oryza sativa subsp. japonica OX=39947 GN=LAC12 PE=3 SV=2	Q	Secondary metabolites biosynthesis, transport and catabolism	laccase-13-like [Aegilops tauschii subsp. tauschii]
TraesCS3B03G0949200	106	125	135	36	53	34	0.591015	0.67329	0.778261	0.211299	0.319538	0.209973	0.001712108	-1.211948585	down	--	--	Cellular Component: membrane (GO:0016020);; Cellular Component: integral component of membrane (GO:0016021);;	--	--	--	--	Nodulin-like	Protein NUCLEAR FUSION DEFECTIVE 4 OS=Arabidopsis thaliana OX=3702 GN=NFD4 PE=3 SV=1	S	Function unknown	protein NUCLEAR FUSION DEFECTIVE 4-like [Aegilops tauschii subsp. tauschii]
TraesCS7D03G0016500	242	300	269	79	29	91	0.542788	0.660251	0.609817	0.193751	0.065263	0.224734	3.97E-06	-1.645500467	down	[M]	Cell wall/membrane/envelope biogenesis	Biological Process: defense response (GO:0006952);; Molecular Function: electron transfer activity (GO:0009055);; Molecular Function: protein disulfide oxidoreductase activity (GO:0015035);; Molecular Function: ADP binding (GO:0043531);;	K13457|1.7e-86|ats:109760587|K13457 disease resistance protein RPM1 | (RefSeq) LOC109760587; putative disease resistance RPP13-like protein 3	Plant-pathogen interaction (ko04626)	[R]	General function prediction only	NB-ARC domain	Disease resistance protein RGA5 OS=Oryza sativa subsp. japonica OX=39947 GN=RGA5 PE=1 SV=1	T	Signal transduction mechanisms	putative disease resistance RPP13-like protein 3 [Aegilops tauschii subsp. tauschii]
TraesCS3D03G0666000	345	249	325	596	655	512	0.990276	0.685986	0.96645	1.830118	2.021478	1.657988	1.96E-13	1.298440135	up	[N]	Cell motility	Cellular Component: integral component of membrane (GO:0016021);; Molecular Function: cellulose synthase (UDP-forming) activity (GO:0016760);; Biological Process: cellulose biosynthetic process (GO:0030244);; Biological Process: cell wall organization (GO:0071555);;	K10999|0.0e+00|ats:109767285|K10999 cellulose synthase A [EC:2.4.1.12] | (RefSeq) LOC109767285; cellulose synthase A catalytic subunit 4 [UDP-forming]	--	--	--	Cellulose synthase	Cellulose synthase A catalytic subunit 4 [UDP-forming] OS=Oryza sativa subsp. indica OX=39946 GN=CESA4 PE=2 SV=2	G	Carbohydrate transport and metabolism	cellulose synthase A catalytic subunit 4 [UDP-forming] [Aegilops tauschii subsp. tauschii]
TraesCS1B03G0730300	352	398	346	728	537	484	1.288017	1.40519	1.309318	2.848614	2.127002	1.994308	4.01E-10	1.036386503	up	--	--	Cellular Component: cellular_component (GO:0005575);; Cellular Component: intracellular (GO:0005622);; Cellular Component: obsolete cell (GO:0005623);; Cellular Component: cytoplasm (GO:0005737);; Cellular Component: cytosol (GO:0005829);; Cellular Component: plasma membrane (GO:0005886);; Biological Process: organelle organization (GO:0006996);; Biological Process: biological_process (GO:0008150…	--	--	--	--	Weak chloroplast movement under blue light	Protein WEAK CHLOROPLAST MOVEMENT UNDER BLUE LIGHT 1 OS=Arabidopsis thaliana OX=3702 GN=WEB1 PE=1 SV=1	S	Function unknown	unnamed protein product [Triticum turgidum subsp. durum]
TraesCS2D03G0722700	335	330	331	541	657	478	2.732157	2.590089	2.78652	4.705402	5.799737	4.388324	4.57E-12	1.113882216	up	--	--	Molecular Function: aspartic-type endopeptidase activity (GO:0004190);;	K22683|8.4e-71|sly:101254425|K22683 aspartyl protease family protein [EC:3.4.23.-] | (RefSeq) aspartyl protease family protein 2	--	[O]	Posttranslational modification, protein turnover, chaperones	Xylanase inhibitor N-terminal	Aspartic proteinase nepenthesin-1 OS=Nepenthes gracilis OX=150966 GN=nep1 PE=1 SV=1	O	Posttranslational modification, protein turnover, chaperones	aspartic proteinase nepenthesin-1-like [Aegilops tauschii subsp. tauschii]
TraesCS2A03G0739000	122	123	103	250	311	259	1.681915	1.624815	1.457656	3.674075	4.638422	4.018851	1.46E-12	1.606940033	up	--	--	--	--	--	--	--	--	Protein GL2-INTERACTING REPRESSOR 1 OS=Arabidopsis thaliana OX=3702 GN=GIR1 PE=1 SV=1	--	--	hypothetical protein TRIUR3_20125 [Triticum urartu]
TraesCS3D03G0991500	275	353	211	105	107	80	1.004256	1.242699	0.792917	0.406033	0.420694	0.325858	1.38E-05	-1.150793015	down	[P]	Inorganic ion transport and metabolism	Molecular Function: potassium ion transmembrane transporter activity (GO:0015079);; Cellular Component: integral component of membrane (GO:0016021);;	K03549|0.0e+00|ats:109750457|K03549 KUP system potassium uptake protein | (RefSeq) LOC109750457; probable potassium transporter 2	--	--	--	K+ potassium transporter	Probable potassium transporter 2 OS=Oryza sativa subsp. japonica OX=39947 GN=HAK2 PE=2 SV=1	P	Inorganic ion transport and metabolism	probable potassium transporter 2 [Aegilops tauschii subsp. tauschii]
NewGene_77060	111	117	123	69	24	28	0.811334	0.829241	0.929189	0.536395	0.184715	0.226454	0.008887165	-1.186638011	down	--	--	Molecular Function: ADP binding (GO:0043531);;	--	--	--	--	--	--	T	Signal transduction mechanisms	disease resistance protein RGA2-like [Aegilops tauschii subsp. tauschii]
TraesCS2B03G0875400	135	129	112	488	406	378	2.870588	2.647546	2.469857	11.115602	9.370056	9.083964	2.12E-28	2.123654615	up	--	--	--	--	--	--	--	--	--	--	--	unnamed protein product [Triticum turgidum subsp. durum]
TraesCS2B03G0517000	871	875	811	70	95	105	6.339902	6.14437	6.115007	0.54277	0.745024	0.853334	6.09E-53	-2.86869647	down	--	--	Molecular Function: hydrolase activity, acting on ester bonds (GO:0016788);;	K01206|6.6e-120|thj:104825554|K01206 alpha-L-fucosidase [EC:3.2.1.51] | (RefSeq) alpha-L-fucosidase 3	Other glycan degradation (ko00511)	--	--	GDSL-like Lipase/Acylhydrolase	GDSL esterase/lipase At3g26430 OS=Arabidopsis thaliana OX=3702 GN=At3g26430 PE=2 SV=1	S	Function unknown	unnamed protein product [Triticum turgidum subsp. durum]
TraesCS6D03G0815400	186	138	112	318	330	322	0.773633	0.552974	0.478063	1.41108	1.484716	1.506791	1.89E-11	1.525903693	up	--	--	Cellular Component: integral component of membrane (GO:0016021);;	K01728|3.6e-17|zju:107419134|K01728 pectate lyase [EC:4.2.2.2] | (RefSeq) pectate lyase 1-like	Pentose and glucuronate interconversions (ko00040)	--	--	Domain of unknown function (DUF4220)	--	S	Function unknown	uncharacterized protein LOC109779286 [Aegilops tauschii subsp. tauschii]
TraesCS4A03G1253000	162	146	140	380	413	252	1.765765	1.531464	1.571269	4.421565	4.875011	3.09702	8.24E-13	1.57967715	up	--	--	Molecular Function: ubiquitin protein ligase activity (GO:0061630);;	K11982|9.0e-102|dosa:Os06t0101300-01|K11982 E3 ubiquitin-protein ligase RNF115/126 [EC:2.3.2.27] | (RefSeq) Os06g0101300; Zinc finger, RING/FYVE/PHD-type domain containing protein.	--	[O]	Posttranslational modification, protein turnover, chaperones	zinc-ribbon	E3 ubiquitin-protein ligase RING1 OS=Gossypium hirsutum OX=3635 GN=RING1 PE=1 SV=1	O	Posttranslational modification, protein turnover, chaperones	E3 ubiquitin-protein ligase RING1-like [Aegilops tauschii subsp. tauschii]
TraesCS2B03G1218300	145	175	142	22	64	32	2.840078	3.296518	2.868376	0.442044	1.346428	0.700161	0.000103721	-1.599346888	down	--	--	--	--	--	--	--	--	--	--	--	hypothetical protein TRIUR3_28746 [Triticum urartu]
TraesCS2B03G0426100	3954	3400	4181	7339	7470	7354	19.103247	15.841485	20.876898	37.862808	39.066509	40.021042	6.72E-50	1.305901483	up	[U]	Intracellular trafficking, secretion, and vesicular transport	--	--	--	--	--	WD40-like Beta Propeller Repeat	--	U	Intracellular trafficking, secretion, and vesicular transport	unnamed protein product [Triticum turgidum subsp. durum]
NewGene_88654	633	705	657	199	233	201	2.814044	3.02368	3.018824	0.945076	1.118123	1.006667	1.81E-15	-1.28806536	down	--	--	Molecular Function: ATP binding (GO:0005524);; Molecular Function: inositol pentakisphosphate 2-kinase activity (GO:0035299);;	K10572|0.0|ats:109752213|K10572 inositol-pentakisphosphate 2-kinase [EC:2.7.1.158] | (RefSeq) LOC109752213; inositol-pentakisphosphate 2-kinase IPK1-like	Inositol phosphate metabolism (ko00562);; Phosphatidylinositol signaling system (ko04070)	[T]	Signal transduction mechanisms	Inositol-pentakisphosphate 2-kinase	Inositol-pentakisphosphate 2-kinase IPK1 OS=Oryza sativa subsp. indica OX=39946 GN=IPK1 PE=3 SV=1	T	Signal transduction mechanisms	inositol-pentakisphosphate 2-kinase IPK1-like [Aegilops tauschii subsp. tauschii]
TraesCS2B03G0343400	161	186	148	51	47	35	1.39328	1.548988	1.3241	0.471965	0.436495	0.336072	3.34E-06	-1.531172398	down	--	--	Molecular Function: actin binding (GO:0003779);;	--	--	--	--	KIP1-like protein	Protein NETWORKED 3A OS=Arabidopsis thaliana OX=3702 GN=NET3A PE=2 SV=1	S	Function unknown	unnamed protein product [Triticum turgidum subsp. durum]
TraesCS7D03G0978400	112	108	97	38	40	33	0.796818	0.737227	0.713669	0.287933	0.307429	0.260142	0.003334792	-1.147574312	down	[O]	Posttranslational modification, protein turnover, chaperones	Molecular Function: MAP kinase activity (GO:0004707);; Molecular Function: ATP binding (GO:0005524);;	K20535|1.8e-207|ats:109734527|K20535 mitogen-activated protein kinase 1/2 [EC:2.7.11.24] | (RefSeq) LOC109734527; mitogen-activated protein kinase 4-like	MAPK signaling pathway - plant (ko04016)	[T]	Signal transduction mechanisms	Protein kinase domain	Mitogen-activated protein kinase 4 OS=Oryza sativa subsp. japonica OX=39947 GN=MPK4 PE=2 SV=1	T	Signal transduction mechanisms	mitogen-activated protein kinase 4-like [Aegilops tauschii subsp. tauschii]
TraesCS1D03G0716600	9062	8632	9236	1152	1268	1214	132.526108	121.74379	139.596497	17.977207	20.067293	19.988106	9.01E-228	-2.522804981	down	--	--	Cellular Component: extracellular region (GO:0005576);; Cellular Component: cell wall (GO:0005618);; Biological Process: plant-type cell wall organization (GO:0009664);; Cellular Component: membrane (GO:0016020);;	K20628|8.7e-110|pda:103720403|K20628 expansin | (RefSeq) expansin-A2-like	--	--	--	Expansin C-terminal domain	Expansin-A4 OS=Oryza sativa subsp. indica OX=39946 GN=EXPA4 PE=2 SV=1	S	Function unknown	expansin-A4 [Aegilops tauschii subsp. tauschii]
TraesCS2D03G0409000	18	18	17	77	116	101	0.108121	0.106407	0.102723	0.499976	0.766216	0.699003	5.30E-11	2.844598256	up	--	--	Molecular Function: transferase activity, transferring acyl groups other than amino-acyl groups (GO:0016747);;	K15400|8.5e-257|ats:109754454|K15400 omega-hydroxypalmitate O-feruloyl transferase [EC:2.3.1.188] | (RefSeq) LOC109754454; omega-hydroxypalmitate O-feruloyl transferase-like	Cutin, suberine and wax biosynthesis (ko00073)	--	--	Transferase family	Omega-hydroxypalmitate O-feruloyl transferase OS=Arabidopsis thaliana OX=3702 GN=HHT1 PE=1 SV=1	S	Function unknown	unnamed protein product [Triticum aestivum]
TraesCS3A03G0824100	596	448	533	0	0	0	7.811179	5.664746	7.224777	0	0	0	1.56E-19	-11.11714481	down	--	--	Biological Process: lipid transport (GO:0006869);; Molecular Function: lipid binding (GO:0008289);;	--	--	--	--	Protease inhibitor/seed storage/LTP family	Non-specific lipid-transfer protein 1 OS=Hordeum vulgare OX=4513 GN=LTP1 PE=1 SV=1	G	Carbohydrate transport and metabolism	lipid transfer protein [Triticum aestivum]
TraesCS3A03G1018500	424	277	357	1340	1226	1343	3.585509	2.254866	3.113153	12.093713	11.221664	12.787613	1.23E-49	2.250882886	up	[O]	Posttranslational modification, protein turnover, chaperones	Molecular Function: protein binding (GO:0005515);;	K00799|1.3e-112|ats:109737517|K00799 glutathione S-transferase [EC:2.5.1.18] | (RefSeq) LOC109737517; probable glutathione S-transferase GSTU6	Glutathione metabolism (ko00480)	[O]	Posttranslational modification, protein turnover, chaperones	Glutathione S-transferase, N-terminal domain	Probable glutathione S-transferase GSTU6 OS=Oryza sativa subsp. japonica OX=39947 GN=GSTU6 PE=2 SV=2	O	Posttranslational modification, protein turnover, chaperones	unnamed protein product [Triticum turgidum subsp. durum]
TraesCS3B03G0865700	127	144	206	364	270	322	2.095258	2.304991	3.519742	6.454742	4.84487	6.022673	4.25E-08	1.362321117	up	--	--	--	--	--	--	--	LURP-one-related	Protein LURP-one-related 5 OS=Arabidopsis thaliana OX=3702 GN=At1g80120 PE=2 SV=1	S	Function unknown	protein LURP-one-related 5-like [Aegilops tauschii subsp. tauschii]
TraesCS7B03G1288600	102	97	103	10	6	8	1.055257	0.958545	1.101015	0.110517	0.066764	0.088589	3.02E-10	-3.28923505	down	[L]	Replication, recombination and repair	Molecular Function: carbohydrate binding (GO:0030246);; Cellular Component: apoplast (GO:0048046);;	--	--	--	--	Dirigent-like protein	Salt stress-induced protein OS=Oryza sativa subsp. japonica OX=39947 GN=SALT PE=1 SV=1	S	Function unknown	unnamed protein product [Triticum turgidum subsp. durum]
TraesCS5B03G0983100	448	432	477	156	121	87	2.870481	2.670238	3.159886	1.068184	0.835784	0.623862	4.24E-12	-1.544502727	down	[G]	Carbohydrate transport and metabolism	Biological Process: biosynthetic process (GO:0009058);; Molecular Function: strictosidine synthase activity (GO:0016844);;	K01757|3.3e-42|crb:111828550|K01757 strictosidine synthase [EC:4.3.3.2] | (RefSeq) protein STRICTOSIDINE SYNTHASE-LIKE 12-like	Indole alkaloid biosynthesis (ko00901)	[R]	General function prediction only	Strictosidine synthase	Protein STRICTOSIDINE SYNTHASE-LIKE 3 OS=Arabidopsis thaliana OX=3702 GN=SSL3 PE=2 SV=1	J	Translation, ribosomal structure and biogenesis	unnamed protein product [Triticum turgidum subsp. durum]
TraesCS5D03G0619300	49	91	62	172	125	79	1.290326	2.311119	1.689293	4.88065	3.580666	2.356279	0.000981052	1.254656851	up	--	--	Molecular Function: calcium ion binding (GO:0005509);; Cellular Component: mitochondrial intermembrane space (GO:0005758);; Molecular Function: electron transfer activity (GO:0009055);; Biological Process: iron-sulfur cluster assembly (GO:0016226);; Molecular Function: 2 iron, 2 sulfur cluster binding (GO:0051537);; Molecular Function: 4 iron, 4 sulfur cluster binding (GO:0051539);;	--	--	--	--	EF hand	--	S	Function unknown	uncharacterized protein LOC109758477 [Aegilops tauschii subsp. tauschii]
TraesCS5A03G0676700	31	34	32	81	87	106	0.211295	0.229073	0.228743	0.601979	0.658508	0.831697	3.21E-06	1.874673626	up	--	--	Molecular Function: DNA binding (GO:0003677);; Cellular Component: nucleus (GO:0005634);; Biological Process: regulation of transcription, DNA-templated (GO:0006355);;	K00521|2.4e-39|cmos:111447866|K00521 ferric-chelate reductase [EC:1.16.1.7] | (RefSeq) ferric reduction oxidase 7, chloroplastic-like	--	--	--	No apical meristem (NAM) protein	NAC domain-containing protein 79 OS=Arabidopsis thaliana OX=3702 GN=NAC079 PE=2 SV=1	K	Transcription	NAC domain-containing protein 92-like [Aegilops tauschii subsp. tauschii]
TraesCS1B03G0099600	171	204	173	420	481	393	0.837374	0.96856	0.878533	2.205492	2.558332	2.176715	5.07E-19	1.607826099	up	--	--	Molecular Function: protein kinase activity (GO:0004672);; Molecular Function: calcium ion binding (GO:0005509);; Molecular Function: ATP binding (GO:0005524);; Cellular Component: integral component of membrane (GO:0016021);; Molecular Function: polysaccharide binding (GO:0030247);;	--	--	--	--	Wall-associated receptor kinase galacturonan-binding	--	T	Signal transduction mechanisms	wall-associated receptor kinase 3-like [Aegilops tauschii subsp. tauschii]
TraesCS4D03G0020600	687	747	675	2472	2928	2517	2.61767	2.742843	2.656427	10.055902	12.075377	10.801479	5.63E-129	2.277544832	up	[E]	Amino acid transport and metabolism	Molecular Function: 5-methyltetrahydropteroyltriglutamate-homocysteine S-methyltransferase activity (GO:0003871);; Molecular Function: zinc ion binding (GO:0008270);; Biological Process: methionine biosynthetic process (GO:0009086);;	K00549|0.0e+00|ats:109746030|K00549 5-methyltetrahydropteroyltriglutamate--homocysteine methyltransferase [EC:2.1.1.14] | (RefSeq) LOC109746030; 5-methyltetrahydropteroyltriglutamate-- homocysteine methyltransferase 1	Cysteine and methionine metabolism (ko00270);; Selenocompound metabolism (ko00450);; Biosynthesis of amino acids (ko01230)	[E]	Amino acid transport and metabolism	Cobalamin-independent synthase, Catalytic domain	5-methyltetrahydropteroyltriglutamate--homocysteine methyltransferase 1 OS=Oryza sativa subsp. japonica OX=39947 GN=Os12g0623900 PE=2 SV=1	E	Amino acid transport and metabolism	unnamed protein product [Triticum turgidum subsp. durum]
NewGene_26822	33	30	43	160	119	104	0.254687	0.212133	0.321692	1.296049	0.972926	0.857855	1.64E-09	2.206146556	up	--	--	Molecular Function: protein kinase activity (GO:0004672);; Molecular Function: ATP binding (GO:0005524);; Cellular Component: integral component of membrane (GO:0016021);;	K13428|9.90e-10|ath:AT5G20480|K13428 LRR receptor-like serine/threonine-protein kinase EFR [EC:2.7.11.1] | (RefSeq) EFR; EF-TU receptor	Plant-pathogen interaction (ko04626)	--	--	Leucine rich repeat	LRR receptor-like serine/threonine-protein kinase EFR OS=Arabidopsis thaliana OX=3702 GN=EFR PE=1 SV=1	T	Signal transduction mechanisms	putative receptor-like protein kinase At3g47110 [Aegilops tauschii subsp. tauschii]
TraesCS5A03G0599200	241	334	321	0	0	0	1.530893	2.044911	2.107575	0	0	0	1.35E-16	-10.29776822	down	[F]	Nucleotide transport and metabolism	Biological Process: fatty acid metabolic process (GO:0006631);; Molecular Function: acyl-[acyl-carrier-protein] desaturase activity (GO:0045300);; Molecular Function: metal ion binding (GO:0046872);;	K03921|2.4e-226|ats:109763251|K03921 acyl-[acyl-carrier-protein] desaturase [EC:1.14.19.2 1.14.19.11 1.14.19.26] | (RefSeq) LOC109763251; acyl-[acyl-carrier-protein] desaturase 4, chloroplastic-like	Fatty acid biosynthesis (ko00061);; Biosynthesis of unsaturated fatty acids (ko01040);; Fatty acid metabolism (ko01212)	--	--	Fatty acid desaturase	Acyl-[acyl-carrier-protein] desaturase 4, chloroplastic OS=Oryza sativa subsp. japonica OX=39947 GN=Os03g0423300 PE=2 SV=1	C	Energy production and conversion	unnamed protein product [Triticum turgidum subsp. durum]
TraesCS7A03G0263200	133	250	148	535	525	418	1.074922	1.943323	1.235886	4.616402	4.587238	3.798157	1.18E-17	1.849078164	up	[R]	General function prediction only	Biological Process: defense response (GO:0006952);; Molecular Function: ADP binding (GO:0043531);;	K13457|2.9e-111|sbi:8076342|K13457 disease resistance protein RPM1 | (RefSeq) putative disease resistance RPP13-like protein 3	Plant-pathogen interaction (ko04626)	[T]	Signal transduction mechanisms	NB-ARC domain	Disease resistance protein RGA5 OS=Oryza sativa subsp. japonica OX=39947 GN=RGA5 PE=1 SV=1	T	Signal transduction mechanisms	unnamed protein product [Triticum turgidum subsp. durum]
TraesCS3D03G0065300	81	66	56	275	165	201	0.616933	0.483949	0.443965	2.258187	1.367087	1.736743	4.95E-12	2.025210665	up	--	--	Molecular Function: DNA binding (GO:0003677);;	K09422|9.6e-200|ats:109749833|K09422 transcription factor MYB, plant | (RefSeq) LOC109749833; transcription factor MYB108-like	--	[K]	Transcription	Myb-like DNA-binding domain	Transcription factor MYB2 OS=Oryza sativa subsp. japonica OX=39947 GN=MYB2 PE=2 SV=1	--	--	transcription factor MYB108-like [Aegilops tauschii subsp. tauschii]
TraesCS7A03G0020800	6214	6692	6320	13272	13823	13164	27.284512	28.3375	28.679838	62.226112	65.688477	65.094681	5.65E-152	1.435077967	up	[G]	Carbohydrate transport and metabolism	Molecular Function: sucrose alpha-glucosidase activity (GO:0004575);; Biological Process: carbohydrate metabolic process (GO:0005975);; Cellular Component: integral component of membrane (GO:0016021);;	K21351|7.7e-299|bdi:100840787|K21351 sucrose:sucrose fructosyltransferase [EC:2.4.1.99] | (RefSeq) sucrose:sucrose 1-fructosyltransferase	--	[G]	Carbohydrate transport and metabolism	Glycosyl hydrolases family 32 N-terminal domain	Sucrose:sucrose 1-fructosyltransferase OS=Festuca arundinacea OX=4606 GN=1-SST PE=1 SV=1	G	Carbohydrate transport and metabolism	vacuolar invertase1 [Triticum monococcum]
TraesCS3B03G0972900	557	590	688	1675	1405	1734	7.187197	7.352204	9.17785	23.107456	19.650454	25.229713	9.77E-40	1.759225759	up	--	--	--	--	--	--	--	C2H2-type zinc finger	Zinc finger protein ZAT11 OS=Arabidopsis thaliana OX=3702 GN=ZAT11 PE=2 SV=1	S	Function unknown	zinc finger protein ZAT11-like [Aegilops tauschii subsp. tauschii]
TraesCS5B03G0750900	211	173	173	447	396	483	2.227882	1.763896	1.887911	5.046996	4.52667	5.746699	4.75E-17	1.623425172	up	--	--	Molecular Function: DNA binding (GO:0003677);; Cellular Component: nucleus (GO:0005634);; Biological Process: regulation of transcription, DNA-templated (GO:0006355);;	K00521|1.1e-12|cmos:111447866|K00521 ferric-chelate reductase [EC:1.16.1.7] | (RefSeq) ferric reduction oxidase 7, chloroplastic-like	--	--	--	No apical meristem (NAM) protein	NAC domain-containing protein 41 OS=Arabidopsis thaliana OX=3702 GN=NAC041 PE=2 SV=1	K	Transcription	unnamed protein product [Triticum turgidum subsp. durum]
TraesCS5A03G0063500	236	189	206	0	3	4	1.030232	0.792476	0.927605	0	0.013894	0.019409	2.95E-21	-6.124187299	down	[T]	Signal transduction mechanisms	Molecular Function: protein kinase activity (GO:0004672);; Molecular Function: ATP binding (GO:0005524);; Cellular Component: integral component of membrane (GO:0016021);;	K20359|2.6e-44|eus:EUTSA_v10006389mg|K20359 PRA1 family protein 1 | (RefSeq) hypothetical protein	--	--	--	Protein kinase domain	Probable inactive receptor kinase At2g26730 OS=Arabidopsis thaliana OX=3702 GN=At2g26730 PE=1 SV=1	T	Signal transduction mechanisms	unnamed protein product [Triticum turgidum subsp. durum]
TraesCS4D03G0252400	74	48	31	239	193	306	0.329241	0.203113	0.141416	1.136339	0.927905	1.533873	6.72E-16	2.655255252	up	--	--	Molecular Function: catalytic activity (GO:0003824);; Biological Process: carbohydrate metabolic process (GO:0005975);; Molecular Function: carbohydrate binding (GO:0030246);;	K18195|0.0e+00|ats:109773154|K18195 rhamnogalacturonan endolyase [EC:4.2.2.23] | (RefSeq) LOC109773154; probable rhamnogalacturonate lyase C	--	--	--	Rhamnogalacturonate lyase family	--	S	Function unknown	probable rhamnogalacturonate lyase C [Aegilops tauschii subsp. tauschii]
TraesCS3B03G0080900	70	39	61	117	124	129	0.558413	0.29832	0.504352	1.005589	1.082133	1.165807	3.34E-05	1.485855774	up	--	--	--	K08237|1.3e-159|ats:109771954|K08237 hydroquinone glucosyltransferase [EC:2.4.1.218] | (RefSeq) LOC109771954; UDP-glycosyltransferase 72B1-like	--	[GC]	Carbohydrate transport and metabolism;; Energy production and conversion	--	UDP-glycosyltransferase 72B3 OS=Arabidopsis thaliana OX=3702 GN=UGT72B3 PE=2 SV=1	--	--	unnamed protein product [Triticum turgidum subsp. durum]
TraesCS4A03G0155800	1254	1583	1261	274	229	179	8.132707	9.897161	8.452216	1.891367	1.603204	1.304237	7.24E-53	-2.222790226	down	[P]	Inorganic ion transport and metabolism	Molecular Function: cation transmembrane transporter activity (GO:0008324);; Cellular Component: integral component of membrane (GO:0016021);;	--	--	[P]	Inorganic ion transport and metabolism	Cation efflux family	Metal tolerance protein 4 OS=Oryza sativa subsp. japonica OX=39947 GN=MTP4 PE=2 SV=1	P	Inorganic ion transport and metabolism	metal tolerance protein 8.1 [Triticum urartu]
TraesCS4A03G0958100	37	83	65	152	99	76	0.214819	0.483542	0.389698	0.948413	0.625177	0.496541	0.004197484	1.179491296	up	[QV]	Secondary metabolites biosynthesis, transport and catabolism;; Defense mechanisms	Molecular Function: monooxygenase activity (GO:0004497);; Molecular Function: iron ion binding (GO:0005506);; Molecular Function: oxidoreductase activity, acting on paired donors, with incorporation or reduction of molecular oxygen (GO:0016705);; Molecular Function: heme binding (GO:0020037);;	K13029|4.1e-239|dosa:Os12t0512800-01|K13029 4-hydroxyphenylacetaldehyde oxime monooxygenase [EC:1.14.14.37] | (RefSeq) Os12g0512800; Cytochrome P450 71E1 (EC 1.14.13.68) (4-hydroxyphenylacetaldehyde oxime monooxygenase).	Cyanoamino acid metabolism (ko00460)	[Q]	Secondary metabolites biosynthesis, transport and catabolism	Cytochrome P450	4-hydroxyphenylacetaldehyde oxime monooxygenase OS=Sorghum bicolor OX=4558 GN=CYP71E1 PE=1 SV=1	Q	Secondary metabolites biosynthesis, transport and catabolism	cytochrome P450 [Triticum aestivum]
TraesCS4B03G0968800	0	0	0	148	145	169	0	0	0	1.836116	1.82904	2.223435	1.21E-15	10.08276385	up	--	--	Cellular Component: cell wall (GO:0005618);; Molecular Function: manganese ion binding (GO:0030145);; Molecular Function: nutrient reservoir activity (GO:0045735);; Cellular Component: apoplast (GO:0048046);;	--	--	--	--	Cupin	Germin-like protein 8-5 OS=Oryza sativa subsp. japonica OX=39947 GN=Os08g0189400 PE=2 SV=1	S	Function unknown	germin-like protein 8-5 [Aegilops tauschii subsp. tauschii]
TraesCS7A03G0066300	1615	1735	1544	2678	2722	2445	5.382323	5.584673	5.344668	9.352872	9.830309	9.036617	1.59E-46	1.04860258	up	--	--	Molecular Function: manganese ion transmembrane transporter activity (GO:0005384);; Cellular Component: integral component of membrane (GO:0016021);; Biological Process: cellular manganese ion homeostasis (GO:0030026);;	--	--	--	--	--	Membrane protein of ER body-like protein OS=Arabidopsis thaliana OX=3702 GN=MEBL PE=2 SV=1	S	Function unknown	unnamed protein product [Triticum turgidum subsp. durum]
TraesCS4B03G0828000	232	248	217	375	481	418	1.962789	2.032268	1.90846	3.401623	4.429849	3.999948	1.04E-11	1.241488564	up	[R]	General function prediction only	--	--	--	--	--	--	--	--	--	unnamed protein product [Triticum turgidum subsp. durum]
TraesCS4A03G0245000	1390	1606	1408	2619	2431	2212	7.133052	7.951695	7.467312	14.356293	13.504255	12.785811	8.77E-42	1.08829791	up	[IQ]	Lipid transport and metabolism;; Secondary metabolites biosynthesis, transport and catabolism	Molecular Function: catalytic activity (GO:0003824);;	K01913|0.0e+00|ats:109737755|K01913 acetate/butyrate---CoA ligase [EC:6.2.1.1 6.2.1.2] | (RefSeq) LOC109737755; acetate/butyrate--CoA ligase AAE7, peroxisomal-like	Glycolysis / Gluconeogenesis (ko00010);; Pyruvate metabolism (ko00620);; Glyoxylate and dicarboxylate metabolism (ko00630);; Butanoate metabolism (ko00650);; Carbon metabolism (ko01200)	[I]	Lipid transport and metabolism	AMP-binding enzyme	Acetate/butyrate--CoA ligase AAE7, peroxisomal OS=Arabidopsis thaliana OX=3702 GN=AAE7 PE=1 SV=1	I	Lipid transport and metabolism	unnamed protein product [Triticum turgidum subsp. durum]
NewGene_24818	719	843	663	337	252	207	3.547903	4.028032	3.380091	1.822122	1.342723	1.165262	1.06E-10	-1.120009463	down	--	--	--	--	--	--	--	--	--	--	--	uncharacterized protein LOC109773718 [Aegilops tauschii subsp. tauschii]
TraesCSU03G0021500	550	553	580	0	0	0	11.340141	10.99767	12.358112	0	0	0	5.86E-20	-11.20882995	down	--	--	--	--	--	--	--	--	--	S	Function unknown	proline-rich protein 4-like [Aegilops tauschii subsp. tauschii]
TraesCS6D03G0916500	201	202	206	75	116	45	0.981894	0.955946	1.041564	0.390639	0.615634	0.24396	0.002736723	-1.014889515	down	--	--	Cellular Component: integral component of membrane (GO:0016021);;	--	--	--	--	Domain of unknown function (DUF4220)	--	S	Function unknown	hypothetical protein D1007_46796 [Hordeum vulgare]
TraesCS7A03G0215700	202	214	197	50	41	57	1.553568	1.58932	1.562831	0.408436	0.33659	0.492627	4.09E-08	-1.676520285	down	[P]	Inorganic ion transport and metabolism	Molecular Function: superoxide dismutase activity (GO:0004784);; Molecular Function: metal ion binding (GO:0046872);;	K04564|7.6e-149|ats:109748016|K04564 superoxide dismutase, Fe-Mn family [EC:1.15.1.1] | (RefSeq) LOC109748016; superoxide dismutase [Fe] 2, chloroplastic-like	Peroxisome (ko04146)	[P]	Inorganic ion transport and metabolism	Iron/manganese superoxide dismutases, C-terminal domain	Superoxide dismutase [Fe] 2, chloroplastic OS=Oryza sativa subsp. japonica OX=39947 GN=Os06g0143000 PE=2 SV=1	P	Inorganic ion transport and metabolism	unnamed protein product [Triticum turgidum subsp. durum]
TraesCS7A03G0860900	177	248	178	419	342	388	1.37038	1.853185	1.420132	3.466876	2.870676	3.389323	7.19E-11	1.304496379	up	--	--	Molecular Function: protein kinase activity (GO:0004672);; Molecular Function: ATP binding (GO:0005524);; Cellular Component: integral component of membrane (GO:0016021);;	K13415|3.9e-34|mus:103980973|K13415 protein brassinosteroid insensitive 1 [EC:2.7.10.1 2.7.11.1] | (RefSeq) systemin receptor SR160-like	Plant hormone signal transduction (ko04075)	--	--	Protein tyrosine and serine/threonine kinase	Calmodulin-binding receptor kinase CaMRLK OS=Arabidopsis thaliana OX=3702 GN=CAMRLK PE=1 SV=1	T	Signal transduction mechanisms	unnamed protein product [Triticum turgidum subsp. durum]
NewGene_45395	532	552	540	1447	1465	1605	3.888853	3.891421	4.081479	11.299583	11.596645	13.219298	2.21E-58	1.847599653	up	--	--	--	K18883|4.52e-66|sita:101753989|K18883 tricin synthase [EC:2.1.1.175] | (RefSeq) uncharacterized protein LOC101753989	--	--	--	--	--	Q	Secondary metabolites biosynthesis, transport and catabolism	unnamed protein product [Triticum turgidum subsp. durum]
TraesCS3A03G1216300	56	77	68	369	251	320	0.629325	0.838202	0.798637	4.46737	3.080796	4.083147	7.51E-25	2.595159745	up	--	--	--	--	--	--	--	--	--	S	Function unknown	unnamed protein product [Triticum turgidum subsp. durum]
TraesCS6D03G0253300	225	93	97	484	414	417	0.799492	0.316921	0.353864	1.83873	1.595348	1.670567	4.28E-13	2.029920594	up	[M]	Cell wall/membrane/envelope biogenesis	Molecular Function: protein serine/threonine kinase activity (GO:0004674);; Molecular Function: ATP binding (GO:0005524);; Cellular Component: integral component of membrane (GO:0016021);;	K13415|1.0e-71|lang:109338204|K13415 protein brassinosteroid insensitive 1 [EC:2.7.10.1 2.7.11.1] | (RefSeq) brassinosteroid LRR receptor kinase-like	Plant hormone signal transduction (ko04075)	--	--	Protein kinase domain	Tyrosine-sulfated glycopeptide receptor 1 OS=Arabidopsis thaliana OX=3702 GN=PSY1R PE=1 SV=1	T	Signal transduction mechanisms	tyrosine-sulfated glycopeptide receptor 1-like [Aegilops tauschii subsp. tauschii]
NewGene_11775	896	878	710	124	116	74	3.03976	2.94995	2.497052	0.50227	0.554721	0.300668	3.32E-45	-2.621399298	down	--	--	--	K08857|5.43e-10|ini:109193148|K08857 NIMA (never in mitosis gene a)-related kinase 1/4/5 [EC:2.7.11.1] | (RefSeq) serine/threonine-protein kinase Nek6-like	--	--	--	--	--	--	--	hypothetical protein EJB05_51668, partial [Eragrostis curvula]
TraesCS6D03G0584400	498	612	684	921	1239	799	5.252046	6.224797	7.454629	10.378253	14.156887	9.50075	6.66E-11	1.080364259	up	[I]	Lipid transport and metabolism	Molecular Function: 2-C-methyl-D-erythritol 2,4-cyclodiphosphate synthase activity (GO:0008685);; Biological Process: terpenoid biosynthetic process (GO:0016114);;	K01770|1.8e-119|ats:109780119|K01770 2-C-methyl-D-erythritol 2,4-cyclodiphosphate synthase [EC:4.6.1.12] | (RefSeq) LOC109780119; 2-C-methyl-D-erythritol 2,4-cyclodiphosphate synthase, chloroplastic	Terpenoid backbone biosynthesis (ko00900)	--	--	YgbB family	2-C-methyl-D-erythritol 2,4-cyclodiphosphate synthase, chloroplastic OS=Oryza sativa subsp. japonica OX=39947 GN=ISPF PE=1 SV=1	H	Coenzyme transport and metabolism	2-C-methyl-D-erythritol 2,4-cyclodiphosphate synthase, chloroplastic [Aegilops tauschii subsp. tauschii]
TraesCS1B03G0582300	113	91	121	225	226	134	1.19728	0.925821	1.327571	2.553759	2.595625	1.60289	3.59E-05	1.197562752	up	--	--	Molecular Function: molecular_function (GO:0003674);; Molecular Function: transporter activity (GO:0005215);; Cellular Component: cellular_component (GO:0005575);; Cellular Component: intracellular (GO:0005622);; Cellular Component: obsolete cell (GO:0005623);; Cellular Component: cytoplasm (GO:0005737);; Cellular Component: mitochondrion (GO:0005739);; Cellular Component: mitochondrial envelope …	K17794|6.8e-102|ats:109778031|K17794 mitochondrial import inner membrane translocase subunit TIM23 | (RefSeq) LOC109778031; mitochondrial import inner membrane translocase subunit TIM23-1-like	--	[U]	Intracellular trafficking, secretion, and vesicular transport	Tim17/Tim22/Tim23/Pmp24 family	Mitochondrial import inner membrane translocase subunit TIM23-1 OS=Arabidopsis thaliana OX=3702 GN=TIM23-1 PE=2 SV=1	U	Intracellular trafficking, secretion, and vesicular transport	mitochondrial import inner membrane translocase subunit TIM23-1-like [Aegilops tauschii subsp. tauschii]
TraesCS5B03G0310700	327	323	405	140	101	162	1.259793	1.20257	1.615787	0.574465	0.420723	0.701867	7.60E-05	-1.018789336	down	[U]	Intracellular trafficking, secretion, and vesicular transport	Molecular Function: protein kinase activity (GO:0004672);; Molecular Function: ATP binding (GO:0005524);;	K08286|4.9e-175|tcc:18598189|K08286 protein-serine/threonine kinase [EC:2.7.11.-] | (RefSeq) serine/threonine-protein kinase KIPK	--	[R]	General function prediction only	Protein kinase domain	Serine/threonine-protein kinase KIPK1 OS=Arabidopsis thaliana OX=3702 GN=KIPK1 PE=1 SV=1	T	Signal transduction mechanisms	Serine/threonine-protein kinase KIPK [Triticum urartu]
TraesCS6D03G0592200	520	455	415	809	883	772	3.568632	3.010925	2.944321	5.928756	6.559833	5.96741	3.55E-19	1.193971724	up	--	--	Molecular Function: purine nucleoside transmembrane transporter activity (GO:0015211);; Cellular Component: integral component of membrane (GO:0016021);;	K07893|7.9e-33|ini:109192111|K07893 Ras-related protein Rab-6A | (RefSeq) ras-related protein RABH1b-like	--	--	--	Purine nucleobase transmembrane transport	Probable purine permease 11 OS=Arabidopsis thaliana OX=3702 GN=PUP11 PE=1 SV=1	S	Function unknown	probable purine permease 11 [Aegilops tauschii subsp. tauschii]
TraesCS3B03G0372800	8	21	9	173	178	198	0.047642	0.121761	0.051351	1.139803	1.189315	1.378649	9.37E-27	4.235335611	up	[O]	Posttranslational modification, protein turnover, chaperones	Molecular Function: serine-type endopeptidase activity (GO:0004252);;	K15333|5.8e-53|nsy:104224633|K15333 tRNA guanosine-2'-O-methyltransferase [EC:2.1.1.34] | (RefSeq) uncharacterized protein LOC104224633	--	--	--	Subtilase family	Subtilisin-like protease SBT3.9 OS=Arabidopsis thaliana OX=3702 GN=SBT3.9 PE=3 SV=1	O	Posttranslational modification, protein turnover, chaperones	unnamed protein product [Triticum turgidum subsp. durum]
TraesCS1D03G0506600	77	100	85	175	178	132	0.221121	0.277627	0.251967	0.536461	0.553554	0.426036	1.09E-05	1.252096628	up	--	--	Biological Process: reproduction (GO:0000003);; Cellular Component: nuclear chromosome (GO:0000228);; Biological Process: nuclear division (GO:0000280);; Cellular Component: condensed chromosome (GO:0000793);; Cellular Component: condensed nuclear chromosome (GO:0000794);; Cellular Component: synaptonemal complex (GO:0000795);; Cellular Component: cellular_component (GO:0005575);; Cellular Compon…	K12811|7.3e-07|bna:106427234|K12811 ATP-dependent RNA helicase DDX46/PRP5 [EC:3.6.4.13] | (RefSeq) uncharacterized protein LOC106427234	Spliceosome (ko03040)	--	--	--	WEB family protein At4g27595, chloroplastic OS=Arabidopsis thaliana OX=3702 GN=At4g27595 PE=2 SV=1	S	Function unknown	WEB family protein At3g02930, chloroplastic-like isoform X1 [Aegilops tauschii subsp. tauschii]
TraesCS1B03G0721700	1893	2009	2061	479	480	454	12.590187	12.889799	14.172354	3.398009	3.453774	3.398565	3.44E-59	-1.711600649	down	--	--	Cellular Component: plasma membrane (GO:0005886);; Molecular Function: kinase inhibitor activity (GO:0019210);;	--	--	--	--	--	Probable membrane-associated kinase regulator 1 OS=Arabidopsis thaliana OX=3702 GN=MAKR1 PE=1 SV=1	S	Function unknown	putative membrane-associated kinase regulator 1 [Hordeum vulgare]
TraesCS4A03G0536600	3353	3199	2957	6098	6333	5463	13.027419	11.986844	11.872008	25.298931	26.632242	23.906956	6.60E-93	1.278538347	up	--	--	Molecular Function: DNA binding (GO:0003677);; Cellular Component: nucleus (GO:0005634);; Biological Process: regulation of transcription, DNA-templated (GO:0006355);;	--	--	[K]	Transcription	Associated with HOX	BEL1-like homeodomain protein 1 OS=Arabidopsis thaliana OX=3702 GN=BLH1 PE=1 SV=1	K	Transcription	BEL1-like homeodomain protein 1 [Aegilops tauschii subsp. tauschii]
TraesCS1D03G0668900	932	1058	996	379	326	330	4.675067	5.091513	5.141103	2.016718	1.75724	1.853909	2.61E-18	-1.161911762	down	[G]	Carbohydrate transport and metabolism	Molecular Function: hydrolase activity, hydrolyzing O-glycosyl compounds (GO:0004553);; Biological Process: carbohydrate metabolic process (GO:0005975);;	K05349|0.0e+00|ats:109740315|K05349 beta-glucosidase [EC:3.2.1.21] | (RefSeq) uncharacterized protein LOC109740315	Cyanoamino acid metabolism (ko00460);; Starch and sucrose metabolism (ko00500);; Phenylpropanoid biosynthesis (ko00940)	--	--	Glycosyl hydrolase family 3 N terminal domain	Probable beta-D-xylosidase 5 OS=Arabidopsis thaliana OX=3702 GN=BXL5 PE=2 SV=2	G	Carbohydrate transport and metabolism	uncharacterized protein LOC109740315 [Aegilops tauschii subsp. tauschii]
TraesCS2B03G0034800	4	17	6	88	115	75	0.013268	0.052361	0.018987	0.310351	0.413098	0.277686	3.85E-12	3.740953748	up	[T]	Signal transduction mechanisms	Molecular Function: protein serine/threonine kinase activity (GO:0004674);; Molecular Function: ATP binding (GO:0005524);; Cellular Component: integral component of membrane (GO:0016021);;	K20181|4.0e-82|mtr:MTR_5g026090|K20181 vacuolar protein sorting-associated protein 18 | (RefSeq) vacuolar sorting-associated-like protein	--	--	--	Leucine rich repeat	Receptor kinase-like protein Xa21 OS=Oryza sativa subsp. indica OX=39946 GN=XA21 PE=1 SV=1	T	Signal transduction mechanisms	unnamed protein product [Triticum turgidum subsp. durum]
TraesCS4B03G0796500	529	554	539	1036	1075	955	3.113105	3.146742	3.28028	6.520674	6.858568	6.337014	7.74E-30	1.284807466	up	[V]	Defense mechanisms	Molecular Function: antiporter activity (GO:0015297);; Cellular Component: integral component of membrane (GO:0016021);; Molecular Function: xenobiotic transmembrane transporter activity (GO:0042910);;	K03327|8.2e-277|ats:109738580|K03327 multidrug resistance protein, MATE family | (RefSeq) LOC109738580; protein DETOXIFICATION 27	--	[R]	General function prediction only	MatE	Protein DETOXIFICATION 27 OS=Arabidopsis thaliana OX=3702 GN=DTX27 PE=2 SV=1	V	Defense mechanisms	protein DETOXIFICATION 27 [Aegilops tauschii subsp. tauschii]
TraesCSU03G0235500	1376	1336	1299	4269	3772	4010	8.136271	7.619578	7.937588	26.955412	24.142559	26.703672	1.13E-137	1.955448508	up	[G]	Carbohydrate transport and metabolism	Molecular Function: hydrolase activity, hydrolyzing O-glycosyl compounds (GO:0004553);; Biological Process: carbohydrate metabolic process (GO:0005975);;	K01193|0.0e+00|ats:109738394|K01193 beta-fructofuranosidase [EC:3.2.1.26] | (RefSeq) LOC109738394; beta-fructofuranosidase, insoluble isoenzyme 3-like	Galactose metabolism (ko00052);; Starch and sucrose metabolism (ko00500)	[G]	Carbohydrate transport and metabolism	Glycosyl hydrolases family 32 N-terminal domain	Beta-fructofuranosidase, insoluble isoenzyme 3 OS=Oryza sativa subsp. indica OX=39946 GN=CIN3 PE=2 SV=2	G	Carbohydrate transport and metabolism	unnamed protein product [Triticum aestivum]
TraesCS3D03G0688000	130	177	130	318	264	216	1.365194	1.805047	1.420616	3.580792	3.012704	2.571527	1.28E-07	1.234015588	up	[F]	Nucleotide transport and metabolism	Molecular Function: zinc ion binding (GO:0008270);; Molecular Function: hydrolase activity (GO:0016787);;	K01493|2.9e-115|ats:109753741|K01493 dCMP deaminase [EC:3.5.4.12] | (RefSeq) LOC109753741; deoxycytidylate deaminase	Pyrimidine metabolism (ko00240)	[F]	Nucleotide transport and metabolism	Cytidine and deoxycytidylate deaminase zinc-binding region	--	F	Nucleotide transport and metabolism	deoxycytidylate deaminase [Aegilops tauschii subsp. tauschii]
TraesCS3B03G1342800	2308	2387	2244	675	682	674	25.773932	25.701839	25.896166	8.038262	8.2359	8.474719	1.17E-52	-1.40364666	down	[O]	Posttranslational modification, protein turnover, chaperones	Molecular Function: protein binding (GO:0005515);;	K00799|9.5e-127|ats:109785659|K00799 glutathione S-transferase [EC:2.5.1.18] | (RefSeq) LOC109785659; probable glutathione S-transferase	Glutathione metabolism (ko00480)	[O]	Posttranslational modification, protein turnover, chaperones	Glutathione S-transferase, N-terminal domain	Probable glutathione S-transferase OS=Nicotiana tabacum OX=4097 PE=2 SV=1	O	Posttranslational modification, protein turnover, chaperones	probable glutathione S-transferase [Aegilops tauschii subsp. tauschii]
TraesCS6B03G0830300	84	89	83	148	136	130	1.038516	1.055243	1.052263	1.95569	1.820641	1.800156	0.000278233	1.060246964	up	--	--	--	--	--	--	--	--	--	--	--	unnamed protein product [Triticum turgidum subsp. durum]
TraesCS1B03G0547100	320	322	287	137	108	114	2.207304	2.13768	2.044043	1.002993	0.802902	0.884402	9.14E-06	-1.004267159	down	[R]	General function prediction only	Molecular Function: protein-arginine N-methyltransferase activity (GO:0016274);;	K11437|1.8e-159|ats:109746881|K11437 type I protein arginine methyltransferase [EC:2.1.1.319] | (RefSeq) LOC109746881; probable protein arginine N-methyltransferase 6.2	--	[OKT]	Posttranslational modification, protein turnover, chaperones;; Transcription;; Signal transduction mechanisms	Ribosomal protein L11 methyltransferase (PrmA)	Probable protein arginine N-methyltransferase 6.2 OS=Oryza sativa subsp. indica OX=39946 GN=PRMT6.2 PE=3 SV=2	--	--	probable protein arginine N-methyltransferase 6.2 [Aegilops tauschii subsp. tauschii]
TraesCS5A03G0533600	4491	4933	4638	12532	12104	12120	35.962723	38.103283	38.383987	107.169266	104.915527	109.317421	1.01E-212	1.755090919	up	[G]	Carbohydrate transport and metabolism	Molecular Function: zinc ion binding (GO:0008270);; Molecular Function: oxidoreductase activity (GO:0016491);;	K00083|5.9e-128|ath:AT4G37980|K00083 cinnamyl-alcohol dehydrogenase [EC:1.1.1.195] | (RefSeq) ELI3-1; cinnamyl alcohol dehydrogenase 7	Phenylpropanoid biosynthesis (ko00940)	[Q]	Secondary metabolites biosynthesis, transport and catabolism	Alcohol dehydrogenase GroES-like domain	Probable cinnamyl alcohol dehydrogenase 8D OS=Oryza sativa subsp. japonica OX=39947 GN=CAD8D PE=2 SV=1	Q	Secondary metabolites biosynthesis, transport and catabolism	probable cinnamyl alcohol dehydrogenase 8D [Aegilops tauschii subsp. tauschii]
TraesCS3D03G0574300	161	209	143	0	0	0	0.396438	0.496753	0.363147	0	0	0	7.97E-14	-9.485477928	down	--	--	Molecular Function: peroxidase activity (GO:0004601);; Cellular Component: extracellular region (GO:0005576);; Biological Process: response to oxidative stress (GO:0006979);; Molecular Function: heme binding (GO:0020037);; Biological Process: hydrogen peroxide catabolic process (GO:0042744);; Molecular Function: metal ion binding (GO:0046872);;	K00430|1.7e-204|ats:109778913|K00430 peroxidase [EC:1.11.1.7] | (RefSeq) LOC109778913; peroxidase 19-like	Phenylpropanoid biosynthesis (ko00940)	--	--	Peroxidase	Peroxidase 19 OS=Arabidopsis thaliana OX=3702 GN=PER19 PE=2 SV=1	Q	Secondary metabolites biosynthesis, transport and catabolism	peroxidase 19-like [Aegilops tauschii subsp. tauschii]
TraesCS2A03G0159800	353	365	381	112	82	47	1.987124	1.917288	2.153451	0.720727	0.472547	0.284541	1.14E-11	-1.839243503	down	[T]	Signal transduction mechanisms	Biological Process: phosphorelay signal transduction system (GO:0000160);; Cellular Component: nucleus (GO:0005634);;	K12129|9.4e-300|ats:109761523|K12129 pseudo-response regulator 7 | (RefSeq) LOC109761523; two-component response regulator-like PRR37 isoform X1	Circadian rhythm - plant (ko04712)	[K]	Transcription	Response regulator receiver domain	Two-component response regulator-like PRR37 OS=Oryza sativa subsp. indica OX=39946 GN=PRR37 PE=2 SV=2	K	Transcription	pseudo-response regulator [Triticum aestivum]
NewGene_8514	11	14	4	221	280	162	0.11938	0.150775	0.044061	2.839842	3.656708	2.194719	5.62E-33	4.882716361	up	--	--	Molecular Function: manganese ion binding (GO:0030145);; Molecular Function: nutrient reservoir activity (GO:0045735);;	--	--	--	--	Cupin	Germin-like protein 8-5 OS=Oryza sativa subsp. japonica OX=39947 GN=Os08g0189400 PE=2 SV=1	--	--	germin-like protein 8-11 [Aegilops tauschii subsp. tauschii]
TraesCS4A03G0277700	1195	1386	1533	63	106	70	8.677752	9.707139	11.488917	0.484874	0.828596	0.559869	1.95E-90	-3.742763363	down	--	--	--	--	--	--	--	Ricin-type beta-trefoil lectin domain-like	Ricin B-like lectin R40C1 OS=Oryza sativa subsp. japonica OX=39947 GN=R40C1 PE=1 SV=1	S	Function unknown	unnamed protein product [Triticum turgidum subsp. durum]
TraesCS7A03G1091000	3609	3269	3702	1290	1185	1262	57.755276	50.451126	61.230984	22.040274	20.515093	22.732422	2.68E-32	-1.135908929	down	--	--	Molecular Function: calcium ion binding (GO:0005509);;	K24345|2.1e-59|ats:109742752|K24345 calcium-binding protein KIC and related proteins | (RefSeq) LOC109742752; calcium-binding protein PBP1-like	--	[ZD]	Cytoskeleton;; Cell cycle control, cell division, chromosome partitioning	EF-hand domain pair	Calcium-binding protein PBP1 OS=Arabidopsis thaliana OX=3702 GN=PBP1 PE=1 SV=1	--	--	Calcium-binding protein KIC [Triticum urartu]
TraesCS7D03G0810700	346	315	296	701	747	588	2.403874	2.106248	2.122178	5.198544	5.612908	4.600642	2.05E-23	1.453389233	up	[GR]	Carbohydrate transport and metabolism;; General function prediction only	Molecular Function: hydrolase activity (GO:0016787);;	K20884|5.7e-13|jre:108989122|K20884 riboflavin kinase / FMN hydrolase [EC:2.7.1.26 3.1.3.102] | (RefSeq) bifunctional riboflavin kinase/FMN phosphatase	Riboflavin metabolism (ko00740)	[R]	General function prediction only	Haloacid dehalogenase-like hydrolase	CBBY-like protein OS=Arabidopsis thaliana OX=3702 GN=CBBY PE=1 SV=1	S	Function unknown	haloacid dehalogenase-like hydrolase domain-containing protein At3g48420 isoform X2 [Aegilops tauschii subsp. tauschii]
TraesCS5D03G0010900	329	294	344	1846	1875	1603	1.514901	1.305373	1.637339	9.097195	9.365091	8.328071	4.01E-137	2.822928178	up	[E]	Amino acid transport and metabolism	Cellular Component: integral component of membrane (GO:0016021);; Molecular Function: transmembrane transporter activity (GO:0022857);;	K14638|2.0e-139|cmax:111493070|K14638 solute carrier family 15 (peptide/histidine transporter), member 3/4 | (RefSeq) protein NRT1/ PTR FAMILY 2.13-like	--	[E]	Amino acid transport and metabolism	POT family	Protein NRT1/ PTR FAMILY 2.11 OS=Arabidopsis thaliana OX=3702 GN=NPF2.11 PE=1 SV=1	E	Amino acid transport and metabolism	protein NRT1/ PTR FAMILY 2.11-like [Aegilops tauschii subsp. tauschii]
TraesCS6A03G1045900	103	147	138	221	232	172	0.680066	0.938141	0.943133	1.56872	1.669897	1.282967	4.76E-05	1.049915303	up	[E]	Amino acid transport and metabolism	Molecular Function: homoserine kinase activity (GO:0004413);; Molecular Function: ATP binding (GO:0005524);; Biological Process: threonine metabolic process (GO:0006566);;	K00872|1.0e-178|ats:109749308|K00872 homoserine kinase [EC:2.7.1.39] | (RefSeq) LOC109749308; homoserine kinase-like	Glycine, serine and threonine metabolism (ko00260);; Biosynthesis of amino acids (ko01230)	[E]	Amino acid transport and metabolism	GHMP kinases C terminal	Homoserine kinase OS=Arabidopsis thaliana OX=3702 GN=HSK PE=1 SV=1	E	Amino acid transport and metabolism	homoserine kinase [Hordeum vulgare]
TraesCS2B03G1453600	84	52	65	641	657	419	2.414694	1.444155	1.930507	19.761524	20.52363	13.635336	6.43E-53	3.448992111	up	--	--	Biological Process: defense response to bacterium (GO:0042742);; Biological Process: defense response to fungus (GO:0050832);;	--	--	[R]	General function prediction only	Barwin family	Wheatwin-1 OS=Triticum aestivum OX=4565 GN=PR4A PE=1 SV=1	S	Function unknown	unnamed protein product [Triticum turgidum subsp. durum]
TraesCS3D03G0275400	93	89	139	293	373	391	0.804354	0.743409	1.243883	2.717595	3.509229	3.826857	2.64E-16	2.084908007	up	[O]	Posttranslational modification, protein turnover, chaperones	Molecular Function: protein binding (GO:0005515);;	K00799|1.0e-139|ats:109777142|K00799 glutathione S-transferase [EC:2.5.1.18] | (RefSeq) LOC109777142; probable glutathione S-transferase GSTU6	Glutathione metabolism (ko00480)	[O]	Posttranslational modification, protein turnover, chaperones	Glutathione S-transferase, N-terminal domain	Probable glutathione S-transferase GSTU6 OS=Oryza sativa subsp. japonica OX=39947 GN=GSTU6 PE=2 SV=2	O	Posttranslational modification, protein turnover, chaperones	probable glutathione S-transferase GSTU6 [Aegilops tauschii subsp. tauschii]
TraesCS7B03G0303000	2883	3199	2571	973	1106	722	13.752021	14.719703	12.676569	4.953744	5.708222	3.879746	1.35E-29	-1.263329271	down	[R]	General function prediction only	--	K03549|3.1e-78|csat:104769726|K03549 KUP system potassium uptake protein | (RefSeq) potassium transporter 8-like isoform X1	--	--	--	NHL repeat	--	S	Function unknown	uncharacterized protein LOC109770087 [Aegilops tauschii subsp. tauschii]
TraesCS5B03G1011500	40	46	68	191	187	150	0.783919	0.866208	1.367291	3.987581	3.969857	3.303506	2.16E-11	2.131956873	up	--	--	Molecular Function: DNA-binding transcription factor activity (GO:0003700);;	--	--	--	--	bZIP transcription factor	--	K	Transcription	ocs element-binding factor 1-like [Aegilops tauschii subsp. tauschii]
NewGene_67640	150	165	89	55	21	25	0.656875	0.696289	0.400931	0.254341	0.098754	0.122113	0.000244677	-1.633657904	down	--	--	Molecular Function: hydrolase activity, acting on ester bonds (GO:0016788);;	K21919|2.02e-31|han:110888808|K21919 BTB/POZ domain-containing protein KCTD9 | (RefSeq) FH protein interacting protein FIP2-like	--	--	--	--	--	L	Replication, recombination and repair	unnamed protein product [Triticum aestivum]
NewGene_82012	150	141	95	0	0	0	0.950608	1.043389	0.683727	0	0	0	2.05E-12	-9.075234731	down	--	--	Biological Process: lipid transport (GO:0006869);; Molecular Function: lipid binding (GO:0008289);; Cellular Component: integral component of membrane (GO:0016021);;	--	--	--	--	--	--	--	--	unnamed protein product [Triticum turgidum subsp. durum]
TraesCS2D03G1332300	186	160	152	324	395	426	0.394366	0.326597	0.331741	0.731732	0.905835	1.016578	7.51E-14	1.576558813	up	[O]	Posttranslational modification, protein turnover, chaperones	Molecular Function: ATP binding (GO:0005524);; Molecular Function: phosphatidylinositol phosphate kinase activity (GO:0016307);;	K00921|0.0e+00|ats:109750550|K00921 1-phosphatidylinositol-3-phosphate 5-kinase [EC:2.7.1.150] | (RefSeq) LOC109750550; putative 1-phosphatidylinositol-3-phosphate 5-kinase FAB1D	Inositol phosphate metabolism (ko00562);; Phosphatidylinositol signaling system (ko04070);; Phagosome (ko04145)	[T]	Signal transduction mechanisms	Phosphatidylinositol-4-phosphate 5-Kinase	Putative 1-phosphatidylinositol-3-phosphate 5-kinase FAB1D OS=Arabidopsis thaliana OX=3702 GN=FAB1D PE=3 SV=1	T	Signal transduction mechanisms	putative 1-phosphatidylinositol-3-phosphate 5-kinase FAB1D [Aegilops tauschii subsp. tauschii]
NewGene_5425	156	185	124	589	545	652	1.041157	1.190409	0.854493	4.208397	3.951372	4.921391	1.84E-36	2.320667095	up	[QV]	Secondary metabolites biosynthesis, transport and catabolism;; Defense mechanisms	Molecular Function: iron ion binding (GO:0005506);; Cellular Component: integral component of membrane (GO:0016021);; Molecular Function: oxidoreductase activity, acting on paired donors, with incorporation or reduction of molecular oxygen (GO:0016705);; Molecular Function: heme binding (GO:0020037);;	K20624|0.0|ats:109753555|K20624 12-hydroxyjasmonoyl-L-amino acid 12-hydroxylase / fatty acid hydroxylase [EC:1.14.14.49] | (RefSeq) LOC109753555; cytochrome P450 94C1-like	--	[QI]	Secondary metabolites biosynthesis, transport and catabolism;; Lipid transport and metabolism	Cytochrome P450	Cytochrome P450 94C1 OS=Arabidopsis thaliana OX=3702 GN=CYP94C1 PE=1 SV=1	--	--	cytochrome P450 94C1-like [Aegilops tauschii subsp. tauschii]
TraesCS4D03G0427500	338	417	332	56	52	17	2.139576	2.547381	2.175511	0.378096	0.35356	0.120951	1.54E-18	-2.767823541	down	--	--	Molecular Function: DNA-binding transcription factor activity (GO:0003700);;	K20557|7.7e-51|atr:18444327|K20557 transcription factor VIP1 | (RefSeq) transcription factor VIP1	MAPK signaling pathway - plant (ko04016)	--	--	bZIP transcription factor	Transcription factor RF2b OS=Oryza sativa subsp. japonica OX=39947 GN=RF2b PE=1 SV=2	K	Transcription	transcription factor RF2b [Aegilops tauschii subsp. tauschii]
TraesCS1B03G0479800	288	276	274	88	38	24	6.102245	5.633728	5.988512	1.992309	0.865174	0.562853	2.87E-09	-2.137899566	down	--	--	Cellular Component: integral component of membrane (GO:0016021);;	K19222|4.0e-53|ats:109782834|K19222 1,4-dihydroxy-2-naphthoyl-CoA hydrolase [EC:3.1.2.28] | (RefSeq) uncharacterized protein LOC109782834 isoform X1	Ubiquinone and other terpenoid-quinone biosynthesis (ko00130)	[R]	General function prediction only	Thioesterase superfamily	1,4-dihydroxy-2-naphthoyl-CoA thioesterase 1 OS=Arabidopsis thaliana OX=3702 GN=DHNAT1 PE=1 SV=1	S	Function unknown	uncharacterized protein LOC109782834 isoform X4 [Aegilops tauschii subsp. tauschii]
TraesCS7D03G0711100	167	153	177	246	283	258	0.838476	0.718856	0.894184	1.300802	1.495639	1.531267	3.52E-06	1.028633482	up	[DPM]	Cell cycle control, cell division, chromosome partitioning;; Inorganic ion transport and metabolism;; Cell wall/membrane/envelope biogenesis	Molecular Function: copper ion binding (GO:0005507);; Molecular Function: oxidoreductase activity (GO:0016491);;	K19791|1.5e-152|mesc:110619734|K19791 iron transport multicopper oxidase | (RefSeq) monocopper oxidase-like protein SKU5	--	[Q]	Secondary metabolites biosynthesis, transport and catabolism	Multicopper oxidase	Monocopper oxidase-like protein SKU5 OS=Arabidopsis thaliana OX=3702 GN=SKU5 PE=1 SV=1	Q	Secondary metabolites biosynthesis, transport and catabolism	monocopper oxidase-like protein SKU5 [Aegilops tauschii subsp. tauschii]
TraesCS5A03G0962500	694	737	599	313	190	203	2.446473	2.509458	2.186354	1.177751	0.72368	0.808201	9.81E-10	-1.159186603	down	[N]	Cell motility	Cellular Component: integral component of membrane (GO:0016021);;	K20887|1.4e-159|oeu:111368079|K20887 xyloglucan glycosyltransferase 4 [EC:2.4.1.-] | (RefSeq) xyloglucan glycosyltransferase 4-like	--	--	--	Glycosyltransferase like family 2	Putative xyloglucan glycosyltransferase 10 OS=Oryza sativa subsp. indica OX=39946 GN=CSLC10 PE=3 SV=1	M	Cell wall/membrane/envelope biogenesis	unnamed protein product [Triticum turgidum subsp. durum]
TraesCS2A03G1031200	350	343	444	598	796	585	2.727793	2.581612	3.578911	4.985123	6.720676	5.138953	7.12E-11	1.158742655	up	--	--	Molecular Function: protein binding (GO:0005515);;	--	--	[R]	General function prediction only	Leucine rich repeat	Plant intracellular Ras-group-related LRR protein 1 OS=Oryza sativa subsp. japonica OX=39947 GN=IRL1 PE=2 SV=2	S	Function unknown	leucine-rich repeat protein 1 [Triticum aestivum]
TraesCS2A03G1088700	135	139	124	303	259	168	0.927096	0.922481	0.884274	2.2317	1.93388	1.304108	1.24E-06	1.231459317	up	--	--	Molecular Function: molecular_function (GO:0003674);; Molecular Function: catalytic activity (GO:0003824);; Molecular Function: protein kinase activity (GO:0004672);; Molecular Function: protein serine/threonine kinase activity (GO:0004674);; Molecular Function: transmembrane receptor protein serine/threonine kinase activity (GO:0004675);; Molecular Function: transmembrane signaling receptor acti…	K13420|9.1e-47|ats:109747215|K13420 LRR receptor-like serine/threonine-protein kinase FLS2 [EC:2.7.11.1] | (RefSeq) LOC109747215; LRR receptor-like serine/threonine-protein kinase FLS2	MAPK signaling pathway - plant (ko04016);; Plant-pathogen interaction (ko04626)	--	--	Leucine rich repeat	LRR receptor-like serine/threonine-protein kinase FLS2 OS=Oryza sativa subsp. japonica OX=39947 GN=FLS2 PE=1 SV=1	T	Signal transduction mechanisms	unnamed protein product [Triticum turgidum subsp. durum]
TraesCS5D03G0553100	134	99	142	201	272	305	0.878003	0.627243	0.960608	1.404158	1.931633	2.250164	2.00E-07	1.423689121	up	[O]	Posttranslational modification, protein turnover, chaperones	Molecular Function: peptidase activity (GO:0008233);;	K01369|2.7e-277|ats:109773848|K01369 legumain [EC:3.4.22.34] | (RefSeq) LOC109773848; vacuolar-processing enzyme-like	--	[O]	Posttranslational modification, protein turnover, chaperones	Peptidase C13 family	Vacuolar-processing enzyme OS=Vicia sativa OX=3908 PE=1 SV=1	O	Posttranslational modification, protein turnover, chaperones	vacuolar-processing enzyme-like [Aegilops tauschii subsp. tauschii]
TraesCS2B03G0929100	346	446	416	138	139	119	1.293751	1.611837	1.609102	0.549909	0.560193	0.501719	2.88E-09	-1.243616744	down	--	--	Cellular Component: integral component of membrane (GO:0016021);;	--	--	--	--	--	Uncharacterized membrane protein At3g27390 OS=Arabidopsis thaliana OX=3702 GN=At3g27390 PE=1 SV=2	S	Function unknown	unnamed protein product [Triticum turgidum subsp. durum]
TraesCS4B03G0980500	615	640	579	246	192	207	9.471124	9.512617	9.220981	4.042638	3.198188	3.58295	8.90E-12	-1.140190731	down	--	--	Molecular Function: ATP binding (GO:0005524);; Molecular Function: inositol pentakisphosphate 2-kinase activity (GO:0035299);;	K10572|2.2e-38|ats:109752213|K10572 inositol-pentakisphosphate 2-kinase [EC:2.7.1.158] | (RefSeq) LOC109752213; inositol-pentakisphosphate 2-kinase IPK1-like	Inositol phosphate metabolism (ko00562);; Phosphatidylinositol signaling system (ko04070)	[T]	Signal transduction mechanisms	Inositol-pentakisphosphate 2-kinase	Inositol-pentakisphosphate 2-kinase IPK1 OS=Oryza sativa subsp. indica OX=39946 GN=IPK1 PE=3 SV=1	T	Signal transduction mechanisms	unnamed protein product [Triticum turgidum subsp. durum]
TraesCS7B03G0798300	266	403	317	815	627	666	1.631314	2.388522	2.008078	5.346694	4.169671	4.607296	3.05E-18	1.465733446	up	--	--	--	--	--	--	--	PLATZ transcription factor	--	S	Function unknown	unnamed protein product [Triticum turgidum subsp. durum]
TraesCS5D03G0597600	187	144	127	0	5	0	1.541408	1.136927	1.078393	0	0.042287	0	3.04E-15	-6.153235431	down	--	--	Molecular Function: microtubule binding (GO:0008017);; Biological Process: plasmodesmata-mediated intercellular transport (GO:0010497);;	--	--	--	--	--	Protein MICROTUBULE BINDING PROTEIN 2C OS=Nicotiana tabacum OX=4097 GN=MBP2C PE=1 SV=1	S	Function unknown	tropomyosin alpha-3 chain-like [Aegilops tauschii subsp. tauschii]
TraesCS2B03G1517200	12	3	8	115	128	130	0.071972	0.017076	0.052785	0.777844	0.882622	0.93104	1.97E-19	4.385438448	up	[QV]	Secondary metabolites biosynthesis, transport and catabolism;; Defense mechanisms	Molecular Function: monooxygenase activity (GO:0004497);; Molecular Function: iron ion binding (GO:0005506);; Molecular Function: oxidoreductase activity, acting on paired donors, with incorporation or reduction of molecular oxygen (GO:0016705);; Molecular Function: heme binding (GO:0020037);;	K24184|1.9e-91|ats:109739096|K24184 cytochrome P450 family 89 subfamily A [EC:1.14.-.-] | (RefSeq) LOC109739096; cytochrome P450 89A2-like	--	[Q]	Secondary metabolites biosynthesis, transport and catabolism	Cytochrome P450	Cytochrome P450 89A2 OS=Arabidopsis thaliana OX=3702 GN=CYP89A2 PE=2 SV=2	Q	Secondary metabolites biosynthesis, transport and catabolism	unnamed protein product [Triticum turgidum subsp. durum]
TraesCS3A03G0204900	196	198	223	0	2	0	0.984191	0.958634	1.15544	0	0.008316	0	8.35E-13	-7.90783293	down	--	--	--	--	--	--	--	Neprosin	--	S	Function unknown	unnamed protein product [Triticum turgidum subsp. durum]
TraesCS1B03G0804700	375	238	371	120	71	71	1.740923	1.063765	1.776953	0.595293	0.352337	0.37054	1.01E-07	-1.559482463	down	--	--	--	--	--	--	--	Protein of unknown function (DUF740)	Protein OCTOPUS OS=Arabidopsis thaliana OX=3702 GN=OPS PE=1 SV=1	S	Function unknown	unnamed protein product [Triticum turgidum subsp. durum]
TraesCS5A03G0498300	562	721	674	3	0	14	4.310997	5.338334	5.347496	0.018696	0	0.121085	2.64E-07	-6.422028377	down	[Q]	Secondary metabolites biosynthesis, transport and catabolism	Biological Process: fatty acid biosynthetic process (GO:0006633);; Cellular Component: integral component of membrane (GO:0016021);; Molecular Function: transferase activity, transferring acyl groups other than amino-acyl groups (GO:0016747);;	K15397|1.6e-261|ats:109739633|K15397 3-ketoacyl-CoA synthase [EC:2.3.1.199] | (RefSeq) LOC109739633; 3-ketoacyl-CoA synthase 17-like	Fatty acid elongation (ko00062);; Plant-pathogen interaction (ko04626)	--	--	FAE1/Type III polyketide synthase-like protein	3-ketoacyl-CoA synthase 17 OS=Arabidopsis thaliana OX=3702 GN=KCS17 PE=1 SV=1	I	Lipid transport and metabolism	unnamed protein product [Triticum turgidum subsp. durum]
NewGene_113995	168	208	265	56	71	44	2.158619	2.767005	3.737802	0.506382	0.935286	0.607661	1.68E-06	-1.5520452	down	--	--	--	--	--	--	--	--	--	--	--	uncharacterized protein LOC109761217 [Aegilops tauschii subsp. tauschii]
TraesCS6A03G0736900	2348	2483	2102	4508	4982	4049	7.843501	7.997991	7.257547	16.082985	18.01549	15.233068	5.76E-76	1.333216445	up	[O]	Posttranslational modification, protein turnover, chaperones	Cellular Component: cellular_component (GO:0005575);; Cellular Component: intracellular (GO:0005622);; Cellular Component: obsolete cell (GO:0005623);; Cellular Component: cytoplasm (GO:0005737);; Cellular Component: vacuole (GO:0005773);; Cellular Component: vacuolar membrane (GO:0005774);; Cellular Component: endoplasmic reticulum (GO:0005783);; Cellular Component: Golgi apparatus (GO:0005794);…	K09486|0.0e+00|ats:109732208|K09486 hypoxia up-regulated 1 | (RefSeq) LOC109732208; heat shock 70 kDa protein 17	Protein processing in endoplasmic reticulum (ko04141)	[O]	Posttranslational modification, protein turnover, chaperones	Hsp70 protein	Heat shock 70 kDa protein 17 OS=Arabidopsis thaliana OX=3702 GN=HSP70-17 PE=2 SV=1	O	Posttranslational modification, protein turnover, chaperones	unnamed protein product [Triticum turgidum subsp. durum]
TraesCS7B03G0869300	4799	5036	4164	1866	1675	1603	35.612083	36.036762	31.933569	14.779148	13.449958	13.396336	2.66E-49	-1.075463922	down	[PR]	Inorganic ion transport and metabolism;; General function prediction only	Molecular Function: iron ion binding (GO:0005506);; Biological Process: cellular metabolic process (GO:0044237);; Molecular Function: 2 iron, 2 sulfur cluster binding (GO:0051537);; Biological Process: oxidation-reduction process (GO:0055114);;	K00499|4.3e-215|ats:109778620|K00499 choline monooxygenase [EC:1.14.15.7] | (RefSeq) LOC109778620; choline monooxygenase, chloroplastic	Glycine, serine and threonine metabolism (ko00260)	--	--	Ring hydroxylating alpha subunit (catalytic domain)	Choline monooxygenase, chloroplastic OS=Arabidopsis thaliana OX=3702 GN=At4g29890 PE=2 SV=2	P	Inorganic ion transport and metabolism	choline monooxygenase [Hordeum vulgare]
TraesCS1A03G0314000	366	529	351	39	27	43	2.611924	3.650358	2.591043	0.297579	0.203631	0.343682	1.56E-29	-3.134760065	down	[Q]	Secondary metabolites biosynthesis, transport and catabolism	Biological Process: response to light stimulus (GO:0009416);; Biological Process: gibberellin catabolic process (GO:0045487);; Molecular Function: metal ion binding (GO:0046872);; Molecular Function: dioxygenase activity (GO:0051213);; Molecular Function: C-19 gibberellin 2-beta-dioxygenase activity (GO:0052634);;	K04125|1.0e-180|ats:109759536|K04125 gibberellin 2beta-dioxygenase [EC:1.14.11.13] | (RefSeq) LOC109759536; gibberellin 2-beta-dioxygenase 1-like	Diterpenoid biosynthesis (ko00904)	[QR]	Secondary metabolites biosynthesis, transport and catabolism;; General function prediction only	2OG-Fe(II) oxygenase superfamily	Gibberellin 2-beta-dioxygenase OS=Phaseolus coccineus OX=3886 GN=GA2OX1 PE=2 SV=1	Q	Secondary metabolites biosynthesis, transport and catabolism	GA2ox-A10 [Triticum aestivum]
TraesCS7B03G0044700	1086	934	1008	187	133	103	15.644154	12.983567	15.015893	2.875621	2.063346	1.667522	3.53E-43	-2.484369082	down	--	--	Cellular Component: apoplast (GO:0048046);;	K01870|4.0e-18|csat:104723377|K01870 isoleucyl-tRNA synthetase [EC:6.1.1.5] | (RefSeq) isoleucine--tRNA ligase, chloroplastic/mitochondrial-like	Aminoacyl-tRNA biosynthesis (ko00970)	--	--	Dirigent-like protein	Dirigent protein 3 OS=Arabidopsis thaliana OX=3702 GN=DIR3 PE=3 SV=1	S	Function unknown	predicted protein [Hordeum vulgare subsp. vulgare]
TraesCS7D03G0091100	176	149	212	0	22	4	1.51863	1.242088	1.890323	0	0.20068	0.039032	0.004925918	-4.019624599	down	--	--	Molecular Function: sulfotransferase activity (GO:0008146);;	K22312|2.1e-199|ats:109772090|K22312 hydroxyjasmonate sulfotransferase [EC:2.8.2.39] | (RefSeq) LOC109772090; cytosolic sulfotransferase 5-like	--	[R]	General function prediction only	Sulfotransferase domain	Cytosolic sulfotransferase 5 OS=Arabidopsis thaliana OX=3702 GN=SOT5 PE=1 SV=1	S	Function unknown	cytosolic sulfotransferase 5-like [Aegilops tauschii subsp. tauschii]
NewGene_15644	200	199	199	77	78	50	0.924042	0.88661	0.948584	0.379899	0.385002	0.256628	5.76E-05	-1.186444849	down	--	--	--	K11971|3.74e-08|ats:109770719|K11971 E3 ubiquitin-protein ligase RNF14 [EC:2.3.2.31] | (RefSeq) uncharacterized protein LOC109770719	--	--	--	--	--	S	Function unknown	retrotransposon protein, putative, unclassified [Oryza sativa Japonica Group]
TraesCS2D03G1124800	110	137	148	1126	1103	992	1.603662	1.926116	2.245988	17.648542	17.52187	16.388634	3.61E-117	3.391703713	up	--	--	Cellular Component: integral component of membrane (GO:0016021);;	--	--	--	--	--	--	--	--	protein SRC2 homolog [Aegilops tauschii subsp. tauschii]
TraesCS2B03G0818100	975	1046	884	94	97	70	8.829958	9.135158	8.273925	0.90763	0.944561	0.709473	2.36E-77	-3.110739412	down	--	--	Cellular Component: plasmodesma (GO:0009506);; Cellular Component: integral component of membrane (GO:0016021);; Cellular Component: anchored component of plasma membrane (GO:0046658);;	--	--	--	--	Late embryogenesis abundant protein	NDR1/HIN1-like protein 12 OS=Arabidopsis thaliana OX=3702 GN=NHL12 PE=2 SV=1	S	Function unknown	NDR1/HIN1-like protein 12 [Aegilops tauschii subsp. tauschii]
TraesCS3B03G0630000	638	784	696	1264	1147	918	6.716001	7.959819	7.579574	14.222521	13.076937	10.887473	1.83E-16	1.014936034	up	[R]	General function prediction only	Biological Process: cytokinin biosynthetic process (GO:0009691);; Molecular Function: hydrolase activity (GO:0016787);;	K22522|2.5e-130|ats:109760833|K22522 cytokinin riboside 5'-monophosphate phosphoribohydrolase [EC:3.2.2.-] | (RefSeq) LOC109760833; cytokinin riboside 5'-monophosphate phosphoribohydrolase LOG-like	--	--	--	Possible lysine decarboxylase	Cytokinin riboside 5'-monophosphate phosphoribohydrolase LOG OS=Oryza sativa subsp. japonica OX=39947 GN=LOG PE=1 SV=1	G	Carbohydrate transport and metabolism	cytokinin riboside 5'-monophosphate phosphoribohydrolase LOG-like [Aegilops tauschii subsp. tauschii]
TraesCS2A03G1071100	23	10	20	162	217	192	0.317031	0.138012	0.295004	2.473122	3.357188	3.09303	1.13E-24	3.793687101	up	--	--	Molecular Function: enzyme inhibitor activity (GO:0004857);;	--	--	--	--	Plant invertase/pectin methylesterase inhibitor	--	S	Function unknown	unnamed protein product [Triticum turgidum subsp. durum]
TraesCS3D03G1083300	158	140	140	51	25	22	1.678164	1.434322	1.542656	0.572249	0.279149	0.259118	5.69E-06	-1.806880066	down	--	--	Cellular Component: cell wall (GO:0005618);; Molecular Function: manganese ion binding (GO:0030145);; Molecular Function: nutrient reservoir activity (GO:0045735);; Cellular Component: apoplast (GO:0048046);;	--	--	--	--	Cupin	Germin-like protein 1-3 OS=Oryza sativa subsp. japonica OX=39947 GN=GER8 PE=2 SV=1	S	Function unknown	germin-like protein 1-3 [Aegilops tauschii subsp. tauschii]
TraesCS2B03G0179200	820	800	814	4533	3968	4255	10.723282	10.085839	10.996043	63.29845	56.162205	62.66806	7.13E-240	2.757449065	up	[G]	Carbohydrate transport and metabolism	Molecular Function: monooxygenase activity (GO:0004497);; Cellular Component: chloroplast (GO:0009507);; Biological Process: photorespiration (GO:0009853);; Biological Process: carbon fixation (GO:0015977);; Biological Process: photosynthesis (GO:0015979);; Molecular Function: ribulose-bisphosphate carboxylase activity (GO:0016984);;	K01602|4.2e-95|ats:109754300|K01602 ribulose-bisphosphate carboxylase small chain [EC:4.1.1.39] | (RefSeq) LOC109754300; ribulose bisphosphate carboxylase small chain PWS4.3, chloroplastic-like	Glyoxylate and dicarboxylate metabolism (ko00630);; Carbon fixation in photosynthetic organisms (ko00710);; Carbon metabolism (ko01200)	--	--	Ribulose bisphosphate carboxylase, small chain	Ribulose bisphosphate carboxylase small chain PWS4.3, chloroplastic OS=Triticum aestivum OX=4565 PE=3 SV=2	E	Amino acid transport and metabolism	chloroplast ribulose-1,5-bisphosphate carboxylase/oxygenase small subunit [Triticum aestivum]
TraesCS7D03G0479400	84	147	122	278	249	170	0.590082	0.998326	0.886249	2.089467	1.89719	1.348446	1.43E-06	1.341100528	up	[G]	Carbohydrate transport and metabolism	Molecular Function: UDP-glycosyltransferase activity (GO:0008194);;	K18823|4.3e-69|vra:106775068|K18823 soyasaponin III rhamnosyltransferase [EC:2.4.1.273] | (RefSeq) soyasaponin III rhamnosyltransferase	--	[GC]	Carbohydrate transport and metabolism;; Energy production and conversion	UDP-glucoronosyl and UDP-glucosyl transferase	UDP-glycosyltransferase 91D2 OS=Stevia rebaudiana OX=55670 GN=UGT91D2 PE=1 SV=1	--	--	UDP-glycosyltransferase 91B1-like [Aegilops tauschii subsp. tauschii]
TraesCS2D03G0895500	655	724	627	154	156	129	3.654924	3.899112	3.615741	0.912933	0.936852	0.807755	6.90E-28	-1.825377091	down	--	--	Molecular Function: acetylglucosaminyltransferase activity (GO:0008375);; Cellular Component: integral component of membrane (GO:0016021);;	K03509|1.7e-51|zma:103640146|K03509 DNA polymerase eta [EC:2.7.7.7] | (RefSeq) DNA polymerase eta	--	[G]	Carbohydrate transport and metabolism	Protein of unknown function, DUF604	--	G	Carbohydrate transport and metabolism	uncharacterized protein LOC109759863 [Aegilops tauschii subsp. tauschii]
TraesCS1D03G0038300	2484	2675	2252	673	691	513	8.1534	8.467647	7.641549	2.35907	2.453577	1.895162	1.46E-57	-1.616460292	down	--	--	--	K13457|1.2e-44|obr:102710703|K13457 disease resistance protein RPM1 | (RefSeq) disease resistance protein RPM1-like	Plant-pathogen interaction (ko04626)	[T]	Signal transduction mechanisms	Leucine Rich repeats (2 copies)	Disease resistance protein PIK6-NP OS=Oryza sativa subsp. japonica OX=39947 GN=PIK6-NP PE=2 SV=1	T	Signal transduction mechanisms	resistance protein RGA2 [Triticum turgidum subsp. durum]
NewGene_9237	1022	1186	789	236	222	161	2.712365	2.903433	2.254254	0.619186	0.600377	0.441483	6.26E-30	-1.907480933	down	--	--	--	--	--	--	--	--	--	--	--	unnamed protein product [Triticum turgidum subsp. durum]
TraesCS5A03G0965800	258	236	284	64	57	88	0.764347	0.673317	0.870296	0.201477	0.1828	0.291019	1.70E-07	-1.523411411	down	--		Molecular Function: protein kinase activity (GO:0004672);; Molecular Function: ATP binding (GO:0005524);; Cellular Component: integral component of membrane (GO:0016021);;	K00924|1.1e-137|hbr:110673827|K00924 kinase [EC:2.7.1.-] | (RefSeq) receptor protein kinase CLAVATA1-like	--	--	--	Protein tyrosine and serine/threonine kinase	Leucine-rich repeat receptor-like serine/threonine-protein kinase BAM1 OS=Arabidopsis thaliana OX=3702 GN=BAM1 PE=1 SV=1	T	Signal transduction mechanisms	leucine-rich repeat receptor-like serine/threonine-protein kinase BAM1 [Aegilops tauschii subsp. tauschii]
TraesCS7B03G1191100	239	288	234	613	557	604	1.949114	2.258244	1.971928	5.338394	4.915657	5.546896	4.57E-24	1.593666923	up	[QV]	Secondary metabolites biosynthesis, transport and catabolism;; Defense mechanisms	Molecular Function: monooxygenase activity (GO:0004497);; Molecular Function: iron ion binding (GO:0005506);; Molecular Function: oxidoreductase activity, acting on paired donors, with incorporation or reduction of molecular oxygen (GO:0016705);; Molecular Function: heme binding (GO:0020037);;	K07426|2.7e-133|cpep:111792333|K07426 cytochrome P450 family 4 subfamily B polypeptide 1 [EC:1.14.14.1] | (RefSeq) cytochrome P450 CYP72A219-like	--	[QI]	Secondary metabolites biosynthesis, transport and catabolism;; Lipid transport and metabolism	Cytochrome P450	Cytochrome P450 CYP72A219 OS=Panax ginseng OX=4054 PE=2 SV=1	Q	Secondary metabolites biosynthesis, transport and catabolism	cytochrome P450 72A14-like [Aegilops tauschii subsp. tauschii]
TraesCS3A03G1120800	2072	2301	2084	393	322	355	11.414193	12.223075	11.864502	2.309879	1.91764	2.201535	5.11E-93	-2.224612785	down	[C]	Energy production and conversion	Molecular Function: glycerol-3-phosphate dehydrogenase [NAD+] activity (GO:0004367);; Biological Process: carbohydrate metabolic process (GO:0005975);; Cellular Component: glycerol-3-phosphate dehydrogenase complex (GO:0009331);; Biological Process: glycerol-3-phosphate catabolic process (GO:0046168);; Molecular Function: NAD binding (GO:0051287);;	K00006|5.8e-261|ats:109732365|K00006 glycerol-3-phosphate dehydrogenase (NAD+) [EC:1.1.1.8] | (RefSeq) LOC109732365; probable glycerol-3-phosphate dehydrogenase [NAD(+)] 1, cytosolic	Glycerophospholipid metabolism (ko00564)	[C]	Energy production and conversion	NAD-dependent glycerol-3-phosphate dehydrogenase C-terminus	Probable glycerol-3-phosphate dehydrogenase [NAD(+)] 1, cytosolic OS=Oryza sativa subsp. japonica OX=39947 GN=Os01g0939600 PE=2 SV=1	C	Energy production and conversion	unnamed protein product [Triticum turgidum subsp. durum]
TraesCS2A03G0835500	521	480	496	904	712	806	6.572242	5.846298	6.465204	12.186302	9.729787	11.453176	2.63E-14	1.060646211	up	[O]	Posttranslational modification, protein turnover, chaperones	Molecular Function: peptide-methionine (S)-S-oxide reductase activity (GO:0008113);;	K07304|9.1e-101|ats:109748519|K07304 peptide-methionine (S)-S-oxide reductase [EC:1.8.4.11] | (RefSeq) LOC109748519; peptide methionine sulfoxide reductase A2-1	--	[O]	Posttranslational modification, protein turnover, chaperones	Peptide methionine sulfoxide reductase	Peptide methionine sulfoxide reductase A2-1 OS=Oryza sativa subsp. japonica OX=39947 GN=MSRA2-1 PE=2 SV=2	O	Posttranslational modification, protein turnover, chaperones	methionine sulfoxide reductase MSRA2 [Triticum aestivum x Thinopyrum elongatum]
TraesCS6B03G1297000	6252	6489	5770	1034	1053	1012	19.257689	19.27784	18.369865	3.400211	3.50923	3.509118	7.60E-233	-2.209034832	down	--	--	Molecular Function: nucleic acid binding (GO:0003676);; Biological Process: gene silencing by RNA (GO:0031047);;	K11593|0.0e+00|ats:109749304|K11593 eukaryotic translation initiation factor 2C | (RefSeq) LOC109749304; protein argonaute 1C-like isoform X1	--	[J]	Translation, ribosomal structure and biogenesis	Piwi domain	Protein argonaute 1C OS=Oryza sativa subsp. japonica OX=39947 GN=AGO1C PE=2 SV=1	J	Translation, ribosomal structure and biogenesis	protein argonaute 1C-like isoform X2 [Aegilops tauschii subsp. tauschii]
TraesCS7D03G0792700	984	929	1017	2088	2049	1810	6.450069	5.809058	6.898233	14.594885	14.547308	13.403271	1.01E-48	1.383967285	up	[L]	Replication, recombination and repair	--	K01669|1.3e-71|gsl:Gasu_26950|K01669 deoxyribodipyrimidine photo-lyase [EC:4.1.99.3] | (RefSeq) photolyase/blue-light receptor	--	[LT]	Replication, recombination and repair;; Signal transduction mechanisms	DNA photolyase	Blue-light photoreceptor PHR2 OS=Arabidopsis thaliana OX=3702 GN=PHR2 PE=2 SV=2	--	--	blue-light photoreceptor PHR2 [Aegilops tauschii subsp. tauschii]
TraesCS4A03G0489200	1945	2133	1850	4665	4587	4164	15.82603	16.741737	15.558573	40.536964	40.405693	38.165127	2.37E-132	1.54633401	up	--	--	Cellular Component: integral component of membrane (GO:0016021);;	--	--	[E]	Amino acid transport and metabolism	Transmembrane amino acid transporter protein	Probable proline transporter 2 OS=Oryza sativa subsp. japonica OX=39947 GN=LOC_Os07g01090 PE=2 SV=1	E	Amino acid transport and metabolism	unnamed protein product [Triticum turgidum subsp. durum]
TraesCS3D03G0926800	532	574	633	1085	1109	1017	4.229117	4.359632	5.189386	9.131215	9.488937	9.115945	2.44E-24	1.248906358	up	--	--	Cellular Component: integral component of membrane (GO:0016021);;	K11714|4.9e-06|bna:106430105|K11714 rhamnogalacturonan II specific xylosyltransferase [EC:2.4.2.-] | (RefSeq) UDP-D-xylose:L-fucose alpha-1,3-D-xylosyltransferase MGP4-like isoform X1	--	--	--	Nucleotide-diphospho-sugar transferase	Uncharacterized protein At4g15970 OS=Arabidopsis thaliana OX=3702 GN=At4g15970 PE=2 SV=1	--	--	uncharacterized protein At4g15970-like [Aegilops tauschii subsp. tauschii]
TraesCS2D03G0656100	5	16	5	115	91	96	0.019618	0.067137	0.021311	0.530659	0.427488	0.469412	2.39E-14	3.91816434	up	[P]	Inorganic ion transport and metabolism	Cellular Component: membrane (GO:0016020);; Cellular Component: integral component of membrane (GO:0016021);;	--	--	--	--	Nodulin-like	--	S	Function unknown	protein NUCLEAR FUSION DEFECTIVE 4-like isoform X1 [Aegilops tauschii subsp. tauschii]
TraesCS5D03G0543300	4400	4906	4542	8021	7287	6535	36.292957	39.023228	38.71777	70.646194	65.049698	60.707062	4.14E-63	1.022198534	up	[Q]	Secondary metabolites biosynthesis, transport and catabolism	Molecular Function: oxidoreductase activity (GO:0016491);; Molecular Function: metal ion binding (GO:0046872);;	K14975|1.1e-52|psom:113311621|K14975 codeine 3-O-demethylase [EC:1.14.11.32] | (RefSeq) codeine O-demethylase	Isoquinoline alkaloid biosynthesis (ko00950)	[QR]	Secondary metabolites biosynthesis, transport and catabolism;; General function prediction only	2OG-Fe(II) oxygenase superfamily	Protein SRG1 OS=Arabidopsis thaliana OX=3702 GN=SRG1 PE=2 SV=1	Q	Secondary metabolites biosynthesis, transport and catabolism	unnamed protein product [Triticum turgidum subsp. durum]
TraesCS5A03G0912000	4543	4462	4077	8719	8663	8306	11.196452	10.594176	10.373886	22.945737	23.129067	23.075451	6.82E-131	1.342362864	up	--	--	Molecular Function: protein dimerization activity (GO:0046983);;	--	--	--	--	Helix-loop-helix DNA-binding domain	Transcription factor BHLH148 OS=Oryza sativa subsp. japonica OX=39947 GN=BHLH148 PE=1 SV=1	K	Transcription	Transcription factor bHLH92 [Triticum urartu]
TraesCS1D03G0189200	181	195	161	342	266	382	1.152969	1.196061	1.060662	2.333693	1.838267	2.742903	1.26E-08	1.260192868	up	--	--	Molecular Function: transferase activity, transferring acyl groups other than amino-acyl groups (GO:0016747);;	K19861|2.1e-42|dosa:Os07t0244200-01|K19861 benzyl alcohol O-benzoyltransferase [EC:2.3.1.196 2.3.1.232] | (RefSeq) Os07g0244200; Transferase family protein.	--	--	--	Transferase family	Acyl transferase 4 OS=Oryza sativa subsp. japonica OX=39947 GN=AT4 PE=1 SV=1	S	Function unknown	acyl transferase 4-like [Aegilops tauschii subsp. tauschii]
NewGene_89555	749	782	605	1488	1367	1112	1.835635	1.88948	1.412494	3.563461	3.398716	2.812637	2.18E-27	1.259060457	up	--	--	Molecular Function: nucleic acid binding (GO:0003676);; Biological Process: DNA integration (GO:0015074);; Cellular Component: integral component of membrane (GO:0016021);;	K11592|5.32e-19|qsu:112035651|K11592 endoribonuclease Dicer [EC:3.1.26.-] | (RefSeq) dicer-like protein 4	--	[R]	General function prediction only	Reverse transcriptase (RNA-dependent DNA polymerase)	Retrovirus-related Pol polyprotein from transposon RE2 OS=Arabidopsis thaliana OX=3702 GN=RE2 PE=4 SV=1	K	Transcription	uncharacterized protein LOC109776013 [Aegilops tauschii subsp. tauschii]
TraesCS1D03G0123600	928	836	782	308	374	291	3.062887	2.66006	2.667555	1.085051	1.335003	1.081992	7.72E-12	-1.021414911	down	[K]	Transcription	Molecular Function: RNA binding (GO:0003723);; Molecular Function: ribonuclease activity (GO:0004540);;	K01147|0.0e+00|ats:109734508|K01147 exoribonuclease II [EC:3.1.13.1] | (RefSeq) LOC109734508; ribonuclease II, chloroplastic/mitochondrial	--	[J]	Translation, ribosomal structure and biogenesis	RNB domain	Ribonuclease II, chloroplastic/mitochondrial OS=Arabidopsis thaliana OX=3702 GN=RNR1 PE=2 SV=1	J	Translation, ribosomal structure and biogenesis	unnamed protein product [Triticum turgidum subsp. durum]
TraesCS2A03G0101800	50	31	58	141	238	194	0.280797	0.170457	0.341352	0.857567	1.46767	1.247718	3.13E-12	2.405178784	up	[QV]	Secondary metabolites biosynthesis, transport and catabolism;; Defense mechanisms	Molecular Function: monooxygenase activity (GO:0004497);; Molecular Function: iron ion binding (GO:0005506);; Cellular Component: integral component of membrane (GO:0016021);; Molecular Function: oxidoreductase activity, acting on paired donors, with incorporation or reduction of molecular oxygen (GO:0016705);; Molecular Function: heme binding (GO:0020037);;	K16085|2.5e-146|bdi:100834069|K16085 9beta-pimara-7,15-diene oxidase [EC:1.14.14.111] | (RefSeq) uncharacterized protein LOC100834069	Diterpenoid biosynthesis (ko00904)	[Q]	Secondary metabolites biosynthesis, transport and catabolism	Cytochrome P450	Zealexin A1 synthase OS=Zea mays OX=4577 GN=CYP71Z18 PE=1 SV=1	Q	Secondary metabolites biosynthesis, transport and catabolism	unnamed protein product [Triticum turgidum subsp. durum]
TraesCS4D03G0108700	397	393	312	566	677	488	5.754328	5.492561	4.673443	8.765959	10.61883	7.960162	3.45E-10	1.018546017	up	[O]	Posttranslational modification, protein turnover, chaperones	Biological Process: oxidation-reduction process (GO:0055114);;	--	--	[S]	Function unknown	AhpC/TSA antioxidant enzyme	--	S	Function unknown	thioredoxin-like protein AAED1, chloroplastic [Aegilops tauschii subsp. tauschii]
TraesCS2A03G0730400	580	622	827	11	0	0	3.163243	3.269498	4.659223	0.059407	0	0	8.19E-05	-7.223457355	down	[QV]	Secondary metabolites biosynthesis, transport and catabolism;; Defense mechanisms	Molecular Function: monooxygenase activity (GO:0004497);; Molecular Function: iron ion binding (GO:0005506);; Cellular Component: integral component of membrane (GO:0016021);; Molecular Function: oxidoreductase activity, acting on paired donors, with incorporation or reduction of molecular oxygen (GO:0016705);; Molecular Function: heme binding (GO:0020037);;	K21995|7.2e-295|ats:109744481|K21995 cytochrome P450 family 77 subfamily A [EC:1.14.-.-] | (RefSeq) LOC109744481; cytochrome P450 77A4-like	Cutin, suberine and wax biosynthesis (ko00073)	[Q]	Secondary metabolites biosynthesis, transport and catabolism	Cytochrome P450	Cytochrome P450 77A4 OS=Arabidopsis thaliana OX=3702 GN=CYP77A4 PE=2 SV=1	Q	Secondary metabolites biosynthesis, transport and catabolism	cytochrome P450 77A4-like [Aegilops tauschii subsp. tauschii]
TraesCS2D03G0465200	196	151	212	20	70	50	0.994237	0.759088	1.113361	0.09466	0.34641	0.254045	8.56E-05	-1.629202771	down	--	--	--	--	--	--	--	NPH3 family	BTB/POZ domain-containing protein At3g22104 OS=Arabidopsis thaliana OX=3702 GN=At3g22104 PE=2 SV=1	S	Function unknown	BTB/POZ domain-containing protein At3g22104 isoform X1 [Aegilops tauschii subsp. tauschii]
TraesCS3A03G0869500	650	612	680	1297	1280	1042	7.900427	7.171527	8.540757	16.840109	16.848829	14.276372	6.08E-27	1.258344463	up	[L]	Replication, recombination and repair	--	--	--	--	--	SOUL heme-binding protein	Heme-binding-like protein At3g10130, chloroplastic OS=Arabidopsis thaliana OX=3702 GN=At3g10130 PE=1 SV=1	S	Function unknown	heme-binding-like protein At3g10130, chloroplastic [Aegilops tauschii subsp. tauschii]
TraesCS1D03G0000600	1147	976	828	306	391	318	5.601812	4.605292	4.185466	1.597222	2.05514	1.747888	1.02E-13	-1.169497666	down	--	--	--	--	--	--	--	--	--	E	Amino acid transport and metabolism	uncharacterized protein LOC109734571 isoform X1 [Aegilops tauschii subsp. tauschii]
TraesCS6D03G0369100	425	463	343	0	4	11	2.539455	2.675582	2.1251	0	0.021628	0.070441	8.78E-09	-5.938613134	down	[E]	Amino acid transport and metabolism	Molecular Function: serine-type carboxypeptidase activity (GO:0004185);;	K16297|2.1e-274|ats:109743266|K16297 serine carboxypeptidase-like clade II [EC:3.4.16.-] | (RefSeq) LOC109743266; serine carboxypeptidase-like 45	--	[OE]	Posttranslational modification, protein turnover, chaperones;; Amino acid transport and metabolism	Serine carboxypeptidase	Serine carboxypeptidase-like 45 OS=Arabidopsis thaliana OX=3702 GN=SCPL45 PE=2 SV=1	O	Posttranslational modification, protein turnover, chaperones	serine carboxypeptidase-like 45 [Aegilops tauschii subsp. tauschii]
TraesCS4A03G1075500	166	176	138	32	27	33	1.371812	1.418659	1.194847	0.275522	0.233468	0.297753	1.20E-08	-2.009090246	down	--	--	--	--	--	[R]	General function prediction only	--	--	T	Signal transduction mechanisms	unnamed protein product [Triticum turgidum subsp. durum]
TraesCS4A03G1185500	163	120	107	397	441	395	0.447284	0.32376	0.30961	1.186387	1.315088	1.244521	1.87E-22	2.030142016	up	--	--	Molecular Function: ADP binding (GO:0043531);;	K15078|4.1e-133|tcc:18614561|K15078 structure-specific endonuclease subunit SLX1 [EC:3.6.1.-] | (RefSeq) putative disease resistance protein RGA3	--	[T]	Signal transduction mechanisms	NB-ARC domain	Putative disease resistance protein RGA1 OS=Solanum bulbocastanum OX=147425 GN=RGA1 PE=2 SV=2	S	Function unknown	NBS2-RDG2A [Hordeum vulgare subsp. vulgare]
TraesCS4B03G0070200	1033	1065	968	2293	2447	1652	4.803995	4.777021	4.653058	11.39212	12.326091	8.656881	2.45E-38	1.420434044	up	[G]	Carbohydrate transport and metabolism	Molecular Function: catalytic activity (GO:0003824);;	--	--	--	--	Glucose / Sorbosone dehydrogenase	HIPL1 protein OS=Arabidopsis thaliana OX=3702 GN=HIPL1 PE=3 SV=2	G	Carbohydrate transport and metabolism	unnamed protein product [Triticum turgidum subsp. durum]
TraesCS6B03G0202300	155	95	134	214	250	235	7.790435	4.572978	6.958945	11.460107	13.559266	13.290138	3.84E-06	1.228120959	up	--	--	--	--	--	--	--	--	--	--	--	unnamed protein product [Triticum turgidum subsp. durum]
TraesCS6D03G0744400	2115	2191	1974	3379	3746	2856	8.81979	10.541967	10.176724	17.523642	18.596161	16.049244	2.25E-37	1.033103704	up	[M]	Cell wall/membrane/envelope biogenesis	Molecular Function: serine-type endopeptidase activity (GO:0004252);;	K15333|1.3e-80|nsy:104224633|K15333 tRNA guanosine-2'-O-methyltransferase [EC:2.1.1.34] | (RefSeq) uncharacterized protein LOC104224633	--	--	--	Subtilase family	Subtilisin-like protease SBT1.4 OS=Arabidopsis thaliana OX=3702 GN=SBT1.4 PE=2 SV=1	O	Posttranslational modification, protein turnover, chaperones	subtilisin-like protease SBT1.4 [Aegilops tauschii subsp. tauschii]
TraesCS3A03G0823300	173	185	184	59	38	31	0.727039	0.746763	0.797313	0.264783	0.171176	0.144372	3.14E-07	-1.725851639	down	--		Molecular Function: protein kinase activity (GO:0004672);; Molecular Function: ATP binding (GO:0005524);; Cellular Component: integral component of membrane (GO:0016021);;	K13416|2.4e-50|cmos:111430486|K13416 brassinosteroid insensitive 1-associated receptor kinase 1 [EC:2.7.10.1 2.7.11.1] | (RefSeq) BRASSINOSTEROID INSENSITIVE 1-associated receptor kinase 1-like	MAPK signaling pathway - plant (ko04016);; Plant hormone signal transduction (ko04075);; Plant-pathogen interaction (ko04626)	--	--	Protein tyrosine and serine/threonine kinase	Probable LRR receptor-like serine/threonine-protein kinase IRK OS=Arabidopsis thaliana OX=3702 GN=IRK PE=1 SV=1	T	Signal transduction mechanisms	probable LRR receptor-like serine/threonine-protein kinase IRK [Aegilops tauschii subsp. tauschii]
TraesCS1A03G0637400	1178	1197	880	1813	1935	1627	4.625644	4.530268	3.570601	7.599585	8.222524	7.194552	8.37E-25	1.09432099	up	--	--	--	K16224|3.7e-30|boe:106304564|K16224 senescence-induced receptor-like serine/threonine-protein kinase | (RefSeq) senescence-induced receptor-like serine/threonine-protein kinase	MAPK signaling pathway - plant (ko04016);; Plant-pathogen interaction (ko04626)	[R]	General function prediction only	Malectin-like domain	Putative leucine-rich repeat receptor-like serine/threonine-protein kinase At2g14440 OS=Arabidopsis thaliana OX=3702 GN=At2g14440 PE=3 SV=1	S	Function unknown	unnamed protein product [Triticum turgidum subsp. durum]
TraesCS6B03G0862500	126	128	192	239	252	218	1.156268	1.141103	1.828334	2.353512	2.519318	2.269178	8.54E-05	1.025205843	up	[R]	General function prediction only	Molecular Function: molecular_function (GO:0003674);; Molecular Function: catalytic activity (GO:0003824);; Biological Process: biological_process (GO:0008150);; Biological Process: metabolic process (GO:0008152);; Molecular Function: pinoresinol reductase activity (GO:0010283);; Molecular Function: oxidoreductase activity (GO:0016491);; Molecular Function: oxidoreductase activity, acting on the …	K23050|1.8e-80|pxb:103928748|K23050 phenylcoumaran benzylic ether reductase [EC:1.3.1.-] | (RefSeq) isoflavone reductase-like protein	--	--	--	NmrA-like family	Probable pinoresinol-lariciresinol reductase 3 OS=Arabidopsis thaliana OX=3702 GN=PLR3 PE=3 SV=2	S	Function unknown	unnamed protein product [Triticum turgidum subsp. durum]
NewGene_38115	182	127	179	553	591	420	2.557288	1.81494	2.645958	8.556411	9.139447	6.849811	8.49E-24	2.034832437	up	--	--	--	--	--	--	--	--	--	--	--	predicted protein [Hordeum vulgare subsp. vulgare]
TraesCS7A03G0532700	1017	1044	1129	28	63	18	8.156434	8.069117	9.357279	0.23301	0.541111	0.162356	6.62E-21	-4.521262414	down	--	--	--	--	--	--	--	SPARK	Uncharacterized GPI-anchored protein At4g28100 OS=Arabidopsis thaliana OX=3702 GN=At4g28100 PE=2 SV=1	S	Function unknown	uncharacterized GPI-anchored protein At4g28100-like [Aegilops tauschii subsp. tauschii]
TraesCS7B03G0948300	2046	2139	2299	3588	3618	3311	14.786253	15.091512	17.236457	28.034485	28.441943	27.084265	3.79E-40	1.061962956	up	[O]	Posttranslational modification, protein turnover, chaperones	Molecular Function: protein binding (GO:0005515);;	K08770|1.5e-167|ats:109747268|K08770 ubiquitin C | (RefSeq) LOC109747268; polyubiquitin-A isoform X1	Ubiquitin mediated proteolysis (ko04120)	[OR]	Posttranslational modification, protein turnover, chaperones;; General function prediction only	Ubiquitin family	Polyubiquitin OS=Avena fatua OX=4499 PE=2 SV=2	O	Posttranslational modification, protein turnover, chaperones	polyubiquitin [Citrus clementina]
TraesCS1B03G1087600	46	37	68	473	414	381	0.80315	0.616896	1.232714	8.880615	7.87626	7.541365	9.99E-44	3.424926811	up	--	--	--	--	--	--	--	--	--	--	--	uncharacterized protein LOC109744624 [Aegilops tauschii subsp. tauschii]
TraesCS5A03G0444500	274	242	255	495	408	427	1.822937	1.548173	1.747429	3.516413	2.93251	3.196457	3.83E-11	1.15160955	up	[M]	Cell wall/membrane/envelope biogenesis	Molecular Function: oxidoreductase activity (GO:0016491);; Molecular Function: oxidoreductase activity, acting on the CH-OH group of donors, NAD or NADP as acceptor (GO:0016616);; Molecular Function: cinnamoyl-CoA reductase activity (GO:0016621);;	K09753|1.1e-206|ats:109754250|K09753 cinnamoyl-CoA reductase [EC:1.2.1.44] | (RefSeq) LOC109754250; cinnamoyl-CoA reductase 2-like	Phenylpropanoid biosynthesis (ko00940)	[V]	Defense mechanisms	NAD dependent epimerase/dehydratase family	Cinnamoyl-CoA reductase 1 OS=Arabidopsis thaliana OX=3702 GN=CCR1 PE=1 SV=1	V	Defense mechanisms	cinnamoyl-CoA reductase [Triticum aestivum]
TraesCS3D03G0927400	775	721	722	1386	1657	1412	10.208194	9.159486	9.823293	19.492895	23.615143	20.946409	1.79E-35	1.373309198	up	--	--	Cellular Component: cellular_component (GO:0005575);; Cellular Component: obsolete cell (GO:0005623);; Cellular Component: plasma membrane (GO:0005886);; Cellular Component: membrane (GO:0016020);; Cellular Component: obsolete cell part (GO:0044464);; Cellular Component: cell periphery (GO:0071944);;	--	--	--	--	--	Uncharacterized protein At3g27210 OS=Arabidopsis thaliana OX=3702 GN=Y-2 PE=1 SV=1	S	Function unknown	uncharacterized protein LOC109778651 [Aegilops tauschii subsp. tauschii]
TraesCS4D03G0053200	743	717	764	3755	3729	3463	12.111268	11.271184	12.881831	65.402946	65.839523	63.615372	3.25E-240	2.664552761	up	--	--	Cellular Component: cell wall (GO:0005618);; Molecular Function: manganese ion binding (GO:0030145);; Molecular Function: nutrient reservoir activity (GO:0045735);; Cellular Component: apoplast (GO:0048046);;	--	--	--	--	Cupin	Oxalate oxidase GF-2.8 OS=Triticum aestivum OX=4565 PE=1 SV=1	S	Function unknown	oxalate oxidase GF-2.8-like [Aegilops tauschii subsp. tauschii]
TraesCS1B03G1177500	56	75	93	161	208	252	0.66986	0.861009	1.153332	2.064559	2.705803	3.413542	3.87E-09	1.845224083	up	[J]	Translation, ribosomal structure and biogenesis	Molecular Function: structural constituent of ribosome (GO:0003735);; Cellular Component: ribosome (GO:0005840);; Biological Process: translation (GO:0006412);;	K02935|2.9e-75|ats:109761967|K02935 large subunit ribosomal protein L7/L12 | (RefSeq) LOC109761967; 50S ribosomal protein L12, chloroplastic-like	Ribosome (ko03010)	[J]	Translation, ribosomal structure and biogenesis	Ribosomal protein L7/L12 C-terminal domain	50S ribosomal protein L12, chloroplastic OS=Oryza sativa subsp. japonica OX=39947 GN=RPL12-2 PE=2 SV=2	J	Translation, ribosomal structure and biogenesis	50S ribosomal protein L12, chloroplastic-like [Aegilops tauschii subsp. tauschii]
TraesCS3B03G0945600	402	383	438	2	9	4	10.797215	9.907275	12.135571	0.041109	0.261247	0.109505	1.00E-40	-5.986816518	down	--	--	Biological Process: lipid transport (GO:0006869);; Molecular Function: lipid binding (GO:0008289);;	--	--	--	--	Protease inhibitor/seed storage/LTP family	Non-specific lipid-transfer protein 1 OS=Hordeum vulgare OX=4513 GN=LTP1 PE=1 SV=1	G	Carbohydrate transport and metabolism	unnamed protein product [Triticum turgidum subsp. durum]
TraesCS4B03G0027200	200	240	232	24	27	28	0.602292	0.699884	0.723185	0.077511	0.086203	0.093266	5.56E-17	-2.718888015	down	--	--	Cellular Component: integral component of membrane (GO:0016021);;	--	--	--	--	Plant phosphoribosyltransferase C-terminal	Protein QUIRKY OS=Arabidopsis thaliana OX=3702 GN=QKY PE=2 SV=1	S	Function unknown	unnamed protein product [Triticum turgidum subsp. durum]
TraesCS2A03G0829600	33	29	49	202	212	197	0.279592	0.233724	0.433579	1.854355	1.972887	1.905032	1.46E-19	2.819901676	up	[R]	General function prediction only	--	K01456|5.1e-108|pavi:110759676|K01456 peptide-N4-(N-acetyl-beta-glucosaminyl)asparagine amidase [EC:3.5.1.52] | (RefSeq) peptide-N(4)-(N-acetyl-beta- glucosaminyl)asparagine amidase-like	Protein processing in endoplasmic reticulum (ko04141)	[C]	Energy production and conversion	Aldo/keto reductase family	Probable aldo-keto reductase 3 OS=Oryza sativa subsp. japonica OX=39947 GN=Os04g0339400 PE=2 SV=2	C	Energy production and conversion	unnamed protein product [Triticum turgidum subsp. durum]
TraesCS2D03G0305200	108	171	146	269	295	183	1.173832	1.794927	1.639611	3.130452	3.477317	2.241631	6.60E-06	1.173966254	up	--	--	Biological Process: endomembrane system organization (GO:0010256);; Cellular Component: integral component of membrane (GO:0016021);;	K01510|2.1e-24|peq:110028934|K01510 apyrase [EC:3.6.1.5] | (RefSeq) probable apyrase 6 isoform X1	Purine metabolism (ko00230);; Pyrimidine metabolism (ko00240)	--	--	Protein of unknown function (DUF679)	Protein DMP2 OS=Arabidopsis thaliana OX=3702 GN=DMP2 PE=2 SV=1	S	Function unknown	uncharacterized protein LOC109731846 [Aegilops tauschii subsp. tauschii]
NewGene_103924	303	263	267	43	20	66	3.900382	3.25642	3.550202	0.588179	0.268211	0.94762	1.41E-10	-2.306409638	down	--	--	--	--	--	--	--	--	--	--	--	glycine-rich cell wall structural protein 1.8-like [Aegilops tauschii subsp. tauschii]
TraesCS4B03G0730900	90	93	116	419	318	248	1.68939	1.695448	2.261059	8.472015	6.517522	5.292168	3.04E-17	2.07191407	up	--	--	Cellular Component: nucleosome (GO:0000786);; Molecular Function: DNA binding (GO:0003677);; Cellular Component: nucleus (GO:0005634);; Molecular Function: protein heterodimerization activity (GO:0046982);;	K11252|1.7e-63|ats:109760483|K11252 histone H2B | (RefSeq) LOC109760483; histone H2B.1-like	--	[B]	Chromatin structure and dynamics	Core histone H2A/H2B/H3/H4	Histone H2B.1 OS=Triticum aestivum OX=4565 PE=1 SV=3	B	Chromatin structure and dynamics	histone H2B.1-like [Aegilops tauschii subsp. tauschii]
TraesCS3B03G1015500	617	642	620	1260	1181	980	3.945885	3.957142	4.1001	8.606189	8.173429	7.058122	6.95E-28	1.227072487	up	--	--	Molecular Function: UDP-glycosyltransferase activity (GO:0008194);;	K18823|4.6e-88|lang:109334198|K18823 soyasaponin III rhamnosyltransferase [EC:2.4.1.273] | (RefSeq) soyasaponin III rhamnosyltransferase-like	--	[GC]	Carbohydrate transport and metabolism;; Energy production and conversion	UDP-glucoronosyl and UDP-glucosyl transferase	Putative UDP-rhamnose:rhamnosyltransferase 1 OS=Fragaria ananassa OX=3747 GN=GT4 PE=2 SV=1	--	--	putative UDP-rhamnose:rhamnosyltransferase 1 [Aegilops tauschii subsp. tauschii]
TraesCS2A03G0024100	416	383	299	173	121	92	1.722469	1.528031	1.275857	0.76309	0.538737	0.429105	3.83E-06	-1.148040954	down	--	--	Molecular Function: RNA binding (GO:0003723);;	K20102|1.3e-89|aof:109830262|K20102 YTH domain-containing family protein | (RefSeq) uncharacterized protein LOC109830262	--	[R]	General function prediction only	YT521-B-like domain	YTH domain-containing protein ECT3 OS=Arabidopsis thaliana OX=3702 GN=ECT3 PE=1 SV=1	S	Function unknown	unnamed protein product [Triticum turgidum subsp. durum]
TraesCS3D03G0238800	114	51	120	199	102	180	2.555393	1.098871	2.785141	4.770292	2.465681	4.562977	0.004660707	1.111312105	up	[O]	Posttranslational modification, protein turnover, chaperones	Biological Process: response to reactive oxygen species (GO:0000302);; Biological Process: protein folding (GO:0006457);; Biological Process: response to heat (GO:0009408);; Biological Process: response to salt stress (GO:0009651);; Biological Process: response to hydrogen peroxide (GO:0042542);; Molecular Function: protein self-association (GO:0043621);; Molecular Function: unfolded protein bind…	K13993|1.5e-83|ats:109775290|K13993 HSP20 family protein | (RefSeq) LOC109775290; 17.5 kDa class II heat shock protein	Protein processing in endoplasmic reticulum (ko04141)	[O]	Posttranslational modification, protein turnover, chaperones	Hsp20/alpha crystallin family	17.5 kDa class II heat shock protein OS=Zea mays OX=4577 PE=2 SV=1	O	Posttranslational modification, protein turnover, chaperones	17.5 kDa class II heat shock protein [Aegilops tauschii subsp. tauschii]
TraesCS6B03G1126700	681	610	666	200	222	153	2.437269	2.107128	2.463985	0.764654	0.86038	0.616468	1.89E-15	-1.407994764	down	--	--	Cellular Component: integral component of membrane (GO:0016021);;	K11267|3.0e-30|zma:100284656|K11267 sister chromatid cohesion protein PDS5 | (RefSeq) embryogenesis transmembrane protein	--	[R]	General function prediction only	Domain of unknown function	--	L	Replication, recombination and repair	unnamed protein product [Triticum turgidum subsp. durum]
TraesCS6B03G1168700	98	73	37	209	223	117	0.494867	0.353509	0.189904	1.128006	1.219951	0.665579	1.10E-06	1.76376756	up	[M]	Cell wall/membrane/envelope biogenesis	Molecular Function: protein kinase activity (GO:0004672);; Molecular Function: calcium ion binding (GO:0005509);; Molecular Function: ATP binding (GO:0005524);; Cellular Component: integral component of membrane (GO:0016021);; Molecular Function: polysaccharide binding (GO:0030247);;	K23544|8.2e-92|brp:103842861|K23544 serine incorporator 1/3 | (RefSeq) serine incorporator 3	--	--	--	Protein kinase domain	Wall-associated receptor kinase 2 OS=Arabidopsis thaliana OX=3702 GN=WAK2 PE=1 SV=1	T	Signal transduction mechanisms	unnamed protein product [Triticum turgidum subsp. durum]
TraesCS7A03G0350700	149	137	142	0	0	0	0.9447	0.839132	0.926451	0	0	0	5.09E-13	-9.233044037	down	--	--	Molecular Function: serine-type carboxypeptidase activity (GO:0004185);;	K16296|3.8e-191|osa:9271773|K16296 serine carboxypeptidase-like clade I [EC:3.4.16.-] | (RefSeq) serine carboxypeptidase-like 13 isoform X1	--	[OE]	Posttranslational modification, protein turnover, chaperones;; Amino acid transport and metabolism	Serine carboxypeptidase	Serine carboxypeptidase-like 18 OS=Arabidopsis thaliana OX=3702 GN=SCPL18 PE=2 SV=2	--	--	Serine carboxypeptidase-like 18 [Triticum urartu]
TraesCS4D03G0438100	383	410	440	896	747	805	4.027514	4.158762	4.77234	10.056514	8.501859	9.530947	4.47E-22	1.354789765	up	--	--	Molecular Function: ubiquitin protein ligase activity (GO:0061630);;	K11982|2.8e-50|egu:105057281|K11982 E3 ubiquitin-protein ligase RNF115/126 [EC:2.3.2.27] | (RefSeq) E3 ubiquitin-protein ligase RING1-like	--	[O]	Posttranslational modification, protein turnover, chaperones	Ring finger domain	E3 ubiquitin-protein ligase SIRP1 OS=Oryza sativa subsp. japonica OX=39947 GN=SIRP1 PE=1 SV=1	O	Posttranslational modification, protein turnover, chaperones	hypothetical protein D1007_55571 [Hordeum vulgare]
TraesCS5D03G1200700	579	706	565	1234	1060	842	1.774355	2.084898	1.78835	4.036517	3.51451	2.906328	2.09E-17	1.124812706	up	--	--	Molecular Function: ADP binding (GO:0043531);;	K13457|2.5e-142|bdi:100843577|K13457 disease resistance protein RPM1 | (RefSeq) putative disease resistance RPP13-like protein 3	Plant-pathogen interaction (ko04626)	[T]	Signal transduction mechanisms	NB-ARC domain	Disease resistance protein RGA4 OS=Oryza sativa subsp. japonica OX=39947 GN=RGA4 PE=2 SV=1	S	Function unknown	putative disease resistance RPP13-like protein 3 [Aegilops tauschii subsp. tauschii]
TraesCS2A03G1334100	5270	4924	5804	13552	14084	12639	42.387886	38.194923	48.251629	116.403328	122.612442	114.49865	3.54E-113	1.694098871	up	--	--	Molecular Function: peroxidase activity (GO:0004601);; Cellular Component: extracellular region (GO:0005576);; Biological Process: response to oxidative stress (GO:0006979);; Molecular Function: heme binding (GO:0020037);; Biological Process: hydrogen peroxide catabolic process (GO:0042744);; Molecular Function: metal ion binding (GO:0046872);;	K00430|6.2e-191|ats:109747441|K00430 peroxidase [EC:1.11.1.7] | (RefSeq) LOC109747441; peroxidase 12-like	Phenylpropanoid biosynthesis (ko00940)	--	--	Peroxidase	Peroxidase 12 OS=Arabidopsis thaliana OX=3702 GN=PER12 PE=1 SV=1	Q	Secondary metabolites biosynthesis, transport and catabolism	peroxidase precursor [Triticum aestivum]
TraesCS5D03G0160000	1208	1307	1274	305	287	204	2.496093	2.605256	2.721427	0.672761	0.642128	0.473831	1.22E-41	-1.891437649	down	--	--	Molecular Function: actin binding (GO:0003779);;	--	--	--	--	KIP1-like protein	Protein NETWORKED 1A OS=Arabidopsis thaliana OX=3702 GN=NET1A PE=1 SV=1	S	Function unknown	protein NETWORKED 1D-like [Aegilops tauschii subsp. tauschii]
TraesCS5A03G0931400	1185	1356	1228	481	361	386	4.616347	5.097258	4.947251	1.997127	1.526746	1.702643	1.07E-21	-1.251463751	down	[M]	Cell wall/membrane/envelope biogenesis	Molecular Function: protein kinase activity (GO:0004672);; Molecular Function: ATP binding (GO:0005524);;	K08864|0.0e+00|ats:109734274|K08864 tousled-like kinase [EC:2.7.11.1] | (RefSeq) LOC109734274; serine/threonine-protein kinase TOUSLED	--	[T]	Signal transduction mechanisms	Protein kinase domain	Serine/threonine-protein kinase TOUSLED OS=Arabidopsis thaliana OX=3702 GN=TOUSLED PE=1 SV=1	T	Signal transduction mechanisms	tousled-like protein kinase [Triticum aestivum]
TraesCS1B03G0241000	3432	3212	3373	6134	6115	5505	13.222545	11.934577	13.42987	25.235706	25.501774	23.888981	8.45E-73	1.189877339	up	[E]	Amino acid transport and metabolism	Biological Process: arginine metabolic process (GO:0006525);; Molecular Function: transaminase activity (GO:0008483);; Molecular Function: pyridoxal phosphate binding (GO:0030170);;	K00818|2.0e-253|ats:109780064|K00818 acetylornithine aminotransferase [EC:2.6.1.11] | (RefSeq) LOC109780064; acetylornithine aminotransferase, mitochondrial-like	Arginine biosynthesis (ko00220);; 2-Oxocarboxylic acid metabolism (ko01210);; Biosynthesis of amino acids (ko01230)	[E]	Amino acid transport and metabolism	Aminotransferase class-III	Acetylornithine aminotransferase, mitochondrial OS=Alnus glutinosa OX=3517 GN=AG118 PE=2 SV=1	E	Amino acid transport and metabolism	acetylornithine aminotransferase, mitochondrial-like [Aegilops tauschii subsp. tauschii]
TraesCS7D03G1219100	33	80	65	116	128	87	0.303033	0.726475	0.625912	1.158733	1.295617	0.918147	0.001559551	1.258712116	up	[Q]	Secondary metabolites biosynthesis, transport and catabolism	Molecular Function: oxidoreductase activity (GO:0016491);; Molecular Function: metal ion binding (GO:0046872);;	K05933|8.0e-185|ats:109746094|K05933 aminocyclopropanecarboxylate oxidase [EC:1.14.17.4] | (RefSeq) LOC109746094; 1-aminocyclopropane-1-carboxylate oxidase 1-like	Cysteine and methionine metabolism (ko00270)	[QR]	Secondary metabolites biosynthesis, transport and catabolism;; General function prediction only	2OG-Fe(II) oxygenase superfamily	1-aminocyclopropane-1-carboxylate oxidase 1 OS=Arabidopsis thaliana OX=3702 GN=ACO1 PE=2 SV=1	Q	Secondary metabolites biosynthesis, transport and catabolism	1-aminocyclopropane-1-carboxylate oxidase 1-like [Aegilops tauschii subsp. tauschii]
TraesCS5B03G0143000	2379	2213	2690	0	2	0	35.165417	31.534874	41.096218	0	0.020798	0	8.51E-28	-11.46956042	down	--	--	--	--	--	--	--	--	--	--	--	uncharacterized protein LOC109743232 [Aegilops tauschii subsp. tauschii]
TraesCS1A03G0869900	23	44	21	621	716	455	0.360859	0.679449	0.347339	10.685371	12.486536	8.25969	2.34E-76	4.715234272	up	--	--	Biological Process: defense response to bacterium (GO:0042742);; Biological Process: defense response to fungus (GO:0050832);;	--	--	[R]	General function prediction only	Barwin family	Wheatwin-1 OS=Triticum aestivum OX=4565 GN=PR4A PE=1 SV=1	S	Function unknown	pathogenesis-related protein 4 [Triticum monococcum]
TraesCS1B03G0155900	193	167	220	700	622	537	2.047583	1.70522	2.411119	7.93164	7.140471	6.411596	2.30E-31	2.037525717	up	--	--	Biological Process: lipid transport (GO:0006869);; Molecular Function: lipid binding (GO:0008289);;	--	--	--	--	Probable lipid transfer	--	O	Posttranslational modification, protein turnover, chaperones	non-specific lipid-transfer protein-like protein At2g13820 [Aegilops tauschii subsp. tauschii]
TraesCS7D03G0774600	817	861	695	239	254	299	7.074051	7.190751	6.219606	2.203896	2.381095	2.909111	2.40E-13	-1.205439039	down	--	--	Molecular Function: mRNA binding (GO:0003729);; Cellular Component: mRNA cleavage factor complex (GO:0005849);; Biological Process: mRNA polyadenylation (GO:0006378);;	K14397|1.7e-122|ats:109740607|K14397 cleavage and polyadenylation specificity factor subunit 5 | (RefSeq) LOC109740607; pre-mRNA cleavage factor Im 25 kDa subunit 1-like	mRNA surveillance pathway (ko03015)	[A]	RNA processing and modification	Nucleotide hydrolase	Pre-mRNA cleavage factor Im 25 kDa subunit 1 OS=Arabidopsis thaliana OX=3702 GN=CFIS1 PE=1 SV=1	A	RNA processing and modification	pre-mRNA cleavage factor Im 25 kDa subunit 1-like [Aegilops tauschii subsp. tauschii]
TraesCS5A03G1084300	480	460	460	72	75	34	3.534954	3.238165	3.500679	0.531788	0.585809	0.261134	6.48E-25	-2.597751555	down	--	--	--	K03097|3.8e-12|aip:107632886|K03097 casein kinase II subunit alpha [EC:2.7.11.1] | (RefSeq) casein kinase II subunit alpha-like isoform X3	Ribosome biogenesis in eukaryotes (ko03008);; Circadian rhythm - plant (ko04712)	--	--	Protein of unknown function (DUF642)	--	S	Function unknown	uncharacterized protein LOC109781161 [Aegilops tauschii subsp. tauschii]
TraesCS2D03G0667000	609	694	467	2186	2108	2152	2.216804	2.436378	1.756446	8.50546	8.314231	8.83261	4.59E-90	2.240389559	up	[P]	Inorganic ion transport and metabolism	Biological Process: potassium ion transport (GO:0006813);; Molecular Function: potassium ion transmembrane transporter activity (GO:0015079);; Cellular Component: membrane (GO:0016020);; Cellular Component: integral component of membrane (GO:0016021);;	K03549|0.0e+00|ats:109787221|K03549 KUP system potassium uptake protein | (RefSeq) LOC109787221; potassium transporter 1-like	--	--	--	K+ potassium transporter	Potassium transporter 1 OS=Oryza sativa subsp. japonica OX=39947 GN=HAK1 PE=1 SV=2	P	Inorganic ion transport and metabolism	potassium transporter 1-like [Aegilops tauschii subsp. tauschii]
TraesCS3D03G0998500	99	117	90	39	45	32	0.538344	0.61217	0.50524	0.226026	0.260946	0.190937	0.009980772	-1.031855505	down	--	--	Molecular Function: protein binding (GO:0005515);;	K11843|3.0e-06|aip:110267024|K11843 ubiquitin carboxyl-terminal hydrolase 14 [EC:3.4.19.12] | (RefSeq) FBD-associated F-box protein At4g10400-like	--	--	--	FBD	Putative F-box/FBD/LRR-repeat protein At5g22610 OS=Arabidopsis thaliana OX=3702 GN=At5g22610 PE=4 SV=1	S	Function unknown	F-box/FBD/LRR-repeat protein At1g13570-like [Aegilops tauschii subsp. tauschii]
NewGene_4185	168	148	155	28	38	20	0.668029	0.676805	0.610965	0.136968	0.20851	0.079702	1.67E-08	-2.095074017	down	--	--	Molecular Function: DNA binding (GO:0003677);; Molecular Function: metal ion binding (GO:0046872);;	--	--	--	--	--	--	--	--	uncharacterized protein LOC109771760 [Aegilops tauschii subsp. tauschii]
TraesCS2A03G1312000	674	687	670	269	251	170	2.429876	2.389023	2.496727	1.036306	0.978585	0.688456	4.72E-12	-1.19948515	down	--	--	Cellular Component: integral component of membrane (GO:0016021);;	--	--	--	--	Plant phosphoribosyltransferase C-terminal	FT-interacting protein 3 OS=Arabidopsis thaliana OX=3702 GN=FTIP3 PE=1 SV=1	S	Function unknown	unnamed protein product [Triticum turgidum subsp. durum]
TraesCS5A03G0030600	339	349	301	104	61	129	1.76795	1.75546	1.625269	0.576538	0.343466	0.758391	1.52E-06	-1.368715235	down	--	--	Cellular Component: cellular_component (GO:0005575);; Cellular Component: obsolete cell (GO:0005623);; Cellular Component: plasma membrane (GO:0005886);; Cellular Component: membrane (GO:0016020);; Cellular Component: obsolete cell part (GO:0044464);; Cellular Component: cell periphery (GO:0071944);;	--	--	--	--	--	Uncharacterized protein At1g76660 OS=Arabidopsis thaliana OX=3702 GN=At1g76660 PE=2 SV=1	S	Function unknown	uncharacterized protein At1g76660-like isoform X1 [Aegilops tauschii subsp. tauschii]
TraesCS5D03G0247900	196	242	168	28	96	79	0.597579	0.712267	0.528324	0.088293	0.314684	0.26937	0.002924307	-1.190502656	down	--	--	Molecular Function: microtubule motor activity (GO:0003777);; Molecular Function: ATP binding (GO:0005524);; Biological Process: microtubule-based movement (GO:0007018);; Molecular Function: microtubule binding (GO:0008017);;	K10406|0.0e+00|ats:109744513|K10406 kinesin family member C2/C3 | (RefSeq) LOC109744513; kinesin-like protein KIN-14Q	--	[Z]	Cytoskeleton	Kinesin motor domain	Kinesin-like protein KIN-14Q OS=Oryza sativa subsp. japonica OX=39947 GN=KIN14Q PE=1 SV=1	Z	Cytoskeleton	kinesin-like protein KIN-14Q [Aegilops tauschii subsp. tauschii]
TraesCS2B03G1408800	19	37	24	85	120	83	0.12846	0.242196	0.16563	0.625219	0.90181	0.644733	2.00E-07	2.220169932	up	--		Molecular Function: protein kinase activity (GO:0004672);; Molecular Function: ATP binding (GO:0005524);;	K24104|1.2e-70|thj:104799061|K24104 GPN-loop GTPase | (RefSeq) LOW QUALITY PROTEIN: uncharacterized protein LOC104799061	--	--	--	Protein tyrosine and serine/threonine kinase	G-type lectin S-receptor-like serine/threonine-protein kinase At1g11410 OS=Arabidopsis thaliana OX=3702 GN=At1g11410 PE=3 SV=3	T	Signal transduction mechanisms	unnamed protein product [Triticum turgidum subsp. durum]
TraesCS4B03G0882700	434	436	520	1265	1317	1166	3.175138	3.080852	3.948105	9.932214	10.483747	9.6528	2.16E-46	1.793198819	up	[IR]	Lipid transport and metabolism;; General function prediction only	Molecular Function: hydrolase activity, acting on ester bonds (GO:0016788);;	K10691|1.5e-39|ats:109762802|K10691 E3 ubiquitin-protein ligase UBR4 [EC:2.3.2.27] | (RefSeq) LOC109762802; auxin transport protein BIG	--	--	--	GDSL-like Lipase/Acylhydrolase	GDSL esterase/lipase At5g55050 OS=Arabidopsis thaliana OX=3702 GN=At5g55050 PE=2 SV=1	L	Replication, recombination and repair	unnamed protein product [Triticum turgidum subsp. durum]
TraesCS7A03G0956100	158	194	156	0	0	0	0.909801	1.072652	0.92622	0	0	0	7.93E-14	-9.474890141	down	--	--	Molecular Function: transferase activity, transferring glycosyl groups (GO:0016757);;	K23869|4.4e-278|ats:109780840|K23869 galactan beta-1,4-galactosyltransferase [EC:2.4.1.-] | (RefSeq) LOC109780840; galactan beta-1,4-galactosyltransferase GALS1-like	--	[S]	Function unknown	Glycosyltransferase family 92	Galactan beta-1,4-galactosyltransferase GALS1 OS=Arabidopsis thaliana OX=3702 GN=GALS1 PE=2 SV=2	S	Function unknown	galactan beta-1,4-galactosyltransferase GALS1-like [Aegilops tauschii subsp. tauschii]
TraesCS5D03G1185000	65	69	30	129	131	122	0.192576	0.198757	0.089653	0.411219	0.422267	0.408638	1.18E-05	1.600123247	up	[T]	Signal transduction mechanisms	Molecular Function: protein serine/threonine kinase activity (GO:0004674);; Molecular Function: ATP binding (GO:0005524);; Cellular Component: integral component of membrane (GO:0016021);;	K20181|2.5e-84|mtr:MTR_5g026090|K20181 vacuolar protein sorting-associated protein 18 | (RefSeq) vacuolar sorting-associated-like protein	--	--	--	Protein kinase domain	Receptor kinase-like protein Xa21 OS=Oryza sativa subsp. japonica OX=39947 GN=XA21 PE=1 SV=1	T	Signal transduction mechanisms	receptor kinase-like protein Xa21 [Aegilops tauschii subsp. tauschii]
TraesCS2D03G0072800	293	334	274	81	135	129	1.362144	1.500674	1.319778	0.394505	0.673537	0.662952	0.000157698	-1.006074428	down	[J]	Translation, ribosomal structure and biogenesis	Molecular Function: hydrolase activity (GO:0016787);;	K02433|4.6e-43|psom:113275959|K02433 aspartyl-tRNA(Asn)/glutamyl-tRNA(Gln) amidotransferase subunit A [EC:6.3.5.6 6.3.5.7] | (RefSeq) glutamyl-tRNA(Gln) amidotransferase subunit A, chloroplastic/mitochondrial-like	Aminoacyl-tRNA biosynthesis (ko00970)	[J]	Translation, ribosomal structure and biogenesis	Amidase	Fatty acid amide hydrolase OS=Oryza sativa subsp. indica OX=39946 GN=FAAH PE=3 SV=1	J	Translation, ribosomal structure and biogenesis	fatty acid amide hydrolase-like [Aegilops tauschii subsp. tauschii]
TraesCS1B03G0094400	5569	5776	5738	1642	1588	1680	26.519121	26.484073	28.225905	8.398547	8.204685	9.022386	3.37E-79	-1.429834484	down	--	--	Molecular Function: molecular_function (GO:0003674);; Molecular Function: catalytic activity (GO:0003824);; Molecular Function: ubiquitin-protein transferase activity (GO:0004842);; Biological Process: cellular protein modification process (GO:0006464);; Biological Process: nitrogen compound metabolic process (GO:0006807);; Biological Process: response to stress (GO:0006950);; Biological Process:…	K19044|1.8e-180|obr:102716869|K19044 E3 ubiquitin-protein ligase XBAT32/33 [EC:2.3.2.27] | (RefSeq) E3 ubiquitin-protein ligase XB3	--	--	--	Ankyrin repeats (3 copies)	E3 ubiquitin-protein ligase XB3 OS=Oryza sativa subsp. japonica OX=39947 GN=XB3 PE=1 SV=1	O	Posttranslational modification, protein turnover, chaperones	unnamed protein product [Triticum turgidum subsp. durum]
TraesCS5B03G0805000	659	713	691	1244	1382	1224	3.411795	3.563993	3.702016	6.886528	7.750627	7.147	4.68E-32	1.267506438	up	[QV]	Secondary metabolites biosynthesis, transport and catabolism;; Defense mechanisms	Molecular Function: monooxygenase activity (GO:0004497);; Molecular Function: iron ion binding (GO:0005506);; Molecular Function: oxidoreductase activity, acting on paired donors, with incorporation or reduction of molecular oxygen (GO:0016705);; Molecular Function: heme binding (GO:0020037);;	K20617|1.9e-103|ats:109749785|K20617 cytochrome P450 family 71 subfamily A | (RefSeq) LOC109749785; cytochrome P450 71A1-like	--	[Q]	Secondary metabolites biosynthesis, transport and catabolism	Cytochrome P450	Cytochrome P450 71A1 OS=Persea americana OX=3435 GN=CYP71A1 PE=1 SV=2	Q	Secondary metabolites biosynthesis, transport and catabolism	cytochrome P450 71A1-like [Aegilops tauschii subsp. tauschii]
TraesCS1A03G0448800	92	66	75	481	458	448	0.324454	0.225484	0.273642	1.829974	1.765291	1.797582	1.49E-46	2.939325329	up	--	--	--	K15255|9.2e-25|boe:106344436|K15255 ATP-dependent DNA helicase PIF1 [EC:3.6.4.12] | (RefSeq) uncharacterized protein LOC106344436	--	[D]	Cell cycle control, cell division, chromosome partitioning	Helitron helicase-like domain at N-terminus	--	D	Cell cycle control, cell division, chromosome partitioning	uncharacterized protein LOC109757334 isoform X1 [Aegilops tauschii subsp. tauschii]
TraesCS2A03G1212400	271	328	276	878	668	643	2.708411	3.163083	2.858093	9.384092	7.243752	7.247179	8.00E-28	1.687953635	up	--	--	--	--	--	--	--	--	--	--	--	hypothetical protein TRIUR3_32658 [Triticum urartu]
TraesCS3D03G0504100	3015	3006	2852	658	923	722	14.658107	14.092024	14.326625	3.411236	4.852254	3.948491	5.69E-45	-1.577660829	down	[T]	Signal transduction mechanisms	Molecular Function: protein serine/threonine phosphatase activity (GO:0004722);; Molecular Function: metal ion binding (GO:0046872);;	K14497|1.9e-267|ats:109757502|K14497 protein phosphatase 2C [EC:3.1.3.16] | (RefSeq) LOC109757502; probable protein phosphatase 2C 6	MAPK signaling pathway - plant (ko04016);; Plant hormone signal transduction (ko04075)	[T]	Signal transduction mechanisms	Protein phosphatase 2C	Probable protein phosphatase 2C 6 OS=Oryza sativa subsp. japonica OX=39947 GN=PP2C06 PE=1 SV=1	T	Signal transduction mechanisms	probable protein phosphatase 2C 6 [Aegilops tauschii subsp. tauschii]
TraesCS6D03G0063100	152	174	177	467	402	300	0.837983	0.922468	1.005992	2.748269	2.397094	1.861186	1.62E-14	1.573783123	up	[QV]	Secondary metabolites biosynthesis, transport and catabolism;; Defense mechanisms	Molecular Function: iron ion binding (GO:0005506);; Cellular Component: integral component of membrane (GO:0016021);; Molecular Function: oxidoreductase activity, acting on paired donors, with incorporation or reduction of molecular oxygen (GO:0016705);; Molecular Function: heme binding (GO:0020037);;	K10528|2.9e-218|bdi:100831133|K10528 hydroperoxide lyase [EC:4.1.2.-] | (RefSeq) linolenate hydroperoxide lyase, chloroplastic	alpha-Linolenic acid metabolism (ko00592)	--	--	Cytochrome P450	Linolenate hydroperoxide lyase, chloroplastic OS=Arabidopsis thaliana OX=3702 GN=CYP74B2 PE=1 SV=1	Q	Secondary metabolites biosynthesis, transport and catabolism	linolenate hydroperoxide lyase, chloroplastic [Aegilops tauschii subsp. tauschii]
TraesCS2A03G0602700	209	224	184	62	69	89	5.236115	5.424888	4.780139	1.646082	1.874372	2.512218	0.000205253	-1.107619948	down	--	--	Molecular Function: thymidine kinase activity (GO:0004797);; Molecular Function: ATP binding (GO:0005524);;	--	--	--	--	Thymidine kinase	--	--	--	unnamed protein product [Triticum turgidum subsp. durum]
NewGene_23033	151	179	162	43	66	54	0.831628	1.018014	0.96707	0.295511	0.399024	0.32682	0.00022352	-1.22258649	down	--	--	--	--	--	--	--	--	--	S	Function unknown	protein FAR1-RELATED SEQUENCE 9-like [Aegilops tauschii subsp. tauschii]
TraesCS2A03G0995500	513	525	529	198	168	177	3.901347	3.855758	4.164586	1.595781	1.371946	1.510409	6.56E-11	-1.16294745	down	[E]	Amino acid transport and metabolism	Molecular Function: hydrolase activity (GO:0016787);;	K01444|1.4e-215|ats:109750018|K01444 N4-(beta-N-acetylglucosaminyl)-L-asparaginase [EC:3.5.1.26] | (RefSeq) LOC109750018; probable isoaspartyl peptidase/L-asparaginase 3 isoform X1	Other glycan degradation (ko00511)	[E]	Amino acid transport and metabolism	Asparaginase	Probable isoaspartyl peptidase/L-asparaginase 3 OS=Arabidopsis thaliana OX=3702 GN=At5g61540 PE=2 SV=1	E	Amino acid transport and metabolism	unnamed protein product [Triticum turgidum subsp. durum]
TraesCS7A03G0624800	1069	1268	974	1961	2248	2161	2.482243	3.047464	2.498131	4.750139	5.642588	5.838973	3.59E-37	1.319187494	up	[T]	Signal transduction mechanisms	Molecular Function: ATP binding (GO:0005524);; Cellular Component: integral component of membrane (GO:0016021);; Molecular Function: ATPase activity (GO:0016887);;	K08712|5.7e-123|gsl:Gasu_29800|K08712 ATP-binding cassette, subfamily G (WHITE), member 2, SNQ2 | (RefSeq) ABC transporter, ATP-binding protein	ABC transporters (ko02010)	[Q]	Secondary metabolites biosynthesis, transport and catabolism	ABC-2 type transporter	ABC transporter G family member 45 OS=Oryza sativa subsp. japonica OX=39947 GN=ABCG45 PE=2 SV=2	Q	Secondary metabolites biosynthesis, transport and catabolism	ABC transporter G family member 45 [Aegilops tauschii subsp. tauschii]
TraesCS3B03G0236400	159	119	136	4	29	2	1.092374	0.785643	0.961501	0.025249	0.213532	0.007756	1.99E-07	-3.218846992	down	[IR]	Lipid transport and metabolism;; General function prediction only	Molecular Function: hydrolase activity, acting on ester bonds (GO:0016788);;	K00679|4.5e-39|cic:CICLE_v10027727mg|K00679 phospholipid:diacylglycerol acyltransferase [EC:2.3.1.158] | (RefSeq) hypothetical protein	Glycerolipid metabolism (ko00561)	--	--	GDSL-like Lipase/Acylhydrolase	GDSL esterase/lipase At1g33811 OS=Arabidopsis thaliana OX=3702 GN=At1g33811 PE=2 SV=1	S	Function unknown	unnamed protein product [Triticum turgidum subsp. durum]
TraesCS4D03G0514700	1222	1077	1218	2167	2021	2210	9.758759	8.292098	10.051107	18.476076	17.464083	19.87149	6.24E-32	1.230474501	up	--	--	Molecular Function: AT DNA binding (GO:0003680);; Molecular Function: DNA-binding transcription factor activity (GO:0003700);; Cellular Component: nucleus (GO:0005634);;	--	--	--	--	Plants and Prokaryotes Conserved (PCC) domain	AT-hook motif nuclear-localized protein 22 OS=Arabidopsis thaliana OX=3702 GN=AHL22 PE=1 SV=1	K	Transcription	AT-hook motif nuclear-localized protein 29-like [Aegilops tauschii subsp. tauschii]
TraesCS1A03G1024200	752	661	587	289	237	217	1.621769	1.37439	1.308527	0.664722	0.552073	0.523028	2.31E-10	-1.06375195	down	--	--	--	--	--	[R]	General function prediction only	--	Auxilin-related protein 1 OS=Arabidopsis thaliana OX=3702 GN=AUXI1 PE=1 SV=2	S	Function unknown	Auxilin-related protein 2 [Triticum urartu]
TraesCS6D03G0143600	134	100	100	182	190	200	2.149559	1.552698	1.650366	3.124539	3.296228	3.616637	1.80E-05	1.147088096	up	--	--	Biological Process: protein polyubiquitination (GO:0000209);; Molecular Function: ATP binding (GO:0005524);; Cellular Component: nucleus (GO:0005634);; Biological Process: ubiquitin-dependent protein catabolic process (GO:0006511);; Molecular Function: ubiquitin conjugating enzyme activity (GO:0061631);;	K06689|3.4e-85|ats:109763406|K06689 ubiquitin-conjugating enzyme E2 D [EC:2.3.2.23] | (RefSeq) LOC109763406; ubiquitin-conjugating enzyme E2 28-like	Ubiquitin mediated proteolysis (ko04120);; Protein processing in endoplasmic reticulum (ko04141)	[O]	Posttranslational modification, protein turnover, chaperones	Ubiquitin-conjugating enzyme	Ubiquitin-conjugating enzyme E2 28 OS=Arabidopsis thaliana OX=3702 GN=UBC28 PE=1 SV=1	O	Posttranslational modification, protein turnover, chaperones	ubiquitin-conjugating enzyme E2 28-like [Aegilops tauschii subsp. tauschii]
TraesCS4B03G0903100	138	129	144	3	9	0	1.037961	0.936014	1.126063	0.022645	0.071809	0	6.30E-15	-4.746785107	down	--	--	Molecular Function: protein dimerization activity (GO:0046983);;	K20558|4.7e-17|atr:18437056|K20558 transcription factor SPEECHLESS | (RefSeq) transcription factor SPEECHLESS isoform X2	MAPK signaling pathway - plant (ko04016)	--	--	Helix-loop-helix DNA-binding domain	Transcription factor bHLH70 OS=Arabidopsis thaliana OX=3702 GN=BHLH70 PE=2 SV=1	K	Transcription	transcription factor bHLH57-like [Aegilops tauschii subsp. tauschii]
TraesCS4A03G0994400	484	530	442	957	1110	821	3.551774	3.753853	3.349514	7.503416	8.822833	6.792647	1.51E-25	1.354274077	up	[P]	Inorganic ion transport and metabolism	Biological Process: sulfur compound metabolic process (GO:0006790);; Molecular Function: 3'(2'),5'-bisphosphate nucleotidase activity (GO:0008441);; Biological Process: phosphatidylinositol phosphorylation (GO:0046854);; Biological Process: inositol phosphate dephosphorylation (GO:0046855);;	K15422|6.9e-193|ats:109732486|K15422 3'(2'), 5'-bisphosphate nucleotidase / inositol polyphosphate 1-phosphatase [EC:3.1.3.7 3.1.3.57] | (RefSeq) LOC109732486; 3'(2'),5'-bisphosphate nucleotidase-like	Inositol phosphate metabolism (ko00562);; Sulfur metabolism (ko00920);; Phosphatidylinositol signaling system (ko04070)	[FP]	Nucleotide transport and metabolism;; Inorganic ion transport and metabolism	Inositol monophosphatase family	3'(2'),5'-bisphosphate nucleotidase OS=Oryza sativa OX=4530 PE=2 SV=1	--	--	3'(2'),5'-bisphosphate nucleotidase-like [Aegilops tauschii subsp. tauschii]
NewGene_35827	253	247	253	566	570	539	2.940889	2.927998	3.258011	9.073467	9.620705	9.716211	5.89E-23	1.519997386	up	--	--	--	--	--	--	--	--	--	--	--	hypothetical protein BRADI_3g47490v3 [Brachypodium distachyon]
TraesCS2A03G0055300	659	706	638	1941	2182	1731	3.548501	3.665769	3.551743	11.169398	12.726542	10.506303	4.61E-85	1.9132183	up	[QV]	Secondary metabolites biosynthesis, transport and catabolism;; Defense mechanisms	Molecular Function: monooxygenase activity (GO:0004497);; Molecular Function: iron ion binding (GO:0005506);; Molecular Function: oxidoreductase activity, acting on paired donors, with incorporation or reduction of molecular oxygen (GO:0016705);; Molecular Function: heme binding (GO:0020037);;	K16085|1.7e-173|bdi:100834069|K16085 9beta-pimara-7,15-diene oxidase [EC:1.14.14.111] | (RefSeq) uncharacterized protein LOC100834069	Diterpenoid biosynthesis (ko00904)	[Q]	Secondary metabolites biosynthesis, transport and catabolism	Cytochrome P450	Zealexin A1 synthase OS=Zea mays OX=4577 GN=CYP71Z18 PE=1 SV=1	Q	Secondary metabolites biosynthesis, transport and catabolism	ent-isokaurene C2-hydroxylase-like [Aegilops tauschii subsp. tauschii]
TraesCS3A03G0450200	180	178	152	591	432	439	0.573953	0.547171	0.502184	2.020226	1.497462	1.583595	2.88E-24	1.884804408	up	--	--	--	--	--	--	--	--	--	--	--	unnamed protein product [Triticum turgidum subsp. durum]
TraesCS7A03G0222600	564	587	420	169	202	167	2.820621	2.828323	2.168363	0.899032	1.091503	0.938131	9.60E-10	-1.173105687	down	--	--	Molecular Function: metal ion binding (GO:0046872);;	K19720|5.0e-06|cvr:CHLNCDRAFT_142094|K19720 collagen type III alpha | (RefSeq) hypothetical protein	--	[R]	General function prediction only	Zn-finger in Ran binding protein and others	--	S	Function unknown	unnamed protein product [Triticum turgidum subsp. durum]
TraesCS7B03G0459300	245	204	233	639	555	424	2.362849	1.892591	2.315841	6.582088	5.787657	4.605925	1.05E-18	1.602402473	up	--	--	Molecular Function: DNA binding (GO:0003677);; Cellular Component: nucleus (GO:0005634);;	K09422|1.6e-134|ats:109749034|K09422 transcription factor MYB, plant | (RefSeq) LOC109749034; myb-related protein Zm38-like	--	[K]	Transcription	Myb-like DNA-binding domain	Myb-related protein Zm38 OS=Zea mays OX=4577 PE=2 SV=1	K	Transcription	myb-related protein Zm38-like [Aegilops tauschii subsp. tauschii]
TraesCS2B03G1285000	0	0	0	78	87	73	0	0	0	1.75509	1.997357	1.725997	2.69E-12	9.118700001	up	--	--	--	K16223|5.3e-74|dosa:Os12t0232300-00|K16223 protein FLOWERING LOCUS T | (RefSeq) Os12g0232300; Similar to ZCN20.	Circadian rhythm - plant (ko04712)	[R]	General function prediction only	Phosphatidylethanolamine-binding protein	Protein FLOWERING LOCUS T OS=Arabidopsis thaliana OX=3702 GN=FT PE=1 SV=2	S	Function unknown	hypothetical protein D1007_15826 [Hordeum vulgare]
TraesCS3B03G1359500	199	234	240	40	63	29	1.471041	1.668682	1.831685	0.309092	0.498398	0.23693	1.39E-09	-1.993012562	down	[R]	General function prediction only	Biological Process: xylan biosynthetic process (GO:0045492);;	K18801|4.5e-57|sbi:8084801|K18801 glucuronoxylan 4-O-methyltransferase [EC:2.1.1.112] | (RefSeq) glucuronoxylan 4-O-methyltransferase 1	--	--	--	Polysaccharide biosynthesis	Probable methyltransferase At1g27930 OS=Arabidopsis thaliana OX=3702 GN=At1g27930 PE=1 SV=1	S	Function unknown	unnamed protein product [Triticum aestivum]
TraesCS4A03G0763800	426	454	347	1399	1272	1154	1.987187	2.005793	1.778033	6.73481	6.020253	5.96982	4.04E-66	2.008918872	up	[IR]	Lipid transport and metabolism;; General function prediction only	Molecular Function: hydrolase activity, acting on ester bonds (GO:0016788);;	K10691|3.4e-06|ats:109762802|K10691 E3 ubiquitin-protein ligase UBR4 [EC:2.3.2.27] | (RefSeq) LOC109762802; auxin transport protein BIG	--	--	--	GDSL-like Lipase/Acylhydrolase	GDSL esterase/lipase At2g19060 OS=Arabidopsis thaliana OX=3702 GN=At2g19060 PE=2 SV=1	S	Function unknown	unnamed protein product [Triticum turgidum subsp. durum]
TraesCS3A03G1041000	109	141	96	164	172	218	0.873592	1.092898	0.798194	1.410505	1.496263	1.977487	0.000168637	1.062692555	up	[G]	Carbohydrate transport and metabolism	Molecular Function: zinc ion binding (GO:0008270);; Molecular Function: oxidoreductase activity (GO:0016491);;	K00083|2.0e-200|ats:109767770|K00083 cinnamyl-alcohol dehydrogenase [EC:1.1.1.195] | (RefSeq) LOC109767770; probable cinnamyl alcohol dehydrogenase 1	Phenylpropanoid biosynthesis (ko00940)	[Q]	Secondary metabolites biosynthesis, transport and catabolism	Alcohol dehydrogenase GroES-like domain	Probable cinnamyl alcohol dehydrogenase 1 OS=Oryza sativa subsp. japonica OX=39947 GN=CAD1 PE=2 SV=1	Q	Secondary metabolites biosynthesis, transport and catabolism	unnamed protein product [Triticum turgidum subsp. durum]
TraesCS7D03G0176200	202	195	214	411	358	261	1.763393	1.644808	1.932234	3.836694	3.383659	2.565553	1.12E-07	1.108867587	up	[R]	General function prediction only	Molecular Function: acid phosphatase activity (GO:0003993);;	K20728|1.6e-48|bna:106380061|K20728 vegetative storage protein 2 | (RefSeq) vegetative storage protein 2	MAPK signaling pathway - plant (ko04016)	--	--	HAD superfamily, subfamily IIIB (Acid phosphatase)	Acid phosphatase 1 OS=Solanum lycopersicum OX=4081 GN=APS1 PE=2 SV=1	S	Function unknown	acid phosphatase 1-like [Aegilops tauschii subsp. tauschii]
TraesCS2A03G0067400	5	7	0	218	162	204	0.055841	0.070075	0	2.642641	1.984846	2.604828	1.23E-29	5.983824219	up	--	--	Cellular Component: apoplast (GO:0048046);;	--	--	--	--	Dirigent-like protein	--	--	--	dirigent protein 11-like [Aegilops tauschii subsp. tauschii]
TraesCS1A03G0674900	167	173	158	407	394	411	1.432271	1.436082	1.406502	3.743402	3.67404	3.98966	1.61E-19	1.653770786	up	--	--	Biological Process: carbohydrate transport (GO:0008643);; Cellular Component: integral component of membrane (GO:0016021);;	K15382|3.8e-132|ats:109781911|K15382 solute carrier family 50 (sugar transporter) | (RefSeq) LOC109781911; bidirectional sugar transporter SWEET1b-like	--	[R]	General function prediction only	Sugar efflux transporter for intercellular exchange	Bidirectional sugar transporter SWEET1b OS=Oryza sativa subsp. indica OX=39946 GN=SWEET1B PE=3 SV=1	U	Intracellular trafficking, secretion, and vesicular transport	unnamed protein product [Triticum turgidum subsp. durum]
TraesCS2D03G1206400	585	631	655	3194	3032	3101	8.949942	9.315735	10.367527	52.229061	50.260155	53.476135	5.02E-194	2.685079924	up	--	--	Molecular Function: electron transfer activity (GO:0009055);;	--	--	--	--	Plastocyanin-like domain	Uclacyanin 1 OS=Arabidopsis thaliana OX=3702 GN=UCC1 PE=1 SV=1	S	Function unknown	mavicyanin-like [Aegilops tauschii subsp. tauschii]
TraesCS3B03G0397400	181	244	239	486	453	491	1.455986	1.897792	1.992479	4.184699	3.956242	4.467637	1.12E-15	1.476190839	up	[Q]	Secondary metabolites biosynthesis, transport and catabolism	Biological Process: response to light stimulus (GO:0009416);; Biological Process: gibberellin catabolic process (GO:0045487);; Molecular Function: metal ion binding (GO:0046872);; Molecular Function: dioxygenase activity (GO:0051213);; Molecular Function: C-19 gibberellin 2-beta-dioxygenase activity (GO:0052634);;	K04125|1.6e-183|ats:109773801|K04125 gibberellin 2beta-dioxygenase [EC:1.14.11.13] | (RefSeq) LOC109773801; gibberellin 2-beta-dioxygenase 1-like	Diterpenoid biosynthesis (ko00904)	[QR]	Secondary metabolites biosynthesis, transport and catabolism;; General function prediction only	2OG-Fe(II) oxygenase superfamily	Gibberellin 2-beta-dioxygenase 3 OS=Oryza sativa subsp. japonica OX=39947 GN=GA2OX3 PE=1 SV=1	Q	Secondary metabolites biosynthesis, transport and catabolism	GA2ox5-2 protein [Triticum aestivum]
TraesCS5D03G0111700	42	53	37	93	95	116	0.361063	0.437197	0.325748	0.854711	0.894264	1.13275	2.45E-05	1.584504879	up	[R]	General function prediction only	Molecular Function: ADP binding (GO:0043531);;	K15078|5.2e-30|tcc:18614561|K15078 structure-specific endonuclease subunit SLX1 [EC:3.6.1.-] | (RefSeq) putative disease resistance protein RGA3	--	--	--	NB-ARC domain	Putative disease resistance protein RGA3 OS=Solanum bulbocastanum OX=147425 GN=RGA3 PE=2 SV=2	T	Signal transduction mechanisms	PM2 protein [Triticum aestivum]
TraesCS3A03G0111700	1060	1219	1373	223	248	268	5.303846	5.887536	7.101681	1.192014	1.343909	1.506914	2.76E-34	-1.936692697	down	--	--	Molecular Function: aspartic-type endopeptidase activity (GO:0004190);;	K22683|1.5e-249|ats:109737210|K22683 aspartyl protease family protein [EC:3.4.23.-] | (RefSeq) LOC109737210; protein ASPARTIC PROTEASE IN GUARD CELL 1	--	[O]	Posttranslational modification, protein turnover, chaperones	Xylanase inhibitor N-terminal	Protein ASPARTIC PROTEASE IN GUARD CELL 1 OS=Arabidopsis thaliana OX=3702 GN=ASPG1 PE=1 SV=1	O	Posttranslational modification, protein turnover, chaperones	unnamed protein product [Triticum turgidum subsp. durum]
TraesCS1D03G0054600	192	178	146	566	548	552	0.385902	0.345907	0.302248	1.216611	1.194291	1.250873	2.30E-34	2.062403209	up	[R]	General function prediction only	Molecular Function: ADP binding (GO:0043531);;	K13457|1.5e-89|ats:109760587|K13457 disease resistance protein RPM1 | (RefSeq) LOC109760587; putative disease resistance RPP13-like protein 3	Plant-pathogen interaction (ko04626)	[T]	Signal transduction mechanisms	NB-ARC domain	Disease resistance protein RGA5 OS=Oryza sativa subsp. japonica OX=39947 GN=RGA5 PE=2 SV=1	T	Signal transduction mechanisms	RGA2a [Aegilops tauschii]
TraesCS1B03G0783500	122	117	104	203	206	241	1.437247	1.3203	1.256455	2.54384	2.616802	3.187208	2.14E-07	1.297565676	up	--	--	--	--	--	--	--	--	--	--	--	myristoylated alanine-rich C-kinase substrate-like [Aegilops tauschii subsp. tauschii]
TraesCS4B03G0687500	83	71	61	125	120	94	1.433111	1.186979	1.07683	2.310567	2.244761	1.833356	0.002196591	1.020931604	up	--	--	--	--	--	--	--	--	--	--	--	hypothetical protein TRIUR3_01457 [Triticum urartu]
TraesCS3D03G1105500	891	1031	883	2821	2293	2343	4.686447	5.229264	4.799765	15.85532	13.061722	13.889042	3.98E-80	1.77837396	up	--		Molecular Function: protein kinase activity (GO:0004672);; Molecular Function: ATP binding (GO:0005524);; Cellular Component: integral component of membrane (GO:0016021);;	K24104|2.6e-71|thj:104799061|K24104 GPN-loop GTPase | (RefSeq) LOW QUALITY PROTEIN: uncharacterized protein LOC104799061	--	--	--	Protein tyrosine and serine/threonine kinase	Cysteine-rich receptor-like protein kinase 6 OS=Oryza sativa subsp. japonica OX=39947 GN=CRK6 PE=1 SV=1	T	Signal transduction mechanisms	cysteine-rich receptor-like protein kinase 10 isoform X1 [Aegilops tauschii subsp. tauschii]
TraesCS1A03G0642500	184	232	330	78	86	86	0.94549	1.148879	1.752852	0.423984	0.474455	0.497608	7.17E-05	-1.21678064	down	--	--	--	--	--	--	--	--	--	--	--	uncharacterized protein LOC109736710 [Aegilops tauschii subsp. tauschii]
TraesCS1A03G1040800	94	122	84	26	23	37	0.689016	0.869065	0.640901	0.205282	0.181133	0.304729	0.001346207	-1.417228545	down	--	--	Molecular Function: DNA binding (GO:0003677);;	K00053|1.2e-22|psom:113302251|K00053 ketol-acid reductoisomerase [EC:1.1.1.86] | (RefSeq) ketol-acid reductoisomerase, chloroplastic-like	Valine, leucine and isoleucine biosynthesis (ko00290);; Pantothenate and CoA biosynthesis (ko00770);; 2-Oxocarboxylic acid metabolism (ko01210);; Biosynthesis of amino acids (ko01230)	--	--	NUMOD3 motif	--	S	Function unknown	uncharacterized protein LOC109762114 isoform X1 [Aegilops tauschii subsp. tauschii]
TraesCS4B03G0287000	756	851	724	279	249	301	15.459996	16.744749	15.294065	6.091191	5.472098	6.87554	8.14E-13	-1.117401967	down	--	--	--	--	--	--	--	--	--	K	Transcription	uncharacterized protein LOC109761925 isoform X3 [Aegilops tauschii subsp. tauschii]
TraesCS3B03G0063700	0	0	0	338	317	352	0	0	0	12.850336	12.207612	14.109805	8.80E-20	11.20452252	up	--	--	Molecular Function: molecular_function (GO:0003674);; Molecular Function: catalytic activity (GO:0003824);; Molecular Function: hydrolase activity, hydrolyzing O-glycosyl compounds (GO:0004553);; Molecular Function: beta-fructofuranosidase activity (GO:0004564);; Molecular Function: sucrose alpha-glucosidase activity (GO:0004575);; Cellular Component: cellular_component (GO:0005575);; Cellular Co…	K01193|2.1e-49|ats:109738394|K01193 beta-fructofuranosidase [EC:3.2.1.26] | (RefSeq) LOC109738394; beta-fructofuranosidase, insoluble isoenzyme 3-like	Galactose metabolism (ko00052);; Starch and sucrose metabolism (ko00500)	[G]	Carbohydrate transport and metabolism	Glycosyl hydrolases family 32 C terminal	Beta-fructofuranosidase, insoluble isoenzyme 3 OS=Oryza sativa subsp. indica OX=39946 GN=CIN3 PE=2 SV=2	G	Carbohydrate transport and metabolism	unnamed protein product [Triticum turgidum subsp. durum]
TraesCS7A03G0431400	802	935	825	10	0	30	10.653833	11.981717	11.327078	0.141922	0	0.441777	9.65E-05	-5.578384	down	--	--	Molecular Function: protein dimerization activity (GO:0046983);;	--	--	--	--	Helix-loop-helix DNA-binding domain	Transcription factor ILI5 OS=Oryza sativa subsp. indica OX=39946 GN=ILI5 PE=3 SV=1	K	Transcription	unnamed protein product [Triticum turgidum subsp. durum]
TraesCS5D03G0558200	2433	2737	2597	556	542	431	18.735699	20.324385	20.666426	4.568798	4.509408	3.735384	2.01E-87	-1.98175239	down	[Q]	Secondary metabolites biosynthesis, transport and catabolism	Molecular Function: oxidoreductase activity (GO:0016491);; Molecular Function: metal ion binding (GO:0046872);;	K05933|1.3e-182|ats:109754988|K05933 aminocyclopropanecarboxylate oxidase [EC:1.14.17.4] | (RefSeq) LOC109754988; 1-aminocyclopropane-1-carboxylate oxidase 1-like	Cysteine and methionine metabolism (ko00270)	[QR]	Secondary metabolites biosynthesis, transport and catabolism;; General function prediction only	2OG-Fe(II) oxygenase superfamily	1-aminocyclopropane-1-carboxylate oxidase 1 OS=Oryza sativa subsp. japonica OX=39947 GN=ACO1 PE=2 SV=1	Q	Secondary metabolites biosynthesis, transport and catabolism	1-aminocyclopropane-1-carboxylate oxidase 1-like [Aegilops tauschii subsp. tauschii]
NewGene_60108	353	337	296	112	181	61	1.712378	1.635174	1.505397	0.571511	0.960123	0.380794	0.000273854	-1.124305967	down	--	--	--	--	--	--	--	--	--	--	--	unnamed protein product [Triticum turgidum subsp. durum]
TraesCS2A03G0886500	706	749	598	14	29	18	5.355204	5.483546	4.692091	0.111697	0.232953	0.146264	9.69E-72	-4.702109857	down	[S]	Function unknown	Molecular Function: hydrolase activity, acting on ester bonds (GO:0016788);;	K00679|3.0e-50|cic:CICLE_v10027727mg|K00679 phospholipid:diacylglycerol acyltransferase [EC:2.3.1.158] | (RefSeq) hypothetical protein	Glycerolipid metabolism (ko00561)	--	--	GDSL-like Lipase/Acylhydrolase	GDSL esterase/lipase LTL1 OS=Arabidopsis thaliana OX=3702 GN=LTL1 PE=2 SV=1	I	Lipid transport and metabolism	GDSL esterase/lipase LTL1 [Triticum urartu]
TraesCS5D03G1152700	302	279	302	128	122	72	1.290541	1.149137	1.329837	0.582931	0.56337	0.341739	2.10E-05	-1.101934389	down	[Q]	Secondary metabolites biosynthesis, transport and catabolism	Molecular Function: oxidoreductase activity (GO:0016491);;	K09835|2.4e-57|ccav:112518493|K09835 prolycopene isomerase [EC:5.2.1.13] | (RefSeq) prolycopene isomerase, chloroplastic isoform X1	Carotenoid biosynthesis (ko00906)	[H]	Coenzyme transport and metabolism	Flavin containing amine oxidoreductase	Prolycopene isomerase, chloroplastic OS=Daucus carota OX=4039 GN=CRTISO PE=2 SV=1	H	Coenzyme transport and metabolism	prolycopene isomerase, chloroplastic [Aegilops tauschii subsp. tauschii]
TraesCS3A03G0967200	74	88	110	217	173	129	0.951507	1.089665	1.470783	2.991214	2.420522	1.868063	2.69E-05	1.283321127	up	--	--	--	--	--	--	--	Salt stress response/antifungal	--	S	Function unknown	cysteine-rich receptor-like protein kinase 10 [Aegilops tauschii subsp. tauschii]
TraesCS3D03G0066200	100	124	110	54	27	29	0.790884	0.945157	0.905022	0.453639	0.231254	0.257712	0.003084749	-1.242913733	down	--	--	Molecular Function: nucleic acid binding (GO:0003676);; Molecular Function: endonuclease activity (GO:0004519);; Biological Process: DNA catabolic process (GO:0006308);;	--	--	--	--	S1/P1 Nuclease	Endonuclease 4 OS=Arabidopsis thaliana OX=3702 GN=ENDO4 PE=1 SV=1	S	Function unknown	unnamed protein product [Triticum turgidum subsp. durum]
TraesCS3A03G1085200	326	334	317	113	91	55	2.204863	2.175332	2.210529	0.80907	0.66252	0.413646	2.42E-09	-1.560931642	down	[G]	Carbohydrate transport and metabolism	Molecular Function: UDP-glycosyltransferase activity (GO:0008194);;	K13227|7.5e-114|sita:101753321|K13227 UDP-glucosyltransferase BX8/BX9 [EC:2.4.1.202] | (RefSeq) DIMBOA UDP-glucosyltransferase BX8	Benzoxazinoid biosynthesis (ko00402)	[GC]	Carbohydrate transport and metabolism;; Energy production and conversion	UDP-glucoronosyl and UDP-glucosyl transferase	DIMBOA UDP-glucosyltransferase BX9 OS=Zea mays OX=4577 GN=BX9 PE=1 SV=1	--	--	unnamed protein product [Triticum turgidum subsp. durum]
TraesCS7A03G0349500	0	10	3	104	138	144	0	0.072319	0.022478	0.894909	1.20372	1.313552	1.85E-19	5.27997036	up	[M]	Cell wall/membrane/envelope biogenesis	Molecular Function: catalytic activity (GO:0003824);;	K09753|4.5e-189|ats:109760091|K09753 cinnamoyl-CoA reductase [EC:1.2.1.44] | (RefSeq) LOC109760091; cinnamoyl-CoA reductase 1-like	Phenylpropanoid biosynthesis (ko00940)	[V]	Defense mechanisms	NAD dependent epimerase/dehydratase family	Cinnamoyl-CoA reductase 1 OS=Arabidopsis thaliana OX=3702 GN=CCR1 PE=1 SV=1	V	Defense mechanisms	cinnamoyl-CoA reductase 1-like [Aegilops tauschii subsp. tauschii]
TraesCS4B03G0772500	376	349	386	92	93	109	0.979618	0.87583	1.040731	0.256054	0.261121	0.319448	1.32E-11	-1.548471244	down	[HR]	Coenzyme transport and metabolism;; General function prediction only	Molecular Function: molecular_function (GO:0003674);; Molecular Function: catalytic activity (GO:0003824);; Cellular Component: cellular_component (GO:0005575);; Cellular Component: cell wall (GO:0005618);; Cellular Component: obsolete cell (GO:0005623);; Cellular Component: plasma membrane (GO:0005886);; Biological Process: biological_process (GO:0008150);; Cellular Component: membrane (GO:00160…	K02894|5.9e-10|aof:109846856|K02894 large subunit ribosomal protein L23e | (RefSeq) 60S ribosomal protein L23-like	Ribosome (ko03010)	[R]	General function prediction only	Alpha/beta hydrolase family	--	S	Function unknown	unnamed protein product [Triticum turgidum subsp. durum]
TraesCS7D03G0924600	1976	2179	2036	3779	3996	3896	17.321011	18.425463	18.444574	35.373913	37.915653	38.466312	8.33E-66	1.284667855	up	--	--	Molecular Function: DNA-binding transcription factor activity (GO:0003700);;	--	--	--	--	bZIP transcription factor	bZIP transcription factor 50 OS=Oryza sativa subsp. japonica OX=39947 GN=BZIP50 PE=2 SV=1	K	Transcription	bZIP transcription factor 50 [Aegilops tauschii subsp. tauschii]
TraesCS2B03G1239200	940	932	991	69	50	69	4.085692	3.90713	4.449789	0.320104	0.231948	0.333801	1.12E-80	-3.561734832	down	--	--	--	--	--	--	--	--	--	S	Function unknown	myosin-3-like [Aegilops tauschii subsp. tauschii]
TraesCS3B03G0108500	699	798	866	1988	1799	1659	8.40204	9.241981	10.750731	25.512163	23.408358	22.453705	7.44E-47	1.566678978	up	--	--	Biological Process: response to reactive oxygen species (GO:0000302);; Biological Process: protein folding (GO:0006457);; Biological Process: response to heat (GO:0009408);; Biological Process: response to salt stress (GO:0009651);; Biological Process: response to hydrogen peroxide (GO:0042542);; Molecular Function: protein self-association (GO:0043621);; Molecular Function: unfolded protein bind…	K13993|6.2e-80|ats:109773839|K13993 HSP20 family protein | (RefSeq) LOC109773839; 17.9 kDa heat shock protein 2-like	Protein processing in endoplasmic reticulum (ko04141)	[O]	Posttranslational modification, protein turnover, chaperones	Hsp20/alpha crystallin family	17.9 kDa heat shock protein 2 OS=Oryza sativa subsp. japonica OX=39947 GN=HSP17.9B PE=2 SV=1	O	Posttranslational modification, protein turnover, chaperones	unnamed protein product [Triticum turgidum subsp. durum]
TraesCS3A03G1023700	830	710	649	230	226	207	4.0506	3.343526	3.273392	1.19489	1.189794	1.136256	3.61E-17	-1.355814451	down	--	--	Biological Process: protein glycosylation (GO:0006486);; Molecular Function: transferase activity, transferring glycosyl groups (GO:0016757);;	K20870|3.6e-241|ats:109769973|K20870 putative beta-1,4-xylosyltransferase IRX10 [EC:2.4.2.-] | (RefSeq) LOC109769973; probable glucuronosyltransferase Os01g0926400	--	[GMW]	Carbohydrate transport and metabolism;; Cell wall/membrane/envelope biogenesis;; Extracellular structures	Exostosin family	Probable glucuronosyltransferase Os01g0926400 OS=Oryza sativa subsp. japonica OX=39947 GN=Os01g0926400 PE=2 SV=1	--	--	probable glucuronosyltransferase Os01g0926400 [Aegilops tauschii subsp. tauschii]
TraesCS3B03G0090200	599	544	563	119	140	177	5.250471	4.597257	5.099105	1.108932	1.320695	1.745956	2.04E-14	-1.592387826	down	--	--	Cellular Component: integral component of membrane (GO:0016021);;	--	--	--	--	Domain of unknown function (DUF4281)	Protein MAO HUZI 4, chloroplastic OS=Oryza sativa subsp. japonica OX=39947 GN=MHZ4 PE=2 SV=1	S	Function unknown	unnamed protein product [Triticum aestivum]
TraesCS4A03G1044300	3052	3068	3083	1126	1195	1129	33.433407	32.422737	34.91008	13.174356	14.169767	13.932119	1.67E-35	-1.048202235	down	--	--	Cellular Component: nucleosome (GO:0000786);; Molecular Function: DNA binding (GO:0003677);; Cellular Component: nucleus (GO:0005634);; Molecular Function: protein heterodimerization activity (GO:0046982);;	K11253|2.2e-67|adu:107460150|K11253 histone H3 | (RefSeq) histone H3.3	--	[B]	Chromatin structure and dynamics	Core histone H2A/H2B/H3/H4	Histone H3.3 OS=Arabidopsis thaliana OX=3702 GN=HTR4 PE=1 SV=2	B	Chromatin structure and dynamics	hypothetical protein CR513_38538, partial [Mucuna pruriens]
TraesCS2D03G1099300	298	403	334	89	85	28	1.500141	1.95961	1.738068	0.477327	0.461032	0.155822	4.28E-10	-2.008013463	down	[J]	Translation, ribosomal structure and biogenesis	Molecular Function: metalloendopeptidase activity (GO:0004222);; Biological Process: rRNA processing (GO:0006364);;	K07042|3.4e-26|gsl:Gasu_30890|K07042 probable rRNA maturation factor | (RefSeq) haloacid dehalogenase-like hydrolase family protein	--	--	--	Uncharacterized protein family UPF0054	Endoribonuclease YBEY, chloroplastic OS=Arabidopsis thaliana OX=3702 GN=YBEY PE=1 SV=1	S	Function unknown	uncharacterized protein LOC109765371 [Aegilops tauschii subsp. tauschii]
TraesCS5B03G1356100	44	48	35	99	122	129	0.371641	0.391845	0.300693	0.897883	1.116307	1.22886	2.80E-07	1.841758034	up	--	--	Molecular Function: molecular_function (GO:0003674);; Molecular Function: binding (GO:0005488);; Molecular Function: carbohydrate binding (GO:0030246);;	K03188|3.3e-42|dcr:108224146|K03188 urease accessory protein | (RefSeq) uncharacterized protein LOC108224146 isoform X1	--	--	--	Phloem protein 2	F-box protein PP2-B1 OS=Arabidopsis thaliana OX=3702 GN=PP2B1 PE=1 SV=1	S	Function unknown	unnamed protein product [Triticum turgidum subsp. durum]
NewGene_79916	934	910	882	355	282	214	6.890614	6.415056	6.796867	2.769378	2.225815	1.760675	1.60E-16	-1.321647648	down	--	--	--	--	--	--	--	--	--	--	--	hypothetical protein D1007_61638 [Hordeum vulgare]
TraesCS2D03G0485800	3157	3146	3373	5270	5783	5051	57.487166	54.436154	63.818733	104.29743	116.080904	105.259485	3.58E-49	1.099472432	up	--	--	Cellular Component: cytoplasm (GO:0005737);; Biological Process: autophagy (GO:0006914);;	K08341|3.9e-60|ats:109777624|K08341 GABA(A) receptor-associated protein | (RefSeq) LOC109777624; autophagy-related protein 8A	Autophagy - other (ko04136)	[Z]	Cytoskeleton	Autophagy protein Atg8 ubiquitin like	Autophagy-related protein 8A OS=Oryza sativa subsp. indica OX=39946 GN=ATG8A PE=1 SV=1	Z	Cytoskeleton	autophagy [Triticum aestivum]
TraesCS5B03G0034800	550	490	659	1285	1415	1647	6.662329	5.724548	8.244822	16.61314	18.549715	22.47147	2.20E-29	1.724152156	up	--	--	--	--	--	--	--	Thaumatin family	Thaumatin-like protein OS=Actinidia deliciosa OX=3627 GN=tlp PE=1 SV=2	O	Posttranslational modification, protein turnover, chaperones	alpha-amylase/trypsin inhibitor-like [Aegilops tauschii subsp. tauschii]
TraesCS5D03G1125100	765	687	706	1372	2053	889	7.26776	6.295571	6.933661	13.926262	21.130039	9.514095	6.96E-05	1.351470851	up	--	--	--	--	--	--	--	--	--	--	--	uncharacterized protein LOC109734027 [Aegilops tauschii subsp. tauschii]
NewGene_37115	201	167	173	36	65	45	0.986384	0.802557	0.873352	0.175555	0.332221	0.234699	7.24E-06	-1.522764304	down	--	--	Cellular Component: integral component of membrane (GO:0016021);;	--	--	--	--	--	--	--	--	hypothetical protein TRIUR3_34938 [Triticum urartu]
TraesCS4A03G0860500	38	35	60	828	709	815	0.480079	0.428661	0.781252	11.298842	9.802031	11.734233	8.72E-100	4.508390608	up	--	--	Molecular Function: peptide receptor activity (GO:0001653);; Molecular Function: molecular_function (GO:0003674);; Molecular Function: protein binding (GO:0005515);; Cellular Component: cellular_component (GO:0005575);; Cellular Component: intracellular (GO:0005622);; Cellular Component: obsolete cell (GO:0005623);; Cellular Component: cytoplasm (GO:0005737);; Cellular Component: plasma membrane …	--	--	--	--	Leucine rich repeat	Probable leucine-rich repeat receptor-like protein kinase At5g05160 OS=Arabidopsis thaliana OX=3702 GN=At5g05160 PE=2 SV=1	T	Signal transduction mechanisms	unnamed protein product [Triticum turgidum subsp. durum]
NewGene_111672	121	111	106	18	16	30	0.772372	0.650613	0.704487	0.117778	0.103204	0.205139	5.66E-06	-2.019564036	down	--	--	--	--	--	--	--	--	--	--	--	uncharacterized protein LOC109769968 isoform X1 [Aegilops tauschii subsp. tauschii]
TraesCS2D03G0902100	99	119	149	181	270	191	1.150383	1.33081	1.796745	2.247443	3.410177	2.510084	3.48E-05	1.167298675	up	--	--	--	K03363|2.5e-07|mtr:MTR_7g055590|K03363 cell division cycle 20, cofactor of APC complex | (RefSeq) transducin family protein/WD-40 repeat protein	Ubiquitin mediated proteolysis (ko04120)	--	--	--	--	S	Function unknown	uncharacterized protein LOC109775335 [Aegilops tauschii subsp. tauschii]
TraesCS1B03G0086800	408	371	394	15	7	0	6.944541	6.074172	6.927061	0.2685	0.115812	0	1.87E-07	-5.414572903	down	--	--	Molecular Function: metal ion binding (GO:0046872);;	--	--	--	--	Metallothionein	Metallothionein-like protein 2C OS=Oryza sativa subsp. indica OX=39946 GN=MT2C PE=3 SV=1	--	--	metallothionein-like protein 2C [Aegilops tauschii subsp. tauschii]
TraesCSU03G0327600	78	75	84	140	242	221	1.618593	1.500037	1.797797	3.096416	5.442102	5.171924	1.43E-08	1.720334116	up	--	--	Cellular Component: apoplast (GO:0048046);;	K01870|2.9e-35|csat:104723377|K01870 isoleucyl-tRNA synthetase [EC:6.1.1.5] | (RefSeq) isoleucine--tRNA ligase, chloroplastic/mitochondrial-like	Aminoacyl-tRNA biosynthesis (ko00970)	--	--	Dirigent-like protein	Dirigent protein 19 OS=Arabidopsis thaliana OX=3702 GN=DIR19 PE=2 SV=1	S	Function unknown	dirigent protein 22-like [Aegilops tauschii subsp. tauschii]
TraesCS2D03G0887800	159	109	142	52	23	18	1.825618	1.204076	1.683712	0.634543	0.278774	0.226209	4.79E-05	-1.79671665	down	--	--	--	--	--	--	--	--	--	--	--	unnamed protein product [Triticum aestivum]
TraesCS4D03G0834000	609	686	483	185	178	174	4.337576	4.713329	3.55298	1.405144	1.368143	1.392186	4.42E-14	-1.353424215	down	[E]	Amino acid transport and metabolism	Molecular Function: phosphatidylserine decarboxylase activity (GO:0004609);; Biological Process: phosphatidylethanolamine biosynthetic process (GO:0006646);; Biological Process: protein autoprocessing (GO:0016540);; Cellular Component: integral component of mitochondrial inner membrane (GO:0031305);;	K01613|9.1e-208|bdi:100843712|K01613 phosphatidylserine decarboxylase [EC:4.1.1.65] | (RefSeq) phosphatidylserine decarboxylase proenzyme 1, mitochondrial	Glycerophospholipid metabolism (ko00564)	[I]	Lipid transport and metabolism	Phosphatidylserine decarboxylase	Phosphatidylserine decarboxylase proenzyme 1, mitochondrial OS=Oryza sativa subsp. japonica OX=39947 GN=PSD1 PE=2 SV=1	I	Lipid transport and metabolism	uncharacterized protein LOC109771771 [Aegilops tauschii subsp. tauschii]
TraesCS2D03G0963800	1464	1545	1098	300	345	304	3.651305	3.714395	2.828039	0.804433	0.934386	0.852023	5.19E-36	-1.739493276	down	[K]	Transcription	Molecular Function: DNA binding (GO:0003677);; Molecular Function: DNA-directed 5'-3' RNA polymerase activity (GO:0003899);; Cellular Component: RNA polymerase II, core complex (GO:0005665);; Biological Process: transcription by RNA polymerase II (GO:0006366);;	K03006|0.0e+00|ats:109733985|K03006 DNA-directed RNA polymerase II subunit RPB1 [EC:2.7.7.6] | (RefSeq) LOC109733985; DNA-directed RNA polymerase II subunit 1-like	RNA polymerase (ko03020)	[K]	Transcription	RNA polymerase Rpb1, domain 1	DNA-directed RNA polymerase II subunit RPB1 OS=Arabidopsis thaliana OX=3702 GN=NRPB1 PE=1 SV=3	K	Transcription	DNA-directed RNA polymerase II subunit 1-like [Aegilops tauschii subsp. tauschii]
TraesCS7A03G0289800	707	681	692	278	149	188	3.447437	3.155264	3.460317	1.426784	0.775596	1.020448	5.00E-12	-1.396480327	down	--	--	Molecular Function: ubiquitin-protein transferase activity (GO:0004842);;	K09553|5.2e-260|ats:109737212|K09553 stress-induced-phosphoprotein 1 | (RefSeq) LOC109737212; hsp70-Hsp90 organizing protein 1-like	--	[O]	Posttranslational modification, protein turnover, chaperones	Tetratricopeptide repeat	U-box domain-containing protein 70 OS=Oryza sativa subsp. japonica OX=39947 GN=PUB70 PE=1 SV=1	O	Posttranslational modification, protein turnover, chaperones	unnamed protein product [Triticum turgidum subsp. durum]
TraesCS1D03G0024600	591	562	503	2466	2582	2154	1.698272	1.57885	1.502067	7.624758	8.145632	7.023265	1.57E-159	2.486935384	up	[J]	Translation, ribosomal structure and biogenesis	Biological Process: biosynthetic process (GO:0009058);; Molecular Function: pyridoxal phosphate binding (GO:0030170);; Molecular Function: methionine S-methyltransferase activity (GO:0030732);; Biological Process: methylation (GO:0032259);;	K08247|0.0e+00|ats:109757810|K08247 methionine S-methyltransferase [EC:2.1.1.12] | (RefSeq) LOC109757810; methionine S-methyltransferase isoform X1	Selenocompound metabolism (ko00450)	--	--	Aminotransferase class I and II	Methionine S-methyltransferase OS=Hordeum vulgare OX=4513 GN=MMT1 PE=1 SV=1	H	Coenzyme transport and metabolism	methionine S-methyltransferase isoform X1 [Aegilops tauschii subsp. tauschii]
TraesCS4A03G1085400	68	35	25	379	415	413	0.458686	0.230975	0.174795	2.764895	3.072711	3.180171	1.78E-37	3.612006335	up	[Q]	Secondary metabolites biosynthesis, transport and catabolism	Biological Process: biosynthetic process (GO:0009058);; Molecular Function: transferase activity, transferring acyl groups other than amino-acyl groups (GO:0016747);;	K00660|2.4e-130|ats:109734579|K00660 chalcone synthase [EC:2.3.1.74] | (RefSeq) LOC109734579; bisdemethoxycurcumin synthase-like	Flavonoid biosynthesis (ko00941);; Circadian rhythm - plant (ko04712)	--	--	Chalcone and stilbene synthases, N-terminal domain	Bisdemethoxycurcumin synthase OS=Oryza sativa subsp. japonica OX=39947 GN=Os07g0271500 PE=1 SV=2	H	Coenzyme transport and metabolism	unnamed protein product [Triticum turgidum subsp. durum]
TraesCS5A03G1196400	252	303	232	69	64	110	1.465246	1.698804	1.39607	0.427532	0.399527	0.716116	1.14E-05	-1.308553363	down	[G]	Carbohydrate transport and metabolism	Cellular Component: integral component of membrane (GO:0016021);; Molecular Function: transmembrane transporter activity (GO:0022857);;	K03444|3.2e-217|bdi:100837678|K03444 MFS transporter, SP family, ERD6-like sugar transporter | (RefSeq) sugar transporter ERD6-like 4	--	[R]	General function prediction only	Sugar (and other) transporter	Sugar transporter ERD6-like 4 OS=Arabidopsis thaliana OX=3702 GN=At1g19450 PE=2 SV=1	U	Intracellular trafficking, secretion, and vesicular transport	unnamed protein product [Triticum turgidum subsp. durum]
TraesCS7D03G1049200	28895	27525	29952	5344	5299	4546	202.678024	186.198334	217.136169	40.018841	40.227844	35.907421	1.25E-258	-2.145969911	down	--	--	--	--	--	--	--	Protein of unknown function (DUF642)	--	S	Function unknown	uncharacterized protein LOC109768958 [Aegilops tauschii subsp. tauschii]
[truncated: 11,060 more rows]
