# Supplementary material for: Dual RNA-Seq analysis unveils the multifaceted mechanisms of Trichoderma hamatum in the biological control of Fusarium graminearum, the causal agent of wheat fusarium head blight
Source: Front Microbiol. 2026 Jan 16;17:1742203. doi: 10.3389/fmicb.2026.1742203 (PMC12855522; doi:10.3389/fmicb.2026.1742203)
Supplement: SUPPLEMENTARY TABLE S10 — Differentially expressed genes associated with Triticum aestivum the CK vs. Th-Fg comparison. [file Table_10.XLS]

#ID	CK3_Count	CK1_Count	CK2_Count	Th-Fg3_Count	Th-Fg2_Count	Th-Fg1_Count	CK3_FPKM	CK1_FPKM	CK2_FPKM	Th-Fg3_FPKM	Th-Fg2_FPKM	Th-Fg1_FPKM	FDR	log2FC	regulated	COG_class	COG_class_annotation	GO_annotation	KEGG_annotation	KEGG_pathway_annotation	KOG_class	KOG_class_annotation	Pfam_annotation	Swiss-Prot_annotation	eggNOG_class	eggNOG_class_annotation	NR_annotation
TraesCS2B03G0168700	5006	5137	5242	0	0	0	48.612152	48.111778	52.606953	0	0	0	1.25E-34	-14.6969482	down	--	--	--	--	--	--	--	Pollen protein Ole e 1 like	--	S	Function unknown	proline-rich protein 4-like [Aegilops tauschii subsp. tauschii]
NewGene_88155	5018	5543	4134	0	0	0	13.330084	14.737035	11.887676	0	0	0	2.96E-34	-14.62432546	down	--	--	Biological Process: cell fate specification (GO:0001708);; Biological Process: multicellular organism development (GO:0007275);; Biological Process: pattern specification process (GO:0007389);; Biological Process: biological_process (GO:0008150);; Biological Process: anatomical structure morphogenesis (GO:0009653);; Biological Process: embryo development (GO:0009790);; Biological Process: embryon…	--	--	--	--	--	--	S	Function unknown	hypothetical protein D1007_23673 [Hordeum vulgare]
NewGene_53585	3685	3805	3642	0	0	0	44.252979	44.067795	45.194519	0	0	0	1.59E-32	-14.228784	down	--	--	Biological Process: defense response (GO:0006952);;	--	--	--	--	--	--	--	--	probable thionin-2.3 [Aegilops tauschii subsp. tauschii]
NewGene_77013	3254	3751	2682	0	0	0	14.335772	16.369805	12.840487	0	0	0	1.56E-31	-14.02226225	down	--	--	--	K22419|7.61e-23|aip:107620095|K22419 Delta4-3-oxosteroid 5beta-reductase [EC:1.3.1.3] | (RefSeq) 3-oxo-Delta(4,5)-steroid 5-beta-reductase	--	--	--	--	--	U	Intracellular trafficking, secretion, and vesicular transport	predicted protein [Hordeum vulgare subsp. vulgare]
NewGene_21169	2341	2550	2264	0	0	0	9.30797	9.77895	9.30566	0	0	0	9.90E-30	-13.58958093	down	--	--	--	--	--	--	--	--	--	--	--	unnamed protein product [Triticum turgidum subsp. durum]
NewGene_56425	2233	2644	1966	0	0	0	10.846715	12.76749	10.233901	0	0	0	2.19E-29	-13.52162924	down	--	--	Molecular Function: ADP binding (GO:0043531);;	--	--	--	--	--	--	T	Signal transduction mechanisms	Putative disease resistance protein RGA3 [Triticum urartu]
NewGene_33495	2082	2191	1932	0	0	0	6.429146	6.294462	5.958938	0	0	0	7.42E-29	-13.38392873	down	--	--	--	K22846|4.64e-08|bdi:100830914|K22846 S-sulfo-L-cysteine synthase (O-acetyl-L-serine-dependent) [EC:2.5.1.144] | (RefSeq) cysteine synthase	Cysteine and methionine metabolism (ko00270);; Biosynthesis of amino acids (ko01230)	--	--	--	--	--	--	cysteine synthase [Brachypodium distachyon]
NewGene_66218	2068	2115	1785	0	0	0	8.710644	9.032596	7.384103	0	0	0	1.33E-28	-13.32688875	down	--	--	--	K13205|7.79e-42|ats:109749717|K13205 A1 cistron-splicing factor AAR2 | (RefSeq) LOC109749717; protein AAR2 homolog	--	--	--	AAR2 protein	--	A	RNA processing and modification	uncharacterized protein LOC109754520 [Aegilops tauschii subsp. tauschii]
TraesCS6B03G1195200	1885	1932	2039	0	0	0	12.380523	12.24022	13.841805	0	0	0	1.73E-28	-13.30408108	down	[IR]	Lipid transport and metabolism;; General function prediction only	Molecular Function: hydrolase activity, acting on ester bonds (GO:0016788);;	K00679|6.3e-56|cic:CICLE_v10027727mg|K00679 phospholipid:diacylglycerol acyltransferase [EC:2.3.1.158] | (RefSeq) hypothetical protein	Glycerolipid metabolism (ko00561)	--	--	GDSL-like Lipase/Acylhydrolase	GDSL esterase/lipase At5g33370 OS=Arabidopsis thaliana OX=3702 GN=At5g33370 PE=2 SV=1	I	Lipid transport and metabolism	unnamed protein product [Triticum turgidum subsp. durum]
TraesCS6B03G0118400	6061	6102	6155	0	2	0	61.291218	59.504406	64.327866	0	0.014759	0	1.51E-36	-13.09069997	down	--	--	--	--	--	--	--	--	--	--	--	unnamed protein product [Triticum turgidum subsp. durum]
NewGene_108278	1728	1555	1656	0	0	0	12.455419	10.810759	12.343065	0	0	0	1.86E-27	-13.05841942	down	--	--	--	--	--	[R]	General function prediction only	gag-polypeptide of LTR copia-type	--	L	Replication, recombination and repair	unnamed protein product [Triticum turgidum subsp. durum]
TraesCS3A03G0573700	1741	1845	1349	0	0	0	5.70295	5.829067	4.566738	0	0	0	2.19E-27	-13.04988367	down	[H]	Coenzyme transport and metabolism	Biological Process: autophagosome assembly (GO:0000045);; Cellular Component: phagophore assembly site (GO:0000407);; Biological Process: autophagy of mitochondrion (GO:0000422);; Cellular Component: cytoplasm (GO:0005737);; Cellular Component: cytosol (GO:0005829);; Biological Process: C-terminal protein lipidation (GO:0006501);; Biological Process: cellular response to nitrogen starvation (GO:0…	K08337|0.0e+00|ats:109771154|K08337 ubiquitin-like modifier-activating enzyme ATG7 | (RefSeq) LOC109771154; ubiquitin-like modifier-activating enzyme atg7	Autophagy - other (ko04136)	[H]	Coenzyme transport and metabolism	Ubiquitin-like modifier-activating enzyme ATG7 N-terminus	Ubiquitin-like modifier-activating enzyme atg7 OS=Arabidopsis thaliana OX=3702 GN=ATG7 PE=1 SV=1	H	Coenzyme transport and metabolism	autophagy-related protein 7c [Triticum aestivum]
NewGene_33588	1579	1617	1586	0	0	0	10.899441	10.765553	11.313477	0	0	0	2.75E-27	-13.01023832	down	--	--	Cellular Component: cellular_component (GO:0005575);; Cellular Component: cell wall (GO:0005618);; Cellular Component: obsolete cell (GO:0005623);; Biological Process: biological_process (GO:0008150);; Biological Process: plant-type cell wall organization (GO:0009664);; Biological Process: cellular process (GO:0009987);; Biological Process: cellular component organization (GO:0016043);; Cellular …	--	--	--	--	Pollen protein Ole e 1 like	Proline-rich protein 4 OS=Arabidopsis thaliana OX=3702 GN=PRP4 PE=2 SV=1	S	Function unknown	proline-rich extensin-like protein EPR1 [Aegilops tauschii subsp. tauschii]
NewGene_96719	1652	1683	1364	0	0	0	4.65997	4.45853	3.976276	0	0	0	3.82E-27	-12.9812163	down	--	--	--	--	--	--	--	--	--	--	--	unnamed protein product [Triticum turgidum subsp. durum]
NewGene_76243	1589	1479	1429	0	0	0	5.899795	5.363763	5.603678	0	0	0	6.53E-27	-12.92123761	down	--	--	--	--	--	--	--	--	--	--	--	uncharacterized protein LOC109754634 [Aegilops tauschii subsp. tauschii]
NewGene_114977	1445	1564	1387	0	0	0	4.072121	5.442442	4.400068	0	0	0	8.73E-27	-12.88680284	down	--	--	Molecular Function: nucleic acid binding (GO:0003676);; Molecular Function: RNA-DNA hybrid ribonuclease activity (GO:0004523);;	K22804|1.00e-45|bna:106442438|K22804 structural maintenance of chromosomes protein 6 | (RefSeq) structural maintenance of chromosomes protein 6B-like	--	[R]	General function prediction only	--	--	S	Function unknown	uncharacterized protein LOC109772792 [Aegilops tauschii subsp. tauschii]
TraesCS6D03G0857000	1418	1499	1406	0	0	0	9.409228	9.591352	9.644575	0	0	0	1.08E-26	-12.86376447	down	[IR]	Lipid transport and metabolism;; General function prediction only	Molecular Function: hydrolase activity, acting on ester bonds (GO:0016788);;	K00679|3.7e-56|cic:CICLE_v10027727mg|K00679 phospholipid:diacylglycerol acyltransferase [EC:2.3.1.158] | (RefSeq) hypothetical protein	Glycerolipid metabolism (ko00561)	--	--	GDSL-like Lipase/Acylhydrolase	GDSL esterase/lipase At5g33370 OS=Arabidopsis thaliana OX=3702 GN=At5g33370 PE=2 SV=1	I	Lipid transport and metabolism	GDSL esterase/lipase At5g33370-like [Aegilops tauschii subsp. tauschii]
NewGene_94352	1379	1535	1370	0	0	0	11.770614	12.886918	12.708527	0	0	0	1.25E-26	-12.84969592	down	--	--	--	--	--	--	--	--	--	--	--	SNF1-related protein kinase catalytic subunit alpha KIN10 [Triticum urartu]
TraesCS6A03G0976800	1338	1275	1323	0	0	0	9.125587	8.387728	9.326138	0	0	0	3.95E-26	-12.73044454	down	[IR]	Lipid transport and metabolism;; General function prediction only	Cellular Component: integral component of membrane (GO:0016021);; Molecular Function: hydrolase activity, acting on ester bonds (GO:0016788);;	K00679|2.7e-55|cic:CICLE_v10027727mg|K00679 phospholipid:diacylglycerol acyltransferase [EC:2.3.1.158] | (RefSeq) hypothetical protein	Glycerolipid metabolism (ko00561)	--	--	GDSL-like Lipase/Acylhydrolase	GDSL esterase/lipase At5g33370 OS=Arabidopsis thaliana OX=3702 GN=At5g33370 PE=2 SV=1	I	Lipid transport and metabolism	unnamed protein product [Triticum turgidum subsp. durum]
TraesCS5B03G0876400	1331	1179	1210	0	0	0	4.973467	4.248272	4.669521	0	0	0	8.71E-26	-12.64873416	down	--	--	Molecular Function: antiporter activity (GO:0015297);; Cellular Component: integral component of membrane (GO:0016021);; Molecular Function: xenobiotic transmembrane transporter activity (GO:0042910);;	K03327|6.0e-219|ats:109733350|K03327 multidrug resistance protein, MATE family | (RefSeq) LOC109733350; protein DETOXIFICATION 21-like	--	[R]	General function prediction only	MatE	Protein DETOXIFICATION 21 OS=Arabidopsis thaliana OX=3702 GN=DTX21 PE=1 SV=1	V	Defense mechanisms	unnamed protein product [Triticum turgidum subsp. durum]
TraesCS1D03G0806600	1102	1385	1106	0	0	0	2.495247	3.024313	2.587161	0	0	0	1.48E-25	-12.59361141	down	[IR]	Lipid transport and metabolism;; General function prediction only	Molecular Function: hydrolase activity, acting on ester bonds (GO:0016788);;	K10691|9.9e-46|ats:109762802|K10691 E3 ubiquitin-protein ligase UBR4 [EC:2.3.2.27] | (RefSeq) LOC109762802; auxin transport protein BIG	--	--	--	GDSL-like Lipase/Acylhydrolase	GDSL esterase/lipase At5g45670 OS=Arabidopsis thaliana OX=3702 GN=At5g45670 PE=2 SV=1	L	Replication, recombination and repair	GDSL esterase/lipase At5g45670-like [Aegilops tauschii subsp. tauschii]
TraesCS6D03G0198800	1152	1122	1256	0	0	0	14.531953	13.648878	16.368217	0	0	0	1.79E-25	-12.57499495	down	--	--	Cellular Component: cellular_component (GO:0005575);; Cellular Component: cell wall (GO:0005618);; Cellular Component: obsolete cell (GO:0005623);; Biological Process: biological_process (GO:0008150);; Biological Process: plant-type cell wall organization (GO:0009664);; Biological Process: cellular process (GO:0009987);; Biological Process: cellular component organization (GO:0016043);; Cellular …	--	--	--	--	Pollen protein Ole e 1 like	Proline-rich protein 4 OS=Arabidopsis thaliana OX=3702 GN=PRP4 PE=2 SV=1	S	Function unknown	unnamed protein product [Triticum turgidum subsp. durum]
NewGene_55642	1099	1313	1065	0	0	0	4.034542	4.332453	3.718049	0	0	0	2.20E-25	-12.54662894	down	--	--	Molecular Function: oxidoreductase activity (GO:0016491);;	K09842|1.91e-39|ats:109782846|K09842 abscisic-aldehyde oxidase [EC:1.2.3.14] | (RefSeq) LOC109782846; putative aldehyde oxidase-like protein	Carotenoid biosynthesis (ko00906)	[F]	Nucleotide transport and metabolism	--	Putative aldehyde oxidase-like protein OS=Oryza sativa subsp. japonica OX=39947 GN=Os07g0281700 PE=3 SV=1	F	Nucleotide transport and metabolism	unnamed protein product [Triticum turgidum subsp. durum]
TraesCS1D03G1027900	6402	6317	5968	3	0	0	34.901245	33.21003	33.623161	0.010399	0	0	9.37E-50	-12.53317551	down	--	--	--	--	--	--	--	--	--	--	--	uncharacterized protein LOC109785358 [Aegilops tauschii subsp. tauschii]
NewGene_33612	1142	1261	1037	0	0	0	3.64531	3.884668	3.433292	0	0	0	2.45E-25	-12.53152356	down	--	--	--	--	--	--	--	--	--	O	Posttranslational modification, protein turnover, chaperones	hypothetical protein D1007_28837 [Hordeum vulgare]
TraesCS5B03G0115600	1170	998	1175	0	0	0	15.478387	12.732595	16.068802	0	0	0	3.89E-25	-12.49731997	down	--	--	--	--	--	--	--	--	--	--	--	uncharacterized protein LOC109762956 [Aegilops tauschii subsp. tauschii]
TraesCS1B03G1207600	1061	1220	896	0	0	0	12.636172	14.019273	11.032444	0	0	0	7.89E-25	-12.41452455	down	--	--	--	--	--	--	--	--	--	--	--	unnamed protein product [Triticum turgidum subsp. durum]
TraesCS1D03G1038000	1087	1083	921	0	0	0	4.380288	4.207147	3.834413	0	0	0	1.01E-24	-12.37788448	down	--	--	Cellular Component: mitochondrial outer membrane (GO:0005741);; Molecular Function: voltage-gated anion channel activity (GO:0008308);;	--	--	--	--	--	--	--	--	uncharacterized protein LOC109751499 isoform X1 [Aegilops tauschii subsp. tauschii]
TraesCS7A03G1377900	964	1096	897	0	0	0	2.425641	2.648372	2.295422	0	0	0	1.82E-24	-12.31314051	down	[M]	Cell wall/membrane/envelope biogenesis	Molecular Function: protein kinase activity (GO:0004672);; Molecular Function: ATP binding (GO:0005524);;	K17302|0.0e+00|ats:109764202|K17302 coatomer subunit beta' | (RefSeq) uncharacterized protein LOC109764202 isoform X1	--	--	--	Protein kinase domain	Cysteine-rich receptor-like protein kinase 7 OS=Arabidopsis thaliana OX=3702 GN=CRK7 PE=2 SV=1	U	Intracellular trafficking, secretion, and vesicular transport	Cysteine-rich receptor-like protein kinase 7 [Triticum urartu]
TraesCS1D03G1040500	991	1042	862	0	0	0	4.92586	5.009761	4.442443	0	0	0	2.39E-24	-12.28282387	down	--	--	Molecular Function: ubiquitin-protein transferase activity (GO:0004842);; Molecular Function: metal ion binding (GO:0046872);;	K11971|1.6e-200|ats:109748750|K11971 E3 ubiquitin-protein ligase RNF14 [EC:2.3.2.31] | (RefSeq) LOC109748750; LOW QUALITY PROTEIN: E3 ubiquitin-protein ligase RNF14-like	--	[O]	Posttranslational modification, protein turnover, chaperones	IBR domain, a half RING-finger domain	--	O	Posttranslational modification, protein turnover, chaperones	LOW QUALITY PROTEIN: E3 ubiquitin-protein ligase RNF14-like [Aegilops tauschii subsp. tauschii]
TraesCS3A03G1208000	1030	978	839	0	0	0	6.31975	5.794784	5.319247	0	0	0	3.06E-24	-12.25943163	down	--	--	--	--	--	--	--	--	--	S	Function unknown	hypothetical protein TRIUR3_26925 [Triticum urartu]
NewGene_114565	992	913	846	0	0	0	14.12537	12.541734	12.452674	0	0	0	4.65E-24	-12.21141375	down	--	--	Molecular Function: nucleic acid binding (GO:0003676);; Biological Process: gene silencing by RNA (GO:0031047);;	--	--	--	--	--	--	--	--	unknown protein [Oryza sativa Japonica Group]
TraesCS1A03G0837800	833	951	912	0	0	0	6.385489	7.029581	7.224884	0	0	0	6.01E-24	-12.18303613	down	[IR]	Lipid transport and metabolism;; General function prediction only	Molecular Function: hydrolase activity, acting on ester bonds (GO:0016788);;	K10691|3.4e-46|ats:109762802|K10691 E3 ubiquitin-protein ligase UBR4 [EC:2.3.2.27] | (RefSeq) LOC109762802; auxin transport protein BIG	--	--	--	GDSL-like Lipase/Acylhydrolase	GDSL esterase/lipase At5g45670 OS=Arabidopsis thaliana OX=3702 GN=At5g45670 PE=2 SV=1	L	Replication, recombination and repair	GDSL esterase/lipase At5g45670-like [Aegilops tauschii subsp. tauschii]
NewGene_103819	823	1035	835	0	0	0	3.16529	3.83664	3.316925	0	0	0	6.57E-24	-12.1778573	down	--	--	--	--	--	--	--	--	--	--	--	uncharacterized protein LOC109749027 [Aegilops tauschii subsp. tauschii]
NewGene_32951	992	942	736	0	0	0	4.945539	4.322599	3.46962	0	0	0	7.86E-24	-12.16507413	down	--	--	--	--	--	--	--	--	--	--	--	uncharacterized protein LOC109780556 [Aegilops tauschii subsp. tauschii]
NewGene_38598	796	1089	763	0	0	0	3.753765	4.976355	3.680927	0	0	0	9.69E-24	-12.15055923	down	[T]	Signal transduction mechanisms	Cellular Component: integral component of membrane (GO:0016021);;	K12616|1.77e-78|bdi:100821137|K12616 enhancer of mRNA-decapping protein 4 | (RefSeq) uncharacterized protein LOC100821137 isoform X1	RNA degradation (ko03018)	--	--	Protein kinase domain	Cysteine-rich receptor-like protein kinase 25 OS=Arabidopsis thaliana OX=3702 GN=CRK25 PE=3 SV=1	--	--	hypothetical protein TRIUR3_04449 [Triticum urartu]
NewGene_95787	908	891	750	0	0	0	3.903163	3.669849	3.260992	0	0	0	1.28E-23	-12.09955441	down	--	--	Molecular Function: protein dimerization activity (GO:0046983);;	--	--	--	--	hAT family C-terminal dimerisation region	--	S	Function unknown	unnamed protein product [Triticum turgidum subsp. durum]
NewGene_43028	758	907	863	0	0	0	5.689942	6.564257	6.680567	0	0	0	1.43E-23	-12.09006942	down	[IR]	Lipid transport and metabolism;; General function prediction only	Molecular Function: hydrolase activity, acting on ester bonds (GO:0016788);;	K00679|9.18e-41|cic:CICLE_v10027727mg|K00679 phospholipid:diacylglycerol acyltransferase [EC:2.3.1.158] | (RefSeq) hypothetical protein	Glycerolipid metabolism (ko00561)	--	--	GDSL-like Lipase/Acylhydrolase	GDSL esterase/lipase At5g33370 OS=Arabidopsis thaliana OX=3702 GN=At5g33370 PE=2 SV=1	I	Lipid transport and metabolism	unnamed protein product [Triticum turgidum subsp. durum]
TraesCS2B03G0552300	890	704	922	0	0	0	8.35334	6.371527	8.936912	0	0	0	1.81E-23	-12.0893673	down	--	--	--	--	--	--	--	--	--	S	Function unknown	putative cell wall protein [Aegilops tauschii subsp. tauschii]
TraesCS4A03G0551100	812	913	797	0	0	0	4.215888	4.596656	4.272467	0	0	0	1.40E-23	-12.08486388	down	[J]	Translation, ribosomal structure and biogenesis	Molecular Function: hydrolase activity (GO:0016787);;	K02433|5.7e-46|apro:F751_6020|K02433 aspartyl-tRNA(Asn)/glutamyl-tRNA(Gln) amidotransferase subunit A [EC:6.3.5.6 6.3.5.7] | (RefSeq) Glutamyl-tRNA(Gln) amidotransferase subunit A	Aminoacyl-tRNA biosynthesis (ko00970)	[J]	Translation, ribosomal structure and biogenesis	Amidase	Fatty acid amide hydrolase OS=Oryza sativa subsp. indica OX=39946 GN=FAAH PE=3 SV=1	J	Translation, ribosomal structure and biogenesis	unnamed protein product [Triticum turgidum subsp. durum]
NewGene_15588	871	897	678	0	0	0	2.428932	2.418452	1.873675	0	0	0	2.38E-23	-12.03797731	down	--	--	--	--	--	--	--	--	--	--	--	unnamed protein product [Triticum turgidum subsp. durum]
NewGene_108909	849	728	791	0	0	0	4.178708	3.331672	4.005627	0	0	0	3.34E-23	-11.99818772	down	--	--	--	--	--	--	--	--	--	--	--	hypothetical protein TRIUR3_30935 [Triticum urartu]
NewGene_27641	782	837	693	0	0	0	1.311831	1.35457	1.202581	0	0	0	4.38E-23	-11.95841441	down	--	--	--	--	--	--	--	--	--	--	--	uncharacterized protein LOC109731707 [Aegilops tauschii subsp. tauschii]
TraesCS3A03G1207900	737	936	643	0	0	0	3.963215	4.851449	3.571584	0	0	0	5.29E-23	-11.95705088	down	--	--	--	--	--	--	--	--	--	--	--	hypothetical protein TRIUR3_27789 [Triticum urartu]
NewGene_48082	718	907	666	0	0	0	1.522403	1.835221	1.444026	0	0	0	5.64E-23	-11.94272544	down	--	--	Molecular Function: ADP binding (GO:0043531);;	K15078|6.57e-28|sly:101268149|K15078 structure-specific endonuclease subunit SLX1 [EC:3.6.1.-] | (RefSeq) putative disease resistance protein RGA3	--	--	--	Leucine rich repeat	--	T	Signal transduction mechanisms	putative disease resistance protein RGA3 [Hordeum vulgare]
NewGene_107380	735	872	679	0	0	0	2.073047	2.55096	2.118961	0	0	0	5.36E-23	-11.94081846	down	--	--	--	K16810|2.95e-10|ats:109771673|K16810 TBCC domain-containing protein 1 | (RefSeq) LOC109771673; TBCC domain-containing protein 1-like	--	--	--	--	--	--	--	uncharacterized protein LOC109753490 isoform X2 [Aegilops tauschii subsp. tauschii]
NewGene_67056	730	855	672	0	0	0	1.7017	1.92419	1.619775	0	0	0	6.25E-23	-11.92259691	down	--	--	--	--	--	--	--	--	--	L	Replication, recombination and repair	unnamed protein product [Triticum turgidum subsp. durum]
TraesCS6A03G0441500	778	703	732	0	0	0	6.148228	5.358394	5.978236	0	0	0	7.65E-23	-11.89972321	down	--	--	--	K03097|3.2e-07|aip:107623262|K03097 casein kinase II subunit alpha [EC:2.7.11.1] | (RefSeq) casein kinase II subunit alpha-like isoform X2	Ribosome biogenesis in eukaryotes (ko03008);; Circadian rhythm - plant (ko04712)	--	--	Protein of unknown function (DUF642)	--	S	Function unknown	hypothetical protein D1007_13626 [Hordeum vulgare]
TraesCS4B03G1000000	735	618	828	0	0	0	9.935525	8.061114	11.575771	0	0	0	1.14E-22	-11.88385191	down	--	--	Biological Process: lipid transport (GO:0006869);;	--	--	--	--	Probable lipid transfer	Non-specific lipid-transfer protein 2G OS=Triticum aestivum OX=4565 PE=1 SV=2	S	Function unknown	RecName: Full=Non-specific lipid-transfer protein 2G; Short=LTP2G; AltName: Full=7 kDa lipid transfer protein 1; AltName: Full=Lipid transfer protein 2 isoform 1; Short=LTP2-1; Flags: Precursor [Triticum aestivum]
TraesCS2D03G0031700	767	708	671	0	0	0	4.091939	3.64449	3.700891	0	0	0	1.13E-22	-11.853541	down	[DPM]	Cell cycle control, cell division, chromosome partitioning;; Inorganic ion transport and metabolism;; Cell wall/membrane/envelope biogenesis	Molecular Function: ferroxidase activity (GO:0004322);; Molecular Function: copper ion binding (GO:0005507);; Cellular Component: plasma membrane (GO:0005886);; Biological Process: iron ion transport (GO:0006826);; Biological Process: lignin catabolic process (GO:0046274);; Cellular Component: apoplast (GO:0048046);; Molecular Function: hydroquinone:oxygen oxidoreductase activity (GO:0052716);; B…	K05909|0.0e+00|ats:109775212|K05909 laccase [EC:1.10.3.2] | (RefSeq) LOC109775212; laccase-15-like	--	[Q]	Secondary metabolites biosynthesis, transport and catabolism	Multicopper oxidase	Laccase-15 OS=Oryza sativa subsp. japonica OX=39947 GN=LAC15 PE=2 SV=1	Q	Secondary metabolites biosynthesis, transport and catabolism	laccase-15-like [Aegilops tauschii subsp. tauschii]
TraesCS6A03G0977000	677	615	776	0	0	0	6.433148	5.639923	7.618088	0	0	0	2.09E-22	-11.80597399	down	[IR]	Lipid transport and metabolism;; General function prediction only	Molecular Function: hydrolase activity, acting on ester bonds (GO:0016788);;	K00679|8.5e-56|cic:CICLE_v10027727mg|K00679 phospholipid:diacylglycerol acyltransferase [EC:2.3.1.158] | (RefSeq) hypothetical protein	Glycerolipid metabolism (ko00561)	--	--	GDSL-like Lipase/Acylhydrolase	GDSL esterase/lipase At5g33370 OS=Arabidopsis thaliana OX=3702 GN=At5g33370 PE=2 SV=1	I	Lipid transport and metabolism	unnamed protein product [Triticum turgidum subsp. durum]
TraesCS6B03G1101900	739	752	549	0	0	0	12.274166	12.03758	9.408297	0	0	0	2.55E-22	-11.77549461	down	--	--	Biological Process: reproduction (GO:0000003);; Biological Process: regulation of DNA recombination (GO:0000018);; Biological Process: cell cycle checkpoint (GO:0000075);; Biological Process: DNA replication checkpoint (GO:0000076);; Biological Process: DNA damage checkpoint (GO:0000077);; Biological Process: G1/S transition of mitotic cell cycle (GO:0000082);; Cellular Component: nuclear chromos…	K10739|3.8e-16|bdi:100821528|K10739 replication factor A2 | (RefSeq) replication protein A 32 kDa subunit B	DNA replication (ko03030);; Nucleotide excision repair (ko03420);; Mismatch repair (ko03430);; Homologous recombination (ko03440)	--	--	Replication protein A C terminal	--	L	Replication, recombination and repair	replication protein a 32 kda subunit b-like [Hordeum vulgare]
TraesCS1B03G1182200	654	686	670	0	0	0	2.093419	2.123929	2.223563	0	0	0	2.51E-22	-11.75973793	down	--	--	Biological Process: defense response (GO:0006952);; Molecular Function: ADP binding (GO:0043531);;	K13457|1.4e-125|ats:109760587|K13457 disease resistance protein RPM1 | (RefSeq) LOC109760587; putative disease resistance RPP13-like protein 3	Plant-pathogen interaction (ko04626)	[T]	Signal transduction mechanisms	NB-ARC domain	Disease resistance protein RGA5 OS=Oryza sativa subsp. japonica OX=39947 GN=RGA5 PE=2 SV=1	T	Signal transduction mechanisms	disease resistance protein RPP13-like [Aegilops tauschii subsp. tauschii]
TraesCS6B03G0453800	668	646	660	0	0	0	7.878549	7.34813	8.044854	0	0	0	3.18E-22	-11.73451778	down	--	--	Molecular Function: protein dimerization activity (GO:0046983);;	--	--	--	--	--	Transcription factor IBH1-like 1 OS=Arabidopsis thaliana OX=3702 GN=IBL1 PE=1 SV=1	S	Function unknown	unnamed protein product [Triticum turgidum subsp. durum]
TraesCS5A03G0889100	615	664	694	0	0	0	15.76193	16.423395	18.401028	0	0	0	3.33E-22	-11.73436605	down	--	--	--	--	--	--	--	--	--	--	--	unnamed protein product [Triticum turgidum subsp. durum]
TraesCS2A03G1090900	677	642	653	0	0	0	8.403589	7.687982	8.387513	0	0	0	3.23E-22	-11.7329501	down	--	--	Cellular Component: integral component of membrane (GO:0016021);;	--	--	--	--	--	--	--	--	uncharacterized protein LOC109734079 [Aegilops tauschii subsp. tauschii]
NewGene_65974	612	663	671	0	0	0	2.400259	2.840772	3.288589	0	0	0	3.89E-22	-11.71381139	down	--	--	--	--	--	--	--	Transposase family tnp2	--	S	Function unknown	PREDICTED: uncharacterized protein LOC107305368 [Oryza brachyantha]
NewGene_49635	620	764	569	0	0	0	4.946157	5.86493	4.677873	0	0	0	4.18E-22	-11.71276651	down	--	--	--	--	--	--	--	--	--	--	--	homeotic protein female sterile-like [Aegilops tauschii subsp. tauschii]
TraesCS5B03G0620300	656	575	627	0	0	0	4.560961	3.85406	4.501534	0	0	0	7.21E-22	-11.64835607	down	[G]	Carbohydrate transport and metabolism	Molecular Function: alpha-amylase activity (GO:0004556);; Molecular Function: calcium ion binding (GO:0005509);; Biological Process: carbohydrate metabolic process (GO:0005975);; Molecular Function: alpha-amylase activity (releasing maltohexaose) (GO:0103025);;	K01176|2.7e-260|ats:109763224|K01176 alpha-amylase [EC:3.2.1.1] | (RefSeq) LOC109763224; alpha-amylase isozyme 3A	Starch and sucrose metabolism (ko00500)	[G]	Carbohydrate transport and metabolism	Alpha-amylase C-terminal beta-sheet domain	Alpha-amylase isozyme 3A OS=Oryza sativa subsp. japonica OX=39947 GN=AMY1.2 PE=2 SV=2	G	Carbohydrate transport and metabolism	alpha-amylase 4 [Triticum aestivum]
NewGene_20071	670	702	489	0	0	0	2.080864	2.098924	1.168638	0	0	0	8.53E-22	-11.64210044	down	--	--	--	K11816|3.92e-48|ats:109783187|K11816 indole-3-pyruvate monooxygenase [EC:1.14.13.168] | (RefSeq) uncharacterized protein LOC109783187	Tryptophan metabolism (ko00380)	--	--	Plant mobile domain	Protein MAIN-LIKE 1 OS=Arabidopsis thaliana OX=3702 GN=MAIL1 PE=1 SV=1	S	Function unknown	unnamed protein product [Triticum aestivum]
TraesCS6A03G1046800	615	612	621	0	0	0	8.322775	7.985956	8.680218	0	0	0	7.30E-22	-11.63924489	down	--	--	Molecular Function: DNA binding (GO:0003677);; Molecular Function: chromatin binding (GO:0003682);;	--	--	--	--	SAWADEE domain	Protein SAWADEE HOMEODOMAIN HOMOLOG 2 OS=Arabidopsis thaliana OX=3702 GN=SHH2 PE=2 SV=1	K	Transcription	unnamed protein product [Triticum turgidum subsp. durum]
NewGene_38491	678	622	547	0	0	0	1.747972	1.547777	1.459059	0	0	0	7.89E-22	-11.63565163	down	--	--	Biological Process: reproduction (GO:0000003);; Biological Process: somatic diversification of immune receptors (GO:0002200);; Biological Process: immune system process (GO:0002376);; Biological Process: immunoglobulin production (GO:0002377);; Biological Process: production of molecular mediator of immune response (GO:0002440);; Biological Process: immune system development (GO:0002520);; Biolog…	--	--	--	--	--	--	L	Replication, recombination and repair	--
TraesCS6D03G0566000	666	542	632	0	0	0	5.066909	3.977789	4.969482	0	0	0	8.74E-22	-11.63555849	down	--	--	Cellular Component: extracellular region (GO:0005576);; Biological Process: sexual reproduction (GO:0019953);;	K20628|2.1e-67|pvu:PHAVU_007G235300g|K20628 expansin | (RefSeq) hypothetical protein	--	--	--	Expansin C-terminal domain	Expansin-B11 OS=Oryza sativa subsp. japonica OX=39947 GN=EXPB11 PE=2 SV=1	S	Function unknown	expansin-B11-like [Aegilops tauschii subsp. tauschii]
TraesCS6A03G0843000	617	628	590	0	0	0	12.231793	12.00563	12.098843	0	0	0	7.89E-22	-11.62753089	down	[I]	Lipid transport and metabolism	Biological Process: isoprenoid biosynthetic process (GO:0008299);; Molecular Function: 1-deoxy-D-xylulose-5-phosphate reductoisomerase activity (GO:0030604);; Molecular Function: metal ion binding (GO:0046872);; Molecular Function: NADPH binding (GO:0070402);;	K00099|2.1e-20|ats:109737145|K00099 1-deoxy-D-xylulose-5-phosphate reductoisomerase [EC:1.1.1.267] | (RefSeq) LOC109737145; 1-deoxy-D-xylulose 5-phosphate reductoisomerase, chloroplastic	Terpenoid backbone biosynthesis (ko00900)	--	--	1-deoxy-D-xylulose 5-phosphate reductoisomerase	1-deoxy-D-xylulose 5-phosphate reductoisomerase, chloroplastic OS=Mentha piperita OX=34256 GN=DXR PE=2 SV=2	--	--	1-deoxy-D-xylulose 5-phosphate reductoisomerase, chloroplastic [Triticum urartu]
TraesCS2B03G1082700	619	541	665	0	0	0	2.844494	2.399657	3.158665	0	0	0	9.77E-22	-11.62497186	down	[QV]	Secondary metabolites biosynthesis, transport and catabolism;; Defense mechanisms	Molecular Function: monooxygenase activity (GO:0004497);; Molecular Function: iron ion binding (GO:0005506);; Cellular Component: integral component of membrane (GO:0016021);; Molecular Function: oxidoreductase activity, acting on paired donors, with incorporation or reduction of molecular oxygen (GO:0016705);; Molecular Function: heme binding (GO:0020037);;	K15398|1.9e-308|ats:109741799|K15398 fatty acid omega-hydroxylase [EC:1.14.-.-] | (RefSeq) LOC109741799; cytochrome P450 86A22-like	Cutin, suberine and wax biosynthesis (ko00073)	[QI]	Secondary metabolites biosynthesis, transport and catabolism;; Lipid transport and metabolism	Cytochrome P450	Cytochrome P450 86A22 OS=Petunia hybrida OX=4102 GN=CYP86A22 PE=1 SV=1	Q	Secondary metabolites biosynthesis, transport and catabolism	cytochrome P450 86A22-like [Aegilops tauschii subsp. tauschii]
TraesCS5B03G1114300	467	477	848	0	0	0	2.504897	2.466706	4.697437	0	0	0	2.83E-19	-11.60815646	down	--	--	--	--	--	--	--	Protein of unknown function (DUF1618)	--	--	--	unnamed protein product [Triticum turgidum subsp. durum]
NewGene_91830	638	670	506	0	0	0	2.916269	3.156268	2.50626	0	0	0	1.05E-21	-11.60670858	down	--	--	--	--	--	--	--	--	--	--	--	unnamed protein product [Triticum aestivum]
TraesCS1D03G0647700	576	623	608	0	0	0	3.340612	3.485253	3.644063	0	0	0	9.71E-22	-11.60614058	down	--	--	Molecular Function: transferase activity, transferring acyl groups other than amino-acyl groups (GO:0016747);;	K19861|1.2e-187|dosa:Os10t0195600-01|K19861 benzyl alcohol O-benzoyltransferase [EC:2.3.1.196 2.3.1.232] | (RefSeq) Os10g0195600; Transferase family protein.	--	--	--	Transferase family	Acyl transferase 1 OS=Oryza sativa subsp. japonica OX=39947 GN=AT1 PE=2 SV=1	S	Function unknown	acyl transferase 1-like [Aegilops tauschii subsp. tauschii]
TraesCS2D03G0028500	634	629	544	0	0	0	3.929081	3.760823	3.486625	0	0	0	9.94E-22	-11.60373836	down	[QV]	Secondary metabolites biosynthesis, transport and catabolism;; Defense mechanisms	Molecular Function: monooxygenase activity (GO:0004497);; Molecular Function: iron ion binding (GO:0005506);; Molecular Function: oxidoreductase activity, acting on paired donors, with incorporation or reduction of molecular oxygen (GO:0016705);; Molecular Function: heme binding (GO:0020037);;	K13223|9.4e-143|ats:109757929|K13223 indole-2-monooxygenase [EC:1.14.14.153] | (RefSeq) LOC109757929; indole-2-monooxygenase-like	Benzoxazinoid biosynthesis (ko00402)	[Q]	Secondary metabolites biosynthesis, transport and catabolism	Cytochrome P450	indole-2-monooxygenase OS=Zea mays OX=4577 GN=CYP71C4 PE=1 SV=1	Q	Secondary metabolites biosynthesis, transport and catabolism	indole-2-monooxygenase-like [Aegilops tauschii subsp. tauschii]
NewGene_84421	620	565	585	0	0	0	2.121348	1.706656	2.107435	0	0	0	1.28E-21	-11.57735954	down	--	--	--	--	--	--	--	--	--	--	--	hypothetical protein EE612_060708, partial [Oryza sativa]
TraesCS2A03G0123800	622	534	587	0	0	0	6.798271	5.630389	6.62414	0	0	0	1.62E-21	-11.55631197	down	--	--	--	--	--	--	--	Pollen protein Ole e 1 like	--	S	Function unknown	unnamed protein product [Triticum turgidum subsp. durum]
NewGene_19807	538	609	588	0	0	0	3.142505	2.827804	3.855945	0	0	0	1.65E-21	-11.54728398	down	--	--	--	--	--	--	--	ATHILA ORF-1 family	--	--	--	retropepsin domain-containing protein [Hordeum vulgare subsp. vulgare]
NewGene_104131	638	559	535	0	0	0	1.337848	1.129625	1.157865	0	0	0	1.75E-21	-11.54449737	down	--	--	--	K22696|6.24e-45|dcr:108202480|K22696 protein-lysine N-methyltransferase EEF2KMT [EC:2.1.1.-] | (RefSeq) uncharacterized protein LOC108202480 isoform X1	--	--	--	--	--	--	--	uncharacterized protein LOC109787178 [Aegilops tauschii subsp. tauschii]
TraesCSU03G0134500	585	495	627	0	0	0	4.004108	3.265361	4.436313	0	0	0	2.33E-21	-11.52909926	down	--	--	--	--	--	--	--	Protein of unknown function (DUF1618)	--	S	Function unknown	unnamed protein product [Triticum aestivum]
TraesCS2D03G0119300	2179	2035	1962	2	0	0	24.017909	21.616454	22.358048	0.020901	0	0	1.90E-28	-11.52121819	down	--	--	--	--	--	--	--	Pollen protein Ole e 1 like	--	S	Function unknown	proline-rich protein 4-like [Aegilops tauschii subsp. tauschii]
TraesCS1D03G1044800	462	599	628	0	0	0	4.854868	6.078295	6.832971	0	0	0	2.83E-21	-11.51042452	down	--	--	--	--	--	--	--	--	--	--	--	uncharacterized protein LOC109754663 [Aegilops tauschii subsp. tauschii]
TraesCSU03G0021500	550	553	580	0	0	0	11.340141	10.99767	12.358112	0	0	0	2.38E-21	-11.50500052	down	--	--	--	--	--	--	--	--	--	S	Function unknown	proline-rich protein 4-like [Aegilops tauschii subsp. tauschii]
NewGene_20898	535	611	540	0	0	0	7.012196	7.720233	7.311117	0	0	0	2.34E-21	-11.50414807	down	--	--	--	--	--	--	--	--	--	S	Function unknown	hypothetical protein D1007_29905 [Hordeum vulgare]
TraesCS3B03G0917500	596	566	518	0	0	0	4.862792	4.443711	4.362136	0	0	0	2.45E-21	-11.4996872	down	[O]	Posttranslational modification, protein turnover, chaperones	Molecular Function: serine-type peptidase activity (GO:0008236);;	K03797|2.4e-70|ats:109774602|K03797 carboxyl-terminal processing protease [EC:3.4.21.102] | (RefSeq) LOC109774602; carboxyl-terminal-processing peptidase 2, chloroplastic isoform X1	--	--	--	Peptidase family S41	Carboxyl-terminal-processing peptidase 2, chloroplastic OS=Arabidopsis thaliana OX=3702 GN=CTPA2 PE=1 SV=1	M	Cell wall/membrane/envelope biogenesis	unnamed protein product [Triticum turgidum subsp. durum]
TraesCS1A03G0713100	495	598	577	0	0	0	4.130265	4.813503	4.976939	0	0	0	2.79E-21	-11.49221785	down	[Q]	Secondary metabolites biosynthesis, transport and catabolism	Molecular Function: oxidoreductase activity (GO:0016491);;	K00002|8.4e-179|ats:109751157|K00002 alcohol dehydrogenase (NADP+) [EC:1.1.1.2] | (RefSeq) LOC109751157; aldo-keto reductase family 4 member C10-like	Glycolysis / Gluconeogenesis (ko00010);; Pentose and glucuronate interconversions (ko00040);; Glycerolipid metabolism (ko00561)	[R]	General function prediction only	Aldo/keto reductase family	Aldo-keto reductase family 4 member C10 OS=Arabidopsis thaliana OX=3702 GN=AKR4C10 PE=1 SV=1	S	Function unknown	aldo-keto reductase family 4 member C10-like [Aegilops tauschii subsp. tauschii]
NewGene_114355	511	647	516	0	0	0	1.1517	1.40991	1.214362	0	0	0	2.79E-21	-11.49171932	down	--	--	Biological Process: defense response (GO:0006952);; Molecular Function: ADP binding (GO:0043531);;	K13457|4.00e-105|ats:109760587|K13457 disease resistance protein RPM1 | (RefSeq) LOC109760587; putative disease resistance RPP13-like protein 3	Plant-pathogen interaction (ko04626)	[T]	Signal transduction mechanisms	Domain of unknown function	Disease resistance protein RGA5 OS=Oryza sativa subsp. japonica OX=39947 GN=RGA5 PE=1 SV=1	T	Signal transduction mechanisms	unnamed protein product [Triticum turgidum subsp. durum]
TraesCS6B03G0541800	606	447	562	0	0	0	4.282981	3.042346	4.102622	0	0	0	4.99E-21	-11.44871436	down	--	--	--	K03097|6.4e-08|aip:107623262|K03097 casein kinase II subunit alpha [EC:2.7.11.1] | (RefSeq) casein kinase II subunit alpha-like isoform X2	Ribosome biogenesis in eukaryotes (ko03008);; Circadian rhythm - plant (ko04712)	--	--	Protein of unknown function (DUF642)	--	S	Function unknown	hypothetical protein D1007_13626 [Hordeum vulgare]
TraesCS6B03G0117800	527	555	530	0	0	0	2.436676	2.475507	2.532678	0	0	0	3.99E-21	-11.44094027	down	[M]	Cell wall/membrane/envelope biogenesis	Molecular Function: protein serine/threonine kinase activity (GO:0004674);; Molecular Function: ATP binding (GO:0005524);;	K17302|1.2e-107|sita:101766045|K17302 coatomer subunit beta' | (RefSeq) uncharacterized protein LOC101766045 isoform X1	--	--	--	Protein kinase domain	Wall-associated receptor kinase 5 OS=Arabidopsis thaliana OX=3702 GN=WAK5 PE=2 SV=1	T	Signal transduction mechanisms	protein STRUBBELIG-RECEPTOR FAMILY 5-like [Aegilops tauschii subsp. tauschii]
TraesCS6A03G0707500	563	565	468	0	0	0	3.865973	3.745605	3.323844	0	0	0	4.81E-21	-11.42377857	down	--	--	Molecular Function: protein dimerization activity (GO:0046983);;	K20558|4.7e-26|nnu:104603965|K20558 transcription factor SPEECHLESS | (RefSeq) transcription factor SPEECHLESS-like	MAPK signaling pathway - plant (ko04016)	--	--	Helix-loop-helix DNA-binding domain	Transcription factor bHLH96 OS=Arabidopsis thaliana OX=3702 GN=BHLH96 PE=1 SV=1	K	Transcription	unnamed protein product [Triticum turgidum subsp. durum]
TraesCS3A03G0824100	596	448	533	0	0	0	7.811179	5.664746	7.224777	0	0	0	6.44E-21	-11.41329514	down	--	--	Biological Process: lipid transport (GO:0006869);; Molecular Function: lipid binding (GO:0008289);;	--	--	--	--	Protease inhibitor/seed storage/LTP family	Non-specific lipid-transfer protein 1 OS=Hordeum vulgare OX=4513 GN=LTP1 PE=1 SV=1	G	Carbohydrate transport and metabolism	lipid transfer protein [Triticum aestivum]
TraesCS6D03G0512800	1934	1708	1963	2	0	0	13.309399	11.334515	13.963538	0.01059	0	0	1.01E-27	-11.3848002	down	--	--	--	K00924|2.1e-07|bna:106430680|K00924 kinase [EC:2.7.1.-] | (RefSeq) receptor-like kinase TMK2	--	--	--	Leucine rich repeat	Leucine-rich repeat extensin-like protein 7 OS=Arabidopsis thaliana OX=3702 GN=LRX7 PE=2 SV=1	S	Function unknown	unnamed protein product [Triticum turgidum subsp. durum]
TraesCS2D03G0651700	527	535	487	0	0	0	2.678393	2.626211	2.55961	0	0	0	6.58E-21	-11.38246701	down	--	--	--	--	--	--	--	--	Uncharacterized protein At5g41620 OS=Arabidopsis thaliana OX=3702 GN=At5g41620 PE=2 SV=2	--	--	uncharacterized protein LOC109782440 [Aegilops tauschii subsp. tauschii]
TraesCS7D03G0202100	489	503	518	0	0	0	7.441596	7.383818	8.144917	0	0	0	9.14E-21	-11.34815759	down	--	--	Cellular Component: integral component of membrane (GO:0016021);;	--	--	--	--	Early nodulin 93 ENOD93 protein	Early nodulin-93 OS=Glycine max OX=3847 PE=2 SV=1	S	Function unknown	unnamed protein product [Triticum turgidum subsp. durum]
TraesCS3B03G0769100	545	562	408	0	0	0	1.32759	1.322426	1.027875	0	0	0	1.05E-20	-11.34614329	down	--	--	Biological Process: negative regulation of translation (GO:0017148);; Molecular Function: rRNA N-glycosylase activity (GO:0030598);;	--	--	--	--	--	--	--	--	unnamed protein product [Triticum turgidum subsp. durum]
TraesCS6D03G0880300	494	565	442	0	0	0	2.418555	2.671925	2.240911	0	0	0	1.05E-20	-11.33405747	down	--	--	Molecular Function: protein binding (GO:0005515);;	--	--	--	--	F-box domain	F-box/LRR-repeat protein At1g52650 OS=Arabidopsis thaliana OX=3702 GN=At1g52650 PE=2 SV=1	--	--	FBD-associated F-box protein At3g52670-like [Aegilops tauschii subsp. tauschii]
NewGene_43478	557	511	421	0	0	0	5.75024	5.74466	4.663033	0	0	0	1.22E-20	-11.32360166	down	--	--	--	--	--	--	--	--	--	--	--	uncharacterized protein LOC109750007 isoform X1 [Aegilops tauschii subsp. tauschii]
TraesCS1B03G0023400	505	508	465	0	0	0	0.913417	0.888686	0.871274	0	0	0	1.18E-20	-11.31488362	down	[R]	General function prediction only	Molecular Function: ADP binding (GO:0043531);;	K15078|9.5e-116|tcc:18614561|K15078 structure-specific endonuclease subunit SLX1 [EC:3.6.1.-] | (RefSeq) putative disease resistance protein RGA3	--	[T]	Signal transduction mechanisms	NB-ARC domain	Putative disease resistance protein RGA4 OS=Solanum bulbocastanum OX=147425 GN=RGA4 PE=2 SV=1	T	Signal transduction mechanisms	PM3-1B [Triticum aestivum]
NewGene_76857	455	589	418	0	0	0	2.000865	2.499607	1.902141	0	0	0	1.65E-20	-11.29400738	down	--	--	--	--	--	--	--	--	--	L	Replication, recombination and repair	uncharacterized protein LOC109766581 [Aegilops tauschii subsp. tauschii]
TraesCS2B03G0168600	440	540	460	0	0	0	4.704937	5.568914	5.077925	0	0	0	1.73E-20	-11.27584951	down	--	--	--	--	--	--	--	Pollen protein Ole e 1 like	--	S	Function unknown	hypothetical protein TRIUR3_00672 [Triticum urartu]
NewGene_114497	437	575	428	0	0	0	3.901325	4.954523	3.94486	0	0	0	1.93E-20	-11.27305957	down	[M]	Cell wall/membrane/envelope biogenesis	Molecular Function: protein kinase activity (GO:0004672);; Molecular Function: ATP binding (GO:0005524);;	K00924|5.33e-49|sita:101767720|K00924 kinase [EC:2.7.1.-] | (RefSeq) receptor-like protein kinase 5	--	--	--	Protein kinase domain	Leucine-rich repeat receptor-like protein kinase PXL1 OS=Arabidopsis thaliana OX=3702 GN=PXL1 PE=1 SV=1	T	Signal transduction mechanisms	unnamed protein product [Triticum turgidum subsp. durum]
NewGene_15983	448	574	398	0	0	0	2.667294	3.587587	2.265172	0	0	0	2.40E-20	-11.25151785	down	--	--	--	--	--	--	--	--	--	--	--	unnamed protein product [Triticum turgidum subsp. durum]
TraesCS7B03G1333500	426	492	494	0	0	0	3.736857	4.166204	4.479526	0	0	0	2.19E-20	-11.250922	down	[G]	Carbohydrate transport and metabolism	Molecular Function: chitinase activity (GO:0004568);; Biological Process: carbohydrate metabolic process (GO:0005975);; Biological Process: chitin catabolic process (GO:0006032);; Molecular Function: chitin binding (GO:0008061);; Biological Process: cell wall macromolecule catabolic process (GO:0016998);;	K20547|3.4e-175|ats:109738214|K20547 basic endochitinase B [EC:3.2.1.14] | (RefSeq) LOC109738214; basic endochitinase A-like	Amino sugar and nucleotide sugar metabolism (ko00520);; MAPK signaling pathway - plant (ko04016)	[R]	General function prediction only	Chitinase class I	Basic endochitinase A OS=Secale cereale OX=4550 GN=rsca PE=1 SV=1	S	Function unknown	predicted protein [Hordeum vulgare subsp. vulgare]
TraesCS6D03G0313500	443	419	538	0	0	0	4.80082	4.384674	6.034618	0	0	0	2.77E-20	-11.24360165	down	--	--	Molecular Function: protein dimerization activity (GO:0046983);;	--	--	--	--	--	Transcription factor IBH1-like 1 OS=Arabidopsis thaliana OX=3702 GN=IBL1 PE=1 SV=1	S	Function unknown	transcription factor bHLH150-like [Aegilops tauschii subsp. tauschii]
NewGene_86815	509	422	435	0	0	0	2.734681	2.160975	2.319639	0	0	0	3.40E-20	-11.20339598	down	--	--	--	K08506|3.73e-22|ats:109744044|K08506 syntaxin of plants SYP7 | (RefSeq) uncharacterized protein LOC109744044	SNARE interactions in vesicular transport (ko04130)	--	--	--	--	--	--	uncharacterized protein LOC109744044 [Aegilops tauschii subsp. tauschii]
TraesCS1D03G1033600	446	386	494	0	0	0	5.242257	4.379872	6.008644	0	0	0	5.28E-20	-11.16496301	down	--	--	Cellular Component: integral component of membrane (GO:0016021);;	K07870|4.7e-10|mtr:MTR_8g010670|K07870 mitochondrial Rho GTPase 1 [EC:3.6.5.-] | (RefSeq) MIRO-like protein	--	--	--	--	--	S	Function unknown	tumor necrosis factor ligand superfamily member 6-like [Aegilops tauschii subsp. tauschii]
NewGene_80094	434	421	470	0	0	0	7.00786	6.54955	7.862821	0	0	0	4.74E-20	-11.16120356	down	--	--	--	--	--	--	--	--	--	--	--	SNF1-related protein kinase catalytic subunit alpha KIN10 [Triticum urartu]
TraesCS3B03G0148300	474	457	384	0	0	0	3.00904	2.790822	2.499952	0	0	0	5.29E-20	-11.14466967	down	--	--	--	--	--	[S]	Function unknown	Vitamin B6 photo-protection and homoeostasis	Protein root UVB sensitive 5 OS=Arabidopsis thaliana OX=3702 GN=RUS5 PE=2 SV=1	S	Function unknown	unnamed protein product [Triticum aestivum]
NewGene_3873	504	467	336	0	0	0	3.932909	3.642313	2.915113	0	0	0	7.14E-20	-11.13306333	down	--	--	--	--	--	--	--	--	--	--	--	unnamed protein product [Triticum turgidum subsp. durum]
TraesCS4D03G0547500	400	472	420	0	0	0	6.201038	7.06219	6.729488	0	0	0	6.36E-20	-11.12028542	down	--	--	--	--	--	--	--	Pollen protein Ole e 1 like	--	S	Function unknown	proline-rich protein 4-like [Aegilops tauschii subsp. tauschii]
NewGene_12158	393	429	454	0	0	0	2.432956	2.550446	2.898455	0	0	0	7.55E-20	-11.10586868	down	--	--	--	--	--	--	--	--	--	--	--	hypothetical protein TRIUR3_06853 [Triticum urartu]
TraesCS2A03G0123600	364	373	512	0	0	0	4.508756	4.457754	6.567251	0	0	0	1.30E-19	-11.08066371	down	--	--	--	--	--	--	--	Pollen protein Ole e 1 like	--	--	--	uncharacterized protein LOC109745031 [Aegilops tauschii subsp. tauschii]
TraesCS1B03G0961700	742	665	976	0	0	1	5.152507	4.452709	7.00301	0	0	0.003338	9.90E-20	-11.05210714	down	[IR]	Lipid transport and metabolism;; General function prediction only	Molecular Function: hydrolase activity, acting on ester bonds (GO:0016788);;	K10691|5.8e-46|ats:109762802|K10691 E3 ubiquitin-protein ligase UBR4 [EC:2.3.2.27] | (RefSeq) LOC109762802; auxin transport protein BIG	--	--	--	GDSL-like Lipase/Acylhydrolase	GDSL esterase/lipase At5g45670 OS=Arabidopsis thaliana OX=3702 GN=At5g45670 PE=2 SV=1	L	Replication, recombination and repair	GDSL esterase/lipase At5g45670-like [Aegilops tauschii subsp. tauschii]
NewGene_38500	450	400	364	0	0	0	1.77129	1.495163	1.499325	0	0	0	1.41E-19	-11.03087902	down	--	--	Biological Process: transposition (GO:0032196);;	--	--	--	--	--	--	--	--	hypothetical protein TRIUR3_31077 [Triticum urartu]
TraesCS2B03G0782500	428	391	391	0	0	0	2.336588	2.053887	2.201928	0	0	0	1.39E-19	-11.02792963	down	--	--	--	--	--	--	--	--	Uncharacterized protein At5g41620 OS=Arabidopsis thaliana OX=3702 GN=At5g41620 PE=2 SV=2	--	--	unnamed protein product [Triticum turgidum subsp. durum]
NewGene_18794	373	426	411	0	0	0	1.856769	2.118954	2.176492	0	0	0	1.41E-19	-11.02734191	down	--	--	--	--	--	--	--	Drought induced 19 protein (Di19), zinc-binding	Protein DEHYDRATION-INDUCED 19 OS=Oryza sativa subsp. japonica OX=39947 GN=DI19-1 PE=2 SV=1	--	--	unnamed protein product [Triticum turgidum subsp. durum]
TraesCS7B03G0715900	341	488	374	0	0	0	1.876213	2.623774	2.142199	0	0	0	1.84E-19	-11.01412493	down	--	--	Cellular Component: integral component of membrane (GO:0016021);;	K14611|5.1e-06|cann:107875920|K14611 solute carrier family 23 (nucleobase transporter), member 1 | (RefSeq) nucleobase-ascorbate transporter 6-like	--	--	--	--	--	F	Nucleotide transport and metabolism	Nucleobase-ascorbate transporter 6 [Hordeum vulgare]
NewGene_29722	422	415	361	0	0	0	2.546476	2.463524	2.248085	0	0	0	1.59E-19	-11.01088493	down	--	--	--	--	--	--	--	DDE superfamily endonuclease	--	B	Chromatin structure and dynamics	protein ALP1-like [Brachypodium distachyon]
TraesCS7B03G1286300	410	436	348	0	0	0	1.86818	1.873494	1.580985	0	0	0	1.71E-19	-11.00438722	down	--	--	Molecular Function: DNA binding (GO:0003677);; Cellular Component: nucleus (GO:0005634);;	K12133|2.5e-33|ppp:112280611|K12133 MYB-related transcription factor LHY | (RefSeq) uncharacterized protein LOC112280611	Circadian rhythm - plant (ko04712)	[O]	Posttranslational modification, protein turnover, chaperones	Myb-like DNA-binding domain	Protein REVEILLE 2 OS=Arabidopsis thaliana OX=3702 GN=RVE2 PE=1 SV=1	K	Transcription	unnamed protein product [Triticum turgidum subsp. durum]
TraesCS1D03G1028700	421	434	339	0	0	0	4.895284	4.867267	4.072439	0	0	0	1.76E-19	-11.00400291	down	--	--	--	--	--	--	--	--	--	--	--	hypothetical protein TRIUR3_34067 [Triticum urartu]
TraesCS4A03G1068000	338	460	394	0	0	0	1.606829	2.110869	1.934375	0	0	0	1.91E-19	-11.00324101	down	[DPM]	Cell cycle control, cell division, chromosome partitioning;; Inorganic ion transport and metabolism;; Cell wall/membrane/envelope biogenesis	Molecular Function: copper ion binding (GO:0005507);; Cellular Component: integral component of membrane (GO:0016021);; Biological Process: lignin catabolic process (GO:0046274);; Cellular Component: apoplast (GO:0048046);; Molecular Function: hydroquinone:oxygen oxidoreductase activity (GO:0052716);;	K05909|8.9e-266|dosa:Os10t0346300-01|K05909 laccase [EC:1.10.3.2] | (RefSeq) Os10g0346300; Cupredoxin domain containing protein.	--	[Q]	Secondary metabolites biosynthesis, transport and catabolism	Multicopper oxidase	Laccase-15 OS=Oryza sativa subsp. japonica OX=39947 GN=LAC15 PE=2 SV=1	Q	Secondary metabolites biosynthesis, transport and catabolism	unnamed protein product [Triticum turgidum subsp. durum]
NewGene_84310	411	405	363	0	0	0	1.423617	1.372002	1.326772	0	0	0	1.89E-19	-10.98839288	down	--	--	Molecular Function: zinc ion binding (GO:0008270);;	K17604|1.19e-10|nnu:104604157|K17604 zinc finger SWIM domain-containing protein 3 | (RefSeq) protein FAR1-RELATED SEQUENCE 5-like	--	--	--	SWIM zinc finger	--	S	Function unknown	protein FAR1-RELATED SEQUENCE 9-like [Aegilops tauschii subsp. tauschii]
TraesCS2B03G1409000	398	407	371	0	0	0	0.832633	0.820167	0.800743	0	0	0	1.92E-19	-10.98504637	down	[R]	General function prediction only	Molecular Function: ADP binding (GO:0043531);;	K12818|4.1e-71|mtr:MTR_0267s0070|K12818 ATP-dependent RNA helicase DHX8/PRP22 [EC:3.6.4.13] | (RefSeq) NB-ARC domain disease resistance protein, putative	Spliceosome (ko03040)	[T]	Signal transduction mechanisms	NB-ARC domain	Disease resistance protein RGA2 OS=Solanum bulbocastanum OX=147425 GN=RGA2 PE=1 SV=1	T	Signal transduction mechanisms	unnamed protein product [Triticum turgidum subsp. durum]
TraesCS6B03G1279600	412	332	406	0	0	0	1.930381	1.502751	1.969041	0	0	0	2.91E-19	-10.95840156	down	--	--	Cellular Component: integral component of membrane (GO:0016021);;	--	--	--	--	--	--	--	--	hypothetical protein OsI_01808 [Oryza sativa Indica Group]
NewGene_10152	5419	5975	5190	2	4	2	7.922067	8.494389	7.980781	0.001892	0.004535	0.002371	4.99E-99	-10.94417253	down	--	--	Molecular Function: nucleic acid binding (GO:0003676);; Molecular Function: zinc ion binding (GO:0008270);; Biological Process: DNA integration (GO:0015074);;	--	--	--	--	Zinc knuckle	--	K	Transcription	unnamed protein product [Triticum aestivum]
TraesCS1D03G0056300	376	451	307	0	0	0	0.68544	0.791597	0.578235	0	0	0	3.71E-19	-10.92682726	down	--	--	Molecular Function: ADP binding (GO:0043531);;	K15078|6.4e-61|tcc:18614561|K15078 structure-specific endonuclease subunit SLX1 [EC:3.6.1.-] | (RefSeq) putative disease resistance protein RGA3	--	[T]	Signal transduction mechanisms	NB-ARC domain	Putative disease resistance protein RGA1 OS=Solanum bulbocastanum OX=147425 GN=RGA1 PE=2 SV=2	T	Signal transduction mechanisms	unnamed protein product [Triticum turgidum subsp. durum]
TraesCS4A03G0951800	455	313	356	0	0	0	3.937984	2.607683	3.185084	0	0	0	4.45E-19	-10.92372583	down	--	--	Cellular Component: nucleus (GO:0005634);; Biological Process: regulation of transcription, DNA-templated (GO:0006355);; Molecular Function: sequence-specific DNA binding (GO:0043565);;	K09338|5.9e-80|ats:109755558|K09338 homeobox-leucine zipper protein | (RefSeq) LOC109755558; homeobox-leucine zipper protein HOX2-like	--	[K]	Transcription	Homeodomain	Homeobox-leucine zipper protein HOX28 OS=Oryza sativa subsp. indica OX=39946 GN=HOX28 PE=2 SV=2	K	Transcription	homeodomain-leucine zipper transcription factor TaHDZipII-1 [Hordeum vulgare]
TraesCS3D03G0278400	444	380	298	0	0	0	1.24164	1.025339	0.861751	0	0	0	4.41E-19	-10.91448969	down	--	--	Molecular Function: protein binding (GO:0005515);;	--	--	--	--	F-box-like	--	S	Function unknown	unnamed protein product [Triticum turgidum subsp. durum]
NewGene_92376	330	454	336	0	0	0	1.16264	1.545549	1.22049	0	0	0	4.25E-19	-10.91032501	down	--	--	Molecular Function: DNA binding (GO:0003677);;	K19984|3.81e-72|psom:113272286|K19984 exocyst complex component 5 | (RefSeq) uncharacterized protein LOC113272286	--	[L]	Replication, recombination and repair	--	--	L	Replication, recombination and repair	unnamed protein product [Triticum turgidum subsp. durum]
NewGene_9377	440	372	296	0	0	0	1.310473	1.175702	0.681737	0	0	0	5.12E-19	-10.89664089	down	--	--	Cellular Component: cellular_component (GO:0005575);; Cellular Component: intracellular (GO:0005622);; Cellular Component: obsolete cell (GO:0005623);; Cellular Component: cytoplasm (GO:0005737);; Cellular Component: cytosol (GO:0005829);; Cellular Component: plasma membrane (GO:0005886);; Cellular Component: membrane (GO:0016020);; Cellular Component: integral component of membrane (GO:0016021);…	--	--	--	--	--	--	G	Carbohydrate transport and metabolism	uncharacterized protein LOC109785805 [Aegilops tauschii subsp. tauschii]
TraesCS3A03G0306200	398	314	374	0	0	0	3.228747	2.454091	3.131533	0	0	0	5.79E-19	-10.87521729	down	--	--	--	--	--	--	--	--	--	S	Function unknown	meiosis 5 [Triticum aestivum]
NewGene_97889	395	392	295	0	0	0	2.2644	2.053726	1.790172	0	0	0	6.15E-19	-10.86124823	down	--	--	Molecular Function: protein kinase activity (GO:0004672);; Molecular Function: ATP binding (GO:0005524);; Cellular Component: integral component of membrane (GO:0016021);;	--	--	--	--	--	--	T	Signal transduction mechanisms	putative serine/threonine-protein kinase [Hordeum vulgare]
TraesCS5B03G0668900	336	379	362	0	0	0	5.87771	6.393525	6.54387	0	0	0	5.67E-19	-10.85913911	down	--	--	--	--	--	--	--	Late embryogenesis abundant protein 18	--	S	Function unknown	unnamed protein product [Triticum turgidum subsp. durum]
NewGene_56567	337	396	339	0	0	0	2.371055	2.688278	2.463437	0	0	0	6.10E-19	-10.85020425	down	--	--	Molecular Function: DNA binding (GO:0003677);; Cellular Component: nucleus (GO:0005634);;	K09287|1.61e-11|dct:110110072|K09287 RAV-like factor | (RefSeq) AP2/ERF and B3 domain-containing protein Os05g0549800-like	--	--	--	B3 DNA binding domain	B3 domain-containing protein Os06g0107800 OS=Oryza sativa subsp. japonica OX=39947 GN=Os06g0107800 PE=3 SV=2	K	Transcription	B3 domain-containing protein Os06g0107800-like [Aegilops tauschii subsp. tauschii]
TraesCS3B03G0263600	326	426	314	0	0	0	5.259593	6.641533	5.235227	0	0	0	7.41E-19	-10.83902657	down	[C]	Energy production and conversion	Molecular Function: oxidoreductase activity (GO:0016491);;	K17871|6.6e-56|ats:109779678|K17871 NADH:ubiquinone reductase (non-electrogenic) [EC:1.6.5.9] | (RefSeq) LOC109779678; external alternative NAD(P)H-ubiquinone oxidoreductase B1, mitochondrial	--	[C]	Energy production and conversion	Pyridine nucleotide-disulphide oxidoreductase	External alternative NAD(P)H-ubiquinone oxidoreductase B1, mitochondrial OS=Solanum tuberosum OX=4113 GN=NDB1 PE=1 SV=1	C	Energy production and conversion	unnamed protein product [Triticum turgidum subsp. durum]
TraesCS1D03G0634100	353	318	351	0	0	0	2.425019	2.105334	2.486922	0	0	0	1.09E-18	-10.78626152	down	[IR]	Lipid transport and metabolism;; General function prediction only	Molecular Function: hydrolase activity, acting on ester bonds (GO:0016788);;	K00679|1.9e-42|cic:CICLE_v10027727mg|K00679 phospholipid:diacylglycerol acyltransferase [EC:2.3.1.158] | (RefSeq) hypothetical protein	Glycerolipid metabolism (ko00561)	--	--	GDSL-like Lipase/Acylhydrolase	GDSL esterase/lipase At1g71691 OS=Arabidopsis thaliana OX=3702 GN=At1g71691 PE=2 SV=1	I	Lipid transport and metabolism	GDSL esterase/lipase At1g71691-like [Aegilops tauschii subsp. tauschii]
TraesCS7D03G0180700	339	324	344	0	0	0	3.223255	2.973063	3.382308	0	0	0	1.27E-18	-10.76421548	down	--	--	Cellular Component: nucleus (GO:0005634);; Biological Process: regulation of transcription, DNA-templated (GO:0006355);; Molecular Function: sequence-specific DNA binding (GO:0043565);;	K09338|5.9e-80|ats:109755558|K09338 homeobox-leucine zipper protein | (RefSeq) LOC109755558; homeobox-leucine zipper protein HOX2-like	--	[K]	Transcription	Homeodomain	Homeobox-leucine zipper protein HOX28 OS=Oryza sativa subsp. indica OX=39946 GN=HOX28 PE=2 SV=2	K	Transcription	homeobox-leucine zipper protein HOX28-like [Aegilops tauschii subsp. tauschii]
NewGene_102550	384	304	319	0	0	0	1.858082	1.384298	1.622598	0	0	0	1.41E-18	-10.76379405	down	--	--	--	K14300|3.39e-15|pda:103721930|K14300 nuclear pore complex protein Nup133 | (RefSeq) LOW QUALITY PROTEIN: nuclear pore complex protein NUP133	RNA transport (ko03013)	--	--	Domain of unknown function (DUF4218)	--	--	--	uncharacterized protein LOC107278827 [Oryza sativa Japonica Group]
NewGene_27860	348	360	287	0	0	0	1.837617	1.731422	1.339356	0	0	0	1.54E-18	-10.74135353	down	--	--	Cellular Component: membrane (GO:0016020);; Biological Process: vesicle-mediated transport (GO:0016192);;	K08500|1.49e-18|ats:109785593|K08500 syntaxin of plants SYP6 | (RefSeq) LOC109785593; syntaxin-61-like	SNARE interactions in vesicular transport (ko04130)	[U]	Intracellular trafficking, secretion, and vesicular transport	--	Syntaxin-61 OS=Arabidopsis thaliana OX=3702 GN=SYP61 PE=1 SV=1	--	--	unnamed protein product [Triticum turgidum subsp. durum]
TraesCS5A03G1120000	358	290	334	0	0	0	3.294928	2.575588	3.176389	0	0	0	1.87E-18	-10.72935821	down	--	--	Biological Process: metal ion transport (GO:0030001);; Molecular Function: metal ion binding (GO:0046872);;	K14292|1.9e-17|spen:107013477|K14292 trimethylguanosine synthase [EC:2.1.1.-] | (RefSeq) trimethylguanosine synthase	RNA transport (ko03013)	[P]	Inorganic ion transport and metabolism	Heavy-metal-associated domain	Protein SODIUM POTASSIUM ROOT DEFECTIVE 2 OS=Arabidopsis thaliana OX=3702 GN=NAKR2 PE=2 SV=1	P	Inorganic ion transport and metabolism	protein SODIUM POTASSIUM ROOT DEFECTIVE 2-like [Aegilops tauschii subsp. tauschii]
NewGene_89899	351	359	274	0	0	0	1.265277	1.240066	1.014039	0	0	0	1.84E-18	-10.7245108	down	--	--	Molecular Function: nucleic acid binding (GO:0003676);; Molecular Function: zinc ion binding (GO:0008270);;	K17604|1.95e-76|nnu:104597471|K17604 zinc finger SWIM domain-containing protein 3 | (RefSeq) protein FAR1-RELATED SEQUENCE 5-like	--	--	--	MULE transposase domain	Protein FAR1-RELATED SEQUENCE 5 OS=Arabidopsis thaliana OX=3702 GN=FRS5 PE=1 SV=1	S	Function unknown	unnamed protein product [Triticum aestivum]
TraesCS6B03G1245500	331	402	251	0	0	0	0.84989	0.993813	0.66391	0	0	0	2.27E-18	-10.7205029	down	--	--	Biological Process: defense response (GO:0006952);; Molecular Function: ADP binding (GO:0043531);;	K13457|4.6e-68|pxb:103937161|K13457 disease resistance protein RPM1 | (RefSeq) disease resistance protein RPM1-like	Plant-pathogen interaction (ko04626)	[T]	Signal transduction mechanisms	NB-ARC domain	Putative disease resistance protein At1g50180 OS=Arabidopsis thaliana OX=3702 GN=At1g50180 PE=3 SV=2	T	Signal transduction mechanisms	unnamed protein product [Triticum turgidum subsp. durum]
NewGene_32610	1209	1275	1059	0	2	0	2.863286	2.898703	2.604478	0	0.004392	0	1.16E-24	-10.71652817	down	--	--	Molecular Function: protein binding (GO:0005515);;	K13459|1.42e-174|ats:109752698|K13459 disease resistance protein RPS2 | (RefSeq) LOC109752698; probable disease resistance protein At1g61180	Plant-pathogen interaction (ko04626)	[T]	Signal transduction mechanisms	Leucine rich repeat	Disease resistance protein RPS2 OS=Arabidopsis thaliana OX=3702 GN=RPS2 PE=1 SV=1	T	Signal transduction mechanisms	unnamed protein product [Triticum turgidum subsp. durum]
NewGene_16260	340	330	302	0	0	0	3.318647	3.112434	3.042808	0	0	0	1.92E-18	-10.71025718	down	--	--	--	--	--	--	--	--	--	--	--	uncharacterized protein LOC109773798 [Aegilops tauschii subsp. tauschii]
NewGene_92825	298	285	380	0	0	0	0.447665	0.41345	0.58162	0	0	0	2.66E-18	-10.70460577	down	--	--	Molecular Function: hydrolase activity, acting on ester bonds (GO:0016788);;	K22503|4.05e-74|lsv:111885850|K22503 aspartyl-tRNA synthetase [EC:6.1.1.12] | (RefSeq) aspartate--tRNA ligase 2, cytoplasmic-like	Aminoacyl-tRNA biosynthesis (ko00970)	--	--	Plant transposon protein	--	T	Signal transduction mechanisms	uncharacterized protein LOC109745703 [Aegilops tauschii subsp. tauschii]
TraesCS3D03G0470100	361	344	259	0	0	0	14.688105	13.495783	10.911674	0	0	0	2.52E-18	-10.6947075	down	--	--	--	--	--	--	--	--	--	--	--	unnamed protein product [Triticum turgidum subsp. durum]
TraesCS7D03G0029400	347	363	250	0	0	0	1.364497	1.37639	1.017324	0	0	0	2.78E-18	-10.68697405	down	--	--	Molecular Function: ADP binding (GO:0043531);;	K13457|7.7e-26|pda:103697347|K13457 disease resistance protein RPM1 | (RefSeq) disease resistance protein RPM1-like	Plant-pathogen interaction (ko04626)	[T]	Signal transduction mechanisms	NB-ARC domain	Probable disease resistance RPP8-like protein 2 OS=Arabidopsis thaliana OX=3702 GN=RPP8L2 PE=3 SV=1	T	Signal transduction mechanisms	putative disease resistance RPP13-like protein 1 [Aegilops tauschii subsp. tauschii]
TraesCS3D03G0757300	264	267	413	0	0	0	2.884079	2.813504	4.666722	0	0	0	4.50E-18	-10.67944146	down	--	--	Biological Process: lipid transport (GO:0006869);; Molecular Function: lipid binding (GO:0008289);; Cellular Component: membrane (GO:0016020);;	--	--	--	--	Protease inhibitor/seed storage/LTP family	Non-specific lipid-transfer protein 10 OS=Arabidopsis thaliana OX=3702 GN=LTP10 PE=3 SV=1	G	Carbohydrate transport and metabolism	non-specific lipid-transfer protein 2-like [Aegilops tauschii subsp. tauschii]
TraesCS6A03G0446100	305	356	288	0	0	0	1.860703	2.097018	1.817055	0	0	0	2.67E-18	-10.67326116	down	[E]	Amino acid transport and metabolism	Molecular Function: serine-type carboxypeptidase activity (GO:0004185);;	K16297|1.6e-261|ats:109743266|K16297 serine carboxypeptidase-like clade II [EC:3.4.16.-] | (RefSeq) LOC109743266; serine carboxypeptidase-like 45	--	[OE]	Posttranslational modification, protein turnover, chaperones;; Amino acid transport and metabolism	Serine carboxypeptidase	Serine carboxypeptidase-like 45 OS=Arabidopsis thaliana OX=3702 GN=SCPL45 PE=2 SV=1	O	Posttranslational modification, protein turnover, chaperones	unnamed protein product [Triticum turgidum subsp. durum]
TraesCS5B03G0055800	285	373	287	0	0	0	1.602501	2.02272	1.668345	0	0	0	3.04E-18	-10.66606729	down	--	--	Molecular Function: protein binding (GO:0005515);;	K24194|1.6e-47|bdi:100824289|K24194 boron transporter | (RefSeq) boron transporter 4	--	[R]	General function prediction only	Ankyrin repeats (3 copies)	--	O	Posttranslational modification, protein turnover, chaperones	unnamed protein product [Triticum turgidum subsp. durum]
TraesCS1A03G0123400	293	343	305	0	0	0	3.272209	3.695735	3.520769	0	0	0	2.88E-18	-10.6629337	down	--	--	Biological Process: defense response (GO:0006952);;	--	--	--	--	Gamma-thionin family	Defensin-like protein CAL1 OS=Oryza sativa subsp. japonica OX=39947 GN=CAL1 PE=1 SV=1	O	Posttranslational modification, protein turnover, chaperones	defensin [Triticum aestivum]
TraesCS5B03G0855300	262	381	299	0	0	0	5.05725	7.111115	5.964822	0	0	0	3.46E-18	-10.66177542	down	--	--	--	--	--	--	--	--	--	--	--	uncharacterized protein LOC109784823 [Aegilops tauschii subsp. tauschii]
TraesCS3B03G0078600	284	330	322	0	0	0	1.804793	2.027728	2.11523	0	0	0	3.11E-18	-10.65715891	down	--	--	Biological Process: metal ion transport (GO:0030001);; Molecular Function: metal ion binding (GO:0046872);;	K18081|1.0e-06|smo:SELMODRAFT_437478|K18081 myotubularin-related protein 1/2 [EC:3.1.3.64 3.1.3.95] | (RefSeq) hypothetical protein	Inositol phosphate metabolism (ko00562);; Phosphatidylinositol signaling system (ko04070)	[P]	Inorganic ion transport and metabolism	Heavy-metal-associated domain	Heavy metal-associated isoprenylated plant protein 37 OS=Arabidopsis thaliana OX=3702 GN=HIPP37 PE=2 SV=1	P	Inorganic ion transport and metabolism	unnamed protein product [Triticum turgidum subsp. durum]
TraesCS1D03G1030400	330	314	285	0	0	0	4.595263	4.205968	4.0869	0	0	0	3.33E-18	-10.64481957	down	--	--	Cellular Component: integral component of membrane (GO:0016021);;	--	--	--	--	--	--	--	--	uncharacterized protein LOC109768309 isoform X2 [Aegilops tauschii subsp. tauschii]
NewGene_10127	309	355	267	0	0	0	1.430162	1.647019	1.246026	0	0	0	3.51E-18	-10.64423494	down	--	--	Molecular Function: hydrolase activity, hydrolyzing O-glycosyl compounds (GO:0004553);; Biological Process: carbohydrate metabolic process (GO:0005975);;	--	--	--	--	--	--	--	--	unnamed protein product [Triticum turgidum subsp. durum]
NewGene_66299	292	348	260	0	0	0	1.415369	1.760016	1.294166	0	0	0	5.29E-18	-10.59520802	down	--	--	--	--	--	--	--	--	--	--	--	uncharacterized protein LOC109785622 [Aegilops tauschii subsp. tauschii]
TraesCS5A03G0599200	241	334	321	0	0	0	1.530893	2.044911	2.107575	0	0	0	6.18E-18	-10.59391843	down	[F]	Nucleotide transport and metabolism	Biological Process: fatty acid metabolic process (GO:0006631);; Molecular Function: acyl-[acyl-carrier-protein] desaturase activity (GO:0045300);; Molecular Function: metal ion binding (GO:0046872);;	K03921|2.4e-226|ats:109763251|K03921 acyl-[acyl-carrier-protein] desaturase [EC:1.14.19.2 1.14.19.11 1.14.19.26] | (RefSeq) LOC109763251; acyl-[acyl-carrier-protein] desaturase 4, chloroplastic-like	Fatty acid biosynthesis (ko00061);; Biosynthesis of unsaturated fatty acids (ko01040);; Fatty acid metabolism (ko01212)	--	--	Fatty acid desaturase	Acyl-[acyl-carrier-protein] desaturase 4, chloroplastic OS=Oryza sativa subsp. japonica OX=39947 GN=Os03g0423300 PE=2 SV=1	C	Energy production and conversion	unnamed protein product [Triticum turgidum subsp. durum]
NewGene_29258	1677	1812	1378	0	0	3	10.274567	10.681168	8.965506	0	0	0.01084	2.16E-35	-10.58801094	down	--	--	--	--	--	--	--	--	--	--	--	Metacaspase-1 [Triticum urartu]
TraesCS3D03G0079700	263	292	333	0	0	0	6.338004	6.797079	8.303312	0	0	0	6.29E-18	-10.58449907	down	[O]	Posttranslational modification, protein turnover, chaperones	Cellular Component: cellular_component (GO:0005575);; Cellular Component: intracellular (GO:0005622);; Cellular Component: obsolete cell (GO:0005623);; Cellular Component: cytoplasm (GO:0005737);; Biological Process: biological_process (GO:0008150);; Cellular Component: chloroplast (GO:0009507);; Cellular Component: plastid (GO:0009536);; Biological Process: cellular process (GO:0009987);; Biolog…	K13993|8.2e-79|ats:109738376|K13993 HSP20 family protein | (RefSeq) LOC109738376; 16.9 kDa class I heat shock protein 2-like	Protein processing in endoplasmic reticulum (ko04141)	[O]	Posttranslational modification, protein turnover, chaperones	Hsp20/alpha crystallin family	16.9 kDa class I heat shock protein 2 OS=Triticum aestivum OX=4565 GN=hsp16.9B PE=1 SV=1	O	Posttranslational modification, protein turnover, chaperones	16.9 kDa class I heat shock protein 2-like [Aegilops tauschii subsp. tauschii]
TraesCS2D03G1041200	289	309	289	0	0	0	1.032412	1.038608	1.06044	0	0	0	5.62E-18	-10.57868133	down	--	--	Molecular Function: DNA binding (GO:0003677);; Molecular Function: ADP binding (GO:0043531);;	K15078|6.4e-58|vvi:100255136|K15078 structure-specific endonuclease subunit SLX1 [EC:3.6.1.-] | (RefSeq) putative disease resistance protein RGA1	--	[T]	Signal transduction mechanisms	NB-ARC domain	Disease resistance protein RGA2 OS=Solanum bulbocastanum OX=147425 GN=RGA2 PE=1 SV=1	T	Signal transduction mechanisms	predicted protein [Hordeum vulgare subsp. vulgare]
TraesCS5B03G0855700	328	313	246	0	0	0	3.769789	3.464194	2.916108	0	0	0	6.41E-18	-10.57538929	down	--	--	Cellular Component: integral component of membrane (GO:0016021);;	--	--	--	--	--	--	--	--	uncharacterized protein LOC109754868 [Aegilops tauschii subsp. tauschii]
TraesCS3D03G1112900	587	605	509	1	0	0	8.339765	8.292278	7.474078	0.013569	0	0	3.58E-18	-10.55419133	down	--	--	Molecular Function: DNA binding (GO:0003677);; Cellular Component: nucleus (GO:0005634);;	--	--	--	--	B3 DNA binding domain	--	--	--	hypothetical protein TRIUR3_06013 [Triticum urartu]
NewGene_56585	343	271	253	0	0	0	2.560907	1.889942	1.897229	0	0	0	8.79E-18	-10.54566367	down	--	--	--	--	--	--	--	--	--	--	--	2-alkenal reductase (NADP(+)-dependent)-like [Aegilops tauschii subsp. tauschii]
TraesCS6B03G0665200	273	329	256	0	0	0	4.61708	5.367814	4.47715	0	0	0	9.07E-18	-10.52704124	down	[T]	Signal transduction mechanisms	Molecular Function: protein kinase activity (GO:0004672);; Molecular Function: ATP binding (GO:0005524);;	K20606|3.2e-51|ats:109747125|K20606 mitogen-activated protein kinase kinase kinase ANP1 [EC:2.7.11.25] | (RefSeq) LOC109747125; mitogen-activated protein kinase kinase kinase NPK1-like	MAPK signaling pathway - plant (ko04016)	[T]	Signal transduction mechanisms	Protein kinase domain	Mitogen-activated protein kinase kinase kinase ANP1 OS=Arabidopsis thaliana OX=3702 GN=ANP1 PE=1 SV=2	T	Signal transduction mechanisms	Mitogen-activated protein kinase kinase kinase ANP1 [Triticum urartu]
NewGene_20223	271	323	263	0	0	0	1.086349	0.990085	0.877135	0	0	0	8.96E-18	-10.52626282	down	--	--	--	--	--	--	--	Gamma-glutamyl cyclotransferase, AIG2-like	--	S	Function unknown	unnamed protein product [Triticum aestivum]
NewGene_113958	279	267	303	0	0	0	1.115743	1.063531	1.224392	0	0	0	9.94E-18	-10.51935465	down	--	--	Cellular Component: integral component of membrane (GO:0016021);;	K20495|5.43e-07|pda:103698133|K20495 long-chain fatty acid omega-monooxygenase [EC:1.14.14.80] | (RefSeq) cytochrome P450 704B1	Fatty acid degradation (ko00071);; Cutin, suberine and wax biosynthesis (ko00073)	[QI]	Secondary metabolites biosynthesis, transport and catabolism;; Lipid transport and metabolism	--	--	Q	Secondary metabolites biosynthesis, transport and catabolism	unnamed protein product [Triticum turgidum subsp. durum]
NewGene_89898	1096	1056	930	0	0	2	3.069045	2.858639	2.705064	0	0	0.004924	9.49E-24	-10.51670076	down	--	--	--	--	--	--	--	--	--	--	--	unnamed protein product [Triticum turgidum subsp. durum]
TraesCS2D03G0066700	262	344	242	0	0	0	4.186256	5.30655	3.992306	0	0	0	1.16E-17	-10.50803748	down	--	--	Biological Process: pollen tube adhesion (GO:0009865);;	--	--	--	--	Stress responsive A/B Barrel Domain	Stress-response A/B barrel domain-containing protein HS1 OS=Arabidopsis thaliana OX=3702 GN=HS1 PE=1 SV=1	S	Function unknown	stress-response A/B barrel domain-containing protein HS1-like [Aegilops tauschii subsp. tauschii]
NewGene_22411	249	263	319	0	0	0	1.219177	1.241628	1.615052	0	0	0	1.42E-17	-10.49004644	down	--	--	--	K22696|5.80e-19|dcr:108202480|K22696 protein-lysine N-methyltransferase EEF2KMT [EC:2.1.1.-] | (RefSeq) uncharacterized protein LOC108202480 isoform X1	--	--	--	--	--	S	Function unknown	uncharacterized protein LOC109736839 [Aegilops tauschii subsp. tauschii]
TraesCSU03G0530300	270	350	202	0	0	0	2.623878	3.276036	2.027122	0	0	0	2.13E-17	-10.45938454	down	--	--	--	--	--	--	--	--	--	--	--	hypothetical protein D1007_57548 [Hordeum vulgare]
TraesCS6A03G0358600	1437	1399	1579	0	0	3	15.062593	14.142213	17.110916	0	0	0.028848	1.79E-34	-10.4553406	down	--	--	Molecular Function: protein dimerization activity (GO:0046983);;	--	--	--	--	--	Transcription factor IBH1-like 1 OS=Arabidopsis thaliana OX=3702 GN=IBL1 PE=1 SV=1	S	Function unknown	hypothetical protein TRIUR3_23007 [Triticum urartu]
TraesCS6D03G0658300	224	316	271	0	0	0	1.218282	1.659824	1.522652	0	0	0	1.95E-17	-10.44765023	down	[G]	Carbohydrate transport and metabolism	Molecular Function: cellulase activity (GO:0008810);; Biological Process: cellulose catabolic process (GO:0030245);;	K01179|1.3e-295|ats:109755633|K01179 endoglucanase [EC:3.2.1.4] | (RefSeq) LOC109755633; endoglucanase 6	Starch and sucrose metabolism (ko00500)	--	--	Glycosyl hydrolase family 9	Endoglucanase 6 OS=Oryza sativa subsp. japonica OX=39947 GN=Os02g0733300 PE=2 SV=1	G	Carbohydrate transport and metabolism	endoglucanase 6 [Aegilops tauschii subsp. tauschii]
TraesCS7D03G0026100	3904	4280	3335	2	0	6	14.016951	14.787255	12.367664	0.006264	0	0.017121	6.80E-89	-10.41631011	down	[T]	Signal transduction mechanisms	Molecular Function: protein serine/threonine kinase activity (GO:0004674);; Molecular Function: ATP binding (GO:0005524);; Cellular Component: integral component of membrane (GO:0016021);;	K17302|9.3e-139|ats:109769424|K17302 coatomer subunit beta' | (RefSeq) uncharacterized protein LOC109769424	--	--	--	Protein kinase domain	Cysteine-rich receptor-like protein kinase 26 OS=Arabidopsis thaliana OX=3702 GN=CRK26 PE=2 SV=1	T	Signal transduction mechanisms	unnamed protein product [Triticum turgidum subsp. durum]
NewGene_4371	298	279	209	0	0	0	1.367544	1.278928	1.003777	0	0	0	2.86E-17	-10.40013929	down	--	--	--	--	--	--	--	Domain of unknown function (DUF966)	Protein UPSTREAM OF FLC OS=Arabidopsis thaliana OX=3702 GN=UFC PE=2 SV=1	S	Function unknown	serine/arginine repetitive matrix protein 1-like [Aegilops tauschii subsp. tauschii]
TraesCS3A03G0059100	257	274	250	0	0	0	2.823168	2.903193	2.837639	0	0	0	2.53E-17	-10.39457639	down	[G]	Carbohydrate transport and metabolism	Molecular Function: hydrolase activity, hydrolyzing O-glycosyl compounds (GO:0004553);; Biological Process: carbohydrate metabolic process (GO:0005975);;	K01193|1.3e-182|ats:109738394|K01193 beta-fructofuranosidase [EC:3.2.1.26] | (RefSeq) LOC109738394; beta-fructofuranosidase, insoluble isoenzyme 3-like	Galactose metabolism (ko00052);; Starch and sucrose metabolism (ko00500)	[G]	Carbohydrate transport and metabolism	Glycosyl hydrolases family 32 N-terminal domain	Beta-fructofuranosidase, insoluble isoenzyme 3 OS=Oryza sativa subsp. indica OX=39946 GN=CIN3 PE=2 SV=2	G	Carbohydrate transport and metabolism	unnamed protein product [Triticum turgidum subsp. durum]
NewGene_100933	998	1147	698	0	0	2	3.219219	3.176059	2.215791	0	0	0.002623	5.31E-23	-10.39307226	down	--	--	--	--	--	--	--	--	--	--	--	ATP binding protein [Zea mays]
TraesCS5D03G1172300	199	401	184	0	0	0	0.902793	1.755788	0.862595	0	0	0	7.12E-17	-10.38521166	down	--	--	Molecular Function: DNA binding (GO:0003677);; Cellular Component: nucleus (GO:0005634);; Biological Process: regulation of transcription, DNA-templated (GO:0006355);;	K00928|9.6e-22|dosa:Os03t0850400-01|K00928 aspartate kinase [EC:2.7.2.4] | (RefSeq) Os03g0850400; Similar to Aspartokinase.	Glycine, serine and threonine metabolism (ko00260);; Monobactam biosynthesis (ko00261);; Cysteine and methionine metabolism (ko00270);; Lysine biosynthesis (ko00300);; 2-Oxocarboxylic acid metabolism (ko01210);; Biosynthesis of amino acids (ko01230)	--	--	No apical meristem (NAM) protein	--	--	--	uncharacterized protein LOC109754076 isoform X2 [Aegilops tauschii subsp. tauschii]
NewGene_103769	232	323	218	0	0	0	1.041831	1.464199	0.913008	0	0	0	3.70E-17	-10.3735264	down	--	--	--	K13448|2.08e-08|bdi:100833169|K13448 calcium-binding protein CML | (RefSeq) probable calcium-binding protein CML12	Plant-pathogen interaction (ko04626)	--	--	--	--	--	--	probable calcium-binding protein CML12 [Brachypodium distachyon]
TraesCS3B03G0898100	176	349	244	0	0	0	1.726555	3.306628	2.479426	0	0	0	6.02E-17	-10.36613551	down	--	--	Molecular Function: electron transfer activity (GO:0009055);; Cellular Component: integral component of membrane (GO:0016021);; Cellular Component: anchored component of plasma membrane (GO:0046658);;	--	--	--	--	Plastocyanin-like domain	Uclacyanin 1 OS=Arabidopsis thaliana OX=3702 GN=UCC1 PE=1 SV=1	S	Function unknown	unnamed protein product [Triticum turgidum subsp. durum]
NewGene_66700	274	274	214	0	0	0	1.350272	1.29392	1.102682	0	0	0	3.73E-17	-10.35609642	down	--	--	--	--	--	--	--	--	--	--	--	unnamed protein product [Triticum turgidum subsp. durum]
TraesCS7B03G1328900	243	259	252	0	0	0	2.21623	2.27522	2.369236	0	0	0	3.83E-17	-10.34510648	down	--	--	--	--	--	--	--	--	--	T	Signal transduction mechanisms	unnamed protein product [Triticum turgidum subsp. durum]
NewGene_15395	202	380	176	0	0	0	0.604087	0.99302	0.492066	0	0	0	9.56E-17	-10.337027	down	--	--	--	--	--	--	--	--	--	--	--	unnamed protein product [Triticum turgidum subsp. durum]
NewGene_75145	178	308	262	0	0	0	0.967561	1.604079	1.761959	0	0	0	6.68E-17	-10.33073662	down	--	--	--	K02717|2.80e-15|ats:109745945|K02717 photosystem II oxygen-evolving enhancer protein 2 | (RefSeq) LOC109745945; psbP-like protein 1, chloroplastic	Photosynthesis (ko00195)	--	--	--	PsbP-like protein 1, chloroplastic OS=Arabidopsis thaliana OX=3702 GN=PPL1 PE=1 SV=1	--	--	unnamed protein product [Triticum turgidum subsp. durum]
TraesCS3D03G1054400	210	281	251	0	0	0	1.842383	2.377855	2.271737	0	0	0	5.24E-17	-10.32024482	down	[T]	Signal transduction mechanisms	Molecular Function: hydrolase activity (GO:0016787);;	--	--	[R]	General function prediction only	Calcineurin-like phosphoesterase	Probable inactive purple acid phosphatase 16 OS=Arabidopsis thaliana OX=3702 GN=PAP16 PE=2 SV=1	S	Function unknown	probable inactive purple acid phosphatase 16 [Aegilops tauschii subsp. tauschii]
TraesCS7B03G1046100	291	217	219	0	0	0	0.730068	0.524337	0.566274	0	0	0	7.09E-17	-10.29297439	down	--	--	Molecular Function: chaperone binding (GO:0051087);;	--	--	--	--	BAG domain	BAG family molecular chaperone regulator 6 OS=Arabidopsis thaliana OX=3702 GN=BAG6 PE=1 SV=1	S	Function unknown	unnamed protein product [Triticum turgidum subsp. durum]
TraesCS6B03G1102100	264	248	212	0	0	0	5.380916	4.869103	4.465137	0	0	0	6.54E-17	-10.2840042	down	--	--	--	--	--	--	--	--	--	--	--	unnamed protein product [Triticum turgidum subsp. durum]
NewGene_29555	255	241	227	0	0	0	1.175255	1.073333	1.084982	0	0	0	6.32E-17	-10.2838455	down	--	--	--	--	--	--	--	--	--	--	--	hypothetical protein TRIUR3_23939 [Triticum urartu]
TraesCS4B03G0521800	226	271	226	0	0	0	2.898504	3.338337	2.982805	0	0	0	6.56E-17	-10.28143732	down	--	--	Biological Process: amino acid transmembrane transport (GO:0003333);; Molecular Function: molecular_function (GO:0003674);; Molecular Function: transporter activity (GO:0005215);; Molecular Function: organic acid transmembrane transporter activity (GO:0005342);; Molecular Function: binding (GO:0005488);; Molecular Function: protein binding (GO:0005515);; Cellular Component: cellular_component (GO…	--	--	--	--	Tim17/Tim22/Tim23/Pmp24 family	Outer envelope pore protein 16-2, chloroplastic OS=Arabidopsis thaliana OX=3702 GN=OEP162 PE=2 SV=1	U	Intracellular trafficking, secretion, and vesicular transport	unnamed protein product [Triticum turgidum subsp. durum]
TraesCS4D03G0144800	223	232	264	0	0	0	3.175338	3.183162	3.876353	0	0	0	7.16E-17	-10.27976789	down	--	--	--	--	--	--	--	Gibberellin regulated protein	Peamaclein OS=Prunus persica OX=3760 PE=1 SV=1	S	Function unknown	peamaclein-like [Aegilops tauschii subsp. tauschii]
TraesCS2B03G0145700	249	226	241	0	0	0	1.555759	1.363341	1.560684	0	0	0	7.16E-17	-10.27220956	down	--	--	Molecular Function: DNA binding (GO:0003677);; Cellular Component: nucleus (GO:0005634);; Biological Process: regulation of transcription, DNA-templated (GO:0006355);;	--	--	--	--	No apical meristem (NAM) protein	NAC domain-containing protein 96 OS=Arabidopsis thaliana OX=3702 GN=NAC096 PE=1 SV=1	K	Transcription	unnamed protein product [Triticum turgidum subsp. durum]
TraesCS1B03G1119700	477	449	444	1	0	0	1.918129	1.744427	1.847835	0.003254	0	0	4.01E-17	-10.24510357	down	--	--	Molecular Function: ADP binding (GO:0043531);;	K13459|0.0e+00|ats:109765116|K13459 disease resistance protein RPS2 | (RefSeq) LOC109765116; disease resistance protein RPS2-like	Plant-pathogen interaction (ko04626)	[T]	Signal transduction mechanisms	NB-ARC domain	Disease resistance protein RPS5 OS=Arabidopsis thaliana OX=3702 GN=RPS5 PE=1 SV=2	T	Signal transduction mechanisms	unnamed protein product [Triticum turgidum subsp. durum]
TraesCS6A03G0646900	269	162	263	0	0	0	2.248023	1.310183	2.274548	0	0	0	1.68E-16	-10.23463171	down	--	--	Cellular Component: extracellular region (GO:0005576);; Biological Process: sexual reproduction (GO:0019953);;	K20628|1.8e-145|ats:109765456|K20628 expansin | (RefSeq) LOC109765456; expansin-B16	--	--	--	Expansin C-terminal domain	Expansin-B16 OS=Oryza sativa subsp. japonica OX=39947 GN=EXPB16 PE=3 SV=1	S	Function unknown	expansin-B16 [Aegilops tauschii subsp. tauschii]
NewGene_83819	261	191	243	0	0	0	2.121121	1.484677	2.108404	0	0	0	1.20E-16	-10.23241127	down	--	--	--	--	--	--	--	--	--	--	--	pistil-specific extensin-like protein [Aegilops tauschii subsp. tauschii]
NewGene_83650	187	297	212	0	0	0	2.302155	3.535703	2.698092	0	0	0	1.36E-16	-10.2230547	down	--	--	--	--	--	--	--	--	23 kDa jasmonate-induced protein OS=Hordeum vulgare OX=4513 PE=2 SV=1	S	Function unknown	unnamed protein product [Triticum aestivum]
NewGene_69434	219	260	214	0	0	0	1.23993	1.387121	1.249614	0	0	0	1.07E-16	-10.22004154	down	--	--	Molecular Function: RNA binding (GO:0003723);;	K10580|2.42e-10|bna:106416250|K10580 ubiquitin-conjugating enzyme E2 N [EC:2.3.2.23] | (RefSeq) ubiquitin-conjugating enzyme E2 36-like	Ubiquitin mediated proteolysis (ko04120)	[O]	Posttranslational modification, protein turnover, chaperones	--	Ubiquitin-conjugating enzyme E2 36 OS=Arabidopsis thaliana OX=3702 GN=UBC36 PE=1 SV=1	--	--	uncharacterized protein LOC109777458 [Aegilops tauschii subsp. tauschii]
NewGene_69502	1677	1802	1522	2	2	0	9.605488	9.884748	8.976527	0.008376	0.007786	0	1.42E-43	-10.21412642	down	--	--	Molecular Function: arsenate reductase (glutaredoxin) activity (GO:0008794);; Molecular Function: phosphatase activity (GO:0016791);;	K18065|1.09e-09|ats:109742977|K18065 Cdc25 family phosphatase [EC:3.1.3.48 1.20.4.1] | (RefSeq) LOC109742977; arsenate reductase 2.2-like	--	--	--	--	Ubiquinol oxidase 4, chloroplastic/chromoplastic OS=Arabidopsis thaliana OX=3702 GN=AOX4 PE=1 SV=2	D	Cell cycle control, cell division, chromosome partitioning	hypothetical protein GH714_020919 [Hevea brasiliensis]
TraesCS5A03G0498000	278	188	217	0	0	0	4.308653	2.805109	3.466347	0	0	0	1.58E-16	-10.20526262	down	--	--	--	--	--	--	--	--	--	S	Function unknown	uncharacterized protein LOC109741272 [Aegilops tauschii subsp. tauschii]
TraesCS4B03G0855500	259	222	203	0	0	0	1.560421	1.293835	1.265779	0	0	0	1.30E-16	-10.20326565	down	[IQ]	Lipid transport and metabolism;; Secondary metabolites biosynthesis, transport and catabolism	Molecular Function: catalytic activity (GO:0003824);;	K23618|2.5e-150|pop:7458915|K23618 acyl-activating enzyme 11/12 [EC:6.2.1.2 6.2.1.-] | (RefSeq) butyrate--CoA ligase AAE11, peroxisomal	--	[I]	Lipid transport and metabolism	AMP-binding enzyme	Probable acyl-activating enzyme 1, peroxisomal OS=Arabidopsis thaliana OX=3702 GN=AAE1 PE=2 SV=1	I	Lipid transport and metabolism	hypothetical protein GQ55_9G625000 [Panicum hallii var. hallii]
TraesCS2A03G0890600	201	264	212	0	0	0	2.073839	2.624178	2.261534	0	0	0	1.49E-16	-10.18577769	down	--	--	--	--	--	--	--	Myb/SANT-like DNA-binding domain	--	S	Function unknown	unnamed protein product [Triticum turgidum subsp. durum]
TraesCS3A03G0385300	749	792	894	2	0	0	22.532541	22.954153	27.781082	0.052035	0	0	3.37E-22	-10.1818678	down	--	--	--	--	--	--	--	Male Flower Specific protein 18	MFS18 protein OS=Zea mays OX=4577 GN=MFS18 PE=2 SV=1	S	Function unknown	structural protein [Hordeum vulgare]
TraesCS3A03G0324800	155	257	259	0	0	0	1.265263	2.019051	2.1774	0	0	0	2.43E-16	-10.17792492	down	--	--	Molecular Function: hydrolase activity, acting on ester bonds (GO:0016788);;	K01206|7.9e-35|thj:104825554|K01206 alpha-L-fucosidase [EC:3.2.1.51] | (RefSeq) alpha-L-fucosidase 3	Other glycan degradation (ko00511)	--	--	GDSL-like Lipase/Acylhydrolase	GDSL esterase/lipase At5g45910 OS=Arabidopsis thaliana OX=3702 GN=At5g45910 PE=2 SV=1	S	Function unknown	GDSL esterase/lipase At5g45910-like [Aegilops tauschii subsp. tauschii]
NewGene_83694	232	214	223	0	0	0	0.872986	0.831814	1.034195	0	0	0	1.56E-16	-10.17381412	down	--	--	--	K14509|1.84e-65|obr:102699381|K14509 ethylene receptor [EC:2.7.13.-] | (RefSeq) ethylene receptor 3	MAPK signaling pathway - plant (ko04016);; Plant hormone signal transduction (ko04075)	--	--	MULE transposase domain	Protein FAR1-RELATED SEQUENCE 5 OS=Arabidopsis thaliana OX=3702 GN=FRS5 PE=1 SV=1	S	Function unknown	Protein FAR1-RELATED SEQUENCE 5 [Hordeum vulgare]
TraesCS7A03G0198000	190	249	228	0	0	0	1.627755	2.057189	2.018638	0	0	0	1.78E-16	-10.16703834	down	--	--	Cellular Component: nucleus (GO:0005634);; Biological Process: regulation of transcription, DNA-templated (GO:0006355);; Molecular Function: sequence-specific DNA binding (GO:0043565);;	K09338|2.0e-80|ats:109755558|K09338 homeobox-leucine zipper protein | (RefSeq) LOC109755558; homeobox-leucine zipper protein HOX2-like	--	[K]	Transcription	Homeodomain	Homeobox-leucine zipper protein HOX28 OS=Oryza sativa subsp. indica OX=39946 GN=HOX28 PE=2 SV=2	K	Transcription	homeodomain-leucine zipper transcription factor TaHDZipII-1 [Hordeum vulgare]
TraesCS3B03G0511400	206	259	203	0	0	0	1.390053	1.77428	1.44313	0	0	0	1.71E-16	-10.16601927	down	--	--	--	--	--	--	--	--	Putative F-box protein At5g52610 OS=Arabidopsis thaliana OX=3702 GN=At5g52610 PE=4 SV=1	S	Function unknown	unnamed protein product [Triticum turgidum subsp. durum]
TraesCS3A03G0786300	283	206	175	0	0	0	3.397684	2.385355	2.168783	0	0	0	2.41E-16	-10.15915914	down	[I]	Lipid transport and metabolism	Molecular Function: 3-hydroxyacyl-CoA dehydrogenase activity (GO:0003857);; Biological Process: fatty acid metabolic process (GO:0006631);; Molecular Function: NAD+ binding (GO:0070403);;	K00074|5.2e-157|ats:109749545|K00074 3-hydroxybutyryl-CoA dehydrogenase [EC:1.1.1.157] | (RefSeq) uncharacterized protein LOC109749545	Phenylalanine metabolism (ko00360);; Butanoate metabolism (ko00650);; Carbon metabolism (ko01200)	[I]	Lipid transport and metabolism	3-hydroxyacyl-CoA dehydrogenase, NAD binding domain	--	I	Lipid transport and metabolism	uncharacterized protein LOC109749545 [Aegilops tauschii subsp. tauschii]
TraesCS1B03G0762200	248	207	195	0	0	0	1.757216	1.418111	1.426888	0	0	0	2.36E-16	-10.13025243	down	[IR]	Lipid transport and metabolism;; General function prediction only	Molecular Function: hydrolase activity, acting on ester bonds (GO:0016788);;	K00679|1.9e-42|cic:CICLE_v10027727mg|K00679 phospholipid:diacylglycerol acyltransferase [EC:2.3.1.158] | (RefSeq) hypothetical protein	Glycerolipid metabolism (ko00561)	--	--	GDSL-like Lipase/Acylhydrolase	GDSL esterase/lipase At1g71691 OS=Arabidopsis thaliana OX=3702 GN=At1g71691 PE=2 SV=1	I	Lipid transport and metabolism	GDSL esterase/lipase At1g71691-like [Aegilops tauschii subsp. tauschii]
TraesCS4D03G0829000	229	207	212	0	0	0	1.171382	1.022928	1.121799	0	0	0	2.26E-16	-10.12744196	down	[E]	Amino acid transport and metabolism	Biological Process: oligopeptide transport (GO:0006857);; Cellular Component: integral component of membrane (GO:0016021);; Molecular Function: transmembrane transporter activity (GO:0022857);;	K14638|7.5e-131|bdi:100837483|K14638 solute carrier family 15 (peptide/histidine transporter), member 3/4 | (RefSeq) protein NRT1/ PTR FAMILY 8.2	--	[E]	Amino acid transport and metabolism	POT family	Protein NRT1/ PTR FAMILY 6.3 OS=Arabidopsis thaliana OX=3702 GN=NPF6.3 PE=1 SV=1	E	Amino acid transport and metabolism	protein NRT1/ PTR FAMILY 6.3-like [Aegilops tauschii subsp. tauschii]
TraesCS3B03G1300200	245	196	204	0	0	0	0.688857	0.531146	0.59331	0	0	0	2.58E-16	-10.12094857	down	--	--	Biological Process: defense response (GO:0006952);; Molecular Function: ADP binding (GO:0043531);;	K13457|1.7e-179|sbi:8076342|K13457 disease resistance protein RPM1 | (RefSeq) putative disease resistance RPP13-like protein 3	Plant-pathogen interaction (ko04626)	[T]	Signal transduction mechanisms	NB-ARC domain	Disease resistance protein RGA5 OS=Oryza sativa subsp. japonica OX=39947 GN=RGA5 PE=2 SV=1	T	Signal transduction mechanisms	putative inactive disease susceptibility protein LOV1 [Aegilops tauschii subsp. tauschii]
TraesCS6A03G0629400	225	167	246	0	0	0	1.500877	1.069349	1.695498	0	0	0	3.55E-16	-10.11197885	down	--	--	--	--	--	--	--	--	Uncharacterized protein At4g06744 OS=Arabidopsis thaliana OX=3702 GN=At4g06744 PE=2 SV=1	S	Function unknown	unnamed protein product [Triticum turgidum subsp. durum]
NewGene_50078	237	243	162	0	0	0	1.60329	1.578131	1.140053	0	0	0	3.21E-16	-10.10599144	down	--	--	--	--	--	--	--	Putative gypsy type transposon	--	--	--	uncharacterized protein LOC109755716 [Aegilops tauschii subsp. tauschii]
NewGene_43094	215	208	214	0	0	0	0.760598	0.706264	0.737957	0	0	0	2.71E-16	-10.10289091	down	--	--	--	--	--	--	--	--	--	--	--	uncharacterized protein LOC109765084 [Aegilops tauschii subsp. tauschii]
TraesCS6B03G0924100	206	220	210	0	0	0	1.13292	1.165006	1.196255	0	0	0	2.75E-16	-10.09918302	down	[G]	Carbohydrate transport and metabolism	Molecular Function: cellulase activity (GO:0008810);; Biological Process: cellulose catabolic process (GO:0030245);;	K01179|7.1e-289|ats:109755633|K01179 endoglucanase [EC:3.2.1.4] | (RefSeq) LOC109755633; endoglucanase 6	Starch and sucrose metabolism (ko00500)	--	--	Glycosyl hydrolase family 9	Endoglucanase 6 OS=Oryza sativa subsp. japonica OX=39947 GN=Os02g0733300 PE=2 SV=1	G	Carbohydrate transport and metabolism	Endoglucanase 6 [Hordeum vulgare]
NewGene_14211	176	278	184	0	0	0	0.712011	1.202652	0.746854	0	0	0	3.82E-16	-10.09598485	down	--	--	--	--	--	--	--	--	--	--	--	unnamed protein product [Triticum turgidum subsp. durum]
TraesCS3B03G0511100	213	223	195	0	0	0	1.931241	1.949973	1.829147	0	0	0	3.05E-16	-10.08606141	down	--	--	--	K21596|1.0e-06|nta:107794376|K21596 calmodulin-binding transcription activator | (RefSeq) uncharacterized LOC107794376	--	--	--	F-box domain	Putative F-box protein At2g02030 OS=Arabidopsis thaliana OX=3702 GN=At2g02030 PE=4 SV=1	S	Function unknown	unnamed protein product [Triticum turgidum subsp. durum]
NewGene_87264	150	247	233	0	0	0	0.48732	0.749034	0.820429	0	0	0	4.68E-16	-10.08541672	down	--	--	Cellular Component: cellular_component (GO:0005575);; Cellular Component: intracellular (GO:0005622);; Cellular Component: obsolete cell (GO:0005623);; Cellular Component: nucleus (GO:0005634);; Cellular Component: cytoplasm (GO:0005737);; Cellular Component: organelle (GO:0043226);; Cellular Component: membrane-bounded organelle (GO:0043227);; Cellular Component: intracellular organelle (GO:0043…	--	--	--	--	--	--	S	Function unknown	unnamed protein product [Triticum turgidum subsp. durum]
TraesCS2B03G1463400	241	217	170	0	0	0	3.872732	3.355839	2.823903	0	0	0	3.78E-16	-10.07721605	down	--	--	--	--	--	--	--	--	Chromatin structure-remodeling complex protein SYD OS=Arabidopsis thaliana OX=3702 GN=SYD PE=1 SV=1	--	--	unnamed protein product [Triticum turgidum subsp. durum]
TraesCS4A03G0775600	222	197	206	0	0	0	2.02337	1.72904	2.242018	0	0	0	3.46E-16	-10.07569443	down	[R]	General function prediction only	Biological Process: defense response (GO:0006952);; Molecular Function: ADP binding (GO:0043531);;	K13457|1.5e-47|hbr:110641499|K13457 disease resistance protein RPM1 | (RefSeq) disease resistance protein RPM1-like	Plant-pathogen interaction (ko04626)	[T]	Signal transduction mechanisms	NB-ARC domain	Putative disease resistance protein RGA1 OS=Solanum bulbocastanum OX=147425 GN=RGA1 PE=2 SV=2	T	Signal transduction mechanisms	CC-NB-LRR 4DS-2 [Aegilops tauschii subsp. strangulata]
TraesCS6B03G1239900	257	187	180	0	0	0	1.461242	1.022719	1.054135	0	0	0	4.38E-16	-10.07169513	down	[T]	Signal transduction mechanisms	Molecular Function: protein kinase activity (GO:0004672);; Molecular Function: ATP binding (GO:0005524);; Cellular Component: integral component of membrane (GO:0016021);; Biological Process: recognition of pollen (GO:0048544);;	K13416|8.1e-59|bna:106410693|K13416 brassinosteroid insensitive 1-associated receptor kinase 1 [EC:2.7.10.1 2.7.11.1] | (RefSeq) somatic embryogenesis receptor kinase 4-like isoform X1	MAPK signaling pathway - plant (ko04016);; Plant hormone signal transduction (ko04075);; Plant-pathogen interaction (ko04626)	--	--	Protein kinase domain	G-type lectin S-receptor-like serine/threonine-protein kinase SD2-5 OS=Arabidopsis thaliana OX=3702 GN=SD25 PE=1 SV=1	G	Carbohydrate transport and metabolism	unnamed protein product [Triticum turgidum subsp. durum]
TraesCS6D03G0884300	171	207	243	0	0	0	0.445462	0.520589	0.65699	0	0	0	4.49E-16	-10.06931157	down	--	--	Cellular Component: integral component of membrane (GO:0016021);;	K13466|3.1e-40|vvi:100246778|K13466 EIX receptor 1/2 | (RefSeq) receptor-like protein 12	Plant-pathogen interaction (ko04626)	[R]	General function prediction only	Leucine rich repeat	Receptor like protein 27 OS=Arabidopsis thaliana OX=3702 GN=RLP27 PE=2 SV=1	J	Translation, ribosomal structure and biogenesis	receptor-like protein 12 [Aegilops tauschii subsp. tauschii]
NewGene_67699	226	216	182	0	0	0	0.613977	0.565359	0.542602	0	0	0	3.64E-16	-10.06928757	down	--	--	--	--	--	--	--	--	--	S	Function unknown	uncharacterized protein LOC109759874 [Aegilops tauschii subsp. tauschii]
NewGene_80555	257	200	166	0	0	0	0.632481	0.532451	0.365023	0	0	0	4.64E-16	-10.06678717	down	--	--	--	--	--	--	--	--	--	--	--	WAS/WASL-interacting protein family member 3-like [Aegilops tauschii subsp. tauschii]
TraesCS3A03G0078400	151	246	224	0	0	0	0.943603	1.485032	1.451545	0	0	0	5.31E-16	-10.06384718	down	--	--	--	K15078|1.2e-12|tcc:18614561|K15078 structure-specific endonuclease subunit SLX1 [EC:3.6.1.-] | (RefSeq) putative disease resistance protein RGA3	--	--	--	Rx N-terminal domain	--	S	Function unknown	unnamed protein product [Triticum turgidum subsp. durum]
TraesCS3D03G0056600	207	162	245	0	0	0	1.358079	1.023394	1.658631	0	0	0	5.62E-16	-10.05739365	down	--	--	Biological Process: metal ion transport (GO:0030001);; Molecular Function: metal ion binding (GO:0046872);;	K18081|1.3e-06|smo:SELMODRAFT_437478|K18081 myotubularin-related protein 1/2 [EC:3.1.3.64 3.1.3.95] | (RefSeq) hypothetical protein	Inositol phosphate metabolism (ko00562);; Phosphatidylinositol signaling system (ko04070)	[P]	Inorganic ion transport and metabolism	Heavy-metal-associated domain	Heavy metal-associated isoprenylated plant protein 37 OS=Arabidopsis thaliana OX=3702 GN=HIPP37 PE=2 SV=1	P	Inorganic ion transport and metabolism	heavy metal-associated isoprenylated plant protein 32 [Aegilops tauschii subsp. tauschii]
TraesCS6D03G0684900	184	229	203	0	0	0	2.540547	3.046708	2.895168	0	0	0	4.23E-16	-10.05160226	down	--	--	--	--	--	--	--	--	--	S	Function unknown	putative cell wall protein [Aegilops tauschii subsp. tauschii]
NewGene_27863	4070	4448	3722	11	0	0	6.527725	6.935483	6.100932	0.014408	0	0	2.34E-08	-10.04846509	down	--	--	Molecular Function: protein kinase activity (GO:0004672);; Molecular Function: calcium ion binding (GO:0005509);; Molecular Function: ATP binding (GO:0005524);; Cellular Component: integral component of membrane (GO:0016021);; Molecular Function: polysaccharide binding (GO:0030247);;	--	--	--	--	Putative gypsy type transposon	--	T	Signal transduction mechanisms	uncharacterized protein LOC109743193 [Aegilops tauschii subsp. tauschii]
TraesCS6A03G0341700	183	183	245	0	0	0	0.737807	0.714522	1.021952	0	0	0	5.45E-16	-10.04840658	down	[O]	Posttranslational modification, protein turnover, chaperones	Molecular Function: serine-type endopeptidase activity (GO:0004252);;	K15333|1.1e-67|nsy:104224633|K15333 tRNA guanosine-2'-O-methyltransferase [EC:2.1.1.34] | (RefSeq) uncharacterized protein LOC104224633	--	--	--	Subtilase family	Subtilisin-like protease SBT3 OS=Solanum lycopersicum OX=4081 GN=sbt3 PE=1 SV=1	O	Posttranslational modification, protein turnover, chaperones	uncharacterized protein LOC4324925 [Oryza sativa Japonica Group]
TraesCS1A03G0045700	241	166	205	0	0	0	6.348082	4.222219	5.590405	0	0	0	5.44E-16	-10.04821176	down	--	--	Biological Process: defense response (GO:0006952);;	--	--	--	--	--	--	--	--	probable thionin-2.3 [Aegilops tauschii subsp. tauschii]
TraesCS7B03G1329600	229	252	136	0	0	0	2.43783	2.588095	1.489767	0	0	0	6.78E-16	-10.04487993	down	--	--	--	--	--	--	--	--	--	T	Signal transduction mechanisms	unnamed protein product [Triticum turgidum subsp. durum]
TraesCS6B03G0882400	185	229	197	0	0	0	6.340316	7.556957	6.981483	0	0	0	4.63E-16	-10.03922968	down	--	--	--	--	--	--	--	--	--	--	--	unnamed protein product [Triticum turgidum subsp. durum]
TraesCS2A03G0123900	208	204	189	0	0	0	2.142807	2.026626	2.014189	0	0	0	5.31E-16	-10.01690548	down	--	--	--	--	--	--	--	Pollen protein Ole e 1 like	--	S	Function unknown	hypothetical protein TRIUR3_00672 [Triticum urartu]
TraesCS6B03G1262600	188	187	220	0	0	0	2.481078	2.379699	2.99513	0	0	0	6.40E-16	-10.00729281	down	--	--	--	--	--	--	--	--	--	--	--	unnamed protein product [Triticum turgidum subsp. durum]
NewGene_8115	204	204	187	0	0	0	1.556632	1.498022	1.502307	0	0	0	5.95E-16	-10.00222723	down	--	--	Molecular Function: protein dimerization activity (GO:0046983);;	K16189|4.27e-13|mus:103989881|K16189 phytochrome-interacting factor 4 | (RefSeq) transcription factor PIF1-like isoform X1	Plant hormone signal transduction (ko04075)	--	--	Helix-loop-helix DNA-binding domain	Putative transcription factor bHLH056 OS=Arabidopsis thaliana OX=3702 GN=BHLH56 PE=3 SV=2	K	Transcription	hypothetical protein D1007_30146 [Hordeum vulgare]
TraesCS7A03G0359800	216	212	166	0	0	0	3.770695	3.562504	2.997722	0	0	0	6.70E-16	-9.996835482	down	--	--	Molecular Function: cysteine-type peptidase activity (GO:0008234);;	--	--	--	--	Ulp1 protease family, C-terminal catalytic domain	--	O	Posttranslational modification, protein turnover, chaperones	hypothetical protein TRIUR3_06012 [Triticum urartu]
NewGene_33449	205	197	188	0	0	0	0.46514	0.486765	0.43208	0	0	0	6.57E-16	-9.990823868	down	--	--	Molecular Function: molecular_function (GO:0003674);; Molecular Function: nucleic acid binding (GO:0003676);; Molecular Function: RNA binding (GO:0003723);; Molecular Function: catalytic activity (GO:0003824);; Molecular Function: nuclease activity (GO:0004518);; Molecular Function: endonuclease activity (GO:0004519);; Molecular Function: binding (GO:0005488);; Cellular Component: cellular_compon…	--	--	--	--	Transposase-associated domain	--	C	Energy production and conversion	hypothetical protein TRIUR3_30617 [Triticum urartu]
NewGene_31577	224	215	153	0	0	0	2.43745	2.240436	1.719942	0	0	0	7.84E-16	-9.9902781	down	--	--	Cellular Component: integral component of membrane (GO:0016021);; Molecular Function: transmembrane transporter activity (GO:0022857);;	--	--	--	--	--	--	S	Function unknown	Synaptic vesicle 2-related protein [Triticum urartu]
TraesCS3A03G0172900	201	215	173	0	0	0	1.502874	1.518076	1.328892	0	0	0	7.00E-16	-9.985082608	down	--	--	--	--	--	--	--	--	--	S	Function unknown	unnamed protein product [Triticum turgidum subsp. durum]
NewGene_9493	180	192	214	0	0	0	1.994824	1.882904	2.338118	0	0	0	7.52E-16	-9.984267328	down	--	--	Cellular Component: integral component of membrane (GO:0016021);;	--	--	--	--	--	--	--	--	unnamed protein product [Triticum turgidum subsp. durum]
TraesCS1D03G0669200	200	142	237	0	0	0	0.951862	0.651121	1.169799	0	0	0	1.25E-15	-9.974462061	down	--	--	--	--	--	--	--	Protein of unknown function (DUF740)	Protein OCTOPUS-like OS=Arabidopsis thaliana OX=3702 GN=OPSL1 PE=2 SV=1	S	Function unknown	UPF0503 protein At3g09070, chloroplastic-like [Aegilops tauschii subsp. tauschii]
NewGene_85845	186	209	187	0	0	0	0.547324	0.593067	0.644454	0	0	0	7.74E-16	-9.969886128	down	--	--	--	--	--	--	--	--	--	--	--	hypothetical protein D1007_39825 [Hordeum vulgare]
NewGene_106182	217	164	196	0	0	0	1.343884	1.06144	1.262485	0	0	0	9.71E-16	-9.962794464	down	--	--	--	--	--	--	--	--	--	--	--	unnamed protein product [Triticum turgidum subsp. durum]
TraesCS4A03G0135800	189	156	230	0	0	0	2.050217	1.629031	2.579177	0	0	0	1.15E-15	-9.962337561	down	--	--	--	--	--	--	--	Pollen protein Ole e 1 like	--	S	Function unknown	unnamed protein product [Triticum turgidum subsp. durum]
TraesCS6A03G1043700	184	213	180	0	0	0	1.093634	1.223341	1.104234	0	0	0	8.70E-16	-9.956294215	down	[T]	Signal transduction mechanisms	Molecular Function: protein kinase activity (GO:0004672);; Molecular Function: ATP binding (GO:0005524);; Cellular Component: integral component of membrane (GO:0016021);;	K13429|2.2e-271|ats:109781614|K13429 chitin elicitor receptor kinase 1 | (RefSeq) LOC109781614; chitin elicitor receptor kinase 1-like	Plant-pathogen interaction (ko04626)	--	--	Protein tyrosine and serine/threonine kinase	Chitin elicitor receptor kinase 1 OS=Oryza sativa subsp. japonica OX=39947 GN=CERK1 PE=1 SV=1	T	Signal transduction mechanisms	unnamed protein product [Triticum turgidum subsp. durum]
TraesCS6B03G1083400	1016	1025	1070	3	0	0	10.012353	9.738952	10.897332	0.018805	0	0	3.20E-31	-9.948637468	down	--	--	Cellular Component: cytosol (GO:0005829);; Biological Process: response to water deprivation (GO:0009414);; Biological Process: cold acclimation (GO:0009631);; Biological Process: response to abscisic acid (GO:0009737);;	--	--	--	--	Dehydrin	Dehydrin DHN4 OS=Hordeum vulgare OX=4513 GN=DHN4 PE=2 SV=1	S	Function unknown	unnamed protein product [Triticum turgidum subsp. durum]
NewGene_101935	170	270	136	0	0	0	1.060205	1.636288	0.686973	0	0	0	1.66E-15	-9.943197147	down	--	--	--	--	--	[K]	Transcription	NAC domain	Nascent polypeptide-associated complex subunit beta OS=Arabidopsis thaliana OX=3702 GN=At1g73230 PE=2 SV=1	--	--	hypothetical protein TRIUR3_28318 [Triticum urartu]
TraesCS2B03G0059200	198	188	175	0	0	0	7.160631	6.565576	6.56958	0	0	0	1.18E-15	-9.917624954	down	--	--	--	--	--	--	--	--	--	--	--	unnamed protein product [Triticum turgidum subsp. durum]
NewGene_10199	170	245	148	0	0	0	0.715091	0.993695	0.642334	0	0	0	1.61E-15	-9.913988184	down	--	--	--	--	--	--	--	--	--	U	Intracellular trafficking, secretion, and vesicular transport	Importin subunit beta-1 [Hordeum vulgare]
TraesCS1A03G0542700	207	176	176	0	0	0	3.101468	2.533608	2.710444	0	0	0	1.28E-15	-9.913788448	down	[G]	Carbohydrate transport and metabolism	Biological Process: biosynthetic process (GO:0009058);; Molecular Function: strictosidine synthase activity (GO:0016844);;	K01757|2.1e-15|aly:9325020|K01757 strictosidine synthase [EC:4.3.3.2] | (RefSeq) protein STRICTOSIDINE SYNTHASE-LIKE 12	Indole alkaloid biosynthesis (ko00901)	[R]	General function prediction only	Strictosidine synthase	Protein STRICTOSIDINE SYNTHASE-LIKE 6 OS=Arabidopsis thaliana OX=3702 GN=SSL6 PE=2 SV=1	J	Translation, ribosomal structure and biogenesis	Adipocyte plasma membrane-associated protein [Triticum urartu]
TraesCS1D03G1043700	169	199	189	0	0	0	1.479772	1.680756	1.712311	0	0	0	1.31E-15	-9.907768872	down	--	--	--	K00940|8.4e-73|aof:109842111|K00940 nucleoside-diphosphate kinase [EC:2.7.4.6] | (RefSeq) nucleoside diphosphate kinase III, chloroplastic/mitochondrial	Purine metabolism (ko00230);; Pyrimidine metabolism (ko00240);; MAPK signaling pathway - plant (ko04016)	--	--	PH domain	--	U	Intracellular trafficking, secretion, and vesicular transport	uncharacterized protein LOC109754656 [Aegilops tauschii subsp. tauschii]
NewGene_33204	187	238	134	0	0	0	0.505621	0.621557	0.375872	0	0	0	1.85E-15	-9.902749768	down	--	--	--	K23612|1.82e-19|ats:109766713|K23612 neural Wiskott-Aldrich syndrome protein | (RefSeq) LOC109766713; formin-like protein 1	Endocytosis (ko04144)	--	--	--	--	--	--	unnamed protein product [Triticum aestivum]
TraesCS3B03G0336700	217	191	142	0	0	0	1.55503	1.320713	1.053792	0	0	0	1.86E-15	-9.884990529	down	[Q]	Secondary metabolites biosynthesis, transport and catabolism	Biological Process: response to light stimulus (GO:0009416);; Biological Process: gibberellin biosynthetic process (GO:0009686);; Molecular Function: gibberellin 3-beta-dioxygenase activity (GO:0016707);; Molecular Function: metal ion binding (GO:0046872);; Molecular Function: dioxygenase activity (GO:0051213);;	K04124|4.4e-211|ats:109769159|K04124 gibberellin 3beta-dioxygenase [EC:1.14.11.15] | (RefSeq) LOC109769159; gibberellin 3-beta-dioxygenase 2-2	Diterpenoid biosynthesis (ko00904)	[QR]	Secondary metabolites biosynthesis, transport and catabolism;; General function prediction only	2OG-Fe(II) oxygenase superfamily	Gibberellin 3-beta-dioxygenase 2-3 OS=Triticum aestivum OX=4565 GN=GA3ox2-3 PE=2 SV=1	Q	Secondary metabolites biosynthesis, transport and catabolism	RecName: Full=Gibberellin 3-beta-dioxygenase 2-3; AltName: Full=Gibberellin 3 beta-hydroxylase 2-3; AltName: Full=Gibberellin 3-oxidase 2-3 [Triticum aestivum]
TraesCS2A03G1058900	167	233	151	0	0	0	1.628602	2.197711	1.537036	0	0	0	1.87E-15	-9.884336207	down	--	--	Biological Process: defense response (GO:0006952);;	--	--	--	--	Pathogenesis-related protein Bet v 1 family	Norbelladine synthase OS=Narcissus pseudonarcissus OX=39639 GN=NBS PE=1 SV=1	S	Function unknown	unnamed protein product [Triticum turgidum subsp. durum]
TraesCS5B03G1059000	150	195	202	0	0	0	3.889459	4.872902	5.416934	0	0	0	1.82E-15	-9.883559715	down	--	--	--	--	--	--	--	PLAC8 family	Cell number regulator 7 OS=Zea mays OX=4577 GN=CNR7 PE=2 SV=1	S	Function unknown	cell number regulator 2-like [Aegilops tauschii subsp. tauschii]
TraesCS2B03G0167200	183	210	155	0	0	0	1.01445	1.126233	0.888609	0	0	0	1.69E-15	-9.879285166	down	[G]	Carbohydrate transport and metabolism	Molecular Function: hydrolase activity, hydrolyzing O-glycosyl compounds (GO:0004553);; Biological Process: carbohydrate metabolic process (GO:0005975);;	K01181|3.2e-75|nta:107811288|K01181 endo-1,4-beta-xylanase [EC:3.2.1.8] | (RefSeq) probable endo-1,4-beta-xylanase C	--	--	--	Glycosyl hydrolase family 10	Endo-1,4-beta-xylanase 5-like OS=Arabidopsis thaliana OX=3702 GN=At4g33820 PE=2 SV=1	G	Carbohydrate transport and metabolism	uncharacterized protein LOC109745017 [Aegilops tauschii subsp. tauschii]
TraesCS7B03G1334700	201	178	165	0	0	0	4.113091	3.516969	3.482191	0	0	0	1.74E-15	-9.873135534	down	--	--	--	--	--	--	--	Rx N-terminal domain	--	T	Signal transduction mechanisms	Putative disease resistance protein RGA3 [Triticum urartu]
TraesCSU03G0017800	212	178	154	0	0	0	1.251114	1.013862	0.935747	0	0	0	1.90E-15	-9.871869936	down	[QV]	Secondary metabolites biosynthesis, transport and catabolism;; Defense mechanisms	Molecular Function: iron ion binding (GO:0005506);; Cellular Component: membrane (GO:0016020);; Molecular Function: oxidoreductase activity, acting on paired donors, with incorporation or reduction of molecular oxygen, NAD(P)H as one donor, and incorporation of one atom of oxygen (GO:0016709);; Molecular Function: heme binding (GO:0020037);;	K16085|3.9e-181|bdi:100834069|K16085 9beta-pimara-7,15-diene oxidase [EC:1.14.14.111] | (RefSeq) uncharacterized protein LOC100834069	Diterpenoid biosynthesis (ko00904)	[Q]	Secondary metabolites biosynthesis, transport and catabolism	Cytochrome P450	Zealexin A1 synthase OS=Zea mays OX=4577 GN=CYP71Z18 PE=1 SV=1	Q	Secondary metabolites biosynthesis, transport and catabolism	ent-isokaurene C2-hydroxylase-like [Aegilops tauschii subsp. tauschii]
TraesCS4B03G0929300	192	175	174	0	0	0	1.591721	1.401287	1.49397	0	0	0	1.79E-15	-9.86650585	down	[IQR]	Lipid transport and metabolism;; Secondary metabolites biosynthesis, transport and catabolism;; General function prediction only	--	K19329|2.9e-76|smo:SELMODRAFT_85319|K19329 WW domain-containing oxidoreductase | (RefSeq) hypothetical protein	--	[Q]	Secondary metabolites biosynthesis, transport and catabolism	short chain dehydrogenase	Short-chain dehydrogenase TIC 32 B, chloroplastic OS=Brassica napus OX=3708 GN=TIC32B PE=3 SV=1	Q	Secondary metabolites biosynthesis, transport and catabolism	short-chain dehydrogenase TIC 32, chloroplastic-like [Aegilops tauschii subsp. tauschii]
NewGene_103838	156	165	215	0	0	0	1.091672	1.004442	1.609374	0	0	0	2.41E-15	-9.858996162	down	--	--	--	--	--	--	--	--	--	--	--	uncharacterized protein LOC109780114 [Aegilops tauschii subsp. tauschii]
NewGene_12729	1304	1265	1327	0	0	4	6.478096	7.277363	6.814148	0	0	0.017913	2.06E-40	-9.858340865	down	--	--	--	--	--	--	--	--	--	--	--	hypothetical protein BRADI_3g00885v3 [Brachypodium distachyon]
TraesCS2B03G0581600	162	191	182	0	0	0	1.694732	1.98956	2.004903	0	0	0	2.07E-15	-9.849699225	down	--	--	--	K07517|2.1e-08|atr:18427060|K07517 Delta3-Delta2-enoyl-CoA isomerase [EC:5.3.3.8] | (RefSeq) uncharacterized protein LOC18427060	Fatty acid degradation (ko00071)	--	--	Myb/SANT-like DNA-binding domain	--	S	Function unknown	unnamed protein product [Triticum turgidum subsp. durum]
NewGene_15632	183	185	167	0	0	0	1.793869	1.66282	1.669868	0	0	0	2.01E-15	-9.848579728	down	--	--	--	--	--	--	--	--	--	--	--	unnamed protein product [Triticum turgidum subsp. durum]
NewGene_18559	154	167	210	0	0	0	0.57491	0.600594	0.812552	0	0	0	2.61E-15	-9.844738289	down	--	--	--	--	--	--	--	--	--	--	--	unnamed protein product [Triticum turgidum subsp. durum]
TraesCS5B03G0723800	150	219	164	0	0	0	2.091365	2.947699	2.365008	0	0	0	2.57E-15	-9.839227726	down	--	--	Molecular Function: molecular_function (GO:0003674);; Molecular Function: catalytic activity (GO:0003824);; Molecular Function: ubiquitin-protein transferase activity (GO:0004842);; Biological Process: cellular protein modification process (GO:0006464);; Biological Process: proteolysis (GO:0006508);; Biological Process: ubiquitin-dependent protein catabolic process (GO:0006511);; Biological Proce…	K19045|2.4e-52|ats:109764189|K19045 E3 ubiquitin-protein ligase BIG BROTHER and related proteins [EC:2.3.2.27] | (RefSeq) LOC109764189; E3 ubiquitin ligase BIG BROTHER-related-like isoform X1	--	[O]	Posttranslational modification, protein turnover, chaperones	RING-like zinc finger	E3 ubiquitin ligase BIG BROTHER-related OS=Arabidopsis thaliana OX=3702 GN=BBR PE=2 SV=1	O	Posttranslational modification, protein turnover, chaperones	unnamed protein product [Triticum turgidum subsp. durum]
TraesCS5B03G0012000	135	241	155	0	0	0	1.777628	2.889547	1.893039	0	0	0	3.59E-15	-9.830308245	down	--	--	--	--	--	--	--	--	--	--	--	putative serine protease do-like htrA [Hordeum vulgare]
NewGene_8982	168	234	129	0	0	0	1.732945	2.303371	1.364712	0	0	0	3.44E-15	-9.827961093	down	--	--	--	--	--	--	--	--	--	--	--	uncharacterized protein LOC109745699 [Aegilops tauschii subsp. tauschii]
TraesCS5A03G1051100	194	179	154	0	0	0	1.628758	1.444332	1.331545	0	0	0	2.53E-15	-9.825943164	down	--	--	--	K18342|4.2e-58|atr:105420712|K18342 OTU domain-containing protein 6 [EC:3.4.19.12] | (RefSeq) OTU domain-containing protein At3g57810-like isoform X2	--	[TO]	Signal transduction mechanisms;; Posttranslational modification, protein turnover, chaperones	OTU-like cysteine protease	OVARIAN TUMOR DOMAIN-containing deubiquitinating enzyme 4 OS=Arabidopsis thaliana OX=3702 GN=OTU4 PE=1 SV=1	O	Posttranslational modification, protein turnover, chaperones	unnamed protein product [Triticum turgidum subsp. durum]
NewGene_69163	176	145	200	0	0	0	0.704847	0.557361	0.827789	0	0	0	3.25E-15	-9.818616668	down	--	--	Molecular Function: DNA binding (GO:0003677);;	--	--	--	--	--	--	L	Replication, recombination and repair	nascent polypeptide-associated complex subunit alpha, muscle-specific form-like isoform X1 [Aegilops tauschii subsp. tauschii]
TraesCS2A03G1129800	191	181	152	0	0	0	2.35865	2.156067	1.940085	0	0	0	2.70E-15	-9.817250868	down	--	--	--	--	--	--	--	--	--	--	--	unnamed protein product [Triticum aestivum]
TraesCS4A03G0885700	119	202	199	0	0	0	1.727337	2.828139	2.986176	0	0	0	4.44E-15	-9.809596282	down	[J]	Translation, ribosomal structure and biogenesis	Molecular Function: zinc ion binding (GO:0008270);; Molecular Function: hydrolase activity (GO:0016787);;	K12951|3.3e-51|smo:SELMODRAFT_448085|K12951 cobalt/nickel-transporting P-type ATPase D [EC:7.2.2.-] | (RefSeq) hypothetical protein	--	[F]	Nucleotide transport and metabolism	Cytidine and deoxycytidylate deaminase zinc-binding region	Guanosine deaminase OS=Arabidopsis thaliana OX=3702 GN=GSDA PE=1 SV=1	F	Nucleotide transport and metabolism	Guanine deaminase [Triticum urartu]
TraesCS5D03G0674700	202	163	155	0	0	0	1.887518	1.465657	1.495926	0	0	0	3.10E-15	-9.808484756	down	--	--	--	--	--	--	--	Pollen protein Ole e 1 like	--	S	Function unknown	olee1-like protein [Aegilops tauschii subsp. tauschii]
NewGene_79037	184	203	134	0	0	0	0.853318	0.894887	0.631137	0	0	0	3.39E-15	-9.804397399	down	[C]	Energy production and conversion	Molecular Function: transferase activity, transferring acyl groups (GO:0016746);;	K00658|1.99e-60|ats:109744323|K00658 2-oxoglutarate dehydrogenase E2 component (dihydrolipoamide succinyltransferase) [EC:2.3.1.61] | (RefSeq) LOC109744323; dihydrolipoyllysine-residue succinyltransferase component of 2-oxoglutarate dehydrogenase complex 1, mitochondrial-like	Citrate cycle (TCA cycle) (ko00020);; Lysine degradation (ko00310);; Tryptophan metabolism (ko00380);; Carbon metabolism (ko01200)	[C]	Energy production and conversion	2-oxoacid dehydrogenases acyltransferase (catalytic domain)	Dihydrolipoyllysine-residue succinyltransferase component of 2-oxoglutarate dehydrogenase complex 1, mitochondrial OS=Arabidopsis thaliana OX=3702 GN=At5g55070 PE=1 SV=1	C	Energy production and conversion	unnamed protein product [Triticum turgidum subsp. durum]
TraesCS2A03G0124400	596	601	676	2	0	0	4.259628	4.144184	4.993308	0.01364	0	0	1.38E-20	-9.803129221	down	--	--	--	--	--	--	--	Pollen protein Ole e 1 like	--	S	Function unknown	unnamed protein product [Triticum turgidum subsp. durum]
TraesCS7A03G1249700	151	165	200	0	0	0	1.03019	1.087968	1.408863	0	0	0	3.49E-15	-9.802596504	down	[G]	Carbohydrate transport and metabolism	Molecular Function: UDP-glycosyltransferase activity (GO:0008194);;	K08237|1.1e-232|ats:109736910|K08237 hydroquinone glucosyltransferase [EC:2.4.1.218] | (RefSeq) LOC109736910; hydroquinone glucosyltransferase-like	--	[GC]	Carbohydrate transport and metabolism;; Energy production and conversion	UDP-glucoronosyl and UDP-glucosyl transferase	Hydroquinone glucosyltransferase OS=Rauvolfia serpentina OX=4060 GN=AS PE=1 SV=1	--	--	unnamed protein product [Triticum turgidum subsp. durum]
TraesCS1D03G1009900	170	190	158	0	0	0	0.77672	0.826817	0.751366	0	0	0	2.97E-15	-9.800375044	down	--	--	Molecular Function: zinc ion binding (GO:0008270);; Cellular Component: integral component of membrane (GO:0016021);;	K10661|0.0e+00|ats:109760803|K10661 E3 ubiquitin-protein ligase MARCH6 [EC:2.3.2.27] | (RefSeq) LOC109760803; probable E3 ubiquitin ligase SUD1	Protein processing in endoplasmic reticulum (ko04141)	[A]	RNA processing and modification	RING-variant domain	Probable E3 ubiquitin ligase SUD1 OS=Arabidopsis thaliana OX=3702 GN=SUD1 PE=1 SV=1	A	RNA processing and modification	probable E3 ubiquitin ligase SUD1 [Aegilops tauschii subsp. tauschii]
TraesCS1D03G0054600	192	178	146	0	0	0	0.385902	0.345907	0.302248	0	0	0	3.32E-15	-9.794633007	down	[R]	General function prediction only	Molecular Function: ADP binding (GO:0043531);;	K13457|1.5e-89|ats:109760587|K13457 disease resistance protein RPM1 | (RefSeq) LOC109760587; putative disease resistance RPP13-like protein 3	Plant-pathogen interaction (ko04626)	[T]	Signal transduction mechanisms	NB-ARC domain	Disease resistance protein RGA5 OS=Oryza sativa subsp. japonica OX=39947 GN=RGA5 PE=2 SV=1	T	Signal transduction mechanisms	RGA2a [Aegilops tauschii]
NewGene_20883	190	211	116	0	0	0	0.9159	1.018973	0.592588	0	0	0	4.80E-15	-9.790079876	down	--	--	Molecular Function: catalytic activity (GO:0003824);; Molecular Function: ATP binding (GO:0005524);; Biological Process: fructose 2,6-bisphosphate metabolic process (GO:0006003);; Molecular Function: starch binding (GO:2001070);;	K01103|6.21e-18|ats:109778346|K01103 6-phosphofructo-2-kinase / fructose-2,6-biphosphatase 3 [EC:2.7.1.105 3.1.3.46] | (RefSeq) LOC109778346; 6-phosphofructo-2-kinase/fructose-2, 6-bisphosphatase-like isoform X1	Fructose and mannose metabolism (ko00051)	[G]	Carbohydrate transport and metabolism	--	6-phosphofructo-2-kinase/fructose-2,6-bisphosphatase OS=Arabidopsis thaliana OX=3702 GN=FKFBP PE=1 SV=1	G	Carbohydrate transport and metabolism	predicted protein [Hordeum vulgare subsp. vulgare]
TraesCS3D03G1151800	129	213	169	0	0	0	0.763339	1.213207	1.029863	0	0	0	4.71E-15	-9.77951347	down	--	--	--	--	--	--	--	--	--	--	--	hypothetical protein TRIUR3_24825 [Triticum urartu]
TraesCS6A03G0001800	153	190	162	0	0	0	0.901575	1.08172	0.984807	0	0	0	4.08E-15	-9.764159152	down	[IR]	Lipid transport and metabolism;; General function prediction only	Molecular Function: hydrolase activity, acting on ester bonds (GO:0016788);;	K14209|3.6e-72|ats:109773794|K14209 solute carrier family 36 (proton-coupled amino acid transporter) | (RefSeq) uncharacterized protein LOC109773794	--	--	--	GDSL-like Lipase/Acylhydrolase	GDSL esterase/lipase EXL3 OS=Arabidopsis thaliana OX=3702 GN=EXL3 PE=2 SV=1	I	Lipid transport and metabolism	GDSL esterase/lipase EXL3-like [Aegilops tauschii subsp. tauschii]
TraesCS5B03G0012700	168	171	164	0	0	0	0.915935	0.894602	0.939041	0	0	0	4.01E-15	-9.760788795	down	[M]	Cell wall/membrane/envelope biogenesis	Molecular Function: protein kinase activity (GO:0004672);; Molecular Function: ATP binding (GO:0005524);;	K17302|4.7e-110|ats:109777104|K17302 coatomer subunit beta' | (RefSeq) uncharacterized protein LOC109777104	--	[T]	Signal transduction mechanisms	Protein kinase domain	Receptor-like protein kinase FERONIA OS=Arabidopsis thaliana OX=3702 GN=FER PE=1 SV=1	T	Signal transduction mechanisms	Sr60 [Triticum monococcum]
NewGene_90161	175	191	137	0	0	0	0.570076	0.600359	0.462513	0	0	0	4.61E-15	-9.755203337	down	--	--	Molecular Function: nucleic acid binding (GO:0003676);; Molecular Function: zinc ion binding (GO:0008270);;	--	--	--	--	Zinc knuckle	--	S	Function unknown	hypothetical protein D1007_40432 [Hordeum vulgare]
TraesCS2A03G1100100	6339	6078	7433	10	4	8	73.713989	68.158142	89.327515	0.107135	0.041844	0.087341	1.22E-200	-9.751485376	down	--	--	Molecular Function: enzyme inhibitor activity (GO:0004857);;	--	--	--	--	Plant invertase/pectin methylesterase inhibitor	Pectinesterase inhibitor 8 OS=Oryza sativa subsp. japonica OX=39947 GN=PMEI8 PE=2 SV=1	S	Function unknown	unnamed protein product [Triticum turgidum subsp. durum]
TraesCS3D03G0836600	139	132	224	0	0	0	1.231422	1.129758	2.055987	0	0	0	8.22E-15	-9.74986348	down	--	--	--	--	--	--	--	Universal stress protein family	--	S	Function unknown	uncharacterized protein LOC109742368 [Aegilops tauschii subsp. tauschii]
NewGene_61861	144	184	171	0	0	0	0.644998	0.768386	0.758488	0	0	0	4.79E-15	-9.748701068	down	--	--	Molecular Function: copper ion binding (GO:0005507);;	K19791|8.96e-08|aof:109848796|K19791 iron transport multicopper oxidase | (RefSeq) L-ascorbate oxidase homolog	--	[Q]	Secondary metabolites biosynthesis, transport and catabolism	Multicopper oxidase	L-ascorbate oxidase homolog OS=Nicotiana tabacum OX=4097 PE=2 SV=1	J	Translation, ribosomal structure and biogenesis	uncharacterized protein LOC109731994 [Aegilops tauschii subsp. tauschii]
TraesCS2B03G0885500	168	140	187	0	0	0	1.075278	0.866723	1.237951	0	0	0	5.62E-15	-9.744113017	down	--	--	Molecular Function: DNA-binding transcription factor activity (GO:0003700);; Cellular Component: nucleus (GO:0005634);;	K14514|3.0e-249|ats:109786549|K14514 ethylene-insensitive protein 3 | (RefSeq) LOC109786549; ETHYLENE INSENSITIVE 3-like 5 protein	MAPK signaling pathway - plant (ko04016);; Plant hormone signal transduction (ko04075)	--	--	Ethylene insensitive 3	Protein ETHYLENE-INSENSITIVE 3-like 1a OS=Oryza sativa subsp. japonica OX=39947 GN=EIL1A PE=1 SV=1	S	Function unknown	ETHYLENE INSENSITIVE 3-like 5 protein [Aegilops tauschii subsp. tauschii]
TraesCS4D03G0835500	188	166	140	0	0	0	0.931848	0.794652	0.714455	0	0	0	5.52E-15	-9.732301096	down	[I]	Lipid transport and metabolism	Molecular Function: transferase activity, transferring acyl groups other than amino-acyl groups (GO:0016747);;	--	--	--	--	Serine aminopeptidase, S33	Acyltransferase-like protein At1g54570, chloroplastic OS=Arabidopsis thaliana OX=3702 GN=At1g54570 PE=1 SV=1	I	Lipid transport and metabolism	acyltransferase-like protein At1g54570, chloroplastic isoform X2 [Aegilops tauschii subsp. tauschii]
NewGene_76749	188	161	144	0	0	0	0.772842	0.639753	0.669705	0	0	0	5.56E-15	-9.730451603	down	--	--	Molecular Function: hydrolase activity, acting on ester bonds (GO:0016788);;	K22503|6.22e-48|lsv:111885850|K22503 aspartyl-tRNA synthetase [EC:6.1.1.12] | (RefSeq) aspartate--tRNA ligase 2, cytoplasmic-like	Aminoacyl-tRNA biosynthesis (ko00970)	--	--	Plant transposon protein	--	L	Replication, recombination and repair	uncharacterized protein LOC109753636 [Aegilops tauschii subsp. tauschii]
TraesCS2A03G1297100	144	169	176	0	0	0	3.279269	3.731675	4.161457	0	0	0	5.95E-15	-9.721865633	down	--	--	--	--	--	--	--	Rapid ALkalinization Factor (RALF)	Rapid alkalinization factor 23 OS=Arabidopsis thaliana OX=3702 GN=RALF23 PE=1 SV=1	S	Function unknown	rapid alkalinization factor 23-like [Aegilops tauschii subsp. tauschii]
TraesCS7D03G1008500	133	97	248	0	0	0	1.270254	0.898237	2.455109	0	0	0	2.33E-14	-9.70754128	down	--	--	--	K12173|4.1e-35|gmx:100794341|K12173 BRCA1-A complex subunit BRE | (RefSeq) BRISC and BRCA1-A complex member 2	Homologous recombination (ko03440)	--	--	Thaumatin family	Thaumatin-like protein OS=Arabidopsis thaliana OX=3702 GN=At1g18250 PE=2 SV=2	O	Posttranslational modification, protein turnover, chaperones	thaumatin-like protein [Aegilops tauschii subsp. tauschii]
NewGene_19277	138	181	166	0	0	0	0.59487	0.742992	0.844427	0	0	0	6.73E-15	-9.707370353	down	--	--	Molecular Function: nucleic acid binding (GO:0003676);; Molecular Function: zinc ion binding (GO:0008270);;	--	--	--	--	--	--	S	Function unknown	protein FAR1-RELATED SEQUENCE 3-like [Aegilops tauschii subsp. tauschii]
NewGene_7987	141	165	177	0	0	0	0.604458	0.68352	0.855105	0	0	0	6.95E-15	-9.70468807	down	--	--	--	K07466|2.63e-12|sot:107059893|K07466 replication factor A1 | (RefSeq) replication protein A 70 kDa DNA-binding subunit D-like	DNA replication (ko03030);; Nucleotide excision repair (ko03420);; Mismatch repair (ko03430);; Homologous recombination (ko03440)	--	--	--	--	D	Cell cycle control, cell division, chromosome partitioning	uncharacterized protein LOC109746963 [Aegilops tauschii subsp. tauschii]
NewGene_64227	175	168	141	0	0	0	1.823569	1.690415	1.518309	0	0	0	6.59E-15	-9.7026754	down	--	--	Molecular Function: ATP binding (GO:0005524);; Biological Process: protein folding (GO:0006457);; Molecular Function: unfolded protein binding (GO:0051082);;	--	--	--	--	--	--	O	Posttranslational modification, protein turnover, chaperones	Heat shock cognate protein 80 [Triticum urartu]
NewGene_103247	140	191	152	0	0	0	1.002828	1.316408	1.284193	0	0	0	7.26E-15	-9.698435778	down	--	--	--	--	--	--	--	--	Putative F-box protein At1g64540 OS=Arabidopsis thaliana OX=3702 GN=At1g64540 PE=4 SV=1	S	Function unknown	unnamed protein product [Triticum turgidum subsp. durum]
NewGene_22322	139	236	111	0	0	0	0.469989	0.77316	0.387521	0	0	0	1.28E-14	-9.696605731	down	--	--	--	K10523|2.28e-65|ats:109765870|K10523 speckle-type POZ protein | (RefSeq) LOC109765870; BTB/POZ and MATH domain-containing protein 2-like	--	--	--	--	--	S	Function unknown	BTB/POZ and MATH domain-containing protein 2-like [Aegilops tauschii subsp. tauschii]
TraesCS4D03G0607400	149	209	126	0	0	0	0.675304	0.915159	0.591516	0	0	0	8.73E-15	-9.695906648	down	--	--	Cellular Component: integral component of membrane (GO:0016021);; Molecular Function: protein-cysteine S-palmitoyltransferase activity (GO:0019706);;	K20027|0.0e+00|ats:109772155|K20027 palmitoyltransferase ZDHHC1/11 [EC:2.3.1.225] | (RefSeq) LOC109772155; probable protein S-acyltransferase 22	--	[R]	General function prediction only	DHHC palmitoyltransferase	Probable protein S-acyltransferase 22 OS=Arabidopsis thaliana OX=3702 GN=PAT22 PE=2 SV=2	L	Replication, recombination and repair	probable protein S-acyltransferase 22 [Aegilops tauschii subsp. tauschii]
TraesCS1B03G0045800	159	182	138	0	0	0	0.503622	0.553585	0.457591	0	0	0	7.61E-15	-9.685651243	down	--	--	Molecular Function: ADP binding (GO:0043531);;	K13457|7.9e-86|obr:102710703|K13457 disease resistance protein RPM1 | (RefSeq) disease resistance protein RPM1-like	Plant-pathogen interaction (ko04626)	[T]	Signal transduction mechanisms	NB-ARC domain	Disease resistance protein RGA5 OS=Oryza sativa subsp. japonica OX=39947 GN=RGA5 PE=1 SV=1	T	Signal transduction mechanisms	putative disease resistance protein [Triticum aestivum]
TraesCS7A03G0401800	168	163	145	0	0	0	1.944555	1.814752	1.730832	0	0	0	7.68E-15	-9.679721367	down	--	--	--	K07478|4.7e-28|mdm:103449283|K07478 putative ATPase | (RefSeq) LOW QUALITY PROTEIN: ATPase WRNIP1	--	--	--	Myb/SANT-like DNA-binding domain	--	L	Replication, recombination and repair	unnamed protein product [Triticum turgidum subsp. durum]
NewGene_107931	165	119	187	0	0	0	1.225305	1.169811	1.605065	0	0	0	1.18E-14	-9.67537125	down	--	--	--	--	--	--	--	--	--	--	--	hypothetical protein TRIUR3_14290 [Triticum urartu]
NewGene_4472	187	135	151	0	0	0	1.688027	1.225027	1.34773	0	0	0	9.56E-15	-9.674715961	down	--	--	Cellular Component: integral component of membrane (GO:0016021);;	--	--	--	--	--	--	--	--	--
TraesCS3D03G1078000	180	131	159	0	0	0	1.11537	0.778385	1.016133	0	0	0	1.02E-14	-9.66710439	down	[N]	Cell motility	Cellular Component: integral component of membrane (GO:0016021);;	K13680|7.4e-308|ats:109746970|K13680 beta-mannan synthase [EC:2.4.1.32] | (RefSeq) LOC109746970; probable mannan synthase 6	--	--	--	Glycosyltransferase like family 2	Probable glucomannan 4-beta-mannosyltransferase 6 OS=Oryza sativa subsp. japonica OX=39947 GN=CSLA6 PE=2 SV=2	M	Cell wall/membrane/envelope biogenesis	probable mannan synthase 6 [Aegilops tauschii subsp. tauschii]
TraesCS1A03G0670600	157	163	151	0	0	0	1.122238	1.12254	1.114242	0	0	0	8.46E-15	-9.665277702	down	[IR]	Lipid transport and metabolism;; General function prediction only	Molecular Function: hydrolase activity, acting on ester bonds (GO:0016788);;	K00679|1.1e-42|cic:CICLE_v10027727mg|K00679 phospholipid:diacylglycerol acyltransferase [EC:2.3.1.158] | (RefSeq) hypothetical protein	Glycerolipid metabolism (ko00561)	--	--	GDSL-like Lipase/Acylhydrolase	GDSL esterase/lipase At1g71691 OS=Arabidopsis thaliana OX=3702 GN=At1g71691 PE=2 SV=1	I	Lipid transport and metabolism	unnamed protein product [Triticum turgidum subsp. durum]
TraesCS2B03G0982600	142	172	154	0	0	0	1.49395	1.748925	1.673943	0	0	0	9.50E-15	-9.655387966	down	[T]	Signal transduction mechanisms	Molecular Function: acid phosphatase activity (GO:0003993);; Molecular Function: metal ion binding (GO:0046872);;	K14379|1.7e-174|ats:109749370|K14379 tartrate-resistant acid phosphatase type 5 [EC:3.1.3.2] | (RefSeq) LOC109749370; purple acid phosphatase 3-like	Riboflavin metabolism (ko00740)	[O]	Posttranslational modification, protein turnover, chaperones	Calcineurin-like phosphoesterase	Purple acid phosphatase 3 OS=Arabidopsis thaliana OX=3702 GN=PAP3 PE=2 SV=1	G	Carbohydrate transport and metabolism	unnamed protein product [Triticum turgidum subsp. durum]
NewGene_56365	152	152	162	0	0	0	0.929549	0.896549	1.02317	0	0	0	9.69E-15	-9.652674241	down	--	--	--	--	--	[R]	General function prediction only	gag-polypeptide of LTR copia-type	--	L	Replication, recombination and repair	uncharacterized protein LOC109768311 [Aegilops tauschii subsp. tauschii]
TraesCS1A03G0864000	126	171	169	0	0	0	1.589387	2.085696	2.2089	0	0	0	1.12E-14	-9.651344145	down	--	--	Biological Process: metal ion transport (GO:0030001);; Molecular Function: metal ion binding (GO:0046872);;	K14292|1.4e-14|spen:107013477|K14292 trimethylguanosine synthase [EC:2.1.1.-] | (RefSeq) trimethylguanosine synthase	RNA transport (ko03013)	[P]	Inorganic ion transport and metabolism	Heavy-metal-associated domain	Protein SODIUM POTASSIUM ROOT DEFECTIVE 3 OS=Arabidopsis thaliana OX=3702 GN=NAKR3 PE=2 SV=1	P	Inorganic ion transport and metabolism	unnamed protein product [Triticum turgidum subsp. durum]
TraesCS5B03G1116500	137	157	171	0	0	0	0.809463	0.896005	1.04423	0	0	0	1.06E-14	-9.65019723	down	--	--	--	--	--	--	--	Protein of unknown function (DUF1618)	--	S	Function unknown	unnamed protein product [Triticum turgidum subsp. durum]
TraesCS3B03G1438600	157	142	165	0	0	0	5.763373	4.998678	6.247792	0	0	0	1.05E-14	-9.648096468	down	--	--	Cellular Component: nucleus (GO:0005634);; Cellular Component: cytoplasm (GO:0005737);; Biological Process: protein K69-linked ufmylation (GO:1990592);;	K12162|6.9e-42|ats:109748057|K12162 ubiquitin-fold modifier 1 | (RefSeq) LOC109748057; ubiquitin-fold modifier 1	--	[S]	Function unknown	Ubiquitin fold modifier 1 protein	Ubiquitin-fold modifier 1 OS=Oryza sativa subsp. japonica OX=39947 GN=Os01g0962400 PE=3 SV=1	S	Function unknown	Ubiquitin-fold modifier 1 [Hordeum vulgare]
NewGene_42787	156	171	135	0	0	0	0.635394	0.671118	0.607881	0	0	0	1.11E-14	-9.634328915	down	--	--	Molecular Function: DNA binding (GO:0003677);; Molecular Function: transposase activity (GO:0004803);; Biological Process: transposition, DNA-mediated (GO:0006313);; Molecular Function: zinc ion binding (GO:0008270);;	K17604|3.71e-52|cqi:110701239|K17604 zinc finger SWIM domain-containing protein 3 | (RefSeq) uncharacterized protein LOC110701239	--	--	--	MULE transposase domain	--	--	--	uncharacterized protein LOC109783142 [Aegilops tauschii subsp. tauschii]
NewGene_61551	141	183	137	0	0	0	0.168417	0.21087	0.168995	0	0	0	1.22E-14	-9.630000386	down	--	--	Molecular Function: nucleic acid binding (GO:0003676);; Molecular Function: zinc ion binding (GO:0008270);; Biological Process: DNA integration (GO:0015074);;	K19525|3.01e-110|dct:110098611|K19525 vacuolar protein sorting-associated protein 13A/C | (RefSeq) uncharacterized protein LOC110098611	--	[R]	General function prediction only	RNase H-like domain found in reverse transcriptase	RNA-directed DNA polymerase homolog OS=Oenothera berteroana OX=3950 PE=4 SV=1	L	Replication, recombination and repair	putative polyprotein [Oryza sativa Japonica Group]
NewGene_101669	151	174	132	0	0	0	0.761627	0.838017	0.548686	0	0	0	1.29E-14	-9.617822533	down	--	--	--	--	--	--	--	--	--	--	--	unnamed protein product [Triticum turgidum subsp. durum]
TraesCS5D03G0532700	119	173	162	0	0	0	0.906811	1.2652	1.269053	0	0	0	1.58E-14	-9.612549983	down	--	--	Cellular Component: integral component of membrane (GO:0016021);; Molecular Function: transmembrane transporter activity (GO:0022857);;	K17500|2.5e-52|nta:107765414|K17500 integrin-linked kinase-associated serine/threonine phosphatase 2C [EC:3.1.3.16] | (RefSeq) WAT1-related protein At3g18200-like	--	--	--	EamA-like transporter family	WAT1-related protein At4g30420 OS=Arabidopsis thaliana OX=3702 GN=At4g30420 PE=3 SV=1	S	Function unknown	WAT1-related protein At4g30420-like [Aegilops tauschii subsp. tauschii]
NewGene_89730	169	137	146	0	0	0	0.470731	0.367572	0.418663	0	0	0	1.45E-14	-9.608429959	down	--	--	--	--	--	--	--	--	--	--	--	hypothetical protein TAA_ctg0954b.00210.1 [Triticum aestivum]
TraesCS5B03G1110100	217	129	107	0	0	0	1.280324	0.731949	0.653149	0	0	0	2.67E-14	-9.607186741	down	--	--	--	--	--	--	--	Protein of unknown function (DUF1618)	--	S	Function unknown	unnamed protein product [Triticum turgidum subsp. durum]
NewGene_114915	169	121	159	0	0	0	0.617239	0.426657	0.651522	0	0	0	1.76E-14	-9.602674399	down	--	--	Biological Process: defense response (GO:0006952);; Molecular Function: ADP binding (GO:0043531);;	K13457|4.89e-12|pop:112325953|K13457 disease resistance protein RPM1 | (RefSeq) disease resistance protein RPM1-like	Plant-pathogen interaction (ko04626)	--	--	Leucine Rich repeats (2 copies)	--	T	Signal transduction mechanisms	putative disease resistance protein RGA3 isoform X1 [Setaria viridis]
NewGene_102391	189	163	101	0	0	0	0.853704	0.814479	0.550065	0	0	0	2.18E-14	-9.602090215	down	--	--	Molecular Function: protein kinase activity (GO:0004672);; Molecular Function: ATP binding (GO:0005524);;	K07198|2.59e-43|ats:109778022|K07198 5'-AMP-activated protein kinase, catalytic alpha subunit [EC:2.7.11.11] | (RefSeq) LOC109778022; serine/threonine protein kinase OSK4-like isoform X1	--	[T]	Signal transduction mechanisms	Protein kinase domain	Serine/threonine protein kinase OSK3 OS=Oryza sativa subsp. indica OX=39946 GN=OSK3 PE=3 SV=1	T	Signal transduction mechanisms	unnamed protein product [Triticum turgidum subsp. durum]
TraesCS1D03G0501900	125	187	140	0	0	0	0.678513	0.982185	0.786646	0	0	0	1.68E-14	-9.601385242	down	--	--	Biological Process: ubiquitin-dependent protein catabolic process (GO:0006511);; Biological Process: protein deubiquitination (GO:0016579);; Molecular Function: thiol-dependent ubiquitinyl hydrolase activity (GO:0036459);;	K11855|6.6e-206|ats:109750788|K11855 ubiquitin carboxyl-terminal hydrolase 36/42 [EC:3.4.19.12] | (RefSeq) LOC109750788; ubiquitin carboxyl-terminal hydrolase 21-like	--	[O]	Posttranslational modification, protein turnover, chaperones	Ubiquitin carboxyl-terminal hydrolase	Ubiquitin carboxyl-terminal hydrolase 25 OS=Arabidopsis thaliana OX=3702 GN=UBP25 PE=2 SV=1	O	Posttranslational modification, protein turnover, chaperones	ubiquitin carboxyl-terminal hydrolase 21-like [Aegilops tauschii subsp. tauschii]
TraesCS7B03G0222300	139	134	174	0	0	0	4.495654	4.182993	5.810821	0	0	0	1.76E-14	-9.596719584	down	--	--	--	K13993|3.0e-41|ats:109769910|K13993 HSP20 family protein | (RefSeq) LOC109769910; 26.2 kDa heat shock protein, mitochondrial-like	Protein processing in endoplasmic reticulum (ko04141)	--	--	--	26.2 kDa heat shock protein, mitochondrial OS=Oryza sativa subsp. japonica OX=39947 GN=HSP26.2 PE=2 SV=1	--	--	small heat shock protein Hsp23.6 [Triticum aestivum]
TraesCS1D03G0057900	154	152	139	0	0	0	0.915524	0.871073	0.853658	0	0	0	1.62E-14	-9.583095068	down	[V]	Defense mechanisms	Molecular Function: antiporter activity (GO:0015297);; Cellular Component: integral component of membrane (GO:0016021);; Molecular Function: xenobiotic transmembrane transporter activity (GO:0042910);;	K03327|2.1e-280|ats:109764672|K03327 multidrug resistance protein, MATE family | (RefSeq) LOC109764672; protein DETOXIFICATION 40-like	--	[R]	General function prediction only	MatE	Protein DETOXIFICATION 40 OS=Arabidopsis thaliana OX=3702 GN=DTX40 PE=1 SV=1	V	Defense mechanisms	protein DETOXIFICATION 40-like [Aegilops tauschii subsp. tauschii]
NewGene_85937	147	151	145	0	0	0	0.924175	0.92272	0.955389	0	0	0	1.68E-14	-9.577565967	down	--	--	--	K08857|4.35e-27|cann:107846768|K08857 NIMA (never in mitosis gene a)-related kinase 1/4/5 [EC:2.7.11.1] | (RefSeq) serine/threonine-protein kinase Nek6-like	--	--	--	--	--	S	Function unknown	uncharacterized protein LOC109755499 [Aegilops tauschii subsp. tauschii]
TraesCS5B03G0525900	100	168	172	0	0	0	0.668917	1.088878	1.193345	0	0	0	2.90E-14	-9.569481169	down	--	--	Cellular Component: nucleus (GO:0005634);; Biological Process: regulation of transcription, DNA-templated (GO:0006355);; Molecular Function: sequence-specific DNA binding (GO:0043565);;	K09338|2.1e-147|ats:109755450|K09338 homeobox-leucine zipper protein | (RefSeq) LOC109755450; homeobox-leucine zipper protein HOX25-like	--	[K]	Transcription	Homeodomain	Homeobox-leucine zipper protein HOX25 OS=Oryza sativa subsp. japonica OX=39947 GN=HOX25 PE=2 SV=2	K	Transcription	unnamed protein product [Triticum turgidum subsp. durum]
TraesCS1B03G0071500	142	173	126	0	0	0	0.951487	1.115532	0.874148	0	0	0	1.99E-14	-9.565559136	down	[ER]	Amino acid transport and metabolism;; General function prediction only	Molecular Function: 4-hydroxyphenylpyruvate dioxygenase activity (GO:0003868);; Biological Process: aromatic amino acid family metabolic process (GO:0009072);;	K00457|7.0e-169|sbi:8084603|K00457 4-hydroxyphenylpyruvate dioxygenase [EC:1.13.11.27] | (RefSeq) 4-hydroxyphenylpyruvate dioxygenase	Ubiquinone and other terpenoid-quinone biosynthesis (ko00130);; Tyrosine metabolism (ko00350);; Phenylalanine metabolism (ko00360)	[E]	Amino acid transport and metabolism	Glyoxalase/Bleomycin resistance protein/Dioxygenase superfamily	4-hydroxyphenylpyruvate dioxygenase OS=Hordeum vulgare OX=4513 PE=2 SV=1	E	Amino acid transport and metabolism	unnamed protein product [Triticum turgidum subsp. durum]
TraesCS7B03G0759800	132	118	186	0	0	0	1.193708	1.031404	1.745445	0	0	0	2.86E-14	-9.564819654	down	--	--	Molecular Function: DNA binding (GO:0003677);; Molecular Function: DNA-binding transcription factor activity (GO:0003700);; Cellular Component: nucleus (GO:0005634);;	K13434|5.4e-18|hbr:110642635|K13434 pathogenesis-related genes transcriptional activator PTI6 | (RefSeq) pathogenesis-related genes transcriptional activator PTI6-like	Plant-pathogen interaction (ko04626)	--	--	AP2 domain	Ethylene-responsive transcription factor WIN1 OS=Arabidopsis thaliana OX=3702 GN=WIN1 PE=2 SV=1	K	Transcription	unnamed protein product [Triticum turgidum subsp. durum]
TraesCS1A03G0027700	150	144	143	0	0	0	1.203612	1.11686	1.187101	0	0	0	1.97E-14	-9.558520282	down	--	--	--	--	--	--	--	--	--	--	--	uncharacterized protein LOC109760040 [Aegilops tauschii subsp. tauschii]
TraesCS3A03G0194100	133	149	151	0	0	0	1.164187	1.253838	1.360672	0	0	0	2.24E-14	-9.545779079	down	[IR]	Lipid transport and metabolism;; General function prediction only	Molecular Function: hydrolase activity, acting on ester bonds (GO:0016788);;	K00679|4.2e-40|cic:CICLE_v10027727mg|K00679 phospholipid:diacylglycerol acyltransferase [EC:2.3.1.158] | (RefSeq) hypothetical protein	Glycerolipid metabolism (ko00561)	--	--	GDSL-like Lipase/Acylhydrolase	GDSL esterase/lipase At1g33811 OS=Arabidopsis thaliana OX=3702 GN=At1g33811 PE=2 SV=1	S	Function unknown	GDSL esterase/lipase At1g33811-like [Aegilops tauschii subsp. tauschii]
NewGene_3143	133	164	137	0	0	0	0.618474	0.737732	0.662618	0	0	0	2.25E-14	-9.545160292	down	--	--	Molecular Function: nucleic acid binding (GO:0003676);; Molecular Function: zinc ion binding (GO:0008270);;	K12447|2.51e-24|dzi:111312249|K12447 UDP-sugar pyrophosphorylase [EC:2.7.7.64] | (RefSeq) UDP-sugar pyrophosphorylase-like isoform X1	Pentose and glucuronate interconversions (ko00040);; Galactose metabolism (ko00052);; Ascorbate and aldarate metabolism (ko00053);; Amino sugar and nucleotide sugar metabolism (ko00520)	[R]	General function prediction only	gag-polypeptide of LTR copia-type	--	L	Replication, recombination and repair	unnamed protein product [Triticum turgidum subsp. durum]
TraesCS6B03G0241100	130	107	191	0	0	0	0.889358	0.704186	1.349382	0	0	0	4.10E-14	-9.540562503	down	--	--	Molecular Function: protein binding (GO:0005515);;	--	--	--	--	F-box-like	--	--	--	unnamed protein product [Triticum turgidum subsp. durum]
TraesCS7A03G0350700	149	137	142	0	0	0	0.9447	0.839132	0.926451	0	0	0	2.51E-14	-9.529307331	down	--	--	Molecular Function: serine-type carboxypeptidase activity (GO:0004185);;	K16296|3.8e-191|osa:9271773|K16296 serine carboxypeptidase-like clade I [EC:3.4.16.-] | (RefSeq) serine carboxypeptidase-like 13 isoform X1	--	[OE]	Posttranslational modification, protein turnover, chaperones;; Amino acid transport and metabolism	Serine carboxypeptidase	Serine carboxypeptidase-like 18 OS=Arabidopsis thaliana OX=3702 GN=SCPL18 PE=2 SV=2	--	--	Serine carboxypeptidase-like 18 [Triticum urartu]
TraesCS1D03G1016300	156	134	138	0	0	0	0.482092	0.398309	0.439401	0	0	0	2.58E-14	-9.529119705	down	--	--	Biological Process: ubiquitin-dependent protein catabolic process (GO:0006511);; Cellular Component: integral component of membrane (GO:0016021);; Biological Process: protein deubiquitination (GO:0016579);; Molecular Function: thiol-dependent ubiquitinyl hydrolase activity (GO:0036459);;	K11844|4.5e-39|sita:101782205|K11844 ubiquitin carboxyl-terminal hydrolase 16/45 [EC:3.4.19.12] | (RefSeq) ubiquitin carboxyl-terminal hydrolase 2	--	[O]	Posttranslational modification, protein turnover, chaperones	Domain of unknown function (DUF4220)	Ubiquitin carboxyl-terminal hydrolase 1 OS=Arabidopsis thaliana OX=3702 GN=UBP1 PE=1 SV=2	O	Posttranslational modification, protein turnover, chaperones	uncharacterized protein LOC109747281 [Aegilops tauschii subsp. tauschii]
NewGene_36882	135	148	145	0	0	0	0.791712	0.84443	0.920291	0	0	0	2.51E-14	-9.528308565	down	--	--	Molecular Function: serine-type endopeptidase activity (GO:0004252);;	--	--	--	--	--	--	--	--	--
TraesCS1D03G0150900	135	187	109	0	0	0	0.712557	0.950277	0.593589	0	0	0	3.29E-14	-9.528001584	down	--	--	Molecular Function: nutrient reservoir activity (GO:0045735);;	--	--	--	--	Cupin	Glutelin type-B 4 OS=Oryza sativa subsp. japonica OX=39947 GN=GLUB4 PE=1 SV=1	O	Posttranslational modification, protein turnover, chaperones	triticin [Triticum aestivum]
TraesCS6B03G0136400	175	131	121	0	0	0	2.430699	1.748787	1.730631	0	0	0	3.13E-14	-9.523663826	down	[M]	Cell wall/membrane/envelope biogenesis	Molecular Function: protein serine/threonine kinase activity (GO:0004674);; Molecular Function: ATP binding (GO:0005524);;	K17302|2.7e-117|ats:109764202|K17302 coatomer subunit beta' | (RefSeq) uncharacterized protein LOC109764202 isoform X1	--	--	--	Protein kinase domain	Cysteine-rich receptor-like protein kinase 5 OS=Arabidopsis thaliana OX=3702 GN=CRK5 PE=1 SV=1	U	Intracellular trafficking, secretion, and vesicular transport	unnamed protein product [Triticum turgidum subsp. durum]
NewGene_60886	121	123	179	0	0	0	0.301285	0.295317	0.460792	0	0	0	3.84E-14	-9.519780511	down	--	--	--	--	--	--	--	--	--	--	--	uncharacterized protein LOC109742844 [Aegilops tauschii subsp. tauschii]
TraesCS2B03G1002100	149	149	128	0	0	0	1.341024	1.293827	1.190854	0	0	0	2.69E-14	-9.518945472	down	--	--	Molecular Function: DNA-binding transcription factor activity (GO:0003700);;	K16221|1.5e-101|ats:109764353|K16221 transcription factor TCP21 (protein CCA1 HIKING EXPEDITION) | (RefSeq) LOC109764353; transcription factor TCP7-like	Circadian rhythm - plant (ko04712)	--	--	TCP family transcription factor	Transcription factor TCP21 OS=Arabidopsis thaliana OX=3702 GN=TCP21 PE=1 SV=1	K	Transcription	unnamed protein product [Triticum turgidum subsp. durum]
NewGene_19551	141	161	124	0	0	0	1.046226	1.182166	0.962787	0	0	0	2.81E-14	-9.516781108	down	--	--	--	--	--	--	--	--	--	--	--	uncharacterized protein LOC109763719 [Aegilops tauschii subsp. tauschii]
TraesCS3B03G0894300	155	145	125	0	0	0	4.56308	4.122237	3.822047	0	0	0	2.83E-14	-9.515637939	down	--	--	--	K14565|1.0e-18|bdi:100838508|K14565 nucleolar protein 58 | (RefSeq) probable nucleolar protein 5-2	Ribosome biogenesis in eukaryotes (ko03008)	[AJ]	RNA processing and modification;; Translation, ribosomal structure and biogenesis	--	Probable nucleolar protein 5-1 OS=Arabidopsis thaliana OX=3702 GN=NOP5-1 PE=1 SV=2	J	Translation, ribosomal structure and biogenesis	unnamed protein product [Triticum turgidum subsp. durum]
TraesCS1A03G0684200	151	137	130	0	0	0	0.964999	0.842667	0.855107	0	0	0	3.32E-14	-9.493480367	down	--	--	Molecular Function: transferase activity, transferring acyl groups other than amino-acyl groups (GO:0016747);;	K19861|2.3e-188|dosa:Os10t0195600-01|K19861 benzyl alcohol O-benzoyltransferase [EC:2.3.1.196 2.3.1.232] | (RefSeq) Os10g0195600; Transferase family protein.	--	--	--	Transferase family	Acyl transferase 1 OS=Oryza sativa subsp. japonica OX=39947 GN=AT1 PE=2 SV=1	S	Function unknown	acyl transferase 1-like [Aegilops tauschii subsp. tauschii]
NewGene_24813	151	143	124	0	0	0	0.526222	0.508779	0.444302	0	0	0	3.37E-14	-9.491784469	down	--	--	Molecular Function: DNA binding (GO:0003677);;	K19984|1.44e-42|psom:113272286|K19984 exocyst complex component 5 | (RefSeq) uncharacterized protein LOC113272286	--	[L]	Replication, recombination and repair	--	Putative AC transposase OS=Zea mays OX=4577 PE=2 SV=2	L	Replication, recombination and repair	Os07g0525300 [Oryza sativa Japonica Group]
NewGene_50266	126	181	112	0	0	0	0.393472	0.545734	0.363422	0	0	0	4.28E-14	-9.488296361	down	--	--	Cellular Component: integral component of membrane (GO:0016021);;	--	--	--	--	--	--	--	--	--
TraesCS7B03G0901000	149	171	97	0	0	0	1.300903	1.439236	0.876644	0	0	0	4.92E-14	-9.48041886	down	--	--	--	K12173|2.0e-34|gmx:100794341|K12173 BRCA1-A complex subunit BRE | (RefSeq) BRISC and BRCA1-A complex member 2	Homologous recombination (ko03440)	--	--	Thaumatin family	Thaumatin-like protein OS=Arabidopsis thaliana OX=3702 GN=At1g18250 PE=2 SV=2	O	Posttranslational modification, protein turnover, chaperones	thaumatin-like protein [Hordeum vulgare]
TraesCS3B03G1518200	151	130	132	0	0	0	0.704933	0.586615	0.636936	0	0	0	3.84E-14	-9.477380902	down	--	--	Biological Process: defense response (GO:0006952);; Biological Process: negative regulation of translation (GO:0017148);; Molecular Function: rRNA N-glycosylase activity (GO:0030598);; Molecular Function: toxin activity (GO:0090729);;	K17302|6.7e-21|bdi:104582992|K17302 coatomer subunit beta' | (RefSeq) uncharacterized protein LOC104582992 isoform X2	--	--	--	Ribosome inactivating protein	--	G	Carbohydrate transport and metabolism	hypothetical protein EJB05_26248 [Eragrostis curvula]
TraesCS3B03G1352600	102	162	146	0	0	0	1.073201	1.652553	1.600528	0	0	0	5.36E-14	-9.464644181	down	--	--	Cellular Component: cell wall (GO:0005618);; Cellular Component: plasmodesma (GO:0009506);; Biological Process: plasmodesmata-mediated intercellular transport (GO:0010497);; Molecular Function: manganese ion binding (GO:0030145);; Molecular Function: nutrient reservoir activity (GO:0045735);; Cellular Component: apoplast (GO:0048046);; Biological Process: regulation of root development (GO:200028…	--	--	--	--	Cupin	Germin-like protein 1-3 OS=Oryza sativa subsp. japonica OX=39947 GN=GER8 PE=2 SV=1	S	Function unknown	unnamed protein product [Triticum turgidum subsp. durum]
NewGene_79129	131	135	143	0	0	0	0.405981	0.407797	0.466775	0	0	0	4.18E-14	-9.464351352	down	--	--	Molecular Function: zinc ion binding (GO:0008270);;	K17604|1.50e-24|cam:101497723|K17604 zinc finger SWIM domain-containing protein 3 | (RefSeq) uncharacterized LOC101497723	--	--	--	SWIM zinc finger	--	S	Function unknown	unnamed protein product [Triticum turgidum subsp. durum]
TraesCS5B03G0192000	458	508	513	2	0	0	2.751145	2.729005	2.851311	0.008509	0	0	3.54E-19	-9.46023081	down	[E]	Amino acid transport and metabolism	Molecular Function: metallopeptidase activity (GO:0008237);; Molecular Function: zinc ion binding (GO:0008270);;	K08776|9.1e-276|ats:109766976|K08776 puromycin-sensitive aminopeptidase [EC:3.4.11.-] | (RefSeq) LOC109766976; aminopeptidase M1-C-like	--	[EO]	Amino acid transport and metabolism;; Posttranslational modification, protein turnover, chaperones	Peptidase family M1 domain	Aminopeptidase M1-C OS=Oryza sativa subsp. japonica OX=39947 GN=Os09g0362500 PE=2 SV=2	--	--	unnamed protein product [Triticum turgidum subsp. durum]
NewGene_107938	134	146	128	0	0	0	1.419831	1.493217	1.402937	0	0	0	4.28E-14	-9.457035717	down	--	--	Molecular Function: DNA binding (GO:0003677);; Cellular Component: nucleus (GO:0005634);;	--	--	--	--	--	--	--	--	unnamed protein product [Triticum aestivum]
NewGene_68205	152	177	82	0	0	0	0.709913	0.832339	0.479972	0	0	0	7.97E-14	-9.456130881	down	--	--	--	--	--	--	--	--	--	--	--	unnamed protein product [Triticum turgidum subsp. durum]
NewGene_78531	116	155	132	0	0	0	0.317211	0.428199	0.377579	0	0	0	5.37E-14	-9.438606321	down	--	--	--	--	--	--	--	--	--	--	--	unnamed protein product [Triticum aestivum]
NewGene_31553	124	130	147	0	0	0	0.23396	0.326992	0.287712	0	0	0	5.42E-14	-9.437242317	down	--	--	--	--	--	--	--	--	--	--	--	hypothetical protein D1007_41467 [Hordeum vulgare]
TraesCS5B03G0250100	139	152	112	0	0	0	3.336262	3.495876	2.771323	0	0	0	5.39E-14	-9.435923732	down	[F]	Nucleotide transport and metabolism	Molecular Function: nucleoside diphosphate kinase activity (GO:0004550);; Molecular Function: ATP binding (GO:0005524);; Biological Process: GTP biosynthetic process (GO:0006183);; Biological Process: UTP biosynthetic process (GO:0006228);; Biological Process: CTP biosynthetic process (GO:0006241);; Cellular Component: integral component of membrane (GO:0016021);;	K00940|1.1e-60|ats:109745573|K00940 nucleoside-diphosphate kinase [EC:2.7.4.6] | (RefSeq) LOC109745573; nucleoside diphosphate kinase 2, chloroplastic-like	Purine metabolism (ko00230);; Pyrimidine metabolism (ko00240);; MAPK signaling pathway - plant (ko04016)	[F]	Nucleotide transport and metabolism	Nucleoside diphosphate kinase	Nucleoside diphosphate kinase 2, chloroplastic OS=Nicotiana tabacum OX=4097 GN=NDPK2 PE=1 SV=1	F	Nucleotide transport and metabolism	unnamed protein product [Triticum turgidum subsp. durum]
NewGene_19948	123	104	167	0	0	0	0.280868	0.229044	0.393684	0	0	0	8.76E-14	-9.418877782	down	--	--	Molecular Function: zinc ion binding (GO:0008270);;	--	--	--	--	SWIM zinc finger	Protein FAR1-RELATED SEQUENCE 3 OS=Arabidopsis thaliana OX=3702 GN=FRS3 PE=1 SV=2	S	Function unknown	protein FAR1-RELATED SEQUENCE 3-like [Aegilops tauschii subsp. tauschii]
NewGene_18195	130	134	131	0	0	0	0.957808	0.937358	1.001265	0	0	0	6.06E-14	-9.412471428	down	--	--	--	--	--	--	--	--	--	--	--	hypothetical protein TRIUR3_28345 [Triticum urartu]
TraesCS7D03G0194900	124	138	133	0	0	0	0.973834	1.039097	1.074315	0	0	0	6.15E-14	-9.412221887	down	[P]	Inorganic ion transport and metabolism	Molecular Function: carbonate dehydratase activity (GO:0004089);; Molecular Function: zinc ion binding (GO:0008270);;	K01674|6.2e-158|ats:109755851|K01674 carbonic anhydrase [EC:4.2.1.1] | (RefSeq) LOC109755851; alpha carbonic anhydrase 7-like	Nitrogen metabolism (ko00910)	[R]	General function prediction only	Eukaryotic-type carbonic anhydrase	Alpha carbonic anhydrase 7 OS=Arabidopsis thaliana OX=3702 GN=ACA7 PE=2 SV=1	P	Inorganic ion transport and metabolism	alpha carbonic anhydrase 7-like [Aegilops tauschii subsp. tauschii]
NewGene_83937	123	148	124	0	0	0	0.888626	0.867321	0.787985	0	0	0	6.35E-14	-9.409389207	down	--	--	Cellular Component: integral component of membrane (GO:0016021);;	--	--	--	--	--	--	S	Function unknown	--
TraesCS1B03G1074900	141	135	117	0	0	0	0.924091	0.855274	0.792877	0	0	0	6.67E-14	-9.402798605	down	[J]	Translation, ribosomal structure and biogenesis	Molecular Function: molecular_function (GO:0003674);; Molecular Function: nucleic acid binding (GO:0003676);; Molecular Function: RNA binding (GO:0003723);; Molecular Function: RNA helicase activity (GO:0003724);; Molecular Function: catalytic activity (GO:0003824);; Molecular Function: RNA helicase activity (GO:0004004);; Molecular Function: helicase activity (GO:0004386);; Molecular Function: b…	K12820|1.1e-114|sita:101772830|K12820 pre-mRNA-splicing factor ATP-dependent RNA helicase DHX15/PRP43 [EC:3.6.4.13] | (RefSeq) probable pre-mRNA-splicing factor ATP-dependent RNA helicase DEAH3	Spliceosome (ko03040)	[A]	RNA processing and modification	--	Probable pre-mRNA-splicing factor ATP-dependent RNA helicase DEAH2 OS=Arabidopsis thaliana OX=3702 GN=At3g62310 PE=2 SV=1	A	RNA processing and modification	probable pre-mRNA-splicing factor ATP-dependent RNA helicase DEAH3 isoform X1 [Panicum hallii]
TraesCS2B03G0255300	128	122	141	0	0	0	0.838003	0.773183	0.956999	0	0	0	7.10E-14	-9.401114443	down	--	--	--	--	--	--	--	F-box associated domain	--	--	--	unnamed protein product [Triticum turgidum subsp. durum]
NewGene_69106	111	170	113	0	0	0	1.49259	2.200959	1.558134	0	0	0	8.32E-14	-9.400806182	down	--	--	--	--	--	--	--	--	--	--	--	uncharacterized protein LOC109766448 [Aegilops tauschii subsp. tauschii]
NewGene_77212	150	97	141	0	0	0	1.107944	0.687461	1.089465	0	0	0	9.97E-14	-9.393713205	down	--	--	Molecular Function: anaphase-promoting complex binding (GO:0010997);; Molecular Function: ubiquitin-protein transferase activator activity (GO:0097027);; Biological Process: positive regulation of ubiquitin protein ligase activity (GO:1904668);;	K03364|2.88e-160|ats:109776994|K03364 cell division cycle 20-like protein 1, cofactor of APC complex | (RefSeq) LOC109776994; protein FIZZY-RELATED 2-like	Ubiquitin mediated proteolysis (ko04120)	[DO]	Cell cycle control, cell division, chromosome partitioning;; Posttranslational modification, protein turnover, chaperones	Anaphase-promoting complex subunit 4 WD40 domain	Protein FIZZY-RELATED 2 OS=Arabidopsis thaliana OX=3702 GN=FZR2 PE=1 SV=1	--	--	unnamed protein product [Triticum turgidum subsp. durum]
TraesCS4B03G0278700	179	112	99	0	0	0	5.376821	3.232126	3.053363	0	0	0	1.16E-13	-9.392144595	down	--	--	Biological Process: lipid transport (GO:0006869);; Molecular Function: lipid binding (GO:0008289);;	--	--	--	--	Protease inhibitor/seed storage/LTP family	Non-specific lipid-transfer protein 4 OS=Oryza sativa subsp. japonica OX=39947 GN=Os12g0114500 PE=3 SV=2	G	Carbohydrate transport and metabolism	phospholipid transfer protein 1 [Triticum aestivum]
NewGene_97522	128	148	112	0	0	0	0.923115	1.025885	0.825091	0	0	0	8.03E-14	-9.381636128	down	--	--	--	K02218|3.22e-36|sbi:8069780|K02218 casein kinase 1 [EC:2.7.11.1] | (RefSeq) uncharacterized protein LOC8069780	--	[L]	Replication, recombination and repair	DDE superfamily endonuclease	--	B	Chromatin structure and dynamics	uncharacterized protein LOC109774189 [Aegilops tauschii subsp. tauschii]
NewGene_16310	120	134	132	0	0	0	0.672093	0.770556	0.839771	0	0	0	7.99E-14	-9.379421276	down	--	--	--	--	--	--	--	--	--	--	--	unnamed protein product [Triticum turgidum subsp. durum]
TraesCS1B03G0778000	129	150	108	0	0	0	0.784168	0.882911	0.6821	0	0	0	8.57E-14	-9.376963528	down	--	--	Molecular Function: transferase activity, transferring acyl groups other than amino-acyl groups (GO:0016747);;	K19861|3.3e-187|dosa:Os10t0195600-01|K19861 benzyl alcohol O-benzoyltransferase [EC:2.3.1.196 2.3.1.232] | (RefSeq) Os10g0195600; Transferase family protein.	--	--	--	Transferase family	Acyl transferase 1 OS=Oryza sativa subsp. japonica OX=39947 GN=AT1 PE=2 SV=1	S	Function unknown	unnamed protein product [Triticum turgidum subsp. durum]
NewGene_69165	142	116	126	0	0	0	0.534404	0.418673	0.490319	0	0	0	8.84E-14	-9.373586688	down	--	--	Cellular Component: chromatin (GO:0000785);; Molecular Function: DNA binding (GO:0003677);; Cellular Component: nucleus (GO:0005634);; Biological Process: regulation of transcription, DNA-templated (GO:0006355);;	--	--	--	--	AT hook motif	--	L	Replication, recombination and repair	origin recognition complex subunit 4-like [Aegilops tauschii subsp. tauschii]
NewGene_82012	150	141	95	0	0	0	0.950608	1.043389	0.683727	0	0	0	1.03E-13	-9.372389186	down	--	--	Biological Process: lipid transport (GO:0006869);; Molecular Function: lipid binding (GO:0008289);; Cellular Component: integral component of membrane (GO:0016021);;	--	--	--	--	--	--	--	--	unnamed protein product [Triticum turgidum subsp. durum]
TraesCS2B03G1400700	125	160	101	0	0	0	0.693046	0.861601	0.582886	0	0	0	1.00E-13	-9.370598613	down	--		Molecular Function: protein kinase activity (GO:0004672);; Molecular Function: ATP binding (GO:0005524);; Molecular Function: polysaccharide binding (GO:0030247);;	K13430|1.6e-46|gra:105802395|K13430 serine/threonine-protein kinase PBS1 [EC:2.7.11.1] | (RefSeq) serine/threonine-protein kinase CDL1-like	Plant-pathogen interaction (ko04626)	[T]	Signal transduction mechanisms	Protein kinase domain	Rust resistance kinase Lr10 OS=Triticum aestivum OX=4565 GN=LRK10 PE=2 SV=1	T	Signal transduction mechanisms	unnamed protein product [Triticum aestivum]
NewGene_11569	115	135	133	0	0	0	0.696872	0.789395	0.830438	0	0	0	8.91E-14	-9.368197828	down	--	--	--	--	--	--	--	--	--	--	--	unnamed protein product [Triticum aestivum]
NewGene_1562	144	116	122	0	0	0	0.320331	0.245484	0.278257	0	0	0	9.48E-14	-9.365420181	down	--	--	Cellular Component: cellular_component (GO:0005575);; Cellular Component: intracellular (GO:0005622);; Cellular Component: obsolete cell (GO:0005623);; Cellular Component: cytoplasm (GO:0005737);; Cellular Component: chloroplast (GO:0009507);; Cellular Component: plastid stroma (GO:0009532);; Cellular Component: plastid (GO:0009536);; Cellular Component: chloroplast stroma (GO:0009570);; Cellular…	--	--	--	--	Retrotransposon gag protein	--	E	Amino acid transport and metabolism	uncharacterized protein LOC109759874 [Aegilops tauschii subsp. tauschii]
TraesCS2D03G0927700	136	149	99	0	0	0	1.167324	1.240386	0.879327	0	0	0	1.02E-13	-9.364364389	down	[GI]	Carbohydrate transport and metabolism;; Lipid transport and metabolism	Molecular Function: pectinesterase activity (GO:0030599);; Biological Process: cell wall modification (GO:0042545);; Molecular Function: aspartyl esterase activity (GO:0045330);; Biological Process: pectin catabolic process (GO:0045490);;	K01051|2.1e-93|nnu:104592038|K01051 pectinesterase [EC:3.1.1.11] | (RefSeq) probable pectinesterase 53	Pentose and glucuronate interconversions (ko00040)	--	--	Pectinesterase	Probable pectinesterase 68 OS=Arabidopsis thaliana OX=3702 GN=PME68 PE=2 SV=1	G	Carbohydrate transport and metabolism	probable pectinesterase 68 [Aegilops tauschii subsp. tauschii]
TraesCS2A03G1093800	146	124	110	0	0	0	0.296368	0.243968	0.23037	0	0	0	1.03E-13	-9.354715028	down	[R]	General function prediction only	Molecular Function: ADP binding (GO:0043531);;	K15078|2.0e-82|tcc:18614561|K15078 structure-specific endonuclease subunit SLX1 [EC:3.6.1.-] | (RefSeq) putative disease resistance protein RGA3	--	[T]	Signal transduction mechanisms	NB-ARC domain	Disease resistance protein RGA2 OS=Solanum bulbocastanum OX=147425 GN=RGA2 PE=1 SV=1	T	Signal transduction mechanisms	Disease resistance protein RGA2 [Triticum urartu]
NewGene_24623	160	122	96	0	0	0	1.121097	0.820558	0.692996	0	0	0	1.37E-13	-9.345062576	down	--	--	Biological Process: fatty acid metabolic process (GO:0006631);; Molecular Function: acyl-[acyl-carrier-protein] desaturase activity (GO:0045300);; Molecular Function: metal ion binding (GO:0046872);;	K03921|1.98e-303|ats:109763251|K03921 acyl-[acyl-carrier-protein] desaturase [EC:1.14.19.2 1.14.19.11 1.14.19.26] | (RefSeq) LOC109763251; acyl-[acyl-carrier-protein] desaturase 4, chloroplastic-like	Fatty acid biosynthesis (ko00061);; Biosynthesis of unsaturated fatty acids (ko01040);; Fatty acid metabolism (ko01212)	--	--	Fatty acid desaturase	Acyl-[acyl-carrier-protein] desaturase 4, chloroplastic OS=Oryza sativa subsp. japonica OX=39947 GN=Os03g0423300 PE=2 SV=1	C	Energy production and conversion	acyl-[acyl-carrier-protein] desaturase 4, chloroplastic-like [Aegilops tauschii subsp. tauschii]
TraesCS1D03G0008000	587	814	644	0	0	3	1.722287	2.3039	1.951784	0	0	0.006916	3.19E-27	-9.337730449	down	[M]	Cell wall/membrane/envelope biogenesis	Molecular Function: protein kinase activity (GO:0004672);; Molecular Function: ATP binding (GO:0005524);; Cellular Component: integral component of membrane (GO:0016021);;	K13415|5.7e-84|han:110929858|K13415 protein brassinosteroid insensitive 1 [EC:2.7.10.1 2.7.11.1] | (RefSeq) systemin receptor SR160-like	Plant hormone signal transduction (ko04075)	--	--	Leucine rich repeat	MDIS1-interacting receptor like kinase 2 OS=Arabidopsis thaliana OX=3702 GN=MIK2 PE=1 SV=3	T	Signal transduction mechanisms	unnamed protein product [Triticum turgidum subsp. durum]
NewGene_38501	124	118	132	0	0	0	1.845967	1.677947	2.030723	0	0	0	1.14E-13	-9.336308608	down	--	--	Biological Process: defense response (GO:0006952);; Molecular Function: ADP binding (GO:0043531);;	--	--	--	--	Rx N-terminal domain	--	T	Signal transduction mechanisms	unnamed protein product [Triticum turgidum subsp. durum]
TraesCS3B03G0012000	166	114	93	0	0	0	1.221264	0.810326	0.704341	0	0	0	1.77E-13	-9.326518682	down	[CE]	Energy production and conversion;; Amino acid transport and metabolism	Molecular Function: magnesium ion binding (GO:0000287);; Molecular Function: 3-isopropylmalate dehydrogenase activity (GO:0003862);; Biological Process: leucine biosynthetic process (GO:0009098);; Molecular Function: NAD binding (GO:0051287);;	K00052|1.3e-203|ats:109765911|K00052 3-isopropylmalate dehydrogenase [EC:1.1.1.85] | (RefSeq) LOC109765911; 3-isopropylmalate dehydrogenase 2, chloroplastic-like	Valine, leucine and isoleucine biosynthesis (ko00290);; C5-Branched dibasic acid metabolism (ko00660);; 2-Oxocarboxylic acid metabolism (ko01210);; Biosynthesis of amino acids (ko01230)	[E]	Amino acid transport and metabolism	Isocitrate/isopropylmalate dehydrogenase	3-isopropylmalate dehydrogenase 2, chloroplastic OS=Arabidopsis thaliana OX=3702 GN=IMDH2 PE=1 SV=1	E	Amino acid transport and metabolism	unnamed protein product [Triticum turgidum subsp. durum]
TraesCS3B03G1433900	107	141	124	0	0	0	0.805228	1.028568	0.968006	0	0	0	1.30E-13	-9.323803939	down	--	--	--	K13457|7.4e-49|ats:109760587|K13457 disease resistance protein RPM1 | (RefSeq) LOC109760587; putative disease resistance RPP13-like protein 3	Plant-pathogen interaction (ko04626)	[T]	Signal transduction mechanisms	--	Disease resistance protein RGA5 OS=Oryza sativa subsp. japonica OX=39947 GN=RGA5 PE=1 SV=1	T	Signal transduction mechanisms	unnamed protein product [Triticum turgidum subsp. durum]
NewGene_91515	129	147	95	0	0	0	0.993848	1.270147	0.791676	0	0	0	1.52E-13	-9.314102582	down	--	--	--	--	--	--	--	--	--	--	--	protein FAR1-RELATED SEQUENCE 5-like [Aegilops tauschii subsp. tauschii]
NewGene_69138	2021	2122	1815	6	3	0	6.77591	6.866659	6.348768	0.015754	0.007572	0	8.32E-79	-9.297076835	down	--	--	--	--	--	--	--	--	--	--	--	uncharacterized protein LOC109760407 [Aegilops tauschii subsp. tauschii]
NewGene_7592	124	115	124	0	0	0	1.290744	0.907022	1.208125	0	0	0	1.58E-13	-9.292460234	down	--	--	Cellular Component: integral component of membrane (GO:0016021);;	--	--	--	--	--	--	--	--	unnamed protein product [Triticum aestivum]
NewGene_19168	112	114	135	0	0	0	0.504903	0.557027	0.623468	0	0	0	1.77E-13	-9.286569765	down	--	--	Molecular Function: DNA binding (GO:0003677);; Biological Process: transposition, DNA-mediated (GO:0006313);; Biological Process: DNA integration (GO:0015074);;	--	--	--	--	Transposase	--	S	Function unknown	uncharacterized protein LOC109784865 [Aegilops tauschii subsp. tauschii]
NewGene_70257	123	91	141	0	0	0	0.402133	0.40839	0.483273	0	0	0	2.61E-13	-9.26722541	down	--	--	Molecular Function: zinc ion binding (GO:0008270);;	--	--	--	--	--	--	S	Function unknown	hypothetical protein EJB05_30409, partial [Eragrostis curvula]
TraesCS1D03G1048500	420	400	469	0	2	0	1.906145	1.751953	2.189971	0	0.008393	0	2.45E-18	-9.26457247	down	--	--	Cellular Component: nucleosome (GO:0000786);; Molecular Function: DNA binding (GO:0003677);; Biological Process: nucleosome assembly (GO:0006334);; Biological Process: regulation of transcription, DNA-templated (GO:0006355);; Cellular Component: host cell nucleus (GO:0042025);;	--	--	--	--	AT hook motif	--	L	Replication, recombination and repair	uncharacterized protein LOC109784853 [Aegilops tauschii subsp. tauschii]
TraesCS7B03G1334800	433	443	412	0	2	0	4.209667	4.157154	4.140281	0	0.014343	0	2.21E-18	-9.258811783	down	--	--	--	--	--	--	--	--	--	T	Signal transduction mechanisms	Putative disease resistance protein RGA3 [Triticum urartu]
TraesCS1A03G0554300	93	118	142	0	0	0	1.810734	2.215942	2.86578	0	0	0	2.69E-13	-9.255004658	down	--	--	--	K11855|1.5e-13|bvg:104906049|K11855 ubiquitin carboxyl-terminal hydrolase 36/42 [EC:3.4.19.12] | (RefSeq) ubiquitin carboxyl-terminal hydrolase 36	--	--	--	Hydrophobic seed protein	pEARLI1-like lipid transfer protein 2 OS=Arabidopsis thaliana OX=3702 GN=At4g12490 PE=2 SV=1	S	Function unknown	unnamed protein product [Triticum turgidum subsp. durum]
NewGene_96364	123	129	103	0	0	0	0.98228	0.749893	0.538131	0	0	0	2.10E-13	-9.254505414	down	--	--	Molecular Function: phosphoglycerate kinase activity (GO:0004618);; Biological Process: glycolytic process (GO:0006096);;	--	--	--	--	--	--	--	--	unnamed protein product [Triticum turgidum subsp. durum]
NewGene_74409	108	139	106	0	0	0	1.141771	1.627935	1.147833	0	0	0	2.34E-13	-9.245280716	down	--	--	Cellular Component: integral component of membrane (GO:0016021);;	K05291|6.32e-12|peq:110027358|K05291 GPI-anchor transamidase subunit S | (RefSeq) uncharacterized protein LOC110027358	Glycosylphosphatidylinositol (GPI)-anchor biosynthesis (ko00563)	[L]	Replication, recombination and repair	DDE superfamily endonuclease	--	L	Replication, recombination and repair	uncharacterized protein LOC109782919 [Aegilops tauschii subsp. tauschii]
TraesCS4A03G0848200	133	120	98	0	0	0	1.03027	0.895738	0.782084	0	0	0	2.51E-13	-9.238673489	down	[IR]	Lipid transport and metabolism;; General function prediction only	Molecular Function: hydrolase activity, acting on ester bonds (GO:0016788);;	K01206|3.4e-28|eus:EUTSA_v10018726mg|K01206 alpha-L-fucosidase [EC:3.2.1.51] | (RefSeq) hypothetical protein	Other glycan degradation (ko00511)	--	--	GDSL-like Lipase/Acylhydrolase	GDSL esterase/lipase At3g48460 OS=Arabidopsis thaliana OX=3702 GN=At3g48460 PE=2 SV=1	S	Function unknown	unnamed protein product [Triticum turgidum subsp. durum]
TraesCS6D03G0008300	378	427	462	0	2	0	1.530039	1.667189	1.931677	0	0.005864	0	3.14E-18	-9.23828038	down	[IR]	Lipid transport and metabolism;; General function prediction only	Molecular Function: hydrolase activity, acting on ester bonds (GO:0016788);;	K14209|1.2e-71|ats:109773794|K14209 solute carrier family 36 (proton-coupled amino acid transporter) | (RefSeq) uncharacterized protein LOC109773794	--	--	--	GDSL-like Lipase/Acylhydrolase	GDSL esterase/lipase EXL3 OS=Arabidopsis thaliana OX=3702 GN=EXL3 PE=2 SV=1	I	Lipid transport and metabolism	GDSL esterase/lipase EXL3-like [Aegilops tauschii subsp. tauschii]
TraesCS2D03G0435600	803	767	955	4	0	0	7.396894	6.81564	9.087641	0.033046	0	0	6.93E-35	-9.236244918	down	--	--	--	--	--	--	--	--	--	S	Function unknown	putative cell wall protein [Aegilops tauschii subsp. tauschii]
TraesCS7D03G1141600	110	124	115	0	0	0	0.779628	0.849811	0.847837	0	0	0	2.43E-13	-9.23281755	down	--	--	Molecular Function: DNA binding (GO:0003677);; Cellular Component: nucleus (GO:0005634);; Cellular Component: host cell nucleus (GO:0042025);; Molecular Function: metal ion binding (GO:0046872);;	K20641|5.9e-10|cvr:CHLNCDRAFT_59250|K20641 Rho GTPase-activating protein 20 | (RefSeq) hypothetical protein	--	--	--	SBP domain	Squamosa promoter-binding-like protein 10 OS=Oryza sativa subsp. indica OX=39946 GN=SPL10 PE=2 SV=1	S	Function unknown	squamosa promoter-binding-like protein 10 [Aegilops tauschii subsp. tauschii]
TraesCS4D03G0824300	92	121	130	0	0	0	0.44919	0.554998	0.654149	0	0	0	3.44E-13	-9.211038774	down	--	--	Biological Process: plant-type sporogenesis (GO:0048236);; Biological Process: chromosome organization involved in meiotic cell cycle (GO:0070192);;	--	--	--	--	--	Protein PAIR1 OS=Oryza sativa subsp. japonica OX=39947 GN=PAIR1 PE=1 SV=1	S	Function unknown	protein PAIR1-like [Aegilops tauschii subsp. tauschii]
NewGene_38398	114	129	100	0	0	0	1.68665	1.837198	1.528721	0	0	0	3.10E-13	-9.204270537	down	--	--	--	--	--	--	--	Plant transposase (Ptta/En/Spm family)	--	--	--	uncharacterized protein LOC109772959 [Aegilops tauschii subsp. tauschii]
TraesCS3B03G0838100	1313	1275	1118	0	0	6	8.915148	8.347569	7.849571	0	0	0.038013	5.94E-13	-9.20203161	down	--	--	Molecular Function: DNA binding (GO:0003677);; Molecular Function: DNA-binding transcription factor activity (GO:0003700);; Cellular Component: nucleus (GO:0005634);; Biological Process: positive regulation of transcription, DNA-templated (GO:0045893);;	K04374|5.2e-60|mus:103997104|K04374 cyclic AMP-dependent transcription factor ATF-4 | (RefSeq) basic leucine zipper 61-like	Protein processing in endoplasmic reticulum (ko04141)	--	--	bZIP transcription factor	Basic leucine zipper 6 OS=Oryza sativa subsp. japonica OX=39947 GN=BZIP06 PE=2 SV=1	K	Transcription	basic leucine zipper 6-like [Aegilops tauschii subsp. tauschii]
TraesCS1D03G0025100	103	119	119	0	0	0	1.75283	1.952823	2.084585	0	0	0	3.22E-13	-9.20092716	down	--	--	Biological Process: defense response (GO:0006952);;	--	--	--	--	Gamma-thionin family	Defensin Tm-AMP-D1.2 OS=Triticum monococcum OX=4568 PE=1 SV=1	O	Posttranslational modification, protein turnover, chaperones	defensin Tm-AMP-D1.2-like [Aegilops tauschii subsp. tauschii]
NewGene_111672	121	111	106	0	0	0	0.772372	0.650613	0.704487	0	0	0	3.49E-13	-9.187126131	down	--	--	--	--	--	--	--	--	--	--	--	uncharacterized protein LOC109769968 isoform X1 [Aegilops tauschii subsp. tauschii]
NewGene_74763	99	136	103	0	0	0	0.58358	0.775423	0.629582	0	0	0	3.92E-13	-9.182427373	down	--	--	--	--	--	--	--	BTB/POZ domain	BTB/POZ domain-containing protein At1g63850 OS=Arabidopsis thaliana OX=3702 GN=At1g63850 PE=1 SV=1	S	Function unknown	unnamed protein product [Triticum aestivum]
TraesCS1B03G1058900	127	126	83	0	0	0	0.633191	0.622139	0.429423	0	0	0	4.69E-13	-9.171767868	down	--	--	--	--	--	--	--	--	--	--	--	hypothetical protein D1007_25932 [Hordeum vulgare]
TraesCS7D03G0009500	117	104	110	0	0	0	1.403902	1.203394	1.366803	0	0	0	4.40E-13	-9.158890995	down	--	--	--	K07466|1.1e-37|ghi:107960217|K07466 replication factor A1 | (RefSeq) uncharacterized protein At4g28440-like	DNA replication (ko03030);; Nucleotide excision repair (ko03420);; Mismatch repair (ko03430);; Homologous recombination (ko03440)	--	--	--	Uncharacterized protein At4g28440 OS=Arabidopsis thaliana OX=3702 GN=At4g28440 PE=1 SV=1	S	Function unknown	uncharacterized protein At4g28440-like [Aegilops tauschii subsp. tauschii]
NewGene_50230	106	117	106	0	0	0	0.737715	0.8	0.810415	0	0	0	4.65E-13	-9.147204662	down	[M]	Cell wall/membrane/envelope biogenesis	Molecular Function: catalytic activity (GO:0003824);; Molecular Function: obsolete coenzyme binding (GO:0050662);;	K13082|2.80e-09|ini:109177611|K13082 bifunctional dihydroflavonol 4-reductase/flavanone 4-reductase [EC:1.1.1.219 1.1.1.234] | (RefSeq) DFR-A; dihydroflavonol 4-reductase-like	Flavonoid biosynthesis (ko00941)	[V]	Defense mechanisms	NAD dependent epimerase/dehydratase family	Dihydroflavonol 4-reductase OS=Gerbera hybrida OX=18101 GN=DFR PE=2 SV=1	V	Defense mechanisms	dihydroflavonol 4-reductase-like isoform X2 [Panicum hallii]
TraesCS1B03G0015000	111	115	101	0	0	0	0.617044	0.614023	0.577256	0	0	0	4.99E-13	-9.13779929	down	--	--	Molecular Function: protein binding (GO:0005515);;	K10268|7.9e-221|ats:109767517|K10268 F-box and leucine-rich repeat protein 2/20 | (RefSeq) LOC109767517; F-box/LRR-repeat protein 14-like	--	[R]	General function prediction only	Leucine Rich repeat	F-box/LRR-repeat protein 14 OS=Arabidopsis thaliana OX=3702 GN=FBL14 PE=2 SV=1	L	Replication, recombination and repair	unnamed protein product [Triticum turgidum subsp. durum]
NewGene_12974	794	869	695	0	4	0	4.517854	4.641937	4.566478	0	0.01371	0	2.36E-34	-9.1282457	down	--	--	--	--	--	--	--	--	--	--	--	unnamed protein product [Triticum turgidum subsp. durum]
TraesCS1D03G0823500	94	116	109	0	0	0	1.202747	1.438209	1.437781	0	0	0	6.82E-13	-9.10344019	down	--	--	Molecular Function: electron transfer activity (GO:0009055);;	--	--	--	--	Plastocyanin-like domain	Early nodulin-like protein 1 OS=Arabidopsis thaliana OX=3702 GN=At2g25060 PE=2 SV=2	S	Function unknown	early nodulin-like protein 1 [Aegilops tauschii subsp. tauschii]
NewGene_106139	120	111	87	0	0	0	0.351275	0.314209	0.261627	0	0	0	7.54E-13	-9.095475842	down	--	--	--	--	--	--	--	Putative gypsy type transposon	--	--	--	unnamed protein product [Triticum aestivum]
TraesCS5A03G0897800	126	97	94	0	0	0	0.959247	0.70986	0.737421	0	0	0	7.88E-13	-9.09477743	down	--	--	--	--	--	[T]	Signal transduction mechanisms	--	--	--	--	unnamed protein product [Triticum turgidum subsp. durum]
TraesCS2A03G1180700	100	112	105	0	0	0	0.784567	0.850871	0.853706	0	0	0	7.01E-13	-9.094291127	down	--	--	Molecular Function: nucleic acid binding (GO:0003676);; Molecular Function: endonuclease activity (GO:0004519);; Biological Process: DNA catabolic process (GO:0006308);;	K15397|7.3e-07|ats:109747065|K15397 3-ketoacyl-CoA synthase [EC:2.3.1.199] | (RefSeq) LOC109747065; 3-ketoacyl-CoA synthase 5-like	Fatty acid elongation (ko00062);; Plant-pathogen interaction (ko04626)	--	--	S1/P1 Nuclease	Endonuclease 4 OS=Arabidopsis thaliana OX=3702 GN=ENDO4 PE=1 SV=1	S	Function unknown	unnamed protein product [Triticum turgidum subsp. durum]
TraesCS2A03G0423300	579	462	669	2	0	1	8.050293	6.190979	9.603736	0.016267	0	0.003231	1.72E-25	-9.09181815	down	--	--	--	--	--	--	--	--	--	S	Function unknown	predicted protein [Hordeum vulgare subsp. vulgare]
TraesCS7D03G0028800	124	95	94	0	0	0	0.276245	0.203835	0.21541	0	0	0	9.01E-13	-9.076832499	down	[T]	Signal transduction mechanisms	Molecular Function: protein kinase activity (GO:0004672);; Molecular Function: ATP binding (GO:0005524);; Biological Process: defense response (GO:0006952);; Molecular Function: ADP binding (GO:0043531);;	K13457|7.2e-124|ats:109777892|K13457 disease resistance protein RPM1 | (RefSeq) LOC109777892; disease resistance protein RPP13-like	Plant-pathogen interaction (ko04626)	[T]	Signal transduction mechanisms	Protein kinase domain	Disease resistance protein RGA5 OS=Oryza sativa subsp. japonica OX=39947 GN=RGA5 PE=2 SV=1	T	Signal transduction mechanisms	disease resistance protein RPP13-like [Aegilops tauschii subsp. tauschii]
TraesCS6B03G1240700	106	107	99	0	0	0	0.359681	0.350445	0.346731	0	0	0	8.28E-13	-9.071066872	down	--	--	Molecular Function: microtubule motor activity (GO:0003777);; Molecular Function: ATP binding (GO:0005524);; Biological Process: microtubule-based movement (GO:0007018);; Molecular Function: microtubule binding (GO:0008017);;	K10403|3.6e-131|ats:109764231|K10403 kinesin family member 22 | (RefSeq) LOC109764231; kinesin-like protein KIN-10B	--	[Z]	Cytoskeleton	Kinesin motor domain	Kinesin-like protein KIN-10B OS=Oryza sativa subsp. japonica OX=39947 GN=KIN10B PE=2 SV=2	Z	Cytoskeleton	unnamed protein product [Triticum turgidum subsp. durum]
TraesCS7D03G0053500	97	115	100	0	0	0	0.512342	0.587395	0.545891	0	0	0	8.52E-13	-9.069834518	down	[QV]	Secondary metabolites biosynthesis, transport and catabolism;; Defense mechanisms	Molecular Function: monooxygenase activity (GO:0004497);; Molecular Function: iron ion binding (GO:0005506);; Cellular Component: integral component of membrane (GO:0016021);; Molecular Function: oxidoreductase activity, acting on paired donors, with incorporation or reduction of molecular oxygen (GO:0016705);; Molecular Function: heme binding (GO:0020037);;	K13029|1.0e-184|sita:101769877|K13029 4-hydroxyphenylacetaldehyde oxime monooxygenase [EC:1.14.14.37] | (RefSeq) 4-hydroxyphenylacetaldehyde oxime monooxygenase	Cyanoamino acid metabolism (ko00460)	[Q]	Secondary metabolites biosynthesis, transport and catabolism	Cytochrome P450	4-hydroxyphenylacetaldehyde oxime monooxygenase OS=Sorghum bicolor OX=4558 GN=CYP71E1 PE=1 SV=1	Q	Secondary metabolites biosynthesis, transport and catabolism	4-hydroxyphenylacetaldehyde oxime monooxygenase [Hordeum vulgare]
NewGene_95512	91	120	100	0	0	0	0.250639	0.317561	0.283147	0	0	0	9.31E-13	-9.064299325	down	--	--	Biological Process: response to acid chemical (GO:0001101);; Biological Process: cellular protein modification process (GO:0006464);; Biological Process: proteolysis (GO:0006508);; Biological Process: ubiquitin-dependent protein catabolic process (GO:0006511);; Biological Process: nitrogen compound metabolic process (GO:0006807);; Biological Process: biological_process (GO:0008150);; Biological P…	--	--	--	--	--	--	S	Function unknown	unnamed protein product [Triticum turgidum subsp. durum]
TraesCS3B03G0811300	1347	1204	1343	0	0	7	13.659524	11.768071	14.067531	0	0	0.058459	2.69E-10	-9.056814055	down	[IR]	Lipid transport and metabolism;; General function prediction only	Molecular Function: hydrolase activity, acting on ester bonds (GO:0016788);;	K00679|1.3e-50|cic:CICLE_v10027727mg|K00679 phospholipid:diacylglycerol acyltransferase [EC:2.3.1.158] | (RefSeq) hypothetical protein	Glycerolipid metabolism (ko00561)	--	--	GDSL-like Lipase/Acylhydrolase	GDSL esterase/lipase At5g45670 OS=Arabidopsis thaliana OX=3702 GN=At5g45670 PE=2 SV=1	L	Replication, recombination and repair	GDSL esterase/lipase At5g45670-like [Aegilops tauschii subsp. tauschii]
TraesCS3D03G0527800	92	105	111	0	0	0	0.493285	0.547164	0.616779	0	0	0	9.98E-13	-9.055247699	down	--	--	--	--	--	--	--	Tesmin/TSO1-like CXC domain, cysteine-rich domain	--	S	Function unknown	protein tesmin/TSO1-like CXC 2 [Aegilops tauschii subsp. tauschii]
NewGene_41610	119	104	85	0	0	0	0.526987	0.426953	0.411286	0	0	0	1.08E-12	-9.050166851	down	--	--	--	--	--	--	--	--	--	--	--	unnamed protein product [Triticum aestivum]
TraesCS5A03G0862400	93	114	95	0	0	0	0.732499	0.868304	0.773344	0	0	0	1.24E-12	-9.021969155	down	--	--	Molecular Function: protein binding (GO:0005515);;	--	--	--	--	BTB/POZ domain	BTB/POZ domain-containing protein POB1 OS=Arabidopsis thaliana OX=3702 GN=POB1 PE=1 SV=2	S	Function unknown	BTB/POZ domain-containing protein POB1 [Triticum urartu]
NewGene_57801	108	89	103	0	0	0	1.582333	1.252358	1.552049	0	0	0	1.34E-12	-9.018690022	down	--	--	Biological Process: immune system process (GO:0002376);; Molecular Function: molecular_function (GO:0003674);; Molecular Function: binding (GO:0005488);; Molecular Function: protein binding (GO:0005515);; Cellular Component: cellular_component (GO:0005575);; Cellular Component: intracellular (GO:0005622);; Cellular Component: obsolete cell (GO:0005623);; Cellular Component: cytoplasm (GO:0005737)…	K11816|5.59e-34|ats:109783187|K11816 indole-3-pyruvate monooxygenase [EC:1.14.13.168] | (RefSeq) uncharacterized protein LOC109783187	Tryptophan metabolism (ko00380)	--	--	Plant mobile domain	--	S	Function unknown	serine/threonine-protein phosphatase 7 long form homolog [Aegilops tauschii subsp. tauschii]
NewGene_84379	108	93	99	0	0	0	0.715049	0.544554	0.639113	0	0	0	1.31E-12	-9.017112634	down	--	--	Molecular Function: ATP binding (GO:0005524);; Molecular Function: inositol pentakisphosphate 2-kinase activity (GO:0035299);;	K10572|1.66e-10|bdi:100821360|K10572 inositol-pentakisphosphate 2-kinase [EC:2.7.1.158] | (RefSeq) inositol-pentakisphosphate 2-kinase IPK1	Inositol phosphate metabolism (ko00562);; Phosphatidylinositol signaling system (ko04070)	--	--	--	Inositol-pentakisphosphate 2-kinase IPK1 OS=Oryza sativa subsp. indica OX=39946 GN=IPK1 PE=3 SV=1	--	--	unnamed protein product [Triticum turgidum subsp. durum]
TraesCS3A03G0787600	97	108	94	0	0	0	0.903972	0.975867	0.912091	0	0	0	1.34E-12	-9.008465452	down	--	--	Molecular Function: DNA binding (GO:0003677);; Molecular Function: DNA-binding transcription factor activity (GO:0003700);; Cellular Component: nucleus (GO:0005634);;	K09286|1.3e-24|cmax:111469663|K09286 EREBP-like factor | (RefSeq) ethylene-responsive transcription factor 3-like	--	--	--	AP2 domain	Ethylene-responsive transcription factor 12 OS=Arabidopsis thaliana OX=3702 GN=ERF12 PE=1 SV=1	K	Transcription	ethylene-responsive transcription factor 12-like [Aegilops tauschii subsp. tauschii]
TraesCS2B03G1572500	90	113	96	0	0	0	0.530986	0.641624	0.585001	0	0	0	1.39E-12	-9.007945911	down	--	--	Biological Process: regulation of transcription, DNA-templated (GO:0006355);; Molecular Function: zinc ion binding (GO:0008270);; Molecular Function: sequence-specific DNA binding (GO:0043565);;	--	--	[K]	Transcription	GATA zinc finger	GATA transcription factor 26 OS=Arabidopsis thaliana OX=3702 GN=GATA26 PE=2 SV=1	K	Transcription	unnamed protein product [Triticum turgidum subsp. durum]
TraesCS3A03G0974500	209	167	201	1	0	0	7.156614	5.505895	7.113619	0.030974	0	0	4.29E-13	-9.001238863	down	--	--	Molecular Function: fatty acid binding (GO:0005504);; Biological Process: systemic acquired resistance (GO:0009627);;	--	--	--	--	Probable lipid transfer	--	S	Function unknown	hypothetical protein TRIUR3_04465 [Triticum urartu]
TraesCS4D03G0829900	88	102	104	0	0	0	0.639953	0.72091	0.785608	0	0	0	1.64E-12	-8.987381977	down	--	--	Cellular Component: extracellular region (GO:0005576);; Biological Process: sexual reproduction (GO:0019953);;	K20628|2.0e-52|pvu:PHAVU_007G235300g|K20628 expansin | (RefSeq) hypothetical protein	--	--	--	Expansin C-terminal domain	Expansin-B4 OS=Oryza sativa subsp. japonica OX=39947 GN=EXPB4 PE=2 SV=1	S	Function unknown	expansin-B4-like [Aegilops tauschii subsp. tauschii]
NewGene_12339	788	770	538	0	0	4	6.830519	6.31516	4.77677	0	0	0.030591	1.39E-32	-8.956296602	down	--	--	--	--	--	--	--	--	--	--	--	hypothetical protein TRIUR3_31600 [Triticum urartu]
NewGene_22331	86	104	98	0	0	0	1.150407	1.34523	1.357435	0	0	0	2.06E-12	-8.956005211	down	--	--	--	--	--	--	--	--	--	--	--	uncharacterized protein LOC109762956 [Aegilops tauschii subsp. tauschii]
TraesCS7D03G0745800	96	90	100	0	0	0	0.421036	0.378585	0.451084	0	0	0	2.18E-12	-8.949124239	down	[O]	Posttranslational modification, protein turnover, chaperones	Molecular Function: protein kinase activity (GO:0004672);; Molecular Function: ATP binding (GO:0005524);; Cellular Component: integral component of membrane (GO:0016021);;	K13418|2.2e-38|cic:CICLE_v10027231mg|K13418 somatic embryogenesis receptor kinase 1 [EC:2.7.10.1 2.7.11.1] | (RefSeq) hypothetical protein	--	--	--	Protein tyrosine and serine/threonine kinase	Probable leucine-rich repeat receptor-like serine/threonine-protein kinase At3g14840 OS=Arabidopsis thaliana OX=3702 GN=LRR-RLK PE=1 SV=1	T	Signal transduction mechanisms	somatic embryogenesis receptor kinase 4-like [Aegilops tauschii subsp. tauschii]
TraesCS5D03G0295800	101	96	88	0	0	0	2.300149	2.168233	2.244909	0	0	0	2.26E-12	-8.940292873	down	--	--	--	--	--	--	--	--	--	--	--	hypothetical protein TRIUR3_35468 [Triticum urartu]
TraesCS6B03G1265400	1029	1014	1035	6	0	0	7.729353	7.340076	8.034525	0.040693	0	0	3.46E-12	-8.934914029	down	--	--	Molecular Function: chaperone binding (GO:0051087);;	--	--	--	--	BAG domain	--	S	Function unknown	uncharacterized protein LOC109758922 [Aegilops tauschii subsp. tauschii]
NewGene_106665	97	91	94	0	0	0	0.751122	0.674949	0.749762	0	0	0	2.50E-12	-8.927341921	down	--	--	Cellular Component: plasma membrane (GO:0005886);; Biological Process: carbohydrate transport (GO:0008643);; Cellular Component: integral component of membrane (GO:0016021);;	--	--	--	--	Sugar efflux transporter for intercellular exchange	--	U	Intracellular trafficking, secretion, and vesicular transport	Bidirectional sugar transporter SWEET [Hordeum vulgare]
TraesCS4B03G0220300	179	160	203	0	0	1	2.259319	1.956468	2.661673	0	0	0.011951	8.14E-13	-8.912272613	down	--	--	Cellular Component: apoplast (GO:0048046);;	K01870|1.5e-34|csat:104723377|K01870 isoleucyl-tRNA synthetase [EC:6.1.1.5] | (RefSeq) isoleucine--tRNA ligase, chloroplastic/mitochondrial-like	Aminoacyl-tRNA biosynthesis (ko00970)	--	--	Dirigent-like protein	Dirigent protein 21 OS=Arabidopsis thaliana OX=3702 GN=DIR21 PE=3 SV=1	S	Function unknown	dirigent protein 22-like [Aegilops tauschii subsp. tauschii]
NewGene_66908	96	96	85	0	0	0	0.728944	0.697168	0.663203	0	0	0	3.07E-12	-8.898555029	down	--	--	Molecular Function: DNA binding (GO:0003677);; Molecular Function: protein dimerization activity (GO:0046983);;	K21437|1.17e-16|ccav:112523844|K21437 ankyrin repeat domain-containing protein 13 | (RefSeq) uncharacterized protein LOC112523844	--	[L]	Replication, recombination and repair	hAT family C-terminal dimerisation region	Zinc finger BED domain-containing protein RICESLEEPER 2 OS=Oryza sativa subsp. japonica OX=39947 GN=Os03g0733400 PE=2 SV=1	L	Replication, recombination and repair	zinc finger BED domain-containing protein RICESLEEPER 2-like isoform X1 [Aegilops tauschii subsp. tauschii]
TraesCS3A03G0731500	1257	1220	1003	4	0	3	8.768745	8.207242	7.26904	0.022906	0	0.018232	1.74E-55	-8.883327249	down	--	--	Molecular Function: DNA-binding transcription factor activity (GO:0003700);;	K04374|4.1e-58|mus:103997104|K04374 cyclic AMP-dependent transcription factor ATF-4 | (RefSeq) basic leucine zipper 61-like	Protein processing in endoplasmic reticulum (ko04141)	--	--	bZIP transcription factor	Basic leucine zipper 6 OS=Oryza sativa subsp. japonica OX=39947 GN=BZIP06 PE=2 SV=1	K	Transcription	basic leucine zipper 6-like [Aegilops tauschii subsp. tauschii]
NewGene_24878	89	94	87	0	0	0	0.313885	0.469741	0.415306	0	0	0	4.00E-12	-8.862495727	down	--	--	--	--	--	--	--	--	--	--	--	uncharacterized protein LOC109747294 [Aegilops tauschii subsp. tauschii]
TraesCS3B03G0483000	279	369	308	0	2	0	3.842432	4.910512	4.392317	0	0.017449	0	1.36E-16	-8.826470126	down	--	--	--	K19892|1.1e-14|adu:107482787|K19892 glucan endo-1,3-beta-glucosidase 4 [EC:3.2.1.39] | (RefSeq) glucan endo-1,3-beta-glucosidase 4	Starch and sucrose metabolism (ko00500)	--	--	X8 domain	Glucan endo-1,3-beta-glucosidase 7 OS=Arabidopsis thaliana OX=3702 GN=At4g34480 PE=1 SV=2	S	Function unknown	glucan endo-1,3-beta-D-glucosidase-like [Aegilops tauschii subsp. tauschii]
TraesCS3B03G0376400	1757	1883	1837	5	0	7	12.735424	13.164862	13.761887	0.027657	0	0.041886	1.51E-91	-8.763422192	down	--	--	Cellular Component: integral component of membrane (GO:0016021);;	--	--	--	--	--	--	S	Function unknown	unnamed protein product [Triticum aestivum]
NewGene_54016	293	297	282	2	0	0	0.647532	0.631555	0.642883	0.002868	0	0	3.90E-16	-8.696723473	down	--	--	Molecular Function: nucleic acid binding (GO:0003676);; Biological Process: DNA integration (GO:0015074);;	K19525|2.05e-46|dct:110098611|K19525 vacuolar protein sorting-associated protein 13A/C | (RefSeq) uncharacterized protein LOC110098611	--	[R]	General function prediction only	Reverse transcriptase (RNA-dependent DNA polymerase)	Uncharacterized mitochondrial protein AtMg00860 OS=Arabidopsis thaliana OX=3702 GN=AtMg00860 PE=4 SV=1	L	Replication, recombination and repair	uncharacterized protein LOC109785626 [Aegilops tauschii subsp. tauschii]
NewGene_9390	383	266	223	0	0	2	0.838227	0.558714	0.533925	0	0	0.00392	7.06E-16	-8.694605883	down	--	--	Biological Process: cellular amino acid metabolic process (GO:0006520);; Molecular Function: carboxy-lyase activity (GO:0016831);; Molecular Function: pyridoxal phosphate binding (GO:0030170);;	--	--	--	--	--	--	E	Amino acid transport and metabolism	hypothetical protein PSTG_19471, partial [Puccinia striiformis f. sp. tritici PST-78]
NewGene_21993	970	1263	1113	0	8	0	1.208646	1.535886	1.456988	0	0.009122	0	7.98E-08	-8.626759272	down	--	--	Molecular Function: nucleic acid binding (GO:0003676);; Biological Process: DNA integration (GO:0015074);;	K19525|4.52e-81|dct:110098611|K19525 vacuolar protein sorting-associated protein 13A/C | (RefSeq) uncharacterized protein LOC110098611	--	[R]	General function prediction only	RNase H-like domain found in reverse transcriptase	Uncharacterized mitochondrial protein AtMg00860 OS=Arabidopsis thaliana OX=3702 GN=AtMg00860 PE=4 SV=1	L	Replication, recombination and repair	putative retrotransposon protein [Phyllostachys edulis]
TraesCS2D03G0119200	4048	4146	4149	19	11	0	42.652073	42.131016	45.182644	0.186403	0.099971	0	1.62E-13	-8.612579568	down	--	--	--	--	--	--	--	Pollen protein Ole e 1 like	--	S	Function unknown	proline-rich protein 4-like [Aegilops tauschii subsp. tauschii]
TraesCS4B03G0209000	285	279	244	0	2	0	1.392416	1.310605	1.231957	0	0.008606	0	1.08E-15	-8.584819804	down	--	--	Molecular Function: ADP binding (GO:0043531);;	K13457|2.1e-301|ats:109767112|K13457 disease resistance protein RPM1 | (RefSeq) LOC109767112; disease resistance protein RPM1-like	Plant-pathogen interaction (ko04626)	[T]	Signal transduction mechanisms	NB-ARC domain	Disease resistance protein RPM1 OS=Arabidopsis thaliana OX=3702 GN=RPM1 PE=1 SV=1	T	Signal transduction mechanisms	unnamed protein product [Triticum turgidum subsp. durum]
TraesCS2B03G0898900	999	854	945	7	0	0	13.734959	11.318509	13.415366	0.087851	0	0	2.38E-09	-8.576804787	down	--	--	Molecular Function: protein phosphatase inhibitor activity (GO:0004864);; Biological Process: defense response (GO:0006952);; Biological Process: abscisic acid-activated signaling pathway (GO:0009738);; Molecular Function: abscisic acid binding (GO:0010427);; Molecular Function: signaling receptor activity (GO:0038023);;	K05387|1.8e-09|peq:110030824|K05387 glutamate receptor, ionotropic, plant | (RefSeq) LOW QUALITY PROTEIN: glutamate receptor 2.3-like	--	--	--	Pathogenesis-related protein Bet v 1 family	MLP-like protein 423 OS=Arabidopsis thaliana OX=3702 GN=MLP423 PE=2 SV=1	S	Function unknown	salt tolerant protein [Triticum aestivum]
TraesCS3A03G0779600	348	480	370	3	0	0	4.275945	5.694668	4.706726	0.031406	0	0	1.21E-22	-8.565702989	down	--	--	Molecular Function: electron transfer activity (GO:0009055);; Cellular Component: integral component of membrane (GO:0016021);;	--	--	--	--	Plastocyanin-like domain	Uclacyanin 1 OS=Arabidopsis thaliana OX=3702 GN=UCC1 PE=1 SV=1	S	Function unknown	unnamed protein product [Triticum turgidum subsp. durum]
TraesCS2D03G0741800	470	529	582	4	0	0	3.29382	3.575417	4.21386	0.026742	0	0	1.17E-29	-8.558367037	down	[G]	Carbohydrate transport and metabolism	Molecular Function: aldose 1-epimerase activity (GO:0004034);; Biological Process: glucose metabolic process (GO:0006006);; Molecular Function: carbohydrate binding (GO:0030246);; Biological Process: galactose catabolic process via UDP-galactose (GO:0033499);;	K01785|2.3e-215|ats:109731786|K01785 aldose 1-epimerase [EC:5.1.3.3] | (RefSeq) LOC109731786; aldose 1-epimerase-like	Glycolysis / Gluconeogenesis (ko00010);; Galactose metabolism (ko00052)	[G]	Carbohydrate transport and metabolism	Aldose 1-epimerase	--	G	Carbohydrate transport and metabolism	aldose 1-epimerase-like [Aegilops tauschii subsp. tauschii]
TraesCS4A03G0732500	252	226	305	0	0	2	1.747034	1.512125	2.186853	0	0	0.008901	1.99E-15	-8.548656391	down	--	--	--	--	--	--	--	--	--	--	--	unknown [Zea mays]
TraesCS7A03G0916200	249	299	226	0	2	0	2.050725	2.374974	1.922507	0	0.010786	0	2.02E-15	-8.519847538	down	--	--	Molecular Function: DNA binding (GO:0003677);; Molecular Function: DNA-binding transcription factor activity (GO:0003700);; Cellular Component: nucleus (GO:0005634);;	K13434|5.4e-18|hbr:110642635|K13434 pathogenesis-related genes transcriptional activator PTI6 | (RefSeq) pathogenesis-related genes transcriptional activator PTI6-like	Plant-pathogen interaction (ko04626)	--	--	AP2 domain	Ethylene-responsive transcription factor WIN1 OS=Arabidopsis thaliana OX=3702 GN=WIN1 PE=2 SV=1	K	Transcription	putative ethylene-responsive transcription factor [Hordeum vulgare subsp. vulgare]
NewGene_15286	887	1015	790	0	0	7	5.625711	6.299621	5.147265	0	0	0.039084	2.97E-09	-8.516582208	down	--	--	--	--	--	--	--	--	--	--	--	uncharacterized protein LOC109758412 [Aegilops tauschii subsp. tauschii]
NewGene_32579	265	287	196	0	0	2	2.077201	2.171766	1.584242	0	0	0.014088	3.58E-15	-8.469288075	down	--	--	--	K13459|1.07e-46|cit:112498838|K13459 disease resistance protein RPS2 | (RefSeq) probable disease resistance protein At5g63020	Plant-pathogen interaction (ko04626)	[R]	General function prediction only	--	Retrovirus-related Pol polyprotein from transposon RE1 OS=Arabidopsis thaliana OX=3702 GN=RE1 PE=2 SV=1	L	Replication, recombination and repair	uncharacterized protein LOC109767985 [Aegilops tauschii subsp. tauschii]
TraesCS2D03G0754100	608	593	649	0	5	0	7.672968	7.215735	8.467672	0	0.057144	0	5.83E-36	-8.462395676	down	--	--	Biological Process: defense response (GO:0006952);;	K05387|1.0e-07|peq:110030824|K05387 glutamate receptor, ionotropic, plant | (RefSeq) LOW QUALITY PROTEIN: glutamate receptor 2.3-like	--	--	--	Pathogenesis-related protein Bet v 1 family	MLP-like protein 423 OS=Arabidopsis thaliana OX=3702 GN=MLP423 PE=2 SV=1	S	Function unknown	unnamed protein product [Triticum aestivum]
TraesCS2A03G0284400	162	130	85	0	1	0	1.369469	1.056708	0.74217	0	0.001117	0	4.09E-11	-8.376378557	down	--	--	--	--	--	--	--	Protein of unknown function (DUF1668)	--	--	--	hypothetical protein EJB05_39426, partial [Eragrostis curvula]
NewGene_106066	384	374	286	0	3	0	2.138113	2.042463	1.633341	0	0.013204	0	1.52E-21	-8.366979725	down	--	--	Cellular Component: nucleus (GO:0005634);; Biological Process: regulation of transcription, DNA-templated (GO:0006355);; Molecular Function: zinc ion binding (GO:0008270);;	--	--	--	--	--	--	S	Function unknown	protein FAR1-RELATED SEQUENCE 5-like [Aegilops tauschii subsp. tauschii]
TraesCS2A03G1203600	737	655	686	2	4	0	9.231836	7.908813	8.871757	0.02314	0.045633	0	7.76E-42	-8.366160288	down	--	--	--	K11855|7.8e-09|bvg:104906049|K11855 ubiquitin carboxyl-terminal hydrolase 36/42 [EC:3.4.19.12] | (RefSeq) ubiquitin carboxyl-terminal hydrolase 36	--	--	--	Hydrophobic seed protein	36.4 kDa proline-rich protein OS=Solanum lycopersicum OX=4081 GN=TPRP-F1 PE=2 SV=1	S	Function unknown	unnamed protein product [Triticum aestivum]
TraesCS5B03G0902000	852	905	935	0	6	2	6.313371	6.462466	7.157754	0	0.040932	0.009354	1.19E-54	-8.324495501	down	[I]	Lipid transport and metabolism	Molecular Function: farnesyl-diphosphate farnesyltransferase activity (GO:0004310);; Biological Process: biosynthetic process (GO:0009058);; Molecular Function: squalene synthase activity (GO:0051996);;	K02291|4.4e-212|ats:109774599|K02291 15-cis-phytoene synthase [EC:2.5.1.32] | (RefSeq) LOC109774599; phytoene synthase 2, chloroplastic-like	Carotenoid biosynthesis (ko00906)	[I]	Lipid transport and metabolism	Squalene/phytoene synthase	Phytoene synthase 3, chloroplastic OS=Zea mays OX=4577 GN=PSY3 PE=1 SV=1	I	Lipid transport and metabolism	unnamed protein product [Triticum turgidum subsp. durum]
TraesCS2B03G0806500	411	425	495	2	0	2	1.945076	1.940624	2.421506	0.007405	0	0.006392	8.31E-28	-8.311208899	down	[QV]	Secondary metabolites biosynthesis, transport and catabolism;; Defense mechanisms	Molecular Function: monooxygenase activity (GO:0004497);; Molecular Function: iron ion binding (GO:0005506);; Cellular Component: integral component of membrane (GO:0016021);; Molecular Function: oxidoreductase activity, acting on paired donors, with incorporation or reduction of molecular oxygen (GO:0016705);; Molecular Function: heme binding (GO:0020037);;	K21995|1.2e-295|ats:109744481|K21995 cytochrome P450 family 77 subfamily A [EC:1.14.-.-] | (RefSeq) LOC109744481; cytochrome P450 77A4-like	Cutin, suberine and wax biosynthesis (ko00073)	[Q]	Secondary metabolites biosynthesis, transport and catabolism	Cytochrome P450	Cytochrome P450 77A4 OS=Arabidopsis thaliana OX=3702 GN=CYP77A4 PE=2 SV=1	Q	Secondary metabolites biosynthesis, transport and catabolism	unnamed protein product [Triticum turgidum subsp. durum]
NewGene_19287	665	760	580	4	2	0	3.57936	3.947382	3.22669	0.016896	0.006917	0	3.71E-41	-8.308535477	down	[E]	Amino acid transport and metabolism	Molecular Function: serine-type carboxypeptidase activity (GO:0004185);; Cellular Component: integral component of membrane (GO:0016021);;	K16296|4.88e-185|ats:109751592|K16296 serine carboxypeptidase-like clade I [EC:3.4.16.-] | (RefSeq) LOC109751592; serine carboxypeptidase-like 7	--	[OE]	Posttranslational modification, protein turnover, chaperones;; Amino acid transport and metabolism	Serine carboxypeptidase	Serine carboxypeptidase-like 18 OS=Arabidopsis thaliana OX=3702 GN=SCPL18 PE=2 SV=2	--	--	unnamed protein product [Triticum turgidum subsp. durum]
TraesCS4B03G0176800	488	376	451	2	2	0	6.237952	4.63036	5.961488	0.017891	0.019632	0	1.38E-27	-8.293528573	down	--	--	--	--	--	--	--	Gibberellin regulated protein	Snakin-1 OS=Solanum tuberosum OX=4113 GN=SN1 PE=1 SV=1	S	Function unknown	peamaclein-like [Aegilops tauschii subsp. tauschii]
NewGene_7747	3997	4269	3632	12	7	18	12.608416	12.153979	11.897982	0.030972	0.016682	0.046612	6.43E-240	-8.255380555	down	--	--	--	--	--	--	--	gag-polypeptide of LTR copia-type	--	L	Replication, recombination and repair	uncharacterized protein LOC109773092 isoform X1 [Aegilops tauschii subsp. tauschii]
TraesCS1A03G0887200	230	178	222	2	0	0	2.414248	1.805523	2.41488	0.020101	0	0	2.88E-14	-8.232870345	down	--	--	Biological Process: response to acid chemical (GO:0001101);; Cellular Component: cellular_component (GO:0005575);; Cellular Component: intracellular (GO:0005622);; Cellular Component: obsolete cell (GO:0005623);; Cellular Component: nucleus (GO:0005634);; Cellular Component: cytoplasm (GO:0005737);; Cellular Component: cytosol (GO:0005829);; Biological Process: response to stress (GO:0006950);; B…	--	--	--	--	Late embryogenesis abundant protein	Late embryogenesis abundant protein, group 3 OS=Triticum aestivum OX=4565 PE=2 SV=1	S	Function unknown	LEA1 protein [Triticum aestivum]
TraesCS1B03G1238500	215	251	168	0	1	1	11.420961	12.839514	9.234477	0	0.003681	0.040759	2.77E-14	-8.22997545	down	--	--	--	--	--	--	--	--	--	--	--	hypothetical protein TRIUR3_24085 [Triticum urartu]
TraesCS5D03G0740800	497	588	482	0	3	2	2.790888	3.172105	2.791205	0	0.010765	0.00795	9.09E-34	-8.217287263	down	[Q]	Secondary metabolites biosynthesis, transport and catabolism	Molecular Function: diacylglycerol O-acyltransferase activity (GO:0004144);; Cellular Component: integral component of membrane (GO:0016021);; Biological Process: glycerolipid biosynthetic process (GO:0045017);;	K15406|2.9e-75|brp:103849660|K15406 wax-ester synthase / diacylglycerol O-acyltransferase [EC:2.3.1.75 2.3.1.20] | (RefSeq) O-acyltransferase WSD1-like	Cutin, suberine and wax biosynthesis (ko00073)	--	--	WS/DGAT C-terminal domain	O-acyltransferase WSD1 OS=Arabidopsis thaliana OX=3702 GN=WSD1 PE=2 SV=1	S	Function unknown	O-acyltransferase WSD1-like [Aegilops tauschii subsp. tauschii]
TraesCS3B03G0790800	1429	1225	1373	6	5	2	4.835975	3.998697	4.805301	0.018258	0.012782	0.004381	6.05E-84	-8.206682165	down	[O]	Posttranslational modification, protein turnover, chaperones	Molecular Function: ATP binding (GO:0005524);;	K03695|0.0e+00|ats:109758392|K03695 ATP-dependent Clp protease ATP-binding subunit ClpB | (RefSeq) LOC109758392; chaperone protein ClpB1-like	--	[O]	Posttranslational modification, protein turnover, chaperones	AAA domain (Cdc48 subfamily)	Chaperone protein ClpB1 OS=Oryza sativa subsp. japonica OX=39947 GN=CLPB1 PE=2 SV=1	O	Posttranslational modification, protein turnover, chaperones	unnamed protein product [Triticum turgidum subsp. durum]
TraesCS6B03G1151000	192	189	230	0	0	2	3.007128	2.862895	3.739375	0	0	0.016499	4.01E-14	-8.188820171	down	--	--	--	--	--	--	--	--	--	--	--	uncharacterized protein LOC109765613 [Aegilops tauschii subsp. tauschii]
TraesCS5A03G0920200	418	371	427	0	0	4	2.664259	2.281919	2.809639	0	0	0.023881	7.46E-27	-8.180413686	down	--	--	Molecular Function: transferase activity, transferring acyl groups other than amino-acyl groups (GO:0016747);;	K13065|5.4e-09|ini:109162686|K13065 shikimate O-hydroxycinnamoyltransferase [EC:2.3.1.133] | (RefSeq) salutaridinol 7-O-acetyltransferase-like	Phenylpropanoid biosynthesis (ko00940);; Flavonoid biosynthesis (ko00941);; Stilbenoid, diarylheptanoid and gingerol biosynthesis (ko00945)	--	--	Transferase family	--	S	Function unknown	protein ECERIFERUM 26-like [Aegilops tauschii subsp. tauschii]
NewGene_27441	203	183	216	2	0	0	0.390693	0.339157	0.462363	0.003487	0	0	4.61E-14	-8.166457983	down	--	--	Molecular Function: nucleic acid binding (GO:0003676);; Molecular Function: zinc ion binding (GO:0008270);;	--	--	--	--	gag-polypeptide of LTR copia-type	--	S	Function unknown	unnamed protein product [Triticum turgidum subsp. durum]
TraesCS7A03G0243900	671	716	646	0	0	7	4.801554	4.941435	4.783151	0	0	0.042475	1.54E-08	-8.114691255	down	[E]	Amino acid transport and metabolism	Molecular Function: cysteine synthase activity (GO:0004124);; Biological Process: cysteine biosynthetic process from serine (GO:0006535);;	K01738|9.7e-192|ats:109761755|K01738 cysteine synthase [EC:2.5.1.47] | (RefSeq) LOC109761755; cysteine synthase-like	Cysteine and methionine metabolism (ko00270);; Sulfur metabolism (ko00920);; Carbon metabolism (ko01200);; Biosynthesis of amino acids (ko01230)	[E]	Amino acid transport and metabolism	Pyridoxal-phosphate dependent enzyme	Cysteine synthase, chloroplastic/chromoplastic OS=Solanum tuberosum OX=4113 PE=2 SV=1	E	Amino acid transport and metabolism	cysteine synthase-like [Aegilops tauschii subsp. tauschii]
TraesCS3D03G0735900	164	182	234	0	2	0	0.984441	1.052314	1.446766	0	0.01127	0	8.85E-14	-8.114518895	down	--	--	Cellular Component: host cell nucleus (GO:0042025);;	K21777|1.8e-246|ats:109731912|K21777 G2/mitotic-specific cyclin-B, other | (RefSeq) LOC109731912; cyclin-B1-1-like isoform X1	--	[D]	Cell cycle control, cell division, chromosome partitioning	Cyclin, N-terminal domain	Cyclin-B1-1 OS=Oryza sativa subsp. japonica OX=39947 GN=CYCB1-1 PE=2 SV=2	D	Cell cycle control, cell division, chromosome partitioning	cyclin-B1-1-like isoform X1 [Aegilops tauschii subsp. tauschii]
TraesCS1D03G0738000	483	461	500	0	0	5	5.697509	5.247016	6.092151	0	0	0.044474	1.33E-32	-8.105314121	down	--	--	Molecular Function: RNA polymerase II transcription regulatory region sequence-specific DNA binding (GO:0000977);; Cellular Component: nucleus (GO:0005634);; Biological Process: positive regulation of transcription by RNA polymerase II (GO:0045944);; Molecular Function: protein dimerization activity (GO:0046983);;	K12412|3.0e-19|pop:7472567|K12412 pheromone receptor transcription factor | (RefSeq) agamous-like MADS-box protein AGL61	--	[K]	Transcription	SRF-type transcription factor (DNA-binding and dimerisation domain)	Agamous-like MADS-box protein AGL61 OS=Arabidopsis thaliana OX=3702 GN=AGL61 PE=1 SV=1	K	Transcription	Agamous-like MADS-box protein AGL62 [Hordeum vulgare]
NewGene_31151	145	176	252	2	0	0	1.356708	1.591412	2.44971	0.013776	0	0	1.39E-13	-8.100307077	down	--	--	--	--	--	--	--	--	--	--	--	uncharacterized protein LOC109750957 [Aegilops tauschii subsp. tauschii]
TraesCS3D03G0239200	104	97	104	1	0	0	1.699777	1.520246	1.756244	0.015606	0	0	2.15E-10	-8.079392995	down	[O]	Posttranslational modification, protein turnover, chaperones	Biological Process: response to reactive oxygen species (GO:0000302);; Biological Process: protein folding (GO:0006457);; Biological Process: response to heat (GO:0009408);; Biological Process: response to salt stress (GO:0009651);; Biological Process: response to hydrogen peroxide (GO:0042542);; Molecular Function: protein self-association (GO:0043621);; Molecular Function: unfolded protein bind…	K13993|2.9e-82|ats:109774760|K13993 HSP20 family protein | (RefSeq) LOC109774760; 17.5 kDa class II heat shock protein-like	Protein processing in endoplasmic reticulum (ko04141)	[O]	Posttranslational modification, protein turnover, chaperones	Hsp20/alpha crystallin family	17.5 kDa class II heat shock protein OS=Zea mays OX=4577 PE=2 SV=1	O	Posttranslational modification, protein turnover, chaperones	17.5 kDa class II heat shock protein-like [Aegilops tauschii subsp. tauschii]
TraesCS4A03G0496200	557	617	511	0	0	6	3.921656	4.190066	3.719768	0	0	0.039424	3.21E-10	-8.063680846	down	[I]	Lipid transport and metabolism	Biological Process: lipid metabolic process (GO:0006629);; Cellular Component: integral component of membrane (GO:0016021);; Molecular Function: oxidoreductase activity, acting on paired donors, with oxidation of a pair of donors resulting in the reduction of molecular oxygen to two molecules of water (GO:0016717);;	K10257|1.9e-228|ats:109753536|K10257 acyl-lipid omega-3 desaturase [EC:1.14.19.25 1.14.19.35 1.14.19.36] | (RefSeq) LOC109753536; fatty acid desaturase DES3-like	--	--	--	Fatty acid desaturase	Fatty acid desaturase DES3 OS=Sorghum bicolor OX=4558 GN=DES3 PE=1 SV=1	I	Lipid transport and metabolism	fatty acid desaturase DES3-like [Aegilops tauschii subsp. tauschii]
TraesCS2A03G0952700	93	106	101	0	1	0	1.101361	1.215211	1.24208	0	0.008031	0	2.53E-10	-8.053311431	down	--	--	--	K16281|9.4e-52|ats:109759872|K16281 RING-H2 zinc finger protein RHA1 | (RefSeq) LOC109759872; E3 ubiquitin-protein ligase RHA1B	--	[O]	Posttranslational modification, protein turnover, chaperones	--	Brassinosteroid-responsive RING protein 1 OS=Arabidopsis thaliana OX=3702 GN=BRH1 PE=2 SV=1	O	Posttranslational modification, protein turnover, chaperones	unnamed protein product [Triticum turgidum subsp. durum]
TraesCS5B03G0223400	3751	3318	3754	13	12	14	74.029266	63.140686	76.569885	0.240421	0.2159	0.246512	3.70E-228	-8.048464365	down	--	--	--	--	--	--	--	--	--	--	--	hypothetical protein TRIUR3_13081 [Triticum urartu]
TraesCS2D03G1043600	572	635	730	3	0	4	6.76171	7.243088	8.923085	0.022587	0	0.033463	8.58E-44	-8.045120325	down	--	--	Molecular Function: enzyme inhibitor activity (GO:0004857);;	--	--	--	--	Plant invertase/pectin methylesterase inhibitor	Pectinesterase inhibitor 8 OS=Oryza sativa subsp. japonica OX=39947 GN=PMEI8 PE=2 SV=1	S	Function unknown	uncharacterized protein LOC109745583 [Aegilops tauschii subsp. tauschii]
TraesCS7A03G0083500	918	1122	983	0	5	6	2.989071	3.525639	3.30991	0	0.014106	0.017724	2.27E-68	-8.029163512	down	--	--	Cellular Component: integral component of membrane (GO:0016021);;	K11267|5.4e-25|zma:100284656|K11267 sister chromatid cohesion protein PDS5 | (RefSeq) embryogenesis transmembrane protein	--	[R]	General function prediction only	Domain of unknown function	--	L	Replication, recombination and repair	hypothetical protein TRIUR3_06542 [Triticum urartu]
NewGene_32040	191	199	154	0	0	2	0.692702	0.911392	0.789925	0	0	0.00586	1.63E-13	-8.01226985	down	--	--	--	--	--	--	--	--	--	--	--	unnamed protein product [Triticum turgidum subsp. durum]
TraesCS5B03G0143000	2379	2213	2690	10	5	12	35.165417	31.534874	41.096218	0.135901	0.056537	0.155117	3.47E-156	-8.009052907	down	--	--	--	--	--	--	--	--	--	--	--	uncharacterized protein LOC109743232 [Aegilops tauschii subsp. tauschii]
NewGene_43084	505	566	497	0	6	0	2.59122	3.125397	2.832348	0	0.022834	0	1.16E-09	-7.949889002	down	--	--	--	--	--	--	--	--	--	--	--	hypothetical protein TRIUR3_33937 [Triticum urartu]
NewGene_38955	1379	1424	1321	6	0	10	2.687306	2.686874	2.664022	0.010504	0	0.017506	1.08E-25	-7.941360247	down	--	--	Molecular Function: protein kinase activity (GO:0004672);; Molecular Function: calcium ion binding (GO:0005509);; Molecular Function: ATP binding (GO:0005524);; Cellular Component: integral component of membrane (GO:0016021);; Molecular Function: polysaccharide binding (GO:0030247);;	--	--	--	--	--	--	T	Signal transduction mechanisms	neurofilament heavy polypeptide-like [Aegilops tauschii subsp. tauschii]
TraesCS3B03G0945600	402	383	438	1	2	2	10.797215	9.907275	12.135571	0.022884	0.033287	0.042506	1.97E-30	-7.866444667	down	--	--	Biological Process: lipid transport (GO:0006869);; Molecular Function: lipid binding (GO:0008289);;	--	--	--	--	Protease inhibitor/seed storage/LTP family	Non-specific lipid-transfer protein 1 OS=Hordeum vulgare OX=4513 GN=LTP1 PE=1 SV=1	G	Carbohydrate transport and metabolism	unnamed protein product [Triticum turgidum subsp. durum]
TraesCS5D03G0462500	815	702	903	10	0	0	6.266094	5.203559	7.178765	0.069969	0	0	8.57E-06	-7.856584559	down	[Q]	Secondary metabolites biosynthesis, transport and catabolism	Biological Process: fatty acid biosynthetic process (GO:0006633);; Cellular Component: integral component of membrane (GO:0016021);; Molecular Function: transferase activity, transferring acyl groups other than amino-acyl groups (GO:0016747);;	K15397|4.3e-267|ats:109739633|K15397 3-ketoacyl-CoA synthase [EC:2.3.1.199] | (RefSeq) LOC109739633; 3-ketoacyl-CoA synthase 17-like	Fatty acid elongation (ko00062);; Plant-pathogen interaction (ko04626)	--	--	FAE1/Type III polyketide synthase-like protein	3-ketoacyl-CoA synthase 17 OS=Arabidopsis thaliana OX=3702 GN=KCS17 PE=1 SV=1	I	Lipid transport and metabolism	3-ketoacyl-CoA synthase 17-like [Aegilops tauschii subsp. tauschii]
TraesCS3D03G0674700	820	971	878	4	7	0	5.651658	6.457105	6.260575	0.022418	0.041497	0	6.44E-65	-7.849917695	down	--	--	Molecular Function: DNA-binding transcription factor activity (GO:0003700);;	K04374|3.6e-61|mus:103997104|K04374 cyclic AMP-dependent transcription factor ATF-4 | (RefSeq) basic leucine zipper 61-like	Protein processing in endoplasmic reticulum (ko04141)	--	--	bZIP transcription factor	Basic leucine zipper 6 OS=Oryza sativa subsp. japonica OX=39947 GN=BZIP06 PE=2 SV=1	K	Transcription	basic leucine zipper 6-like [Aegilops tauschii subsp. tauschii]
TraesCS3A03G1189300	168	113	196	0	2	0	0.684834	0.444479	0.822349	0	0.006979	0	1.22E-12	-7.837194518	down	--	--	Biological Process: defense response (GO:0006952);; Molecular Function: ADP binding (GO:0043531);;	K13457|1.1e-135|ats:109760587|K13457 disease resistance protein RPM1 | (RefSeq) LOC109760587; putative disease resistance RPP13-like protein 3	Plant-pathogen interaction (ko04626)	[T]	Signal transduction mechanisms	NB-ARC domain	Disease resistance protein RGA5 OS=Oryza sativa subsp. japonica OX=39947 GN=RGA5 PE=1 SV=1	T	Signal transduction mechanisms	unnamed protein product [Triticum turgidum subsp. durum]
NewGene_15590	1630	1927	1365	10	11	0	5.536518	6.041106	4.717097	0.026103	0.026303	0	5.44E-16	-7.791838145	down	--	--	--	K22422|9.10e-33|ats:109738419|K22422 protein downstream neighbor of Son | (RefSeq) LOC109738419; protein downstream neighbor of Son-like isoform X1	--	--	--	--	--	--	--	hypothetical protein D1007_55452 [Hordeum vulgare]
TraesCS5A03G0355000	168	177	120	0	2	0	1.351018	1.373001	0.995996	0	0.012527	0	1.24E-12	-7.78273624	down	--	--	Molecular Function: DNA binding (GO:0003677);; Cellular Component: nucleus (GO:0005634);;	K09287|5.0e-39|mus:103986659|K09287 RAV-like factor | (RefSeq) AP2/ERF and B3 domain-containing transcription factor RAV1-like	--	--	--	B3 DNA binding domain	B3 domain-containing protein Os11g0156000 OS=Oryza sativa subsp. japonica OX=39947 GN=Os11g0156000 PE=2 SV=1	K	Transcription	unnamed protein product [Triticum turgidum subsp. durum]
NewGene_69632	2410	1973	2234	11	3	15	27.700127	21.868429	26.534523	0.118354	0.026033	0.160766	1.29E-155	-7.766177245	down	--	--	--	--	--	--	--	--	--	--	--	unnamed protein product [Triticum turgidum subsp. durum]
TraesCS2A03G0124100	1751	1589	1678	16	4	2	30.454803	26.651966	30.162073	0.251165	0.051131	0.027423	3.36E-28	-7.764919856	down	--	--	--	--	--	--	--	Pollen protein Ole e 1 like	--	S	Function unknown	unnamed protein product [Triticum turgidum subsp. durum]
TraesCS6D03G0772500	643	557	575	0	6	2	6.428146	5.377212	5.948557	0	0.047486	0.0149	1.11E-45	-7.723326963	down	--	--	Cellular Component: cytosol (GO:0005829);; Biological Process: response to water deprivation (GO:0009414);; Biological Process: cold acclimation (GO:0009631);; Biological Process: response to abscisic acid (GO:0009737);;	--	--	--	--	Dehydrin	Dehydrin DHN4 OS=Hordeum vulgare OX=4513 GN=DHN4 PE=2 SV=1	S	Function unknown	dehydrin DHN4-like [Aegilops tauschii subsp. tauschii]
NewGene_50269	299	321	248	4	0	0	0.790013	0.906765	0.56835	0.013349	0	0	2.59E-23	-7.686175853	down	--	--	--	--	--	--	--	--	--	--	--	uncharacterized protein LOC109782218 isoform X1 [Aegilops tauschii subsp. tauschii]
TraesCS5A03G1279600	119	106	200	0	2	0	1.733482	1.488998	3.022422	0	0.014536	0	5.92E-12	-7.673687632	down	--	--	Cellular Component: apoplast (GO:0048046);;	K01870|9.4e-16|csat:104723377|K01870 isoleucyl-tRNA synthetase [EC:6.1.1.5] | (RefSeq) isoleucine--tRNA ligase, chloroplastic/mitochondrial-like	Aminoacyl-tRNA biosynthesis (ko00970)	--	--	Dirigent-like protein	Dirigent protein 1 OS=Arabidopsis thaliana OX=3702 GN=DIR1 PE=2 SV=1	S	Function unknown	hypothetical protein TRIUR3_05583 [Triticum urartu]
NewGene_38466	968	999	819	9	4	0	3.431947	3.531993	3.011389	0.026904	0.012999	0	4.55E-72	-7.669093111	down	--	--	Biological Process: lipid metabolic process (GO:0006629);; Molecular Function: phosphoric diester hydrolase activity (GO:0008081);;	--	--	--	--	--	--	--	--	Glycerophosphoryl diester phosphodiesterase [Triticum urartu]
TraesCS1B03G0652500	4624	4590	4420	17	7	40	35.651801	34.330368	34.983908	0.121676	0.050767	0.292902	1.54E-31	-7.667308597	down	--	--	Cellular Component: extracellular region (GO:0005576);; Biological Process: sexual reproduction (GO:0019953);;	K20628|1.8e-51|pvu:PHAVU_007G235300g|K20628 expansin | (RefSeq) hypothetical protein	--	--	--	Expansin C-terminal domain	Expansin-B4 OS=Oryza sativa subsp. japonica OX=39947 GN=EXPB4 PE=2 SV=1	S	Function unknown	expansin-B4-like [Aegilops tauschii subsp. tauschii]
TraesCS2A03G1242900	284	250	305	4	0	0	1.472553	1.251667	1.63425	0.019783	0	0	6.81E-23	-7.646092268	down	[T]	Signal transduction mechanisms	Molecular Function: protein serine/threonine kinase activity (GO:0004674);; Molecular Function: ATP binding (GO:0005524);; Cellular Component: integral component of membrane (GO:0016021);; Biological Process: recognition of pollen (GO:0048544);;	K24104|1.1e-72|thj:104799061|K24104 GPN-loop GTPase | (RefSeq) LOW QUALITY PROTEIN: uncharacterized protein LOC104799061	--	--	--	Protein tyrosine and serine/threonine kinase	G-type lectin S-receptor-like serine/threonine-protein kinase B120 OS=Arabidopsis thaliana OX=3702 GN=B120 PE=2 SV=1	T	Signal transduction mechanisms	G-type lectin S-receptor-like serine/threonine-protein kinase B120 isoform X4 [Aegilops tauschii subsp. tauschii]
TraesCS4D03G0040000	384	523	350	2	0	4	2.588475	3.405863	2.441955	0.012242	0	0.022275	2.77E-33	-7.632478889	down	[IR]	Lipid transport and metabolism;; General function prediction only	Biological Process: lipid metabolic process (GO:0006629);; Molecular Function: lipase activity (GO:0016298);;	K00679|4.2e-113|cic:CICLE_v10027727mg|K00679 phospholipid:diacylglycerol acyltransferase [EC:2.3.1.158] | (RefSeq) hypothetical protein	Glycerolipid metabolism (ko00561)	--	--	GDSL-like Lipase/Acylhydrolase	GDSL esterase/lipase At5g03810 OS=Arabidopsis thaliana OX=3702 GN=At5g03810 PE=3 SV=1	L	Replication, recombination and repair	GDSL esterase/lipase At5g03810-like [Aegilops tauschii subsp. tauschii]
TraesCS4A03G1245200	772	853	851	8	4	0	3.931309	4.190603	4.479469	0.038881	0.016061	0	1.44E-65	-7.618300549	down	--	--	Biological Process: gene silencing by RNA (GO:0031047);;	--	--	--	--	XS domain	Protein SUPPRESSOR OF GENE SILENCING 3 homolog OS=Zea mays OX=4577 GN=SGS3 PE=1 SV=1	S	Function unknown	unnamed protein product [Triticum turgidum subsp. durum]
NewGene_89573	25497	26363	22713	144	102	117	42.874939	40.220321	36.937027	0.175331	0.122594	0.14056	0	-7.609149708	down	[X]	Mobilome: prophages, transposons	Molecular Function: nucleic acid binding (GO:0003676);; Molecular Function: zinc ion binding (GO:0008270);; Biological Process: DNA integration (GO:0015074);;	K03006|8.25e-231|adu:107466525|K03006 DNA-directed RNA polymerase II subunit RPB1 [EC:2.7.7.6] | (RefSeq) LOW QUALITY PROTEIN: DNA-directed RNA polymerase II subunit 1-like	RNA polymerase (ko03020)	[R]	General function prediction only	Reverse transcriptase (RNA-dependent DNA polymerase)	Retrovirus-related Pol polyprotein from transposon TNT 1-94 OS=Nicotiana tabacum OX=4097 PE=2 SV=1	L	Replication, recombination and repair	unnamed protein product [Triticum turgidum subsp. durum]
TraesCS2A03G0730400	580	622	827	8	0	2	3.163243	3.269498	4.659223	0.039361	0	0.010139	6.56E-19	-7.603092332	down	[QV]	Secondary metabolites biosynthesis, transport and catabolism;; Defense mechanisms	Molecular Function: monooxygenase activity (GO:0004497);; Molecular Function: iron ion binding (GO:0005506);; Cellular Component: integral component of membrane (GO:0016021);; Molecular Function: oxidoreductase activity, acting on paired donors, with incorporation or reduction of molecular oxygen (GO:0016705);; Molecular Function: heme binding (GO:0020037);;	K21995|7.2e-295|ats:109744481|K21995 cytochrome P450 family 77 subfamily A [EC:1.14.-.-] | (RefSeq) LOC109744481; cytochrome P450 77A4-like	Cutin, suberine and wax biosynthesis (ko00073)	[Q]	Secondary metabolites biosynthesis, transport and catabolism	Cytochrome P450	Cytochrome P450 77A4 OS=Arabidopsis thaliana OX=3702 GN=CYP77A4 PE=2 SV=1	Q	Secondary metabolites biosynthesis, transport and catabolism	cytochrome P450 77A4-like [Aegilops tauschii subsp. tauschii]
TraesCS5D03G0313100	479	393	350	0	6	0	1.469382	1.15863	1.110326	0	0.015144	0	1.38E-08	-7.590388228	down	--	--	--	--	--	[YU]	Nuclear structure;; Intracellular trafficking, secretion, and vesicular transport	--	Nuclear pore complex protein NUP1 OS=Arabidopsis thaliana OX=3702 GN=NUP1 PE=1 SV=1	--	--	nuclear pore complex protein NUP1-like isoform X2 [Aegilops tauschii subsp. tauschii]
NewGene_51086	892	950	948	4	0	10	10.513358	10.869471	11.667476	0.029427	0	0.089235	4.83E-21	-7.572030397	down	--	--	--	--	--	--	--	--	--	--	--	unnamed protein product [Triticum turgidum subsp. durum]
TraesCS5A03G0281700	220	202	171	1	1	1	8.390771	7.41301	6.748661	0.027959	0.033917	0.023293	3.63E-17	-7.553209381	down	--	--	--	--	--	--	--	--	--	--	--	hypothetical protein TRIUR3_08595 [Triticum urartu]
TraesCS6B03G1249900	144	109	139	2	0	0	0.726714	0.528757	0.72225	0.007576	0	0	8.82E-12	-7.548800238	down	[DPM]	Cell cycle control, cell division, chromosome partitioning;; Inorganic ion transport and metabolism;; Cell wall/membrane/envelope biogenesis	Molecular Function: copper ion binding (GO:0005507);; Molecular Function: oxidoreductase activity (GO:0016491);;	K05909|2.1e-223|ats:109756584|K05909 laccase [EC:1.10.3.2] | (RefSeq) LOC109756584; laccase-15-like isoform X1	--	[Q]	Secondary metabolites biosynthesis, transport and catabolism	Multicopper oxidase	Laccase-15 OS=Oryza sativa subsp. japonica OX=39947 GN=LAC15 PE=2 SV=1	Q	Secondary metabolites biosynthesis, transport and catabolism	unnamed protein product [Triticum turgidum subsp. durum]
TraesCSU03G0280800	752	723	659	11	0	0	5.765972	5.352781	5.224185	0.075487	0	0	3.38E-05	-7.530330844	down	[G]	Carbohydrate transport and metabolism	Cellular Component: integral component of membrane (GO:0016021);; Molecular Function: transmembrane transporter activity (GO:0022857);;	K03444|5.9e-256|ats:109759569|K03444 MFS transporter, SP family, ERD6-like sugar transporter | (RefSeq) LOC109759569; sugar transporter ERD6-like 5	--	[R]	General function prediction only	Sugar (and other) transporter	Sugar transporter ERD6-like 5 OS=Arabidopsis thaliana OX=3702 GN=At1g54730 PE=2 SV=2	U	Intracellular trafficking, secretion, and vesicular transport	unnamed protein product [Triticum turgidum subsp. durum]
NewGene_33739	643	702	597	5	0	5	2.089171	2.209286	2.227941	0.012102	0	0.01039	1.04E-53	-7.527979127	down	--	--	--	--	--	--	--	--	--	--	--	hypothetical protein TRIUR3_21754 [Triticum urartu]
TraesCS7B03G0370400	107	173	110	2	0	0	0.299618	0.468376	0.317366	0.00531	0	0	1.19E-11	-7.527555524	down	[R]	General function prediction only	Molecular Function: ADP binding (GO:0043531);;	--	--	--	--	NB-ARC domain	--	O	Posttranslational modification, protein turnover, chaperones	unnamed protein product [Triticum turgidum subsp. durum]
TraesCS6A03G0675300	288	255	232	0	4	0	2.124734	1.812402	1.767264	0	0.025665	0	3.66E-22	-7.525111693	down	--	--	Cellular Component: extracellular region (GO:0005576);; Biological Process: sexual reproduction (GO:0019953);;	K20628|3.6e-67|pvu:PHAVU_007G235300g|K20628 expansin | (RefSeq) hypothetical protein	--	--	--	Expansin C-terminal domain	Expansin-B11 OS=Oryza sativa subsp. japonica OX=39947 GN=EXPB11 PE=2 SV=1	S	Function unknown	Expansin-B11 [Triticum urartu]
TraesCS2A03G0124200	928	897	875	7	1	6	16.13645	15.044018	15.720079	0.114449	0.011076	0.097454	2.42E-74	-7.520597805	down	--	--	--	--	--	--	--	Pollen protein Ole e 1 like	--	S	Function unknown	unnamed protein product [Triticum turgidum subsp. durum]
TraesCS5A03G1259800	1896	2111	2311	9	19	5	11.643117	12.503111	14.664854	0.051196	0.104669	0.023297	7.48E-83	-7.51103043	down	--	--	Cellular Component: nucleus (GO:0005634);; Biological Process: regulation of transcription, DNA-templated (GO:0006355);; Molecular Function: zinc ion binding (GO:0008270);; Molecular Function: sequence-specific DNA binding (GO:0043565);;	K09184|5.3e-26|dcr:108219662|K09184 GATA-binding protein, other eukaryote | (RefSeq) GATA transcription factor 11-like	--	[K]	Transcription	GATA zinc finger	GATA transcription factor 4 OS=Arabidopsis thaliana OX=3702 GN=GATA4 PE=2 SV=1	K	Transcription	unnamed protein product [Triticum turgidum subsp. durum]
NewGene_18206	247	289	227	4	0	0	0.918261	1.045448	0.879635	0.013435	0	0	5.18E-22	-7.50042118	down	--	--	--	--	--	--	--	--	--	--	--	hypothetical protein TRIUR3_02762 [Triticum urartu]
TraesCSU03G0294200	403	560	376	0	7	0	2.487177	3.338009	2.398637	0	0.040629	0	7.37E-07	-7.492606767	down	[G]	Carbohydrate transport and metabolism	Cellular Component: integral component of membrane (GO:0016021);; Molecular Function: transmembrane transporter activity (GO:0022857);;	K03444|1.3e-239|ats:109759569|K03444 MFS transporter, SP family, ERD6-like sugar transporter | (RefSeq) LOC109759569; sugar transporter ERD6-like 5	--	[R]	General function prediction only	Sugar (and other) transporter	Sugar transporter ERD6-like 5 OS=Arabidopsis thaliana OX=3702 GN=At1g54730 PE=2 SV=2	U	Intracellular trafficking, secretion, and vesicular transport	unnamed protein product [Triticum turgidum subsp. durum]
TraesCS4D03G0116900	239	263	246	4	0	0	2.325966	2.463941	2.468349	0.027859	0	0	6.93E-22	-7.47526275	down	[S]	Function unknown	--	K13449|4.8e-25|brp:103862255|K13449 pathogenesis-related protein 1 | (RefSeq) pathogenesis-related protein 1	MAPK signaling pathway - plant (ko04016);; Plant hormone signal transduction (ko04075);; Plant-pathogen interaction (ko04626)	[S]	Function unknown	Cysteine-rich secretory protein family	STS14 protein OS=Solanum tuberosum OX=4113 GN=STS14 PE=2 SV=1	S	Function unknown	STS14 protein-like [Aegilops tauschii subsp. tauschii]
TraesCS3B03G0833900	513	479	492	0	3	5	4.387256	3.954738	4.353307	0	0.021333	0.036999	2.81E-42	-7.465293839	down	--	--	--	--	--	--	--	--	--	--	--	unnamed protein product [Triticum aestivum]
TraesCS5A03G0129200	195	244	298	1	0	3	8.615647	10.374949	13.604707	0.035431	0	0.121095	2.48E-21	-7.460064505	down	--	--	--	--	--	--	--	--	--	--	--	uncharacterized protein LOC109743232 [Aegilops tauschii subsp. tauschii]
TraesCS7A03G1347400	990	1109	843	4	6	6	5.138826	5.482878	4.646577	0.016633	0.027882	0.028339	7.53E-82	-7.44664532	down	--	--	Molecular Function: DNA binding (GO:0003677);; Cellular Component: nucleus (GO:0005634);;	K12133|1.9e-34|cmax:111488569|K12133 MYB-related transcription factor LHY | (RefSeq) protein LHY isoform X1	Circadian rhythm - plant (ko04712)	[O]	Posttranslational modification, protein turnover, chaperones	Myb-like DNA-binding domain	Protein REVEILLE 2 OS=Arabidopsis thaliana OX=3702 GN=RVE2 PE=1 SV=1	K	Transcription	protein LHY-like isoform X1 [Aegilops tauschii subsp. tauschii]
TraesCS6B03G0007000	1369	1391	1073	0	0	21	2.486572	2.43686	2.014028	0	0	0.034311	0.000523522	-7.442892076	down	--	--	Cellular Component: 1,3-beta-D-glucan synthase complex (GO:0000148);; Molecular Function: 1,3-beta-D-glucan synthase activity (GO:0003843);; Biological Process: (1->3)-beta-D-glucan biosynthetic process (GO:0006075);; Cellular Component: integral component of membrane (GO:0016021);;	K11000|0.0e+00|ats:109777214|K11000 callose synthase [EC:2.4.1.-] | (RefSeq) LOC109777214; putative callose synthase 6 isoform X1	--	[M]	Cell wall/membrane/envelope biogenesis	1,3-beta-glucan synthase component	Putative callose synthase 6 OS=Arabidopsis thaliana OX=3702 GN=CALS6 PE=3 SV=2	M	Cell wall/membrane/envelope biogenesis	putative callose synthase 6 isoform X2 [Aegilops tauschii subsp. tauschii]
TraesCS1D03G0054900	109	168	87	2	0	0	0.311448	0.463066	0.255189	0.005462	0	0	3.16E-11	-7.424255832	down	[R]	General function prediction only	Biological Process: defense response (GO:0006952);; Molecular Function: ADP binding (GO:0043531);;	K13457|1.9e-165|sbi:8076342|K13457 disease resistance protein RPM1 | (RefSeq) putative disease resistance RPP13-like protein 3	Plant-pathogen interaction (ko04626)	[T]	Signal transduction mechanisms	NB-ARC domain	Disease resistance protein RGA5 OS=Oryza sativa subsp. japonica OX=39947 GN=RGA5 PE=1 SV=1	T	Signal transduction mechanisms	RGA1b [Aegilops tauschii]
TraesCS5A03G0211100	1811	1678	2154	17	2	13	23.787899	21.256378	29.246702	0.21206	0.022403	0.159854	3.02E-34	-7.400097034	down	--	--	--	--	--	--	--	--	--	--	--	hypothetical protein TRIUR3_13081 [Triticum urartu]
TraesCS4D03G0298500	244	224	233	0	4	0	2.969156	2.624762	2.932885	0	0.045367	0	3.29E-21	-7.38288262	down	[O]	Posttranslational modification, protein turnover, chaperones	Cellular Component: cellular_component (GO:0005575);; Cellular Component: intracellular (GO:0005622);; Cellular Component: obsolete cell (GO:0005623);; Cellular Component: cytoplasm (GO:0005737);; Biological Process: response to stress (GO:0006950);; Biological Process: biological_process (GO:0008150);; Biological Process: response to temperature stimulus (GO:0009266);; Biological Process: respon…	K13993|6.7e-79|ats:109772528|K13993 HSP20 family protein | (RefSeq) LOC109772528; 17.5 kDa class II heat shock protein-like	Protein processing in endoplasmic reticulum (ko04141)	[O]	Posttranslational modification, protein turnover, chaperones	Hsp20/alpha crystallin family	17.5 kDa class II heat shock protein OS=Zea mays OX=4577 PE=2 SV=1	O	Posttranslational modification, protein turnover, chaperones	unnamed protein product [Triticum turgidum subsp. durum]
TraesCS2B03G0534000	122	111	115	2	0	0	3.90708	3.434305	3.813645	0.049545	0	0	3.08E-11	-7.373230371	down	--	--	Biological Process: response to auxin (GO:0009733);;	K14488|9.0e-06|cpep:111792541|K14488 SAUR family protein | (RefSeq) auxin-induced protein 15A-like	Plant hormone signal transduction (ko04075)	--	--	Auxin responsive protein	--	S	Function unknown	hypothetical protein TRIUR3_20652 [Triticum urartu]
NewGene_99261	91	157	97	0	2	0	0.387108	0.645539	0.418208	0	0.007863	0	5.24E-11	-7.349117522	down	--	--	--	--	--	--	--	--	--	--	--	uncharacterized protein LOC109785207 [Aegilops tauschii subsp. tauschii]
NewGene_112207	298	341	211	0	0	5	0.703946	0.764905	0.513492	0	0	0.009803	3.59E-25	-7.330154113	down	--	--	--	--	--	--	--	--	--	--	--	uncharacterized protein LOC109782905 [Aegilops tauschii subsp. tauschii]
TraesCS5A03G0837700	116	211	180	3	0	0	0.681816	1.199367	1.099517	0.011914	0	0	1.43E-15	-7.327298927	down	[P]	Inorganic ion transport and metabolism	Molecular Function: N,N-dimethylaniline monooxygenase activity (GO:0004499);; Molecular Function: flavin adenine dinucleotide binding (GO:0050660);; Molecular Function: NADP binding (GO:0050661);;	K22324|3.2e-13|eus:EUTSA_v10023453mg|K22324 aliphatic glucosinolate S-oxygenase [EC:1.14.13.237] | (RefSeq) hypothetical protein	--	[Q]	Secondary metabolites biosynthesis, transport and catabolism	Flavin-binding monooxygenase-like	Probable flavin-containing monooxygenase 1 OS=Arabidopsis thaliana OX=3702 GN=FMO1 PE=2 SV=1	Q	Secondary metabolites biosynthesis, transport and catabolism	unnamed protein product [Triticum turgidum subsp. durum]
TraesCS5A03G0044700	95	102	136	0	0	2	1.347548	1.398211	1.99564	0	0	0.023829	6.28E-11	-7.315541992	down	--	--	--	--	--	--	--	Thaumatin family	Thaumatin-like protein OS=Oryza sativa subsp. japonica OX=39947 GN=Os12g0628600 PE=1 SV=1	--	--	unnamed protein product [Triticum turgidum subsp. durum]
NewGene_113674	205	233	221	2	2	0	1.760845	1.928762	1.963246	0.016013	0.010373	0	1.11E-20	-7.292413382	down	--	--	--	--	--	--	--	--	--	--	--	increased rDNA silencing protein 4-like [Aegilops tauschii subsp. tauschii]
NewGene_40215	1292	1357	1124	4	19	0	4.91367	4.930863	4.42093	0.011154	0.061348	0	1.52E-08	-7.276414527	down	--	--	Molecular Function: protein kinase activity (GO:0004672);; Molecular Function: ATP binding (GO:0005524);;	K14500|2.48e-08|aip:107630796|K14500 BR-signaling kinase [EC:2.7.11.1] | (RefSeq) probable serine/threonine-protein kinase At5g41260	Plant hormone signal transduction (ko04075)	--	--	--	--	T	Signal transduction mechanisms	uncharacterized protein LOC109771655 [Aegilops tauschii subsp. tauschii]
TraesCS6B03G0631300	95	131	100	0	2	0	1.074996	1.425739	1.170332	0	0.0129	0	7.36E-11	-7.272092217	down	--	--	Molecular Function: molecular_function (GO:0003674);; Molecular Function: catalytic activity (GO:0003824);; Molecular Function: phosphopantothenate--cysteine ligase activity (GO:0004632);; Biological Process: nucleobase-containing compound metabolic process (GO:0006139);; Biological Process: purine nucleotide metabolic process (GO:0006163);; Biological Process: purine nucleotide biosynthetic proc…	K01922|1.3e-161|ats:109761447|K01922 phosphopantothenate---cysteine ligase (ATP) [EC:6.3.2.51] | (RefSeq) LOC109761447; phosphopantothenate--cysteine ligase 1-like	Pantothenate and CoA biosynthesis (ko00770)	[R]	General function prediction only	DNA / pantothenate metabolism flavoprotein	Phosphopantothenate--cysteine ligase 1 OS=Oryza sativa subsp. japonica OX=39947 GN=Os02g0575200 PE=2 SV=1	H	Coenzyme transport and metabolism	phosphopantothenate--cysteine ligase 1-like [Aegilops tauschii subsp. tauschii]
NewGene_57626	87	130	101	0	0	2	1.237907	1.789412	1.502862	0	0	0.018869	1.04E-10	-7.237617431	down	--	--	Biological Process: transposition (GO:0032196);;	--	--	--	--	--	--	--	--	hypothetical protein TRIUR3_03215 [Triticum urartu]
TraesCS5B03G1022600	1536	1494	1493	17	6	6	6.817623	6.393562	6.83189	0.06999	0.023677	0.024026	3.30E-135	-7.214666317	down	[I]	Lipid transport and metabolism	Molecular Function: catalytic activity (GO:0003824);;	K01897|0.0e+00|ats:109753022|K01897 long-chain acyl-CoA synthetase [EC:6.2.1.3] | (RefSeq) LOC109753022; long chain acyl-CoA synthetase 2	Fatty acid biosynthesis (ko00061);; Fatty acid degradation (ko00071);; Fatty acid metabolism (ko01212);; Peroxisome (ko04146)	[I]	Lipid transport and metabolism	AMP-binding enzyme	Long chain acyl-CoA synthetase 2 OS=Arabidopsis thaliana OX=3702 GN=LACS2 PE=2 SV=1	I	Lipid transport and metabolism	unnamed protein product [Triticum turgidum subsp. durum]
TraesCS4D03G0487500	1073	1184	1317	2	15	6	8.527992	9.041719	10.783819	0.014704	0.108881	0.042888	7.84E-35	-7.209280048	down	[J]	Translation, ribosomal structure and biogenesis	Molecular Function: RNA binding (GO:0003723);;	K12741|2.0e-18|bdi:100825606|K12741 heterogeneous nuclear ribonucleoprotein A1/A3 | (RefSeq) UBP1-associated protein 2C	Spliceosome (ko03040)	[R]	General function prediction only	RNA recognition motif. (a.k.a. RRM, RBD, or RNP domain)	Probable RNA-binding protein ARP1 OS=Arabidopsis thaliana OX=3702 GN=ARP1 PE=2 SV=1	A	RNA processing and modification	unnamed protein product [Triticum turgidum subsp. durum]
NewGene_83560	294	546	394	0	0	8	2.377662	4.318387	3.309918	0	0	0.057201	1.16E-05	-7.196922201	down	--	--	--	--	--	--	--	--	--	--	--	unnamed protein product [Triticum aestivum]
TraesCS1B03G0622300	183	198	223	0	4	0	1.158317	1.208835	1.460498	0	0.021199	0	1.24E-19	-7.169747718	down	--	--	Cellular Component: cellular_component (GO:0005575);; Cellular Component: obsolete cell (GO:0005623);; Cellular Component: plasma membrane (GO:0005886);; Cellular Component: membrane (GO:0016020);; Cellular Component: obsolete cell part (GO:0044464);; Cellular Component: cell periphery (GO:0071944);;	K19996|1.2e-98|atr:18449038|K19996 phosphatidylinositol transfer protein SFH5 | (RefSeq) patellin-3	--	[I]	Lipid transport and metabolism	CRAL/TRIO domain	Patellin-6 OS=Arabidopsis thaliana OX=3702 GN=PATL6 PE=2 SV=1	I	Lipid transport and metabolism	unnamed protein product [Triticum turgidum subsp. durum]
TraesCS5B03G0280300	980	949	930	0	8	11	3.660106	3.421005	3.59025	0	0.026482	0.036491	8.67E-16	-7.162368446	down	--	--	Biological Process: spindle assembly (GO:0051225);; Cellular Component: HAUS complex (GO:0070652);;	K07953|1.0e-22|vvi:100266574|K07953 GTP-binding protein SAR1 [EC:3.6.5.-] | (RefSeq) GTP-binding protein SAR1B-like	Protein processing in endoplasmic reticulum (ko04141)	--	--	HAUS augmin-like complex subunit 6 N-terminus	AUGMIN subunit 6 OS=Arabidopsis thaliana OX=3702 GN=AUG6 PE=1 SV=1	S	Function unknown	unnamed protein product [Triticum turgidum subsp. durum]
NewGene_78530	222	216	159	2	2	0	0.694452	0.637169	0.54775	0.005428	0.005281	0	1.56E-19	-7.145048193	down	--	--	Molecular Function: molecular_function (GO:0003674);; Molecular Function: binding (GO:0005488);; Molecular Function: protein binding (GO:0005515);; Cellular Component: cellular_component (GO:0005575);; Cellular Component: intracellular (GO:0005622);; Cellular Component: obsolete cell (GO:0005623);; Cellular Component: nucleus (GO:0005634);; Biological Process: DNA packaging (GO:0006323);; Biologi…	--	--	--	--	--	--	D	Cell cycle control, cell division, chromosome partitioning	unnamed protein product [Triticum turgidum subsp. durum]
TraesCS2D03G0136400	513	571	400	10	0	0	1.415501	1.5368	1.139182	0.025136	0	0	5.37E-05	-7.138211071	down	[R]	General function prediction only	Biological Process: defense response (GO:0006952);; Molecular Function: ADP binding (GO:0043531);;	K13457|4.7e-216|ats:109777892|K13457 disease resistance protein RPM1 | (RefSeq) LOC109777892; disease resistance protein RPP13-like	Plant-pathogen interaction (ko04626)	[T]	Signal transduction mechanisms	NB-ARC domain	Disease resistance protein RGA5 OS=Oryza sativa subsp. japonica OX=39947 GN=RGA5 PE=2 SV=1	T	Signal transduction mechanisms	unnamed protein product [Triticum aestivum]
NewGene_64710	138	176	131	0	0	3	0.672797	0.803981	0.666666	0	0	0.01012	6.11E-15	-7.136758936	down	[HT]	Coenzyme transport and metabolism;; Signal transduction mechanisms	Cellular Component: integral component of membrane (GO:0016021);;	K08869|1.05e-170|ats:109758606|K08869 aarF domain-containing kinase | (RefSeq) LOC109758606; probable serine/threonine-protein kinase abkC	--	[R]	General function prediction only	ABC1 family	Secreted RxLR effector protein 27 OS=Plasmopara viticola OX=143451 GN=RxLR27 PE=2 SV=1	K	Transcription	unnamed protein product [Triticum turgidum subsp. durum]
TraesCS2D03G0953300	106	149	179	3	0	0	0.743977	1.013027	1.298729	0.013465	0	0	1.62E-14	-7.110790583	down	[G]	Carbohydrate transport and metabolism	Molecular Function: zinc ion binding (GO:0008270);; Biological Process: lignin biosynthetic process (GO:0009809);; Molecular Function: oxidoreductase activity, acting on the CH-OH group of donors, NAD or NADP as acceptor (GO:0016616);; Molecular Function: cinnamyl-alcohol dehydrogenase activity (GO:0045551);;	K00083|4.2e-145|ats:109762237|K00083 cinnamyl-alcohol dehydrogenase [EC:1.1.1.195] | (RefSeq) LOC109762237; probable cinnamyl alcohol dehydrogenase 5	Phenylpropanoid biosynthesis (ko00940)	[Q]	Secondary metabolites biosynthesis, transport and catabolism	Alcohol dehydrogenase GroES-like domain	Cinnamyl alcohol dehydrogenase 7 OS=Oryza sativa subsp. japonica OX=39947 GN=CAD7 PE=1 SV=1	Q	Secondary metabolites biosynthesis, transport and catabolism	cinnamyl alcohol dehydrogenase 7-like [Aegilops tauschii subsp. tauschii]
TraesCS5D03G0139600	213	242	267	0	5	0	0.812386	0.89083	1.053676	0	0.014625	0	1.50E-23	-7.10484799	down	--	--	Cellular Component: nucleus (GO:0005634);; Biological Process: protein import into nucleus (GO:0006606);; Molecular Function: Ran GTPase binding (GO:0008536);;	K14293|0.0e+00|ats:109783474|K14293 importin subunit beta-1 | (RefSeq) LOC109783474; importin subunit beta-1-like	RNA transport (ko03013)	[YU]	Nuclear structure;; Intracellular trafficking, secretion, and vesicular transport	Importin-beta N-terminal domain	Importin subunit beta-1 OS=Arabidopsis thaliana OX=3702 GN=KPNB1 PE=1 SV=1	U	Intracellular trafficking, secretion, and vesicular transport	unnamed protein product [Triticum turgidum subsp. durum]
TraesCS7A03G1340200	489	386	402	0	7	2	4.177083	3.175177	3.542008	0	0.048773	0.012233	1.27E-40	-7.078202085	down	[S]	Function unknown	--	--	--	[S]	Function unknown	Transport and Golgi organisation 2	--	S	Function unknown	transport and Golgi organization 2 homolog [Aegilops tauschii subsp. tauschii]
NewGene_104236	1329	1360	978	14	7	5	4.275953	4.111959	3.013661	0.028504	0.01499	0.009824	4.01E-110	-7.063072198	down	--	--	--	--	--	--	--	--	--	--	--	uncharacterized protein LOC109759666 isoform X1 [Aegilops tauschii subsp. tauschii]
TraesCS2D03G0761700	243	345	254	4	2	0	0.984256	1.351616	1.06365	0.013983	0.007263	0	1.63E-27	-7.05581223	down	--	--	Molecular Function: DNA-binding transcription factor activity (GO:0003700);; Cellular Component: nucleus (GO:0005634);; Molecular Function: sequence-specific DNA binding (GO:0043565);;	K18835|0.0e+00|ats:109774908|K18835 WRKY transcription factor 2 | (RefSeq) LOC109774908; probable WRKY transcription factor 34	Plant-pathogen interaction (ko04626)	--	--	WRKY DNA -binding domain	Probable WRKY transcription factor 2 OS=Arabidopsis thaliana OX=3702 GN=WRKY2 PE=1 SV=1	K	Transcription	probable WRKY transcription factor 34 [Aegilops tauschii subsp. tauschii]
TraesCS2A03G0801800	1217	1282	1251	18	6	3	9.754482	9.911159	10.369639	0.132183	0.040668	0.020954	1.68E-34	-7.047305392	down	[G]	Carbohydrate transport and metabolism	Molecular Function: aldose 1-epimerase activity (GO:0004034);; Biological Process: hexose metabolic process (GO:0019318);; Molecular Function: carbohydrate binding (GO:0030246);;	K01785|1.6e-208|ats:109731786|K01785 aldose 1-epimerase [EC:5.1.3.3] | (RefSeq) LOC109731786; aldose 1-epimerase-like	Glycolysis / Gluconeogenesis (ko00010);; Galactose metabolism (ko00052)	[G]	Carbohydrate transport and metabolism	Aldose 1-epimerase	--	G	Carbohydrate transport and metabolism	aldose 1-epimerase-like [Aegilops tauschii subsp. tauschii]
TraesCS3D03G0628700	618	509	534	8	4	0	3.477693	2.760825	3.102661	0.039929	0.016071	0	4.61E-53	-7.043061642	down	[IR]	Lipid transport and metabolism;; General function prediction only	Molecular Function: hydrolase activity, acting on ester bonds (GO:0016788);;	K00679|3.0e-50|cic:CICLE_v10027727mg|K00679 phospholipid:diacylglycerol acyltransferase [EC:2.3.1.158] | (RefSeq) hypothetical protein	Glycerolipid metabolism (ko00561)	--	--	GDSL-like Lipase/Acylhydrolase	GDSL esterase/lipase At5g45670 OS=Arabidopsis thaliana OX=3702 GN=At5g45670 PE=2 SV=1	L	Replication, recombination and repair	GDSL esterase/lipase At5g45670-like [Aegilops tauschii subsp. tauschii]
TraesCS6B03G0007200	528	710	421	12	0	0	1.12335	1.455692	0.925271	0.023975	0	0	0.000195371	-7.032369481	down	--	--	Cellular Component: 1,3-beta-D-glucan synthase complex (GO:0000148);; Molecular Function: 1,3-beta-D-glucan synthase activity (GO:0003843);; Biological Process: (1->3)-beta-D-glucan biosynthetic process (GO:0006075);; Cellular Component: integral component of membrane (GO:0016021);;	K11000|0.0e+00|ats:109777214|K11000 callose synthase [EC:2.4.1.-] | (RefSeq) LOC109777214; putative callose synthase 6 isoform X1	--	[M]	Cell wall/membrane/envelope biogenesis	1,3-beta-glucan synthase component	Putative callose synthase 6 OS=Arabidopsis thaliana OX=3702 GN=CALS6 PE=3 SV=2	M	Cell wall/membrane/envelope biogenesis	putative callose synthase 6 isoform X2 [Aegilops tauschii subsp. tauschii]
NewGene_82219	8256	8271	7360	36	55	89	14.882224	14.190285	13.324618	0.058169	0.082149	0.139369	7.22E-81	-6.980056208	down	--	--	Cellular Component: cellular_component (GO:0005575);; Cellular Component: intracellular (GO:0005622);; Cellular Component: obsolete cell (GO:0005623);; Cellular Component: cytoplasm (GO:0005737);; Cellular Component: centrosome (GO:0005813);; Cellular Component: microtubule organizing center (GO:0005815);; Cellular Component: cytosol (GO:0005829);; Cellular Component: cytoskeleton (GO:0005856);; …	--	--	--	--	--	--	U	Intracellular trafficking, secretion, and vesicular transport	putative atp-dependent rna helicase ddx11 [Hordeum vulgare]
NewGene_14796	397	472	447	10	0	0	2.610127	2.995054	3.035731	0.06056	0	0	7.76E-05	-6.971280548	down	--	--	--	--	--	--	--	--	--	--	--	hypothetical protein TRIUR3_08300 [Triticum urartu]
TraesCS2B03G0033900	114	108	166	3	0	0	0.396606	0.364437	0.597295	0.009923	0	0	9.29E-14	-6.953790361	down	[T]	Signal transduction mechanisms	Molecular Function: protein serine/threonine kinase activity (GO:0004674);; Molecular Function: ATP binding (GO:0005524);; Cellular Component: integral component of membrane (GO:0016021);;	K20181|4.2e-81|mtr:MTR_5g026090|K20181 vacuolar protein sorting-associated protein 18 | (RefSeq) vacuolar sorting-associated-like protein	--	--	--	Leucine rich repeat	Putative receptor-like protein kinase At3g47110 OS=Arabidopsis thaliana OX=3702 GN=At3g47110 PE=3 SV=1	T	Signal transduction mechanisms	unnamed protein product [Triticum turgidum subsp. durum]
TraesCS6B03G0809800	132	98	154	0	0	3	0.54525	0.388674	0.657133	0	0	0.007811	1.04E-13	-6.938790498	down	[QV]	Secondary metabolites biosynthesis, transport and catabolism;; Defense mechanisms	Molecular Function: monooxygenase activity (GO:0004497);; Molecular Function: iron ion binding (GO:0005506);; Cellular Component: integral component of membrane (GO:0016021);; Molecular Function: oxidoreductase activity, acting on paired donors, with incorporation or reduction of molecular oxygen (GO:0016705);; Molecular Function: heme binding (GO:0020037);;	K15398|0.0e+00|ats:109740636|K15398 fatty acid omega-hydroxylase [EC:1.14.-.-] | (RefSeq) LOC109740636; cytochrome P450 86A2-like	Cutin, suberine and wax biosynthesis (ko00073)	[QI]	Secondary metabolites biosynthesis, transport and catabolism;; Lipid transport and metabolism	Cytochrome P450	Cytochrome P450 86A2 OS=Arabidopsis thaliana OX=3702 GN=CYP86A2 PE=1 SV=1	Q	Secondary metabolites biosynthesis, transport and catabolism	cytochrome P450 86A2-like [Aegilops tauschii subsp. tauschii]
TraesCS6A03G0666800	293	390	216	0	5	2	1.188512	1.525858	0.902839	0	0.015332	0.007627	1.73E-29	-6.922117926	down	[QV]	Secondary metabolites biosynthesis, transport and catabolism;; Defense mechanisms	Molecular Function: monooxygenase activity (GO:0004497);; Molecular Function: iron ion binding (GO:0005506);; Cellular Component: integral component of membrane (GO:0016021);; Molecular Function: oxidoreductase activity, acting on paired donors, with incorporation or reduction of molecular oxygen (GO:0016705);; Molecular Function: heme binding (GO:0020037);;	K15398|0.0e+00|ats:109740636|K15398 fatty acid omega-hydroxylase [EC:1.14.-.-] | (RefSeq) LOC109740636; cytochrome P450 86A2-like	Cutin, suberine and wax biosynthesis (ko00073)	[QI]	Secondary metabolites biosynthesis, transport and catabolism;; Lipid transport and metabolism	Cytochrome P450	Cytochrome P450 86A2 OS=Arabidopsis thaliana OX=3702 GN=CYP86A2 PE=1 SV=1	Q	Secondary metabolites biosynthesis, transport and catabolism	cytochrome P450 86A2-like [Aegilops tauschii subsp. tauschii]
TraesCS6B03G0506300	999	915	870	14	0	8	4.876331	4.308403	4.390512	0.065172	0	0.036379	1.66E-11	-6.915835972	down	[N]	Cell motility	Cellular Component: integral component of membrane (GO:0016021);;	K13680|1.2e-302|ats:109768508|K13680 beta-mannan synthase [EC:2.4.1.32] | (RefSeq) LOC109768508; glucomannan 4-beta-mannosyltransferase 1	--	--	--	Glycosyl transferase family group 2	Glucomannan 4-beta-mannosyltransferase 1 OS=Oryza sativa subsp. japonica OX=39947 GN=CSLA1 PE=1 SV=1	M	Cell wall/membrane/envelope biogenesis	glucomannan 4-beta-mannosyltransferase 1 [Hordeum vulgare]
TraesCS1D03G0116700	150	200	155	4	0	0	2.758501	3.554682	2.957968	0.067316	0	0	7.17E-18	-6.904719963	down	--	--	Biological Process: defense response (GO:0006952);;	--	--	--	--	Gamma-thionin family	Defensin-like protein CAL1 OS=Oryza sativa subsp. japonica OX=39947 GN=CAL1 PE=1 SV=1	--	--	defensin Tm-AMP-D1.2-like [Aegilops tauschii subsp. tauschii]
TraesCS7D03G1275100	354	429	330	0	5	4	2.826152	3.289249	2.587391	0	0.02982	0.027434	3.20E-38	-6.874363437	down	--	--	Molecular Function: DNA binding (GO:0003677);; Cellular Component: nucleus (GO:0005634);;	K12133|6.8e-34|cmax:111488569|K12133 MYB-related transcription factor LHY | (RefSeq) protein LHY isoform X1	Circadian rhythm - plant (ko04712)	[O]	Posttranslational modification, protein turnover, chaperones	Myb-like DNA-binding domain	Protein REVEILLE 2 OS=Arabidopsis thaliana OX=3702 GN=RVE2 PE=1 SV=1	K	Transcription	protein LHY-like isoform X1 [Aegilops tauschii subsp. tauschii]
NewGene_48129	1343	1238	1051	5	14	11	7.52972	6.707426	6.13248	0.0231	0.059749	0.050682	2.84E-119	-6.84579235	down	--	--	--	--	--	--	--	--	--	--	--	uncharacterized protein LOC109774769 [Aegilops tauschii subsp. tauschii]
TraesCS6D03G0006700	192	293	240	2	4	0	2.27503	3.359736	2.943754	0.017542	0.044289	0	2.84E-25	-6.841710372	down	--	--	--	--	--	--	--	--	--	--	--	hypothetical protein TRIUR3_34830 [Triticum urartu]
NewGene_59972	2184	2456	2063	14	24	18	13.164813	14.312393	12.839121	0.072962	0.132917	0.09303	5.41E-222	-6.829128284	down	--	--	--	--	--	--	--	--	--	--	--	uncharacterized protein LOC109753219 [Aegilops tauschii subsp. tauschii]
TraesCS3A03G0268200	6457	6482	5798	53	60	48	15.424784	14.945638	14.312472	0.120717	0.133256	0.107576	0	-6.789885887	down	[T]	Signal transduction mechanisms	Molecular Function: ATP binding (GO:0005524);; Cellular Component: integral component of membrane (GO:0016021);; Molecular Function: ATPase activity (GO:0016887);;	K08712|1.2e-131|gsl:Gasu_29800|K08712 ATP-binding cassette, subfamily G (WHITE), member 2, SNQ2 | (RefSeq) ABC transporter, ATP-binding protein	ABC transporters (ko02010)	[Q]	Secondary metabolites biosynthesis, transport and catabolism	ABC-2 type transporter	ABC transporter G family member 31 OS=Oryza sativa subsp. japonica OX=39947 GN=ABCG31 PE=2 SV=3	Q	Secondary metabolites biosynthesis, transport and catabolism	unnamed protein product [Triticum turgidum subsp. durum]
TraesCS6A03G0344300	2474	2668	2168	9	33	21	40.893917	42.546112	37.034901	0.136398	0.505013	0.32559	1.32E-57	-6.781814476	down	--	--	--	--	--	--	--	--	--	--	--	hypothetical protein TRIUR3_28653 [Triticum urartu]
NewGene_94697	156	144	273	0	5	0	1.550838	1.382484	2.811987	0	0.04493	0	1.69E-07	-6.778699296	down	--	--	Molecular Function: nucleic acid binding (GO:0003676);; Molecular Function: zinc ion binding (GO:0008270);;	K13280|2.99e-08|ats:109750093|K13280 signal peptidase I [EC:3.4.21.89] | (RefSeq) LOC109750093; signal peptidase complex catalytic subunit SEC11A-like	Protein export (ko03060)	[R]	General function prediction only	gag-polypeptide of LTR copia-type	--	L	Replication, recombination and repair	uncharacterized protein LOC109759416 [Aegilops tauschii subsp. tauschii]
TraesCS4B03G0003600	239	224	213	0	6	0	1.258366	1.138875	1.159896	0	0.026481	0	3.27E-07	-6.737708323	down	--	--	--	--	--	--	--	Domain of unknown function (DUF966)	Protein UPSTREAM OF FLC OS=Arabidopsis thaliana OX=3702 GN=UFC PE=2 SV=1	S	Function unknown	serine/arginine repetitive matrix protein 1-like [Aegilops tauschii subsp. tauschii]
TraesCS2D03G0663200	120	110	105	0	0	3	0.719301	0.638205	0.650755	0	0	0.01584	5.49E-13	-6.732197785	down	[E]	Amino acid transport and metabolism	Molecular Function: serine-type carboxypeptidase activity (GO:0004185);;	K16297|4.8e-271|ats:109752633|K16297 serine carboxypeptidase-like clade II [EC:3.4.16.-] | (RefSeq) LOC109752633; serine carboxypeptidase-like 45	--	[OE]	Posttranslational modification, protein turnover, chaperones;; Amino acid transport and metabolism	Serine carboxypeptidase	Serine carboxypeptidase-like 45 OS=Arabidopsis thaliana OX=3702 GN=SCPL45 PE=2 SV=1	O	Posttranslational modification, protein turnover, chaperones	serine carboxypeptidase-like 45 [Aegilops tauschii subsp. tauschii]
TraesCS1B03G0968800	223	290	272	0	7	0	1.727324	2.137204	2.152865	0	0.045824	0	8.37E-06	-6.729722875	down	[GI]	Carbohydrate transport and metabolism;; Lipid transport and metabolism	Molecular Function: pectinesterase activity (GO:0030599);; Biological Process: cell wall modification (GO:0042545);; Molecular Function: aspartyl esterase activity (GO:0045330);; Biological Process: pectin catabolic process (GO:0045490);;	K01051|1.6e-209|ats:109773080|K01051 pectinesterase [EC:3.1.1.11] | (RefSeq) LOC109773080; probable pectinesterase 53	Pentose and glucuronate interconversions (ko00040)	--	--	Pectinesterase	Probable pectinesterase 53 OS=Arabidopsis thaliana OX=3702 GN=PME53 PE=2 SV=1	G	Carbohydrate transport and metabolism	unnamed protein product [Triticum turgidum subsp. durum]
TraesCS6A03G0777500	141	101	84	3	0	0	0.795691	0.550897	0.489967	0.010805	0	0	1.47E-12	-6.690150248	down	[G]	Carbohydrate transport and metabolism	Molecular Function: cellulase activity (GO:0008810);; Biological Process: cellulose catabolic process (GO:0030245);;	K01179|2.3e-287|ats:109755633|K01179 endoglucanase [EC:3.2.1.4] | (RefSeq) LOC109755633; endoglucanase 6	Starch and sucrose metabolism (ko00500)	--	--	Glycosyl hydrolase family 9	Endoglucanase 6 OS=Oryza sativa subsp. japonica OX=39947 GN=Os02g0733300 PE=2 SV=1	G	Carbohydrate transport and metabolism	Endoglucanase 6 [Hordeum vulgare]
TraesCS2A03G1013900	257	294	211	5	2	0	2.041264	2.249704	1.726361	0.037535	0.014795	0	7.39E-28	-6.689236582	down	[G]	Carbohydrate transport and metabolism	Molecular Function: zinc ion binding (GO:0008270);; Molecular Function: oxidoreductase activity (GO:0016491);;	K00083|3.6e-144|sita:101782190|K00083 cinnamyl-alcohol dehydrogenase [EC:1.1.1.195] | (RefSeq) probable cinnamyl alcohol dehydrogenase 5	Phenylpropanoid biosynthesis (ko00940)	[Q]	Secondary metabolites biosynthesis, transport and catabolism	Alcohol dehydrogenase GroES-like domain	Cinnamyl alcohol dehydrogenase 7 OS=Oryza sativa subsp. japonica OX=39947 GN=CAD7 PE=1 SV=1	Q	Secondary metabolites biosynthesis, transport and catabolism	cinnamyl alcohol dehydrogenase 7-like [Aegilops tauschii subsp. tauschii]
TraesCS7D03G1233400	367	345	266	2	4	3	2.005382	1.816104	1.502226	0.01043	0.019675	0.010336	1.85E-35	-6.688188528	down	--	--	--	--	--	--	--	PLAC8 family	Protein PLANT CADMIUM RESISTANCE 11 OS=Arabidopsis thaliana OX=3702 GN=PCR11 PE=3 SV=1	S	Function unknown	cell number regulator 2-like [Aegilops tauschii subsp. tauschii]
TraesCS2B03G0352600	132	214	193	0	1	4	1.045912	1.636323	1.586415	0	0.003757	0.026203	7.89E-20	-6.680065813	down	[OK]	Posttranslational modification, protein turnover, chaperones;; Transcription	Molecular Function: metalloendopeptidase activity (GO:0004222);; Cellular Component: integral component of membrane (GO:0016021);;	--	--	--	--	Peptidase family M50	Membrane metalloprotease ARASP, chloroplastic OS=Arabidopsis thaliana OX=3702 GN=ARASP PE=2 SV=1	M	Cell wall/membrane/envelope biogenesis	probable membrane metalloprotease ARASP2, chloroplastic [Aegilops tauschii subsp. tauschii]
NewGene_4914	321	259	282	0	8	0	1.144816	0.917488	1.022295	0	0.022301	0	3.96E-05	-6.674391282	down	--	--	Molecular Function: nucleic acid binding (GO:0003676);; Molecular Function: zinc ion binding (GO:0008270);;	K15803|1.97e-43|ats:109753656|K15803 (-)-germacrene D synthase [EC:4.2.3.75] | (RefSeq) LOC109753656; (S)-beta-bisabolene synthase-like	Sesquiterpenoid and triterpenoid biosynthesis (ko00909)	[R]	General function prediction only	gag-polypeptide of LTR copia-type	--	M	Cell wall/membrane/envelope biogenesis	uncharacterized protein LOC109737412 [Aegilops tauschii subsp. tauschii]
NewGene_65027	541	468	482	0	0	14	3.247672	2.716862	2.995799	0	0	0.070359	0.000665538	-6.671380917	down	--	--	Molecular Function: nucleic acid binding (GO:0003676);; Biological Process: DNA integration (GO:0015074);;	K03006|4.11e-42|adu:107466525|K03006 DNA-directed RNA polymerase II subunit RPB1 [EC:2.7.7.6] | (RefSeq) LOW QUALITY PROTEIN: DNA-directed RNA polymerase II subunit 1-like	RNA polymerase (ko03020)	[R]	General function prediction only	--	Retrovirus-related Pol polyprotein from transposon TNT 1-94 OS=Nicotiana tabacum OX=4097 PE=2 SV=1	L	Replication, recombination and repair	hypothetical protein C2845_PM01G10330 [Panicum miliaceum]
TraesCS5A03G1255200	577	498	733	11	4	2	3.039818	2.526526	3.989148	0.054273	0.019888	0.009894	1.01E-59	-6.670325945	down	[E]	Amino acid transport and metabolism	Biological Process: oligopeptide transport (GO:0006857);; Cellular Component: integral component of membrane (GO:0016021);; Molecular Function: transmembrane transporter activity (GO:0022857);;	K14638|2.0e-123|bdi:100837483|K14638 solute carrier family 15 (peptide/histidine transporter), member 3/4 | (RefSeq) protein NRT1/ PTR FAMILY 8.2	--	[E]	Amino acid transport and metabolism	POT family	Protein NRT1/ PTR FAMILY 6.3 OS=Arabidopsis thaliana OX=3702 GN=NPF6.3 PE=1 SV=1	E	Amino acid transport and metabolism	unnamed protein product [Triticum turgidum subsp. durum]
NewGene_99459	134	103	82	0	0	3	0.358399	0.292188	0.252082	0	0	0.007274	1.90E-12	-6.658450087	down	[C]	Energy production and conversion	Molecular Function: molecular_function (GO:0003674);; Molecular Function: catalytic activity (GO:0003824);; Molecular Function: ATP citrate synthase activity (GO:0003878);; Cellular Component: cellular_component (GO:0005575);; Cellular Component: intracellular (GO:0005622);; Cellular Component: obsolete cell (GO:0005623);; Cellular Component: cytoplasm (GO:0005737);; Cellular Component: cytosol (…	K00784|5.75e-26|ats:109751011|K00784 ribonuclease Z [EC:3.1.26.11] | (RefSeq) LOC109751011; ribonuclease Z, chloroplastic-like	RNA transport (ko03013)	[C]	Energy production and conversion	--	ATP-citrate synthase beta chain protein 1 OS=Oryza sativa subsp. japonica OX=39947 GN=ACLB-1 PE=2 SV=1	C	Energy production and conversion	ribonuclease Z, chloroplastic [Hordeum vulgare]
TraesCS2D03G1212300	2431	2440	2074	27	23	16	8.541802	8.271192	7.534382	0.088121	0.073743	0.052271	3.57E-239	-6.643596208	down	--	--	Molecular Function: ATP binding (GO:0005524);; Molecular Function: 1-phosphatidylinositol-4-phosphate 5-kinase activity (GO:0016308);;	K00889|0.0e+00|ats:109775873|K00889 1-phosphatidylinositol-4-phosphate 5-kinase [EC:2.7.1.68] | (RefSeq) LOC109775873; phosphatidylinositol 4-phosphate 5-kinase 9-like	Inositol phosphate metabolism (ko00562);; Phosphatidylinositol signaling system (ko04070);; Endocytosis (ko04144)	[T]	Signal transduction mechanisms	Phosphatidylinositol-4-phosphate 5-Kinase	Phosphatidylinositol 4-phosphate 5-kinase 9 OS=Arabidopsis thaliana OX=3702 GN=PIP5K9 PE=1 SV=2	T	Signal transduction mechanisms	unnamed protein product [Triticum aestivum]
TraesCS5A03G0931100	167	204	154	3	2	0	0.715346	0.843041	0.682709	0.012107	0.007301	0	4.67E-20	-6.637950605	down	[G]	Carbohydrate transport and metabolism	Molecular Function: hydrolase activity, hydrolyzing O-glycosyl compounds (GO:0004553);; Biological Process: carbohydrate metabolic process (GO:0005975);;	K05349|0.0e+00|ats:109745612|K05349 beta-glucosidase [EC:3.2.1.21] | (RefSeq) uncharacterized protein LOC109745612	Cyanoamino acid metabolism (ko00460);; Starch and sucrose metabolism (ko00500);; Phenylpropanoid biosynthesis (ko00940)	--	--	Glycosyl hydrolase family 3 N terminal domain	Beta-xylosidase/alpha-L-arabinofuranosidase 2 OS=Medicago sativa subsp. varia OX=36902 GN=Xyl2 PE=2 SV=1	G	Carbohydrate transport and metabolism	unnamed protein product [Triticum turgidum subsp. durum]
TraesCS2B03G1234900	3135	2803	3165	29	36	23	38.826553	33.478004	40.514484	0.336466	0.41457	0.26815	2.15E-290	-6.624464043	down	--	--	Molecular Function: enzyme inhibitor activity (GO:0004857);;	--	--	--	--	Plant invertase/pectin methylesterase inhibitor	Pectinesterase inhibitor 8 OS=Oryza sativa subsp. japonica OX=39947 GN=PMEI8 PE=2 SV=1	S	Function unknown	unnamed protein product [Triticum turgidum subsp. durum]
TraesCS2B03G1241300	272	386	277	9	0	0	1.624619	2.225166	1.711127	0.05124	0	0	0.000103381	-6.623811019	down	--	--	Molecular Function: protein binding (GO:0005515);; Cellular Component: cellular_component (GO:0005575);; Cellular Component: intracellular (GO:0005622);; Cellular Component: obsolete cell (GO:0005623);; Cellular Component: cytoplasm (GO:0005737);; Cellular Component: cytosol (GO:0005829);; Cellular Component: cytoskeleton (GO:0005856);; Cellular Component: microtubule associated complex (GO:00058…	--	--	--	--	Protein of unknown function (DUF4005)	--	S	Function unknown	unnamed protein product [Triticum turgidum subsp. durum]
TraesCS2B03G0244800	242	281	297	0	0	8	1.509664	1.691894	1.915464	0	0	0.04412	4.00E-05	-6.616245911	down	--	--	--	--	--	--	--	--	--	S	Function unknown	unnamed protein product [Triticum turgidum subsp. durum]
TraesCS4D03G0666100	291	353	276	0	2	7	3.236247	3.786551	3.165874	0	0.014415	0.069996	4.38E-34	-6.600471576	down	--	--	Biological Process: lipid transport (GO:0006869);; Molecular Function: lipid binding (GO:0008289);; Cellular Component: integral component of membrane (GO:0016021);;	--	--	--	--	Probable lipid transfer	Protein YLS3 OS=Arabidopsis thaliana OX=3702 GN=YLS3 PE=2 SV=1	O	Posttranslational modification, protein turnover, chaperones	protein YLS3-like [Aegilops tauschii subsp. tauschii]
TraesCS3B03G0721200	110	109	85	0	0	3	0.295417	0.282592	0.235462	0	0	0.007317	2.85E-12	-6.588372157	down	--	--	Molecular Function: molecular_function (GO:0003674);; Molecular Function: catalytic activity (GO:0003824);; Molecular Function: ATP citrate synthase activity (GO:0003878);; Cellular Component: cellular_component (GO:0005575);; Cellular Component: intracellular (GO:0005622);; Cellular Component: obsolete cell (GO:0005623);; Cellular Component: cytoplasm (GO:0005737);; Cellular Component: cytosol (…	K00784|9.1e-22|ats:109751011|K00784 ribonuclease Z [EC:3.1.26.11] | (RefSeq) LOC109751011; ribonuclease Z, chloroplastic-like	RNA transport (ko03013)	[C]	Energy production and conversion	--	ATP-citrate synthase beta chain protein 1 OS=Oryza sativa subsp. japonica OX=39947 GN=ACLB-1 PE=2 SV=1	C	Energy production and conversion	ribonuclease Z, chloroplastic [Hordeum vulgare]
TraesCS7D03G0202500	409	539	561	5	10	0	6.907792	8.786053	9.792008	0.067114	0.153877	0	2.06E-14	-6.579369463	down	--	--	Cellular Component: integral component of membrane (GO:0016021);;	--	--	--	--	Early nodulin 93 ENOD93 protein	Early nodulin-93 OS=Glycine max OX=3847 PE=2 SV=1	S	Function unknown	unnamed protein product [Triticum turgidum subsp. durum]
NewGene_63995	447	608	453	11	0	4	0.490946	0.870797	0.596698	0.010583	0	0.007087	9.71E-13	-6.577665054	down	--	--	Molecular Function: nucleic acid binding (GO:0003676);; Molecular Function: zinc ion binding (GO:0008270);;	K03006|3.10e-09|adu:107466525|K03006 DNA-directed RNA polymerase II subunit RPB1 [EC:2.7.7.6] | (RefSeq) LOW QUALITY PROTEIN: DNA-directed RNA polymerase II subunit 1-like	RNA polymerase (ko03020)	[R]	General function prediction only	--	--	L	Replication, recombination and repair	uncharacterized protein LOC109771416 [Aegilops tauschii subsp. tauschii]
TraesCS3D03G0076100	215	214	266	0	0	7	0.99311	0.952332	1.269897	0	0	0.028818	1.25E-05	-6.573410297	down	[T]	Signal transduction mechanisms	Molecular Function: protein kinase activity (GO:0004672);; Molecular Function: ATP binding (GO:0005524);; Cellular Component: integral component of membrane (GO:0016021);;	K13415|1.1e-47|atr:18432040|K13415 protein brassinosteroid insensitive 1 [EC:2.7.10.1 2.7.11.1] | (RefSeq) systemin receptor SR160	Plant hormone signal transduction (ko04075)	--	--	Protein kinase domain	Probable leucine-rich repeat receptor-like protein kinase At1g68400 OS=Arabidopsis thaliana OX=3702 GN=At1g68400 PE=1 SV=1	T	Signal transduction mechanisms	probable leucine-rich repeat receptor-like protein kinase At1g68400 [Aegilops tauschii subsp. tauschii]
TraesCS4A03G0795300	295	267	335	5	2	2	2.858541	2.49907	3.356028	0.037047	0.011241	0.015307	1.29E-33	-6.573182479	down	[S]	Function unknown	--	--	--	--	--	Carbohydrate esterase, sialic acid-specific acetylesterase	Probable carbohydrate esterase At4g34215 OS=Arabidopsis thaliana OX=3702 GN=At4g34215 PE=1 SV=2	S	Function unknown	probable carbohydrate esterase At4g34215 [Aegilops tauschii subsp. tauschii]
TraesCS6A03G0462900	1621	1620	1545	20	6	22	5.658915	5.456419	5.575193	0.064089	0.018676	0.071438	4.85E-171	-6.568585761	down	[G]	Carbohydrate transport and metabolism	Molecular Function: beta-galactosidase activity (GO:0004565);; Biological Process: carbohydrate metabolic process (GO:0005975);;	K12309|4.8e-286|bna:106418278|K12309 beta-galactosidase [EC:3.2.1.23] | (RefSeq) beta-galactosidase 2 isoform X1	Galactose metabolism (ko00052);; Other glycan degradation (ko00511);; Glycosaminoglycan degradation (ko00531);; Sphingolipid metabolism (ko00600);; Glycosphingolipid biosynthesis - ganglio series (ko00604)	[G]	Carbohydrate transport and metabolism	Glycosyl hydrolases family 35	Beta-galactosidase 4 OS=Oryza sativa subsp. japonica OX=39947 GN=Os02g0219200 PE=2 SV=1	G	Carbohydrate transport and metabolism	unnamed protein product [Triticum turgidum subsp. durum]
NewGene_32058	313	200	184	0	4	3	2.23062	1.331779	1.307256	0	0.021289	0.011572	2.00E-25	-6.565073574	down	--	--	Cellular Component: Arp2/3 protein complex (GO:0005885);; Cellular Component: integral component of membrane (GO:0016021);; Biological Process: Arp2/3 complex-mediated actin nucleation (GO:0034314);;	K05757|8.21e-82|ats:109779888|K05757 actin related protein 2/3 complex, subunit 1A/1B | (RefSeq) LOC109779888; actin-related protein 2/3 complex subunit 1B-like	Endocytosis (ko04144)	[Z]	Cytoskeleton	--	Actin-related protein 2/3 complex subunit 1B OS=Arabidopsis thaliana OX=3702 GN=ARPC1B PE=2 SV=1	Z	Cytoskeleton	unnamed protein product [Triticum turgidum subsp. durum]
TraesCS2A03G0267800	147	113	130	0	2	2	0.827829	0.608716	0.755733	0	0.01056	0.010329	1.21E-15	-6.539105082	down	--	--	Molecular Function: aspartic-type endopeptidase activity (GO:0004190);;	K22683|3.2e-54|sind:105173077|K22683 aspartyl protease family protein [EC:3.4.23.-] | (RefSeq) aspartyl protease family protein 2-like	--	[O]	Posttranslational modification, protein turnover, chaperones	Xylanase inhibitor N-terminal	Aspartyl protease 25 OS=Oryza sativa subsp. japonica OX=39947 GN=AP25 PE=2 SV=1	O	Posttranslational modification, protein turnover, chaperones	unnamed protein product [Triticum aestivum]
TraesCS4D03G0481800	5304	5301	5063	67	29	65	24.304771	23.428392	23.980486	0.288552	0.123418	0.276888	1.93E-91	-6.535075854	down	[E]	Amino acid transport and metabolism	Molecular Function: asparagine synthase (glutamine-hydrolyzing) activity (GO:0004066);; Molecular Function: ATP binding (GO:0005524);; Biological Process: asparagine biosynthetic process (GO:0006529);; Biological Process: glutamine metabolic process (GO:0006541);;	K01953|0.0e+00|ats:109778717|K01953 asparagine synthase (glutamine-hydrolysing) [EC:6.3.5.4] | (RefSeq) LOC109778717; asparagine synthetase [glutamine-hydrolyzing] 1	Alanine, aspartate and glutamate metabolism (ko00250);; Biosynthesis of amino acids (ko01230)	[E]	Amino acid transport and metabolism	Asparagine synthase	Asparagine synthetase [glutamine-hydrolyzing] 1 OS=Oryza sativa subsp. japonica OX=39947 GN=Os03g0291500 PE=2 SV=1	E	Amino acid transport and metabolism	asparagine synthetase [glutamine-hydrolyzing] 1 [Aegilops tauschii subsp. tauschii]
TraesCS2B03G1223500	332	381	356	0	3	8	3.947291	4.376494	4.382856	0	0.031115	0.08248	2.84E-40	-6.531054133	down	--	--	Cellular Component: integral component of membrane (GO:0016021);;	--	--	--	--	--	--	--	--	uncharacterized protein LOC109734079 [Aegilops tauschii subsp. tauschii]
NewGene_26649	228	259	284	0	8	0	1.148414	1.232987	1.543319	0	0.030399	0	6.21E-05	-6.514087681	down	--	--	Molecular Function: DNA binding (GO:0003677);; Cellular Component: nucleus (GO:0005634);;	--	--	--	--	B3 DNA binding domain	B3 domain-containing protein Os06g0194400 OS=Oryza sativa subsp. japonica OX=39947 GN=Os06g0194400 PE=2 SV=1	K	Transcription	unnamed protein product [Triticum turgidum subsp. durum]
NewGene_39133	764	754	688	13	7	3	1.223094	1.09231	1.059492	0.031183	0.006999	0.003416	2.71E-82	-6.511298296	down	--	--	Biological Process: cellular amino acid metabolic process (GO:0006520);; Molecular Function: carboxy-lyase activity (GO:0016831);; Molecular Function: pyridoxal phosphate binding (GO:0030170);;	--	--	--	--	--	--	E	Amino acid transport and metabolism	hypothetical protein PSTG_19471, partial [Puccinia striiformis f. sp. tritici PST-78]
NewGene_97126	854	934	678	6	0	20	2.170953	2.288469	1.780192	0.014065	0	0.046052	1.74E-07	-6.495957356	down	--	--	--	--	--	--	--	--	--	--	--	formin-like protein 14 [Aegilops tauschii subsp. tauschii]
TraesCS1D03G1039500	3902	4686	3891	55	43	36	14.522176	16.818554	14.963355	0.193325	0.147661	0.124034	0	-6.466830119	down	--	--	Cellular Component: mitochondrial outer membrane (GO:0005741);; Molecular Function: voltage-gated anion channel activity (GO:0008308);;	K15040|3.8e-20|bdi:100832446|K15040 voltage-dependent anion channel protein 2 | (RefSeq) mitochondrial outer membrane protein porin 2	--	[P]	Inorganic ion transport and metabolism	Eukaryotic porin	Mitochondrial outer membrane protein porin 3 OS=Oryza sativa subsp. japonica OX=39947 GN=VDAC3 PE=2 SV=1	S	Function unknown	uncharacterized protein LOC109767298 [Aegilops tauschii subsp. tauschii]
TraesCS1D03G0513400	329	298	300	2	8	0	2.189436	1.914856	2.067698	0.009845	0.048326	0	1.55E-35	-6.463219368	down	--	--	Cellular Component: cellular_component (GO:0005575);; Cellular Component: obsolete cell (GO:0005623);; Cellular Component: plasma membrane (GO:0005886);; Cellular Component: membrane (GO:0016020);; Cellular Component: obsolete cell part (GO:0044464);; Cellular Component: cell periphery (GO:0071944);;	K19996|9.6e-101|atr:18449038|K19996 phosphatidylinositol transfer protein SFH5 | (RefSeq) patellin-3	--	[I]	Lipid transport and metabolism	CRAL/TRIO domain	Patellin-6 OS=Arabidopsis thaliana OX=3702 GN=PATL6 PE=2 SV=1	I	Lipid transport and metabolism	patellin-6 [Aegilops tauschii subsp. tauschii]
TraesCS1B03G1225200	265	355	305	10	0	0	2.405057	3.113219	2.861101	0.081351	0	0	0.000269797	-6.460439221	down	--	--	Biological Process: male meiosis II (GO:0007142);; Cellular Component: integral component of membrane (GO:0016021);;	K02936|9.6e-07|ats:109765040|K02936 large subunit ribosomal protein L7Ae | (RefSeq) uncharacterized protein LOC109765040	Ribosome (ko03010)	--	--	--	--	--	--	uncharacterized protein LOC109764050 [Aegilops tauschii subsp. tauschii]
NewGene_13215	120	126	122	0	4	0	0.831257	0.846576	0.875941	0	0.026182	0	4.32E-15	-6.451362725	down	--	--	--	K06228|1.49e-12|obr:102710647|K06228 fused [EC:2.7.11.1] | (RefSeq) serine/threonine-protein kinase TIO	--	--	--	--	--	L	Replication, recombination and repair	uncharacterized protein LOC109741299 [Aegilops tauschii subsp. tauschii]
TraesCS7A03G0921600	3858	4166	3429	18	28	79	19.694113	20.513004	18.092552	0.086914	0.130851	0.37538	2.35E-26	-6.445529702	down	[E]	Amino acid transport and metabolism	Molecular Function: oxidoreductase activity (GO:0016491);;	K13366|6.9e-254|ats:109774256|K13366 polyamine oxidase [EC:1.5.3.14 1.5.3.16 1.5.3.-] | (RefSeq) LOC109774256; polyamine oxidase-like	Arginine and proline metabolism (ko00330);; beta-Alanine metabolism (ko00410)	[Q]	Secondary metabolites biosynthesis, transport and catabolism	Flavin containing amine oxidoreductase	Polyamine oxidase 6 OS=Oryza sativa subsp. japonica OX=39947 GN=PAO6 PE=2 SV=1	Q	Secondary metabolites biosynthesis, transport and catabolism	unnamed protein product [Triticum turgidum subsp. durum]
NewGene_36179	219	264	245	0	0	8	0.853725	0.991985	0.957849	0	0	0.027682	6.16E-05	-6.44158936	down	--	--	--	K24194|3.79e-08|bdi:100824289|K24194 boron transporter | (RefSeq) boron transporter 4	--	--	--	Ankyrin repeats (many copies)	--	G	Carbohydrate transport and metabolism	unnamed protein product [Triticum turgidum subsp. durum]
TraesCS2D03G0987900	732	631	535	9	12	0	4.50351	3.746469	3.400971	0.052161	0.067146	0	7.45E-11	-6.420450708	down	--	--	--	K00574|1.7e-23|bdi:112268524|K00574 cyclopropane-fatty-acyl-phospholipid synthase [EC:2.1.1.79] | (RefSeq) uncharacterized protein LOC112268524	--	--	--	--	--	--	--	unnamed protein product [Triticum turgidum subsp. durum]
TraesCS5B03G1294400	397	413	358	2	1	10	3.06686	3.083652	2.85799	0.012113	0.007308	0.072951	6.30E-45	-6.416658779	down	[IR]	Lipid transport and metabolism;; General function prediction only	Molecular Function: hydrolase activity, acting on ester bonds (GO:0016788);;	--	--	--	--	GDSL-like Lipase/Acylhydrolase	GDSL esterase/lipase At3g48460 OS=Arabidopsis thaliana OX=3702 GN=At3g48460 PE=2 SV=1	S	Function unknown	GDSL esterase/lipase At3g48460 [Aegilops tauschii subsp. tauschii]
TraesCS3B03G0368400	122	104	128	0	4	0	1.042111	0.81556	1.122435	0	0.023194	0	1.21E-14	-6.399932736	down	--	--	Molecular Function: peroxidase activity (GO:0004601);; Cellular Component: extracellular region (GO:0005576);; Biological Process: response to oxidative stress (GO:0006979);; Molecular Function: heme binding (GO:0020037);; Biological Process: hydrogen peroxide catabolic process (GO:0042744);; Molecular Function: metal ion binding (GO:0046872);;	K00430|7.8e-165|ats:109739993|K00430 peroxidase [EC:1.11.1.7] | (RefSeq) LOC109739993; peroxidase P7-like	Phenylpropanoid biosynthesis (ko00940)	--	--	Peroxidase	Peroxidase 52 OS=Arabidopsis thaliana OX=3702 GN=PER52 PE=2 SV=1	Q	Secondary metabolites biosynthesis, transport and catabolism	unnamed protein product [Triticum turgidum subsp. durum]
TraesCS2B03G1259700	96	154	191	5	0	0	3.04805	4.736628	6.313395	0.138748	0	0	2.61E-07	-6.399880225	down	--	--	Biological Process: lipid transport (GO:0006869);; Molecular Function: lipid binding (GO:0008289);;	--	--	--	--	Protease inhibitor/seed storage/LTP family	Non-specific lipid-transfer protein 3 OS=Oryza sativa subsp. indica OX=39946 GN=LTP110-A PE=2 SV=1	G	Carbohydrate transport and metabolism	unnamed protein product [Triticum turgidum subsp. durum]
TraesCS1B03G0015300	127	119	109	2	2	0	1.089991	0.986422	0.96124	0.016398	0.016116	0	6.40E-15	-6.399062283	down	--	--	Molecular Function: nucleic acid binding (GO:0003676);;	--	--	--	--	Exonuclease	Protein NEN4 OS=Arabidopsis thaliana OX=3702 GN=NEN4 PE=2 SV=1	--	--	protein NEN4-like [Aegilops tauschii subsp. tauschii]
NewGene_102907	3266	3570	3426	57	35	24	30.813389	32.484066	33.405163	0.506988	0.30851	0.206702	6.37E-102	-6.395781916	down	--	--	--	--	--	--	--	--	--	--	--	hypothetical protein TRIUR3_08442 [Triticum urartu]
TraesCS3D03G0081100	243	247	300	0	5	4	3.364549	3.293734	4.299242	0	0.058023	0.045031	6.11E-31	-6.389072164	down	[O]	Posttranslational modification, protein turnover, chaperones	Biological Process: response to reactive oxygen species (GO:0000302);; Biological Process: protein folding (GO:0006457);; Biological Process: response to heat (GO:0009408);; Biological Process: response to salt stress (GO:0009651);; Biological Process: response to hydrogen peroxide (GO:0042542);; Molecular Function: protein self-association (GO:0043621);; Molecular Function: unfolded protein bind…	K13993|4.8e-79|ats:109787065|K13993 HSP20 family protein | (RefSeq) LOC109787065; 16.9 kDa class I heat shock protein 1-like	Protein processing in endoplasmic reticulum (ko04141)	[O]	Posttranslational modification, protein turnover, chaperones	Hsp20/alpha crystallin family	16.9 kDa class I heat shock protein 2 OS=Triticum aestivum OX=4565 GN=hsp16.9B PE=1 SV=1	O	Posttranslational modification, protein turnover, chaperones	16.9 kDa class I heat shock protein 1-like [Aegilops tauschii subsp. tauschii]
NewGene_60357	216	238	163	4	0	3	0.323314	0.343015	0.251295	0.004403	0	0.004226	1.61E-24	-6.384538258	down	--	--	--	K17604|9.48e-43|csv:101203656|K17604 zinc finger SWIM domain-containing protein 3 | (RefSeq) uncharacterized protein LOC101203656 isoform X1	--	--	--	MULE transposase domain	--	S	Function unknown	uncharacterized protein LOC109758561 [Aegilops tauschii subsp. tauschii]
TraesCS1B03G0036700	435	479	488	12	2	2	7.296997	7.746473	8.463517	0.178888	0.020593	0.024458	2.29E-23	-6.384397817	down	--	--	Biological Process: defense response (GO:0006952);;	--	--	--	--	Gamma-thionin family	Defensin-like protein CAL1 OS=Oryza sativa subsp. japonica OX=39947 GN=CAL1 PE=1 SV=1	O	Posttranslational modification, protein turnover, chaperones	defensin [Triticum aestivum]
TraesCS4A03G0506200	203	210	195	0	7	0	1.311928	1.329322	1.261396	0	0.038729	0	2.26E-05	-6.360840245	down	[G]	Carbohydrate transport and metabolism	Cellular Component: integral component of membrane (GO:0016021);; Molecular Function: transmembrane transporter activity (GO:0022857);;	K12818|6.3e-80|smo:SELMODRAFT_429199|K12818 ATP-dependent RNA helicase DHX8/PRP22 [EC:3.6.4.13] | (RefSeq) hypothetical protein	Spliceosome (ko03040)	[R]	General function prediction only	Major Facilitator Superfamily	Protein ZINC INDUCED FACILITATOR-LIKE 1 OS=Arabidopsis thaliana OX=3702 GN=ZIFL1 PE=2 SV=1	S	Function unknown	unnamed protein product [Triticum turgidum subsp. durum]
TraesCS2D03G1034600	592	686	680	10	7	6	8.634387	9.649799	10.24825	0.129372	0.091207	0.081615	4.55E-76	-6.341043188	down	--	--	Cellular Component: integral component of membrane (GO:0016021);;	--	--	--	--	--	--	--	--	uncharacterized protein LOC109734079 [Aegilops tauschii subsp. tauschii]
TraesCS3B03G0312200	163	235	199	4	3	0	2.250276	3.131879	2.843608	0.052734	0.038914	0	5.42E-24	-6.340037464	down	[O]	Posttranslational modification, protein turnover, chaperones	Biological Process: response to reactive oxygen species (GO:0000302);; Biological Process: protein folding (GO:0006457);; Biological Process: response to heat (GO:0009408);; Biological Process: response to salt stress (GO:0009651);; Biological Process: response to hydrogen peroxide (GO:0042542);; Molecular Function: protein self-association (GO:0043621);; Molecular Function: unfolded protein bind…	K13993|1.5e-81|ats:109775290|K13993 HSP20 family protein | (RefSeq) LOC109775290; 17.5 kDa class II heat shock protein	Protein processing in endoplasmic reticulum (ko04141)	[O]	Posttranslational modification, protein turnover, chaperones	Hsp20/alpha crystallin family	17.5 kDa class II heat shock protein OS=Zea mays OX=4577 PE=2 SV=1	O	Posttranslational modification, protein turnover, chaperones	17.5 kDa class II heat shock protein [Aegilops tauschii subsp. tauschii]
TraesCS7B03G0240200	966	980	850	13	10	10	11.510776	11.261395	10.462525	0.139658	0.102791	0.10179	2.35E-109	-6.331493693	down	--	--	Cellular Component: nucleus (GO:0005634);; Cellular Component: cytoplasm (GO:0005737);; Biological Process: response to brassinosteroid (GO:0009741);; Molecular Function: protein dimerization activity (GO:0046983);;	--	--	--	--	Helix-loop-helix DNA-binding domain	Transcription factor ILI5 OS=Oryza sativa subsp. indica OX=39946 GN=ILI5 PE=3 SV=1	K	Transcription	transcription factor ILI5-like [Aegilops tauschii subsp. tauschii]
TraesCS2B03G0602700	375	354	361	2	6	5	1.699536	1.543054	1.694466	0.008494	0.024502	0.017006	7.86E-44	-6.319343975	down	[DPM]	Cell cycle control, cell division, chromosome partitioning;; Inorganic ion transport and metabolism;; Cell wall/membrane/envelope biogenesis	Molecular Function: copper ion binding (GO:0005507);; Molecular Function: oxidoreductase activity (GO:0016491);;	K19791|6.8e-200|han:110912433|K19791 iron transport multicopper oxidase | (RefSeq) L-ascorbate oxidase homolog	--	[Q]	Secondary metabolites biosynthesis, transport and catabolism	Multicopper oxidase	L-ascorbate oxidase homolog OS=Nicotiana tabacum OX=4097 PE=2 SV=1	Q	Secondary metabolites biosynthesis, transport and catabolism	L-ascorbate oxidase homolog [Aegilops tauschii subsp. tauschii]
TraesCS2B03G0598500	383	472	384	0	10	5	2.645499	3.142695	2.741705	0	0.062848	0.031431	1.44E-14	-6.290316587	down	--	--	Cellular Component: integral component of membrane (GO:0016021);; Molecular Function: transmembrane transporter activity (GO:0022857);;	K14638|9.6e-284|ats:109743870|K14638 solute carrier family 15 (peptide/histidine transporter), member 3/4 | (RefSeq) LOC109743870; protein NRT1/ PTR FAMILY 5.10-like isoform X1	--	[E]	Amino acid transport and metabolism	POT family	Protein NRT1/ PTR FAMILY 5.10 OS=Arabidopsis thaliana OX=3702 GN=NPF5.10 PE=2 SV=1	E	Amino acid transport and metabolism	unnamed protein product [Triticum turgidum subsp. durum]
TraesCS5A03G0973100	655	786	612	17	8	0	2.891706	3.351148	2.792279	0.06912	0.029928	0	3.29E-08	-6.282863483	down	[I]	Lipid transport and metabolism	Molecular Function: catalytic activity (GO:0003824);;	K01897|0.0e+00|ats:109753022|K01897 long-chain acyl-CoA synthetase [EC:6.2.1.3] | (RefSeq) LOC109753022; long chain acyl-CoA synthetase 2	Fatty acid biosynthesis (ko00061);; Fatty acid degradation (ko00071);; Fatty acid metabolism (ko01212);; Peroxisome (ko04146)	[I]	Lipid transport and metabolism	AMP-binding enzyme	Long chain acyl-CoA synthetase 2 OS=Arabidopsis thaliana OX=3702 GN=LACS2 PE=2 SV=1	I	Lipid transport and metabolism	unnamed protein product [Triticum turgidum subsp. durum]
TraesCS4D03G0046500	469	482	425	13	0	4	1.47967	1.468293	1.385949	0.038787	0	0.011295	2.90E-09	-6.268993104	down	[P]	Inorganic ion transport and metabolism	Molecular Function: ATP binding (GO:0005524);; Cellular Component: plasma membrane (GO:0005886);; Molecular Function: proton-exporting ATPase activity, phosphorylative mechanism (GO:0008553);; Cellular Component: integral component of membrane (GO:0016021);; Biological Process: proton export across plasma membrane (GO:0120029);;	K01535|0.0e+00|ats:109770943|K01535 H+-transporting ATPase [EC:7.1.2.1] | (RefSeq) LOC109770943; plasma membrane ATPase 1-like isoform X1	Oxidative phosphorylation (ko00190)	[P]	Inorganic ion transport and metabolism	E1-E2 ATPase	Plasma membrane ATPase 1 OS=Solanum lycopersicum OX=4081 GN=LHA1 PE=2 SV=1	P	Inorganic ion transport and metabolism	plasma membrane ATPase 1-like isoform X2 [Aegilops tauschii subsp. tauschii]
TraesCS5D03G0462200	464	521	472	3	7	8	7.006348	7.598628	7.365582	0.030777	0.093448	0.112666	9.16E-59	-6.266381099	down	--	--	--	--	--	--	--	--	--	S	Function unknown	uncharacterized protein LOC109741272 [Aegilops tauschii subsp. tauschii]
TraesCS4D03G0165600	909	861	881	20	2	11	8.374408	7.647716	8.383849	0.174489	0.017392	0.094679	1.40E-20	-6.260766692	down	--	--	Molecular Function: lipid binding (GO:0008289);;	--	--	--	--	START domain	--	S	Function unknown	uncharacterized protein LOC109755389 [Aegilops tauschii subsp. tauschii]
TraesCS6B03G0230900	157	163	161	4	0	2	1.247214	1.253884	1.327205	0.030138	0	0.01298	2.38E-20	-6.254711534	down	--	--	--	--	--	--	--	--	--	--	--	unnamed protein product [Triticum turgidum subsp. durum]
NewGene_7871	233	347	226	0	10	0	3.084473	6.207524	3.300732	0	0.138455	0	0.000503926	-6.243789387	down	--	--	--	--	--	--	--	--	--	--	--	hypothetical protein TRIUR3_24803 [Triticum urartu]
TraesCS2B03G1259900	113	135	147	2	0	3	3.597519	4.165003	4.835897	0.030531	0	0.088457	6.70E-17	-6.235885875	down	--	--	Biological Process: lipid transport (GO:0006869);; Molecular Function: lipid binding (GO:0008289);;	--	--	--	--	Protease inhibitor/seed storage/LTP family	Non-specific lipid-transfer protein 3 OS=Oryza sativa subsp. indica OX=39946 GN=LTP110-A PE=2 SV=1	G	Carbohydrate transport and metabolism	type 1 non-specific lipid transfer protein precursor [Triticum aestivum]
NewGene_65229	98	156	139	2	0	3	0.975839	1.425174	1.373183	0.001926	0	0.047163	1.34E-16	-6.224365442	down	--	--	--	--	--	--	--	--	--	--	--	unnamed protein product [Triticum turgidum subsp. durum]
NewGene_8932	234	183	209	2	0	6	1.898323	1.42388	1.849603	0.013746	0	0.039664	1.14E-25	-6.222667993	down	--	--	Molecular Function: protein kinase activity (GO:0004672);;	K08850|2.51e-11|ats:109776939|K08850 aurora kinase, other [EC:2.7.11.1] | (RefSeq) LOC109776939; serine/threonine-protein kinase Aurora-2	--	[D]	Cell cycle control, cell division, chromosome partitioning	--	Serine/threonine-protein kinase Aurora-1 OS=Arabidopsis thaliana OX=3702 GN=AUR1 PE=1 SV=1	T	Signal transduction mechanisms	serine/threonine-protein kinase Aurora-2 [Aegilops tauschii subsp. tauschii]
TraesCS6A03G0329800	607	590	588	13	10	0	7.389956	6.924983	7.395668	0.15057	0.105908	0	1.17E-09	-6.205436155	down	[O]	Posttranslational modification, protein turnover, chaperones	Molecular Function: glutathione transferase activity (GO:0004364);; Cellular Component: cytoplasm (GO:0005737);; Biological Process: glutathione metabolic process (GO:0006749);;	K00799|2.9e-120|ats:109753452|K00799 glutathione S-transferase [EC:2.5.1.18] | (RefSeq) LOC109753452; probable glutathione S-transferase GSTU6	Glutathione metabolism (ko00480)	[O]	Posttranslational modification, protein turnover, chaperones	Glutathione S-transferase, N-terminal domain	Probable glutathione S-transferase GSTU6 OS=Oryza sativa subsp. japonica OX=39947 GN=GSTU6 PE=2 SV=2	O	Posttranslational modification, protein turnover, chaperones	glutathione-S-transferase 28e45 [Triticum aestivum]
NewGene_93495	413	396	459	4	7	6	0.793287	0.608289	0.871436	0.005401	0.009434	0.007975	6.25E-52	-6.153227476	down	--	--	--	--	--	--	--	--	--	--	--	unnamed protein product [Triticum aestivum]
TraesCS5A03G0010300	159	113	102	0	5	0	0.78433	0.535364	0.518658	0	0.02237	0	9.28E-16	-6.150939779	down	[T]	Signal transduction mechanisms	Molecular Function: protein serine/threonine kinase activity (GO:0004674);; Molecular Function: ATP binding (GO:0005524);; Cellular Component: integral component of membrane (GO:0016021);; Biological Process: cellulose biosynthetic process (GO:0030244);;	K13418|6.3e-69|dosa:Os04t0457800-01|K13418 somatic embryogenesis receptor kinase 1 [EC:2.7.10.1 2.7.11.1] | (RefSeq) Os04g0457800; Similar to SERK1 (Fragment).	--	--	--	Protein kinase domain	LRR receptor-like serine/threonine-protein kinase FEI 1 OS=Arabidopsis thaliana OX=3702 GN=FEI1 PE=1 SV=1	T	Signal transduction mechanisms	LRR receptor-like serine/threonine-protein kinase [Triticum monococcum]
TraesCS3D03G0631600	914	1110	1004	36	0	5	3.062377	3.583171	3.474926	0.114352	0	0.012586	6.62E-05	-6.137582059	down	[O]	Posttranslational modification, protein turnover, chaperones	Molecular Function: ATP binding (GO:0005524);;	K03695|0.0e+00|ats:109758392|K03695 ATP-dependent Clp protease ATP-binding subunit ClpB | (RefSeq) LOC109758392; chaperone protein ClpB1-like	--	[O]	Posttranslational modification, protein turnover, chaperones	AAA domain (Cdc48 subfamily)	Chaperone protein ClpB1 OS=Oryza sativa subsp. japonica OX=39947 GN=CLPB1 PE=2 SV=1	O	Posttranslational modification, protein turnover, chaperones	chaperone protein ClpB1-like [Aegilops tauschii subsp. tauschii]
TraesCS1A03G0577000	133	134	103	2	0	3	1.172341	1.139382	0.938266	0.008436	0	0.016664	2.88E-16	-6.134594549	down	--	--	Molecular Function: DNA binding (GO:0003677);; Molecular Function: DNA-binding transcription factor activity (GO:0003700);; Cellular Component: nucleus (GO:0005634);;	K09286|2.0e-33|mcha:111004986|K09286 EREBP-like factor | (RefSeq) dehydration-responsive element-binding protein 3-like	--	--	--	AP2 domain	Ethylene-responsive transcription factor ERF034 OS=Arabidopsis thaliana OX=3702 GN=ERF034 PE=2 SV=2	K	Transcription	unnamed protein product [Triticum turgidum subsp. durum]
TraesCS5B03G0220800	328	364	339	3	5	6	4.226393	4.517918	4.508164	0.0305	0.059137	0.072397	1.76E-43	-6.130591124	down	--	--	--	--	--	--	--	--	--	--	--	uncharacterized protein LOC109779832 [Aegilops tauschii subsp. tauschii]
NewGene_3815	203	193	187	0	0	8	1.017986	0.93097	0.968214	0	0	0.034752	0.000141257	-6.121986793	down	--	--	Molecular Function: iron ion binding (GO:0005506);; Molecular Function: oxidoreductase activity, acting on paired donors, with incorporation or reduction of molecular oxygen (GO:0016705);; Molecular Function: heme binding (GO:0020037);;	--	--	--	--	--	--	--	--	--
TraesCS3D03G0546500	268	314	226	2	9	0	1.826286	2.069227	1.591825	0.012039	0.051689	0	1.16E-10	-6.116386034	down	[G]	Carbohydrate transport and metabolism	Molecular Function: polygalacturonase activity (GO:0004650);; Cellular Component: extracellular region (GO:0005576);; Biological Process: carbohydrate metabolic process (GO:0005975);; Biological Process: cell wall organization (GO:0071555);;	K01184|2.3e-152|dzi:111291775|K01184 polygalacturonase [EC:3.2.1.15] | (RefSeq) polygalacturonase At1g48100	Pentose and glucuronate interconversions (ko00040)	--	--	Glycosyl hydrolases family 28	Polygalacturonase At1g48100 OS=Arabidopsis thaliana OX=3702 GN=At1g48100 PE=2 SV=1	G	Carbohydrate transport and metabolism	polygalacturonase At1g48100-like isoform X2 [Aegilops tauschii subsp. tauschii]
TraesCS1D03G0685700	4713	5090	5415	79	77	55	62.67524	65.286781	74.421356	0.99015	0.960922	0.685977	0	-6.103204184	down	--	--	--	--	--	--	--	--	--	--	--	uncharacterized protein LOC109746577 [Aegilops tauschii subsp. tauschii]
NewGene_45371	96	92	100	4	0	0	0.194352	0.173524	0.262138	0.007368	0	0	6.10E-13	-6.101483549	down	--	--	--	--	--	[R]	General function prediction only	--	--	L	Replication, recombination and repair	hypothetical protein OsI_16788 [Oryza sativa Indica Group]
TraesCS1A03G0746600	115	102	142	0	5	0	0.621169	0.529234	0.794254	0	0.020456	0	1.84E-15	-6.100616534	down	--	--	--	--	--	--	--	Weak chloroplast movement under blue light	WEB family protein At2g38370 OS=Arabidopsis thaliana OX=3702 GN=At2g38370 PE=2 SV=1	S	Function unknown	unnamed protein product [Triticum turgidum subsp. durum]
TraesCS6A03G0805100	1300	1436	1499	21	19	19	9.854055	10.501109	11.746758	0.148668	0.129107	0.134028	2.58E-165	-6.096032498	down	--	--	Cellular Component: extracellular region (GO:0005576);; Cellular Component: cell wall (GO:0005618);; Biological Process: plant-type cell wall organization (GO:0009664);; Cellular Component: membrane (GO:0016020);;	K20628|2.4e-103|mdm:103431192|K20628 expansin | (RefSeq) expansin-A1-like	--	--	--	Expansin C-terminal domain	Expansin-A5 OS=Oryza sativa subsp. japonica OX=39947 GN=EXPA5 PE=2 SV=1	S	Function unknown	unnamed protein product [Triticum turgidum subsp. durum]
TraesCS2B03G0203600	612	626	494	0	22	2	3.022452	2.979488	2.517587	0	0.102391	0.007943	5.31E-05	-6.089694097	down	--	--	Molecular Function: cysteine-type peptidase activity (GO:0008234);;	--	--	--	--	Ulp1 protease family, C-terminal catalytic domain	--	--	--	unnamed protein product [Triticum turgidum subsp. durum]
TraesCS4D03G0710700	3315	3125	4099	47	58	43	22.478693	20.431583	28.724485	0.298828	0.364855	0.27279	3.73E-298	-6.089151529	down	--	--	Molecular Function: aspartic-type endopeptidase activity (GO:0004190);;	K22683|1.6e-50|atr:18442347|K22683 aspartyl protease family protein [EC:3.4.23.-] | (RefSeq) aspartyl protease family protein 2	--	[O]	Posttranslational modification, protein turnover, chaperones	Xylanase inhibitor C-terminal	Aspartyl protease 25 OS=Oryza sativa subsp. japonica OX=39947 GN=AP25 PE=2 SV=1	O	Posttranslational modification, protein turnover, chaperones	aspartyl protease 25 [Aegilops tauschii subsp. tauschii]
TraesCS6D03G0071100	935	826	999	12	15	12	5.258577	4.482641	5.804839	0.064401	0.075967	0.063609	9.18E-108	-6.078211716	down	[P]	Inorganic ion transport and metabolism	Cellular Component: integral component of membrane (GO:0016021);; Molecular Function: transmembrane transporter activity (GO:0022857);;	K02575|6.2e-296|ats:109765032|K02575 MFS transporter, NNP family, nitrate/nitrite transporter | (RefSeq) LOC109765032; high-affinity nitrate transporter 2.1-like	Nitrogen metabolism (ko00910)	--	--	Major Facilitator Superfamily	High-affinity nitrate transporter 2.1 OS=Oryza sativa subsp. japonica OX=39947 GN=NRT2.1 PE=1 SV=1	P	Inorganic ion transport and metabolism	high-affinity nitrate transporter 2.1-like [Aegilops tauschii subsp. tauschii]
TraesCS7D03G0236200	483	468	454	7	5	8	7.921186	7.365504	7.647855	0.107709	0.063855	0.118338	1.45E-59	-6.06347492	down	[R]	General function prediction only	Cellular Component: integral component of membrane (GO:0016021);; Molecular Function: oxidoreductase activity (GO:0016491);;	K10251|1.3e-115|ats:109745871|K10251 17beta-estradiol 17-dehydrogenase / very-long-chain 3-oxoacyl-CoA reductase [EC:1.1.1.62 1.1.1.330] | (RefSeq) LOC109745871; very-long-chain 3-oxoacyl-CoA reductase 1-like	Fatty acid elongation (ko00062);; Biosynthesis of unsaturated fatty acids (ko01040);; Fatty acid metabolism (ko01212)	--	--	short chain dehydrogenase	Very-long-chain 3-oxoacyl-CoA reductase 1 OS=Arabidopsis thaliana OX=3702 GN=KCR1 PE=1 SV=1	Q	Secondary metabolites biosynthesis, transport and catabolism	very-long-chain 3-oxoacyl-CoA reductase 1-like [Aegilops tauschii subsp. tauschii]
TraesCS2B03G1373900	1066	1013	1104	20	14	12	13.916022	12.753427	14.89852	0.242074	0.162632	0.145944	4.49E-128	-6.043852136	down	--	--	--	K11855|3.3e-09|bvg:104906049|K11855 ubiquitin carboxyl-terminal hydrolase 36/42 [EC:3.4.19.12] | (RefSeq) ubiquitin carboxyl-terminal hydrolase 36	--	--	--	Hydrophobic seed protein	36.4 kDa proline-rich protein OS=Solanum lycopersicum OX=4081 GN=TPRP-F1 PE=2 SV=1	S	Function unknown	unnamed protein product [Triticum turgidum subsp. durum]
TraesCS2D03G0421500	92	109	142	2	1	2	2.933423	3.383375	4.710757	0.044222	0.029676	0.047925	2.43E-15	-6.035826914	down	--	--	Biological Process: response to auxin (GO:0009733);;	K14488|3.0e-09|sita:101776644|K14488 SAUR family protein | (RefSeq) auxin-responsive protein SAUR50	Plant hormone signal transduction (ko04075)	--	--	Auxin responsive protein	--	S	Function unknown	auxin-responsive protein SAUR36-like [Aegilops tauschii subsp. tauschii]
TraesCS3D03G0079800	341	403	359	8	4	4	8.226122	9.381814	8.948942	0.167983	0.082646	0.07856	5.69E-47	-6.034537489	down	[O]	Posttranslational modification, protein turnover, chaperones	Cellular Component: cellular_component (GO:0005575);; Cellular Component: intracellular (GO:0005622);; Cellular Component: obsolete cell (GO:0005623);; Cellular Component: cytoplasm (GO:0005737);; Cellular Component: chloroplast (GO:0009507);; Cellular Component: plastid (GO:0009536);; Cellular Component: organelle (GO:0043226);; Cellular Component: membrane-bounded organelle (GO:0043227);; Cellu…	K13993|1.5e-77|ats:109738375|K13993 HSP20 family protein | (RefSeq) LOC109738375; 16.9 kDa class I heat shock protein 1	Protein processing in endoplasmic reticulum (ko04141)	[O]	Posttranslational modification, protein turnover, chaperones	Hsp20/alpha crystallin family	16.9 kDa class I heat shock protein 1 OS=Triticum aestivum OX=4565 GN=hsp16.9A PE=2 SV=1	O	Posttranslational modification, protein turnover, chaperones	hypothetical protein TRIUR3_03549 [Triticum urartu]
TraesCS6D03G0369100	425	463	343	11	0	7	2.539455	2.675582	2.1251	0.058355	0	0.036028	1.12E-11	-6.022450187	down	[E]	Amino acid transport and metabolism	Molecular Function: serine-type carboxypeptidase activity (GO:0004185);;	K16297|2.1e-274|ats:109743266|K16297 serine carboxypeptidase-like clade II [EC:3.4.16.-] | (RefSeq) LOC109743266; serine carboxypeptidase-like 45	--	[OE]	Posttranslational modification, protein turnover, chaperones;; Amino acid transport and metabolism	Serine carboxypeptidase	Serine carboxypeptidase-like 45 OS=Arabidopsis thaliana OX=3702 GN=SCPL45 PE=2 SV=1	O	Posttranslational modification, protein turnover, chaperones	serine carboxypeptidase-like 45 [Aegilops tauschii subsp. tauschii]
TraesCS6B03G1074100	150	194	130	0	4	3	0.960965	1.199189	0.860643	0	0.024047	0.014178	1.17E-20	-6.002513554	down	--	--	--	K01805|3.1e-44|ini:109191713|K01805 xylose isomerase [EC:5.3.1.5] | (RefSeq) xylose isomerase	Pentose and glucuronate interconversions (ko00040);; Fructose and mannose metabolism (ko00051)	[R]	General function prediction only	Putative serine esterase (DUF676)	--	S	Function unknown	putative lipase C4A8.10 [Aegilops tauschii subsp. tauschii]
TraesCS5D03G0151100	548	398	594	10	7	6	23.921116	16.752678	26.822262	0.380933	0.262262	0.229976	3.45E-59	-6.002362062	down	--	--	--	--	--	--	--	--	--	--	--	uncharacterized protein LOC109743232 [Aegilops tauschii subsp. tauschii]
TraesCS2A03G0131400	151	149	167	7	0	0	1.881074	1.79142	2.15376	0.071691	0	0	6.57E-05	-5.994450479	down	--	--	Cellular Component: extracellular region (GO:0005576);; Cellular Component: cell wall (GO:0005618);; Biological Process: plant-type cell wall organization (GO:0009664);; Cellular Component: membrane (GO:0016020);;	K20628|2.2e-95|pavi:110769013|K20628 expansin | (RefSeq) expansin-A10-like	--	--	--	Expansin C-terminal domain	Expansin-A1 OS=Oryza sativa subsp. japonica OX=39947 GN=EXPA1 PE=2 SV=2	S	Function unknown	expansin-A1 [Aegilops tauschii subsp. tauschii]
TraesCS3D03G0081200	161	173	197	0	5	3	3.883225	4.010252	4.90819	0	0.091535	0.053157	3.28E-23	-5.984307063	down	[O]	Posttranslational modification, protein turnover, chaperones	Biological Process: response to reactive oxygen species (GO:0000302);; Biological Process: protein folding (GO:0006457);; Biological Process: response to heat (GO:0009408);; Biological Process: response to salt stress (GO:0009651);; Biological Process: response to hydrogen peroxide (GO:0042542);; Molecular Function: protein self-association (GO:0043621);; Molecular Function: unfolded protein bind…	K13993|4.8e-79|ats:109787065|K13993 HSP20 family protein | (RefSeq) LOC109787065; 16.9 kDa class I heat shock protein 1-like	Protein processing in endoplasmic reticulum (ko04141)	[O]	Posttranslational modification, protein turnover, chaperones	Hsp20/alpha crystallin family	16.9 kDa class I heat shock protein 2 OS=Triticum aestivum OX=4565 GN=hsp16.9B PE=1 SV=1	O	Posttranslational modification, protein turnover, chaperones	16.9 kDa class I heat shock protein 1-like [Aegilops tauschii subsp. tauschii]
TraesCS5A03G0601700	2810	2816	2648	46	56	23	19.579971	18.925697	19.073418	0.301478	0.362738	0.148469	2.77E-85	-5.975403234	down	[G]	Carbohydrate transport and metabolism	Molecular Function: alpha-amylase activity (GO:0004556);; Molecular Function: calcium ion binding (GO:0005509);; Biological Process: carbohydrate metabolic process (GO:0005975);; Molecular Function: alpha-amylase activity (releasing maltohexaose) (GO:0103025);;	K01176|1.7e-257|ats:109763224|K01176 alpha-amylase [EC:3.2.1.1] | (RefSeq) LOC109763224; alpha-amylase isozyme 3A	Starch and sucrose metabolism (ko00500)	[G]	Carbohydrate transport and metabolism	Alpha-amylase C-terminal beta-sheet domain	Alpha-amylase isozyme 3A OS=Oryza sativa subsp. japonica OX=39947 GN=AMY1.2 PE=2 SV=2	G	Carbohydrate transport and metabolism	alpha-amylase 4 [Triticum aestivum]
TraesCS7B03G0136700	2508	2425	2601	32	32	51	17.358301	16.184256	18.606749	0.210583	0.208135	0.331681	5.90E-282	-5.964922784	down	--	--	Cellular Component: plasma membrane (GO:0005886);; Biological Process: carbohydrate transport (GO:0008643);; Cellular Component: integral component of membrane (GO:0016021);;	K15382|2.7e-161|ats:109749392|K15382 solute carrier family 50 (sugar transporter) | (RefSeq) LOC109749392; bidirectional sugar transporter SWEET15-like	--	[R]	General function prediction only	Sugar efflux transporter for intercellular exchange	Bidirectional sugar transporter SWEET15 OS=Oryza sativa subsp. japonica OX=39947 GN=SWEET15 PE=2 SV=1	U	Intracellular trafficking, secretion, and vesicular transport	unnamed protein product [Triticum turgidum subsp. durum]
NewGene_14827	935	1179	970	29	10	8	7.32112	8.464534	7.552475	0.155243	0.045552	0.05254	1.29E-31	-5.962069006	down	--	--	Molecular Function: protein dimerization activity (GO:0046983);;	--	--	--	--	--	--	--	--	transcription factor APG-like [Aegilops tauschii subsp. tauschii]
TraesCS6D03G0018800	244	219	317	0	10	2	1.859425	1.608974	2.493809	0	0.068301	0.012711	4.33E-08	-5.954706641	down	[IR]	Lipid transport and metabolism;; General function prediction only	Molecular Function: hydrolase activity, acting on ester bonds (GO:0016788);;	--	--	--	--	GDSL-like Lipase/Acylhydrolase	GDSL esterase/lipase At1g28580 OS=Arabidopsis thaliana OX=3702 GN=At1g28580 PE=2 SV=1	S	Function unknown	GDSL esterase/lipase At5g45910-like [Aegilops tauschii subsp. tauschii]
NewGene_97124	1492	1439	1268	31	0	34	2.532244	2.47345	3.789856	0.048593	0	0.054166	2.57E-05	-5.945453897	down	--	--	Molecular Function: nucleic acid binding (GO:0003676);; Molecular Function: zinc ion binding (GO:0008270);; Biological Process: DNA integration (GO:0015074);;	K03006|1.03e-165|adu:107466525|K03006 DNA-directed RNA polymerase II subunit RPB1 [EC:2.7.7.6] | (RefSeq) LOW QUALITY PROTEIN: DNA-directed RNA polymerase II subunit 1-like	RNA polymerase (ko03020)	[R]	General function prediction only	Reverse transcriptase (RNA-dependent DNA polymerase)	Retrovirus-related Pol polyprotein from transposon TNT 1-94 OS=Nicotiana tabacum OX=4097 PE=2 SV=1	L	Replication, recombination and repair	hypothetical protein D1007_60605 [Hordeum vulgare]
NewGene_43021	106	130	85	4	1	0	0.838673	1.053712	0.696095	0.022858	0.007094	0	1.36E-14	-5.925746832	down	--	--	--	--	--	--	--	--	--	--	--	zinc finger MYM-type protein 1-like [Aegilops tauschii subsp. tauschii]
NewGene_80769	168	213	193	9	0	0	0.377938	0.464065	0.45095	0.01726	0	0	0.000519792	-5.925183246	down	--	--	--	K23612|4.58e-35|ats:109758366|K23612 neural Wiskott-Aldrich syndrome protein | (RefSeq) LOC109758366; proline-rich receptor-like protein kinase PERK2	Endocytosis (ko04144)	--	--	--	--	S	Function unknown	hypothetical protein TRIUR3_32652 [Triticum urartu]
TraesCS1A03G0027800	156	189	162	2	0	6	0.318088	0.370696	0.340748	0.003678	0	0.011146	1.78E-22	-5.913171635	down	[R]	General function prediction only	Biological Process: defense response (GO:0006952);; Molecular Function: ADP binding (GO:0043531);;	K15078|1.6e-112|tcc:18614561|K15078 structure-specific endonuclease subunit SLX1 [EC:3.6.1.-] | (RefSeq) putative disease resistance protein RGA3	--	[T]	Signal transduction mechanisms	NB-ARC domain	Putative disease resistance protein RGA4 OS=Solanum bulbocastanum OX=147425 GN=RGA4 PE=2 SV=1	T	Signal transduction mechanisms	unnamed protein product [Triticum turgidum subsp. durum]
TraesCS3A03G1207400	113	146	120	6	0	0	0.730718	0.913663	0.805391	0.034906	0	0	8.19E-06	-5.908501504	down	[E]	Amino acid transport and metabolism	Molecular Function: carboxy-lyase activity (GO:0016831);; Biological Process: carboxylic acid metabolic process (GO:0019752);; Molecular Function: pyridoxal phosphate binding (GO:0030170);;	K01590|4.2e-270|ats:109736106|K01590 histidine decarboxylase [EC:4.1.1.22] | (RefSeq) LOC109736106; serine decarboxylase 1-like	Histidine metabolism (ko00340)	[E]	Amino acid transport and metabolism	Pyridoxal-dependent decarboxylase conserved domain	Serine decarboxylase 1 OS=Oryza sativa subsp. japonica OX=39947 GN=SDC1 PE=3 SV=1	E	Amino acid transport and metabolism	unnamed protein product [Triticum turgidum subsp. durum]
NewGene_16412	128	168	84	0	4	2	0.588706	0.742692	0.396146	0	0.014458	0.008417	1.52E-16	-5.900360875	down	--	--	Molecular Function: nucleic acid binding (GO:0003676);; Cellular Component: integral component of membrane (GO:0016021);;	--	--	--	--	--	--	S	Function unknown	serine/threonine-protein phosphatase 6 regulatory ankyrin repeat subunit C-like [Aegilops tauschii subsp. tauschii]
TraesCS6D03G0466000	168	207	131	0	8	0	1.97509	2.341709	1.587628	0	0.086596	0	0.000331913	-5.894535536	down	--	--	Molecular Function: molecular_function (GO:0003674);; Molecular Function: catalytic activity (GO:0003824);; Molecular Function: phosphopantothenate--cysteine ligase activity (GO:0004632);; Biological Process: nucleobase-containing compound metabolic process (GO:0006139);; Biological Process: purine nucleotide metabolic process (GO:0006163);; Biological Process: purine nucleotide biosynthetic proc…	K01922|1.3e-176|ats:109761447|K01922 phosphopantothenate---cysteine ligase (ATP) [EC:6.3.2.51] | (RefSeq) LOC109761447; phosphopantothenate--cysteine ligase 1-like	Pantothenate and CoA biosynthesis (ko00770)	[R]	General function prediction only	DNA / pantothenate metabolism flavoprotein	Phosphopantothenate--cysteine ligase 1 OS=Oryza sativa subsp. japonica OX=39947 GN=Os02g0575200 PE=2 SV=1	H	Coenzyme transport and metabolism	phosphopantothenate--cysteine ligase 1-like [Aegilops tauschii subsp. tauschii]
TraesCS5B03G1052600	589	552	658	0	14	15	7.673781	6.933891	8.858597	0	0.169708	0.180709	2.25E-07	-5.887284801	down	--	--	Biological Process: response to water (GO:0009415);;	--	--	--	--	Dehydrin	Dehydrin Rab15 OS=Triticum aestivum OX=4565 GN=RAB15 PE=2 SV=1	S	Function unknown	dehydrin [Triticum turgidum subsp. durum]
TraesCS3A03G0930400	336	425	405	8	3	8	3.153064	3.843331	3.920944	0.066676	0.026341	0.067212	5.00E-50	-5.868483994	down	--	--	--	--	--	[R]	General function prediction only	Protein of unknown function (DUF1685)	--	S	Function unknown	unnamed protein product [Triticum turgidum subsp. durum]
NewGene_64677	108	158	103	0	1	5	0.458505	0.647495	0.449816	0	0.003946	0.018896	1.75E-16	-5.863926458	down	--	--	Molecular Function: nucleic acid binding (GO:0003676);; Molecular Function: zinc ion binding (GO:0008270);;	K03006|1.25e-11|adu:107466525|K03006 DNA-directed RNA polymerase II subunit RPB1 [EC:2.7.7.6] | (RefSeq) LOW QUALITY PROTEIN: DNA-directed RNA polymerase II subunit 1-like	RNA polymerase (ko03020)	[R]	General function prediction only	gag-polypeptide of LTR copia-type	--	L	Replication, recombination and repair	unnamed protein product [Triticum turgidum subsp. durum]
TraesCS1B03G1053700	2728	2905	2843	50	46	43	10.893097	11.56824	11.68463	0.112497	0.103464	0.100641	0	-5.8593423	down	[I]	Lipid transport and metabolism	Molecular Function: phosphoethanolamine N-methyltransferase activity (GO:0000234);; Biological Process: phosphatidylcholine biosynthetic process (GO:0006656);;	K05929|5.0e-266|ats:109781493|K05929 phosphoethanolamine N-methyltransferase [EC:2.1.1.103] | (RefSeq) LOC109781493; phosphomethylethanolamine N-methyltransferase-like	Glycerophospholipid metabolism (ko00564)	[IR]	Lipid transport and metabolism;; General function prediction only	Methyltransferase domain	Phosphomethylethanolamine N-methyltransferase OS=Arabidopsis thaliana OX=3702 GN=NMT2 PE=1 SV=2	I	Lipid transport and metabolism	unnamed protein product [Triticum turgidum subsp. durum]
TraesCS2A03G1104400	234	192	184	0	6	4	1.341192	1.059824	1.090588	0	0.032004	0.020963	8.03E-27	-5.858777511	down	--	--	Molecular Function: protein binding (GO:0005515);; Cellular Component: cellular_component (GO:0005575);; Cellular Component: intracellular (GO:0005622);; Cellular Component: obsolete cell (GO:0005623);; Cellular Component: cytoplasm (GO:0005737);; Cellular Component: cytosol (GO:0005829);; Cellular Component: cytoskeleton (GO:0005856);; Cellular Component: microtubule associated complex (GO:00058…	--	--	--	--	Protein of unknown function (DUF4005)	Protein IQ-DOMAIN 20 OS=Arabidopsis thaliana OX=3702 GN=IQD20 PE=1 SV=1	S	Function unknown	unnamed protein product [Triticum turgidum subsp. durum]
TraesCS3A03G1018600	458	428	447	11	7	4	7.139636	6.444364	7.209699	0.162582	0.091485	0.04944	5.91E-58	-5.85128112	down	[O]	Posttranslational modification, protein turnover, chaperones	Molecular Function: protein binding (GO:0005515);;	K00799|9.6e-119|ats:109737516|K00799 glutathione S-transferase [EC:2.5.1.18] | (RefSeq) LOC109737516; probable glutathione S-transferase GSTU6	Glutathione metabolism (ko00480)	[O]	Posttranslational modification, protein turnover, chaperones	Glutathione S-transferase, N-terminal domain	Probable glutathione S-transferase GSTU6 OS=Oryza sativa subsp. japonica OX=39947 GN=GSTU6 PE=2 SV=2	O	Posttranslational modification, protein turnover, chaperones	putative glutathione S-transferase GSTU6 [Triticum urartu]
TraesCS2B03G0100800	171	201	174	0	7	2	0.745537	0.845717	0.783892	0	0.028666	0.008223	3.38E-24	-5.84845349	down	--	--	--	--	--	--	--	Domain of unknown function (DUF4378)	--	S	Function unknown	unnamed protein product [Triticum turgidum subsp. durum]
TraesCS5B03G0624000	198	161	184	4	0	5	3.577823	2.738521	3.403738	0.046357	0	0.074987	3.14E-24	-5.84763033	down	--	--	Molecular Function: cyclin-dependent protein serine/threonine kinase inhibitor activity (GO:0004861);; Cellular Component: nucleus (GO:0005634);; Biological Process: cell cycle arrest (GO:0007050);;	--	--	--	--	Cyclin-dependent kinase inhibitor	Cyclin-dependent kinase inhibitor 6 OS=Oryza sativa subsp. japonica OX=39947 GN=KRP6 PE=3 SV=1	S	Function unknown	unnamed protein product [Triticum turgidum subsp. durum]
TraesCS1B03G1066900	209	172	220	5	4	1	3.132501	2.484051	3.406962	0.069732	0.055308	0.013191	1.14E-26	-5.843199442	down	--	--	Biological Process: lipid transport (GO:0006869);;	--	--	--	--	Probable lipid transfer	--	S	Function unknown	unnamed protein product [Triticum turgidum subsp. durum]
TraesCS3D03G0260700	6181	6553	5355	138	84	79	14.23733	14.545956	12.827887	0.294986	0.177623	0.166666	3.29E-131	-5.834890126	down	[T]	Signal transduction mechanisms	Molecular Function: ATP binding (GO:0005524);; Cellular Component: integral component of membrane (GO:0016021);; Molecular Function: ATPase activity (GO:0016887);;	K08712|2.1e-126|gsl:Gasu_29800|K08712 ATP-binding cassette, subfamily G (WHITE), member 2, SNQ2 | (RefSeq) ABC transporter, ATP-binding protein	ABC transporters (ko02010)	[Q]	Secondary metabolites biosynthesis, transport and catabolism	ABC-2 type transporter	ABC transporter G family member 31 OS=Oryza sativa subsp. japonica OX=39947 GN=ABCG31 PE=2 SV=3	Q	Secondary metabolites biosynthesis, transport and catabolism	ABC transporter G family member 31 [Aegilops tauschii subsp. tauschii]
NewGene_15389	300	221	252	6	0	7	1.330627	0.981759	1.18733	0.019023	0	0.024016	5.36E-33	-5.826547021	down	--	--	--	--	--	--	--	--	--	--	--	unnamed protein product [Triticum turgidum subsp. durum]
NewGene_50237	939	1026	892	13	12	23	14.16708	15.078632	13.6224	0.152849	0.128029	0.294016	4.40E-122	-5.822326887	down	--	--	--	--	--	--	--	--	--	--	--	unnamed protein product [Triticum turgidum subsp. durum]
NewGene_57986	150	99	106	0	4	2	1.190845	0.75615	0.864692	0	0.023675	0.014908	3.60E-16	-5.816369634	down	[C]	Energy production and conversion	Molecular Function: FMN binding (GO:0010181);; Molecular Function: oxidoreductase activity (GO:0016491);;	K05894|1.74e-189|ats:109736027|K05894 12-oxophytodienoic acid reductase [EC:1.3.1.42] | (RefSeq) LOC109736027; 12-oxophytodienoate reductase 1-like	alpha-Linolenic acid metabolism (ko00592)	[CR]	Energy production and conversion;; General function prediction only	NADH:flavin oxidoreductase / NADH oxidase family	12-oxophytodienoate reductase 1 OS=Oryza sativa subsp. japonica OX=39947 GN=OPR1 PE=2 SV=1	C	Energy production and conversion	12-oxophytodienoate reductase 1-like [Aegilops tauschii subsp. tauschii]
NewGene_33281	6202	6730	5505	58	97	156	9.225586	9.382189	8.273183	0.072055	0.134807	0.211051	1.27E-48	-5.815741552	down	--	--	Molecular Function: oxidoreductase activity (GO:0016491);;	--	--	--	--	--	--	--	--	unnamed protein product [Triticum turgidum subsp. durum]
NewGene_64754	195	382	423	7	3	7	1.078618	2.052691	2.427712	0.033839	0.011488	0.032022	7.17E-37	-5.811472725	down	--	--	Molecular Function: nucleic acid binding (GO:0003676);; Molecular Function: zinc ion binding (GO:0008270);;	K20027|2.09e-08|zma:103651960|K20027 palmitoyltransferase ZDHHC1/11 [EC:2.3.1.225] | (RefSeq) uncharacterized protein LOC103651960	--	[R]	General function prediction only	gag-polypeptide of LTR copia-type	--	L	Replication, recombination and repair	unnamed protein product [Triticum turgidum subsp. durum]
NewGene_84744	242	194	203	4	3	4	1.102448	0.860654	0.960621	0.014072	0.011988	0.015504	5.60E-29	-5.790561941	down	--	--	--	--	--	--	--	--	--	--	--	unnamed protein product [Triticum turgidum subsp. durum]
TraesCS3D03G0173000	164	173	184	4	5	0	1.166166	1.188762	1.356688	0.02046	0.033604	0	1.07E-23	-5.785344352	down	[IR]	Lipid transport and metabolism;; General function prediction only	Cellular Component: integral component of membrane (GO:0016021);; Molecular Function: hydrolase activity, acting on ester bonds (GO:0016788);;	K00679|6.0e-39|cic:CICLE_v10027727mg|K00679 phospholipid:diacylglycerol acyltransferase [EC:2.3.1.158] | (RefSeq) hypothetical protein	Glycerolipid metabolism (ko00561)	--	--	GDSL-like Lipase/Acylhydrolase	GDSL esterase/lipase At1g33811 OS=Arabidopsis thaliana OX=3702 GN=At1g33811 PE=2 SV=1	S	Function unknown	GDSL esterase/lipase At1g33811-like [Aegilops tauschii subsp. tauschii]
TraesCS7B03G0164200	149	112	88	0	6	0	2.358618	1.714571	1.435112	0	0.084872	0	3.78E-05	-5.779949817	down	--	--	--	--	--	--	--	--	--	--	--	unnamed protein product [Triticum turgidum subsp. durum]
TraesCS7B03G0349900	380	324	448	5	15	0	3.126311	2.570946	3.807576	0.037654	0.11275	0	4.98E-07	-5.778680862	down	--	--	--	--	--	--	--	SPARK	Uncharacterized GPI-anchored protein At4g28100 OS=Arabidopsis thaliana OX=3702 GN=At4g28100 PE=2 SV=1	S	Function unknown	uncharacterized GPI-anchored protein At4g28100-like [Aegilops tauschii subsp. tauschii]
TraesCS1A03G0042200	290	346	287	6	5	5	1.194725	1.374159	1.222428	0.023383	0.018415	0.019341	1.20E-41	-5.77599993	down	[O]	Posttranslational modification, protein turnover, chaperones	Molecular Function: protein serine/threonine kinase activity (GO:0004674);; Molecular Function: ATP binding (GO:0005524);; Cellular Component: integral component of membrane (GO:0016021);; Biological Process: recognition of pollen (GO:0048544);;	K13416|5.8e-57|pvu:PHAVU_002G206900g|K13416 brassinosteroid insensitive 1-associated receptor kinase 1 [EC:2.7.10.1 2.7.11.1] | (RefSeq) hypothetical protein	MAPK signaling pathway - plant (ko04016);; Plant hormone signal transduction (ko04075);; Plant-pathogen interaction (ko04626)	--	--	Protein kinase domain	G-type lectin S-receptor-like serine/threonine-protein kinase At2g19130 OS=Arabidopsis thaliana OX=3702 GN=At2g19130 PE=2 SV=1	T	Signal transduction mechanisms	unnamed protein product [Triticum turgidum subsp. durum]
TraesCS6B03G0347000	107	113	126	0	6	0	0.518522	0.527859	0.634414	0	0.025376	0	1.83E-05	-5.774979645	down	--	--	Molecular Function: RNA binding (GO:0003723);;	--	--	--	--	RNA recognition motif. (a.k.a. RRM, RBD, or RNP domain)	Protein REPRESSOR OF SILENCING 3 OS=Arabidopsis thaliana OX=3702 GN=ROS3 PE=2 SV=1	A	RNA processing and modification	marker Xucw84 [Triticum dicoccoides]
TraesCS4B03G0930200	375	341	430	7	6	7	3.984936	3.496216	4.726171	0.064742	0.0583	0.06722	1.02E-49	-5.774701306	down	[IQR]	Lipid transport and metabolism;; Secondary metabolites biosynthesis, transport and catabolism;; General function prediction only	--	K19329|1.7e-76|smo:SELMODRAFT_85319|K19329 WW domain-containing oxidoreductase | (RefSeq) hypothetical protein	--	[Q]	Secondary metabolites biosynthesis, transport and catabolism	short chain dehydrogenase	Short-chain dehydrogenase TIC 32 B, chloroplastic OS=Brassica napus OX=3708 GN=TIC32B PE=3 SV=1	Q	Secondary metabolites biosynthesis, transport and catabolism	short-chain dehydrogenase TIC 32, chloroplastic-like [Aegilops tauschii subsp. tauschii]
TraesCS2A03G1213000	161	195	162	4	0	5	2.652848	3.093977	2.756937	0.054248	0	0.067184	1.36E-23	-5.773519987	down	--	--	--	--	--	--	--	--	--	--	--	hypothetical protein TRIUR3_28653 [Triticum urartu]
TraesCS6D03G0283500	4862	4573	5017	77	61	115	52.643417	47.753422	56.147087	0.789961	0.622333	1.171594	7.86E-119	-5.768899203	down	[O]	Posttranslational modification, protein turnover, chaperones	Molecular Function: protein binding (GO:0005515);;	K00799|2.1e-126|ats:109753453|K00799 glutathione S-transferase [EC:2.5.1.18] | (RefSeq) LOC109753453; probable glutathione S-transferase GSTU6	Glutathione metabolism (ko00480)	[O]	Posttranslational modification, protein turnover, chaperones	Glutathione S-transferase, N-terminal domain	Probable glutathione S-transferase GSTU6 OS=Oryza sativa subsp. japonica OX=39947 GN=GSTU6 PE=2 SV=2	O	Posttranslational modification, protein turnover, chaperones	probable glutathione S-transferase GSTU6 [Aegilops tauschii subsp. tauschii]
TraesCS7A03G0102700	147	125	127	0	0	7	0.452581	0.3714	0.404484	0	0	0.018766	0.000121508	-5.768048446	down	[R]	General function prediction only	Molecular Function: ADP binding (GO:0043531);;	K13457|6.4e-306|ats:109772088|K13457 disease resistance protein RPM1 | (RefSeq) LOC109772088; disease resistance protein RPM1-like	Plant-pathogen interaction (ko04626)	[T]	Signal transduction mechanisms	NB-ARC domain	Disease resistance protein RPM1 OS=Arabidopsis thaliana OX=3702 GN=RPM1 PE=1 SV=1	T	Signal transduction mechanisms	unnamed protein product [Triticum turgidum subsp. durum]
TraesCS2A03G1303000	432	609	402	11	14	0	1.704883	2.303195	1.642983	0.043533	0.048385	0	1.23E-07	-5.767689965	down	--	--	Cellular Component: integral component of membrane (GO:0016021);;	K15377|0.0e+00|ats:109765851|K15377 solute carrier family 44 (choline transporter-like protein), member 2/4/5 | (RefSeq) LOC109765851; choline transporter-like protein 2	--	[I]	Lipid transport and metabolism	Plasma-membrane choline transporter	Choline transporter protein 1 OS=Arabidopsis thaliana OX=3702 GN=CHER1 PE=1 SV=1	I	Lipid transport and metabolism	choline transporter-like protein 2 [Aegilops tauschii subsp. tauschii]
TraesCS2D03G0061400	1490	1669	1301	23	14	41	6.245446	6.758086	5.633386	0.090503	0.052762	0.158346	1.95E-55	-5.763634872	down	[O]	Posttranslational modification, protein turnover, chaperones	Molecular Function: ATP binding (GO:0005524);; Biological Process: protein folding (GO:0006457);; Molecular Function: unfolded protein binding (GO:0051082);;	K04079|0.0e+00|ats:109738213|K04079 molecular chaperone HtpG | (RefSeq) LOC109738213; heat shock protein 83	Protein processing in endoplasmic reticulum (ko04141);; Plant-pathogen interaction (ko04626)	[O]	Posttranslational modification, protein turnover, chaperones	Hsp90 protein	Heat shock protein 82 OS=Zea mays OX=4577 GN=HSP82 PE=3 SV=1	O	Posttranslational modification, protein turnover, chaperones	heat shock protein 83 [Aegilops tauschii subsp. tauschii]
TraesCS3A03G1153400	273	210	200	0	4	8	3.228373	2.387309	2.446126	0	0.040821	0.07823	1.62E-29	-5.759440191	down	--		Molecular Function: protein serine/threonine kinase activity (GO:0004674);; Molecular Function: ATP binding (GO:0005524);;	K12616|1.0e-107|bdi:100821137|K12616 enhancer of mRNA-decapping protein 4 | (RefSeq) uncharacterized protein LOC100821137 isoform X1	RNA degradation (ko03018)	--	--	Protein kinase domain	Cysteine-rich receptor-like protein kinase 40 OS=Arabidopsis thaliana OX=3702 GN=CRK40 PE=2 SV=1	T	Signal transduction mechanisms	unnamed protein product [Triticum turgidum subsp. durum]
TraesCS6A03G0417000	818	887	792	10	22	12	3.996652	4.180554	3.998101	0.044783	0.098826	0.053891	7.16E-108	-5.753395112	down	[N]	Cell motility	Cellular Component: integral component of membrane (GO:0016021);;	K13680|2.4e-303|ats:109768508|K13680 beta-mannan synthase [EC:2.4.1.32] | (RefSeq) LOC109768508; glucomannan 4-beta-mannosyltransferase 1	--	--	--	Glycosyl transferase family group 2	Glucomannan 4-beta-mannosyltransferase 1 OS=Oryza sativa subsp. japonica OX=39947 GN=CSLA1 PE=1 SV=1	M	Cell wall/membrane/envelope biogenesis	glucomannan 4-beta-mannosyltransferase 1 [Aegilops tauschii subsp. tauschii]
TraesCS3B03G0699000	435	435	428	7	0	16	2.999595	2.887858	3.044058	0.039459	0	0.100943	2.06E-07	-5.752863546	down	[G]	Carbohydrate transport and metabolism	Molecular Function: hydrolase activity, hydrolyzing O-glycosyl compounds (GO:0004553);; Biological Process: carbohydrate metabolic process (GO:0005975);;	K19355|7.1e-237|ats:109749290|K19355 mannan endo-1,4-beta-mannosidase [EC:3.2.1.78] | (RefSeq) LOC109749290; mannan endo-1,4-beta-mannosidase 1	Fructose and mannose metabolism (ko00051)	--	--	Cellulase (glycosyl hydrolase family 5)	Mannan endo-1,4-beta-mannosidase 1 OS=Oryza sativa subsp. japonica OX=39947 GN=MAN1 PE=2 SV=2	G	Carbohydrate transport and metabolism	mannan endo-1,4-beta-mannosidase 1 [Aegilops tauschii subsp. tauschii]
TraesCS1A03G0190900	250	305	294	8	7	0	1.69216	1.990687	2.057728	0.049871	0.044691	0	5.85E-37	-5.751053623	down	--	--	Molecular Function: peroxidase activity (GO:0004601);; Cellular Component: extracellular region (GO:0005576);; Biological Process: response to oxidative stress (GO:0006979);; Molecular Function: heme binding (GO:0020037);; Biological Process: hydrogen peroxide catabolic process (GO:0042744);; Molecular Function: metal ion binding (GO:0046872);;	K00430|2.9e-172|ats:109764640|K00430 peroxidase [EC:1.11.1.7] | (RefSeq) LOC109764640; peroxidase 5-like	Phenylpropanoid biosynthesis (ko00940)	--	--	Peroxidase	Peroxidase 5 OS=Vitis vinifera OX=29760 GN=GSVIVT00037159001 PE=1 SV=2	Q	Secondary metabolites biosynthesis, transport and catabolism	peroxidase 5-like [Aegilops tauschii subsp. tauschii]
TraesCS3B03G1122300	235	273	226	3	2	8	3.4405	3.86257	3.424123	0.034636	0.016396	0.101815	4.62E-33	-5.745506376	down	--	--	--	--	--	--	--	--	--	--	--	unnamed protein product [Triticum turgidum subsp. durum]
NewGene_105797	3851	4137	3632	54	88	64	3.445811	3.566342	3.294546	0.043672	0.21448	0.050406	0	-5.744425014	down	--	--	Molecular Function: nucleic acid binding (GO:0003676);; Molecular Function: zinc ion binding (GO:0008270);; Biological Process: DNA integration (GO:0015074);;	K03006|2.04e-97|adu:107466525|K03006 DNA-directed RNA polymerase II subunit RPB1 [EC:2.7.7.6] | (RefSeq) LOW QUALITY PROTEIN: DNA-directed RNA polymerase II subunit 1-like	RNA polymerase (ko03020)	[R]	General function prediction only	GAG-pre-integrase domain	Retrovirus-related Pol polyprotein from transposon TNT 1-94 OS=Nicotiana tabacum OX=4097 PE=2 SV=1	L	Replication, recombination and repair	unnamed protein product [Triticum turgidum subsp. durum]
TraesCS1A03G0090500	119	132	141	7	0	0	1.70435	1.825061	2.0808	0.08958	0	0	0.000138454	-5.740952445	down	--	--	Cellular Component: nucleosome (GO:0000786);; Molecular Function: DNA binding (GO:0003677);; Cellular Component: nucleus (GO:0005634);; Molecular Function: protein heterodimerization activity (GO:0046982);;	K11251|2.1e-66|ats:109758793|K11251 histone H2A | (RefSeq) LOC109758793; histone H2A.2.1	--	[B]	Chromatin structure and dynamics	C-terminus of histone H2A	Histone H2A.2.2 OS=Triticum aestivum OX=4565 PE=1 SV=1	B	Chromatin structure and dynamics	histone H2A.2.1 [Aegilops tauschii subsp. tauschii]
TraesCS2D03G0027200	181	211	222	11	0	0	0.839444	0.94499	1.066878	0.048326	0	0	0.001838601	-5.736399324	down	[I]	Lipid transport and metabolism	Biological Process: lipid metabolic process (GO:0006629);; Molecular Function: phospholipase A1 activity (GO:0008970);;	K16818|6.4e-43|nau:109239689|K16818 phospholipase A1 [EC:3.1.1.32] | (RefSeq) phospholipase A(1) DAD1, chloroplastic-like	Glycerophospholipid metabolism (ko00564);; alpha-Linolenic acid metabolism (ko00592)	[I]	Lipid transport and metabolism	Lipase (class 3)	Phospholipase A1-II 7 OS=Oryza sativa subsp. indica OX=39946 GN=OsI_21081 PE=3 SV=1	I	Lipid transport and metabolism	unnamed protein product [Triticum aestivum]
TraesCS3B03G1025300	150	101	192	5	3	0	1.570124	1.020434	2.077911	0.048551	0.029246	0	4.25E-19	-5.732650696	down	--	--	Molecular Function: enzyme inhibitor activity (GO:0004857);;	--	--	--	--	Plant invertase/pectin methylesterase inhibitor	Pectinesterase inhibitor 28 OS=Oryza sativa subsp. japonica OX=39947 GN=PMEI28 PE=2 SV=1	S	Function unknown	pectin methyl esterase inhibitor [Triticum turgidum subsp. durum]
TraesCS3B03G1435600	1473	1417	1408	34	15	28	10.260272	9.518632	10.138306	0.223926	0.097338	0.180072	2.31E-178	-5.732407401	down	[R]	General function prediction only	Molecular Function: catalytic activity (GO:0003824);;	K22419|4.3e-228|ats:109748316|K22419 Delta4-3-oxosteroid 5beta-reductase [EC:1.3.1.3] | (RefSeq) LOC109748316; 3-oxo-Delta(4,5)-steroid 5-beta-reductase-like	--	--	--	NAD dependent epimerase/dehydratase family	(S)-8-oxocitronellyl enol synthase ISY1 OS=Nepeta cataria OX=39347 GN=ISY1 PE=1 SV=1	S	Function unknown	3-oxo-Delta(4,5)-steroid 5-beta-reductase-like [Aegilops tauschii subsp. tauschii]
TraesCS2D03G0648800	449	376	401	6	11	5	3.289757	2.660349	3.038304	0.039977	0.074584	0.032897	8.52E-54	-5.730471681	down	[M]	Cell wall/membrane/envelope biogenesis	Cellular Component: ubiquitin ligase complex (GO:0000151);; Molecular Function: protein binding (GO:0005515);; Cellular Component: cellular_component (GO:0005575);; Cellular Component: intracellular (GO:0005622);; Cellular Component: obsolete cell (GO:0005623);; Cellular Component: cullin-RING ubiquitin ligase complex (GO:0031461);; Cellular Component: Cul3-RING ubiquitin ligase complex (GO:00314…	--	--	[R]	General function prediction only	Kelch motif	F-box/kelch-repeat protein At1g67480 OS=Arabidopsis thaliana OX=3702 GN=At1g67480 PE=2 SV=1	S	Function unknown	F-box/kelch-repeat protein At1g67480-like [Aegilops tauschii subsp. tauschii]
TraesCS7A03G0485700	2112	2019	1979	28	42	40	30.121046	27.771326	29.1625	0.36941	0.55906	0.528265	8.24E-254	-5.724586151	down	--	--	Biological Process: response to acid chemical (GO:0001101);; Cellular Component: cellular_component (GO:0005575);; Cellular Component: cell-cell junction (GO:0005911);; Biological Process: response to stress (GO:0006950);; Biological Process: biological_process (GO:0008150);; Biological Process: response to temperature stimulus (GO:0009266);; Biological Process: response to heat (GO:0009408);; Ce…	K03860|1.3e-24|nnu:104608881|K03860 phosphatidylinositol N-acetylglucosaminyltransferase subunit Q | (RefSeq) N-acetylglucosaminyl-phosphatidylinositol biosynthetic protein gpi1-like	Glycosylphosphatidylinositol (GPI)-anchor biosynthesis (ko00563)	--	--	Gibberellin regulated protein	Gibberellin-regulated protein 13 OS=Arabidopsis thaliana OX=3702 GN=GASA13 PE=3 SV=1	S	Function unknown	GA-induced protein [Triticum aestivum]
TraesCS6D03G0635800	113	130	91	0	3	3	0.514631	0.57007	0.426189	0	0.011862	0.012886	8.60E-16	-5.721055775	down	--	--	Biological Process: microtubule cytoskeleton organization (GO:0000226);; Molecular Function: microtubule binding (GO:0008017);;	K16732|0.0e+00|ats:109779048|K16732 protein regulator of cytokinesis 1 | (RefSeq) LOC109779048; 65-kDa microtubule-associated protein 1-like	--	[DZ]	Cell cycle control, cell division, chromosome partitioning;; Cytoskeleton	Microtubule associated protein (MAP65/ASE1 family)	65-kDa microtubule-associated protein 1 OS=Arabidopsis thaliana OX=3702 GN=MAP65-1 PE=1 SV=1	--	--	65-kDa microtubule-associated protein 1-like [Aegilops tauschii subsp. tauschii]
TraesCS6B03G0051400	446	419	353	4	14	4	3.048588	2.760341	2.489042	0.024817	0.08923	0.024083	3.32E-52	-5.716179721	down	[Q]	Secondary metabolites biosynthesis, transport and catabolism	Biological Process: biosynthetic process (GO:0009058);; Molecular Function: transferase activity, transferring acyl groups other than amino-acyl groups (GO:0016747);;	K17212|1.1e-111|sbi:8080716|K17212 bisdemethoxycurcumin synthase [EC:2.3.1.211] | (RefSeq) bisdemethoxycurcumin synthase	Stilbenoid, diarylheptanoid and gingerol biosynthesis (ko00945)	--	--	Chalcone and stilbene synthases, N-terminal domain	Bisdemethoxycurcumin synthase OS=Oryza sativa subsp. japonica OX=39947 GN=Os07g0271500 PE=1 SV=2	I	Lipid transport and metabolism	unnamed protein product [Triticum turgidum subsp. durum]
TraesCS4D03G0084000	161	180	159	0	9	0	1.140029	1.227977	1.16156	0	0.059616	0	0.00085962	-5.714112635	down	[E]	Amino acid transport and metabolism	Molecular Function: glutamate-ammonia ligase activity (GO:0004356);; Molecular Function: ATP binding (GO:0005524);; Cellular Component: cytoplasm (GO:0005737);; Biological Process: glutamine biosynthetic process (GO:0006542);;	K01915|2.8e-218|ats:109764334|K01915 glutamine synthetase [EC:6.3.1.2] | (RefSeq) LOC109764334; glutamine synthetase cytosolic isozyme 1-3	Arginine biosynthesis (ko00220);; Alanine, aspartate and glutamate metabolism (ko00250);; Glyoxylate and dicarboxylate metabolism (ko00630);; Nitrogen metabolism (ko00910);; Biosynthesis of amino acids (ko01230)	[E]	Amino acid transport and metabolism	Glutamine synthetase, catalytic domain	Glutamine synthetase cytosolic isozyme 1-3 OS=Oryza sativa subsp. japonica OX=39947 GN=GLN1-3 PE=2 SV=1	E	Amino acid transport and metabolism	glutamine synthetase isoform GSe1 [Triticum aestivum]
TraesCS1A03G0308600	1450	1484	1322	36	16	26	11.251846	11.100633	10.60281	0.263938	0.114973	0.186954	3.20E-179	-5.697417456	down	--	--	Molecular Function: peroxidase activity (GO:0004601);; Cellular Component: extracellular region (GO:0005576);; Biological Process: response to oxidative stress (GO:0006979);; Molecular Function: heme binding (GO:0020037);; Biological Process: hydrogen peroxide catabolic process (GO:0042744);; Molecular Function: metal ion binding (GO:0046872);;	K00430|6.3e-191|ats:109751238|K00430 peroxidase [EC:1.11.1.7] | (RefSeq) LOC109751238; peroxidase 42-like	Phenylpropanoid biosynthesis (ko00940)	--	--	Peroxidase	Cationic peroxidase SPC4 OS=Sorghum bicolor OX=4558 GN=Sb03g046810 PE=1 SV=2	Q	Secondary metabolites biosynthesis, transport and catabolism	Peroxidase 12 [Triticum urartu]
TraesCS2A03G1037700	450	549	411	16	6	4	3.301451	3.88037	3.118309	0.110489	0.03911	0.026649	1.29E-59	-5.684854101	down	--	--	Cellular Component: extracellular region (GO:0005576);; Cellular Component: cell wall (GO:0005618);; Molecular Function: hydrolase activity (GO:0016787);; Biological Process: cell wall organization (GO:0071555);;	K01280|6.8e-109|spen:107013676|K01280 tripeptidyl-peptidase II [EC:3.4.14.10] | (RefSeq) tripeptidyl-peptidase 2-like isoform X1	--	[M]	Cell wall/membrane/envelope biogenesis	Pectinacetylesterase	Pectin acetylesterase 7 OS=Arabidopsis thaliana OX=3702 GN=PAE7 PE=2 SV=1	M	Cell wall/membrane/envelope biogenesis	pectin acetylesterase 7-like [Aegilops tauschii subsp. tauschii]
NewGene_93222	601	584	433	16	0	14	2.14673	2.023465	1.60703	0.049971	0	0.045892	7.95E-07	-5.681059806	down	--	--	--	--	--	--	--	--	--	--	--	hypothetical protein TRIUR3_26778 [Triticum urartu]
TraesCS2B03G0516200	149	235	154	4	0	6	0.83198	1.263627	0.885655	0.017513	0	0.030799	1.16E-23	-5.671242917	down	--	--	--	--	--	--	--	NPH3 family	BTB/POZ domain-containing protein At3g49900 OS=Arabidopsis thaliana OX=3702 GN=At3g49900 PE=3 SV=1	S	Function unknown	BTB/POZ domain-containing protein At3g49900 [Aegilops tauschii subsp. tauschii]
TraesCS4A03G0056400	86	93	138	2	2	2	0.878769	0.912437	1.455953	0.010105	0.017609	0.019124	4.88E-15	-5.661483587	down	--	--	--	--	--	--	--	--	--	S	Function unknown	uncharacterized protein LOC109773093 [Aegilops tauschii subsp. tauschii]
TraesCS3D03G0641800	3712	3857	3741	81	41	91	15.652396	15.682274	16.297104	0.322707	0.16192	0.359475	4.41E-78	-5.66142247	down	[O]	Posttranslational modification, protein turnover, chaperones	Cellular Component: integral component of membrane (GO:0016021);;	K01301|0.0e+00|ats:109767415|K01301 N-acetylated-alpha-linked acidic dipeptidase [EC:3.4.17.21] | (RefSeq) LOC109767415; probable glutamate carboxypeptidase 2	--	[OPR]	Posttranslational modification, protein turnover, chaperones;; Inorganic ion transport and metabolism;; General function prediction only	Transferrin receptor-like dimerisation domain	Probable glutamate carboxypeptidase LAMP1 OS=Arabidopsis thaliana OX=3702 GN=LAMP1 PE=2 SV=1	--	--	probable glutamate carboxypeptidase 2 [Aegilops tauschii subsp. tauschii]
NewGene_37893	1019	1101	1002	10	11	38	3.975618	4.141181	4.037665	0.033774	0.039601	0.138973	1.27E-22	-5.6558039	down	--	--	--	K14007|5.04e-46|obr:102710266|K14007 protein transport protein SEC24 | (RefSeq) protein transport protein Sec24-like At3g07100	Protein processing in endoplasmic reticulum (ko04141)	--	--	Protein of unknown function (DUF 659)	--	S	Function unknown	uncharacterized protein LOC109745729 [Aegilops tauschii subsp. tauschii]
TraesCS4D03G0760800	216	245	174	4	3	5	2.098185	2.298882	1.75211	0.032469	0.018392	0.04584	2.78E-29	-5.64874915	down	[O]	Posttranslational modification, protein turnover, chaperones	Molecular Function: protein binding (GO:0005515);;	K00799|2.4e-127|ats:109741555|K00799 glutathione S-transferase [EC:2.5.1.18] | (RefSeq) LOC109741555; glutathione S-transferase F8, chloroplastic-like	Glutathione metabolism (ko00480)	[O]	Posttranslational modification, protein turnover, chaperones	Glutathione S-transferase, C-terminal domain	Glutathione S-transferase F8, chloroplastic OS=Arabidopsis thaliana OX=3702 GN=GSTF8 PE=1 SV=3	O	Posttranslational modification, protein turnover, chaperones	glutathione S-transferase F8, chloroplastic-like [Aegilops tauschii subsp. tauschii]
TraesCS6A03G1041300	252	174	203	0	7	5	3.382224	2.238343	2.81073	0	0.086404	0.056908	1.53E-27	-5.643421119	down	--	--	Cellular Component: integral component of membrane (GO:0016021);; Biological Process: endoplasmic reticulum tubular network organization (GO:0071786);;	K23292|1.4e-12|mus:103970161|K23292 endoplasmic reticulum junction formation protein lunapark | (RefSeq) uncharacterized protein At2g24330-like	--	--	--	--	--	--	--	unnamed protein product [Triticum turgidum subsp. durum]
TraesCS6A03G0796300	910	1018	787	11	11	30	4.930359	5.333974	4.417697	0.053485	0.057134	0.146778	3.58E-109	-5.631242036	down	[G]	Carbohydrate transport and metabolism	Biological Process: carbohydrate metabolic process (GO:0005975);; Molecular Function: raffinose alpha-galactosidase activity (GO:0052692);;	K07407|7.7e-14|cvr:CHLNCDRAFT_137182|K07407 alpha-galactosidase [EC:3.2.1.22] | (RefSeq) hypothetical protein	Galactose metabolism (ko00052);; Glycerolipid metabolism (ko00561);; Sphingolipid metabolism (ko00600);; Glycosphingolipid biosynthesis - globo and isoglobo series (ko00603)	[G]	Carbohydrate transport and metabolism	Alpha galactosidase A	--	G	Carbohydrate transport and metabolism	uncharacterized protein LOC109741197 [Aegilops tauschii subsp. tauschii]
TraesCS6B03G0954300	445	524	525	14	0	15	5.684933	6.46371	6.932993	0.16549	0	0.177673	6.30E-07	-5.62143207	down	--	--	Cellular Component: extracellular region (GO:0005576);; Cellular Component: cell wall (GO:0005618);; Biological Process: plant-type cell wall organization (GO:0009664);; Cellular Component: membrane (GO:0016020);;	K20628|2.6e-102|mdm:103431192|K20628 expansin | (RefSeq) expansin-A1-like	--	--	--	Expansin C-terminal domain	Expansin-A5 OS=Oryza sativa subsp. japonica OX=39947 GN=EXPA5 PE=2 SV=1	S	Function unknown	unnamed protein product [Triticum turgidum subsp. durum]
TraesCS1B03G1138300	101	110	99	0	2	4	1.166241	1.229752	1.190787	0	0.017795	0.043278	4.38E-15	-5.618800048	down	--	--	--	--	--	--	--	--	--	--	--	U3 small nucleolar RNA-associated protein 25-like [Aegilops tauschii subsp. tauschii]
TraesCS1D03G1033800	131	109	119	0	3	4	0.843494	0.680331	0.764812	0	0.015342	0.018929	3.48E-17	-5.611463272	down	--	--	--	--	--	--	--	--	--	S	Function unknown	uncharacterized protein LOC109782189 [Aegilops tauschii subsp. tauschii]
TraesCS1D03G0943800	383	336	398	0	4	18	3.166336	2.680385	3.405894	0	0.025783	0.139147	9.74E-06	-5.602635815	down	--	--	Biological Process: defense response (GO:0006952);;	--	--	--	--	Plant thionin	Alpha-2-purothionin OS=Triticum aestivum OX=4565 GN=THI1.2 PE=2 SV=1	S	Function unknown	alpha-2-purothionin [Aegilops tauschii subsp. tauschii]
TraesCS5A03G0211800	2754	2799	2949	48	55	64	18.820587	18.449089	20.833426	0.309715	0.348835	0.406251	0	-5.600591177	down	--	--	Cellular Component: integral component of membrane (GO:0016021);;	--	--	[S]	Function unknown	Ion channel regulatory protein UNC-93	UNC93-like protein 3 OS=Arabidopsis thaliana OX=3702 GN=At3g09470 PE=2 SV=1	S	Function unknown	UNC93-like protein 3 [Aegilops tauschii subsp. tauschii]
TraesCS1B03G0767700	208	268	183	9	2	2	3.013492	3.745389	2.731253	0.11825	0.016977	0.025604	2.73E-29	-5.585872839	down	--	--	Molecular Function: serine-type endopeptidase inhibitor activity (GO:0004867);; Cellular Component: extracellular region (GO:0005576);;	--	--	--	--	--	--	--	--	uncharacterized protein LOC109755131 [Aegilops tauschii subsp. tauschii]
NewGene_60669	175	211	119	4	0	6	0.392092	0.457499	0.277935	0.008582	0	0.010879	2.34E-22	-5.577843747	down	--	--	Molecular Function: monooxygenase activity (GO:0004497);; Molecular Function: iron ion binding (GO:0005506);; Cellular Component: integral component of membrane (GO:0016021);; Molecular Function: oxidoreductase activity, acting on paired donors, with incorporation or reduction of molecular oxygen (GO:0016705);; Molecular Function: heme binding (GO:0020037);;	--	--	--	--	--	--	Q	Secondary metabolites biosynthesis, transport and catabolism	Protein H2A.6 [Triticum urartu]
NewGene_93739	127	90	82	6	0	0	0.692338	0.469486	0.459073	0.030803	0	0	5.62E-05	-5.568740144	down	--	--	Molecular Function: SNARE binding (GO:0000149);; Biological Process: regulation of peptide secretion (GO:0002791);; Molecular Function: molecular_function (GO:0003674);; Molecular Function: GTPase activator activity (GO:0005096);; Molecular Function: binding (GO:0005488);; Molecular Function: protein binding (GO:0005515);; Cellular Component: cellular_component (GO:0005575);; Cellular Component: …	K11816|5.80e-132|ats:109783187|K11816 indole-3-pyruvate monooxygenase [EC:1.14.13.168] | (RefSeq) uncharacterized protein LOC109783187	Tryptophan metabolism (ko00380)	--	--	Plant mobile domain	Serine/threonine-protein phosphatase 7 long form homolog OS=Arabidopsis thaliana OX=3702 GN=MAIL3 PE=2 SV=1	U	Intracellular trafficking, secretion, and vesicular transport	serine/threonine-protein phosphatase 7 long form homolog [Aegilops tauschii subsp. tauschii]
NewGene_115400	93	108	97	0	0	6	0.732026	0.745265	0.712257	0	0	0.030912	2.28E-05	-5.566122796	down	--	--	--	--	--	--	--	--	--	--	--	hypothetical protein TRIUR3_11211 [Triticum urartu]
TraesCS2B03G0982100	765	836	692	11	19	16	6.21012	6.300617	5.584348	0.078814	0.138681	0.115295	1.41E-102	-5.565049121	down	[T]	Signal transduction mechanisms	Molecular Function: acid phosphatase activity (GO:0003993);; Molecular Function: metal ion binding (GO:0046872);;	K14379|4.8e-177|ats:109749370|K14379 tartrate-resistant acid phosphatase type 5 [EC:3.1.3.2] | (RefSeq) LOC109749370; purple acid phosphatase 3-like	Riboflavin metabolism (ko00740)	[O]	Posttranslational modification, protein turnover, chaperones	Calcineurin-like phosphoesterase	Purple acid phosphatase 4 OS=Arabidopsis thaliana OX=3702 GN=PAP4 PE=2 SV=1	G	Carbohydrate transport and metabolism	unnamed protein product [Triticum turgidum subsp. durum]
TraesCS5D03G1209100	192	191	211	0	2	10	1.441914	1.377892	1.63539	0	0.010545	0.063917	8.07E-08	-5.564159073	down	[S]	Function unknown	--	--	--	--	--	Carbohydrate esterase, sialic acid-specific acetylesterase	Probable carbohydrate esterase At4g34215 OS=Arabidopsis thaliana OX=3702 GN=At4g34215 PE=1 SV=2	S	Function unknown	probable carbohydrate esterase At4g34215 [Aegilops tauschii subsp. tauschii]
TraesCS2A03G0830400	915	1120	901	11	22	26	7.748051	9.120338	7.878651	0.080513	0.162306	0.2066	9.45E-124	-5.562077868	down	[R]	General function prediction only	--	K01456|6.6e-103|pavi:110759676|K01456 peptide-N4-(N-acetyl-beta-glucosaminyl)asparagine amidase [EC:3.5.1.52] | (RefSeq) peptide-N(4)-(N-acetyl-beta- glucosaminyl)asparagine amidase-like	Protein processing in endoplasmic reticulum (ko04141)	[C]	Energy production and conversion	Aldo/keto reductase family	Probable aldo-keto reductase 3 OS=Oryza sativa subsp. japonica OX=39947 GN=Os04g0339400 PE=2 SV=2	C	Energy production and conversion	unnamed protein product [Triticum turgidum subsp. durum]
TraesCS3D03G0080400	361	306	371	7	11	3	5.192146	4.238188	5.513254	0.095737	0.146342	0.030149	6.65E-46	-5.559824183	down	[O]	Posttranslational modification, protein turnover, chaperones	Cellular Component: cellular_component (GO:0005575);; Cellular Component: intracellular (GO:0005622);; Cellular Component: obsolete cell (GO:0005623);; Cellular Component: cytoplasm (GO:0005737);; Cellular Component: chloroplast (GO:0009507);; Cellular Component: plastid (GO:0009536);; Cellular Component: organelle (GO:0043226);; Cellular Component: membrane-bounded organelle (GO:0043227);; Cellu…	K13993|1.5e-77|ats:109777695|K13993 HSP20 family protein | (RefSeq) LOC109777695; 16.9 kDa class I heat shock protein 1-like	Protein processing in endoplasmic reticulum (ko04141)	[O]	Posttranslational modification, protein turnover, chaperones	Hsp20/alpha crystallin family	16.9 kDa class I heat shock protein 1 OS=Triticum aestivum OX=4565 GN=hsp16.9A PE=2 SV=1	O	Posttranslational modification, protein turnover, chaperones	16.9 kDa class I heat shock protein 1-like [Aegilops tauschii subsp. tauschii]
TraesCS4D03G0260500	124	151	168	0	0	9	0.910971	1.069901	1.273058	0	0	0.060478	0.001218244	-5.559535779	down	[I]	Lipid transport and metabolism	Biological Process: lipid metabolic process (GO:0006629);; Cellular Component: integral component of membrane (GO:0016021);; Molecular Function: oxidoreductase activity, acting on paired donors, with oxidation of a pair of donors resulting in the reduction of molecular oxygen to two molecules of water (GO:0016717);;	K10257|5.9e-233|ats:109753536|K10257 acyl-lipid omega-3 desaturase [EC:1.14.19.25 1.14.19.35 1.14.19.36] | (RefSeq) LOC109753536; fatty acid desaturase DES3-like	--	--	--	Fatty acid desaturase	Fatty acid desaturase DES3 OS=Sorghum bicolor OX=4558 GN=DES3 PE=1 SV=1	I	Lipid transport and metabolism	fatty acid desaturase DES3-like [Aegilops tauschii subsp. tauschii]
TraesCS7B03G0222100	468	606	507	12	4	16	8.517912	10.630694	9.536419	0.196167	0.052673	0.2724	4.39E-68	-5.553212154	down	[O]	Posttranslational modification, protein turnover, chaperones	Biological Process: response to stress (GO:0006950);; Biological Process: biological_process (GO:0008150);; Biological Process: response to temperature stimulus (GO:0009266);; Biological Process: response to heat (GO:0009408);; Biological Process: response to abiotic stimulus (GO:0009628);; Biological Process: response to inorganic substance (GO:0010035);; Biological Process: response to metal io…	K13993|4.9e-95|ats:109769910|K13993 HSP20 family protein | (RefSeq) LOC109769910; 26.2 kDa heat shock protein, mitochondrial-like	Protein processing in endoplasmic reticulum (ko04141)	[O]	Posttranslational modification, protein turnover, chaperones	Hsp20/alpha crystallin family	26.2 kDa heat shock protein, mitochondrial OS=Oryza sativa subsp. japonica OX=39947 GN=HSP26.2 PE=2 SV=1	O	Posttranslational modification, protein turnover, chaperones	26.2 kDa heat shock protein, mitochondrial-like [Aegilops tauschii subsp. tauschii]
NewGene_53260	559	590	569	8	0	27	1.234102	1.217823	1.216355	0.014022	0	0.043394	3.68E-05	-5.551915317	down	--	--	Molecular Function: nucleic acid binding (GO:0003676);; Biological Process: DNA integration (GO:0015074);;	K16196|8.19e-58|pda:103708605|K16196 eukaryotic translation initiation factor 2-alpha kinase 4 [EC:2.7.11.1] | (RefSeq) eIF-2-alpha kinase GCN2	Protein processing in endoplasmic reticulum (ko04141)	[R]	General function prediction only	Integrase zinc binding domain	--	L	Replication, recombination and repair	uncharacterized protein C2845_PM01G04770 [Panicum miliaceum]
TraesCS5D03G0880000	440	486	643	0	22	10	2.748657	2.931495	4.156971	0	0.12832	0.055483	1.26E-05	-5.547417847	down	--	--	Molecular Function: transferase activity, transferring acyl groups other than amino-acyl groups (GO:0016747);;	K13065|2.1e-08|atr:18434870|K13065 shikimate O-hydroxycinnamoyltransferase [EC:2.3.1.133] | (RefSeq) tryptamine hydroxycinnamoyltransferase 1	Phenylpropanoid biosynthesis (ko00940);; Flavonoid biosynthesis (ko00941);; Stilbenoid, diarylheptanoid and gingerol biosynthesis (ko00945)	--	--	Transferase family	--	S	Function unknown	protein ECERIFERUM 26-like [Aegilops tauschii subsp. tauschii]
NewGene_81386	299	344	343	0	16	4	1.177429	1.608939	1.685699	0	0.058148	0.015756	4.27E-06	-5.547316051	down	--	--	--	--	--	--	--	--	--	--	--	unnamed protein product [Triticum turgidum subsp. durum]
TraesCS5D03G0187900	188	160	140	6	0	4	0.213522	0.175185	0.164377	0.005995	0	0.00349	1.24E-22	-5.536599679	down	--	--	Molecular Function: microtubule motor activity (GO:0003777);; Molecular Function: ATP binding (GO:0005524);; Biological Process: microtubule-based movement (GO:0007018);; Molecular Function: microtubule binding (GO:0008017);;	K10400|0.0e+00|ats:109778299|K10400 kinesin family member 15 | (RefSeq) LOC109778299; kinesin-like protein KIN-12F	--	--	--	Kinesin motor domain	Kinesin-like protein KIN-12F OS=Oryza sativa subsp. japonica OX=39947 GN=KIN12F PE=3 SV=1	Z	Cytoskeleton	kinesin-like protein KIN-12F [Aegilops tauschii subsp. tauschii]
TraesCS6B03G1056600	188	163	221	4	4	4	2.137656	1.786133	2.598938	0.036386	0.043029	0.042955	9.68E-27	-5.510419423	down	[O]	Posttranslational modification, protein turnover, chaperones	Biological Process: response to stress (GO:0006950);; Biological Process: biological_process (GO:0008150);; Biological Process: response to temperature stimulus (GO:0009266);; Biological Process: response to heat (GO:0009408);; Biological Process: response to abiotic stimulus (GO:0009628);; Biological Process: response to stimulus (GO:0050896);;	K13993|4.1e-69|ats:109767608|K13993 HSP20 family protein | (RefSeq) LOC109767608; 18.6 kDa class III heat shock protein-like	Protein processing in endoplasmic reticulum (ko04141)	[O]	Posttranslational modification, protein turnover, chaperones	Hsp20/alpha crystallin family	18.6 kDa class III heat shock protein OS=Oryza sativa subsp. japonica OX=39947 GN=HSP18.6 PE=2 SV=1	O	Posttranslational modification, protein turnover, chaperones	unnamed protein product [Triticum turgidum subsp. durum]
TraesCS5A03G1242700	168	160	242	6	0	6	1.396789	1.27992	2.081651	0.047456	0	0.04049	6.58E-25	-5.509297095	down	[R]	General function prediction only	Molecular Function: acid phosphatase activity (GO:0003993);;	K20728|4.4e-54|thj:104814965|K20728 vegetative storage protein 2 | (RefSeq) vegetative storage protein 2-like	MAPK signaling pathway - plant (ko04016)	--	--	HAD superfamily, subfamily IIIB (Acid phosphatase)	Stem 28 kDa glycoprotein OS=Glycine max OX=3847 GN=VSPA PE=2 SV=1	S	Function unknown	unnamed protein product [Triticum turgidum subsp. durum]
TraesCS5B03G0498400	228	180	212	7	6	0	2.886619	2.199074	2.782717	0.072845	0.062085	0	4.71E-28	-5.507550668	down	--	--	--	--	--	--	--	--	--	S	Function unknown	uncharacterized protein LOC109741272 [Aegilops tauschii subsp. tauschii]
TraesCS5D03G0821800	456	476	450	16	2	11	2.869037	2.887151	2.924793	0.092544	0.011282	0.059278	1.07E-60	-5.503723185	down	[I]	Lipid transport and metabolism	Molecular Function: farnesyl-diphosphate farnesyltransferase activity (GO:0004310);; Molecular Function: squalene synthase activity (GO:0051996);;	K02291|5.3e-226|ats:109774599|K02291 15-cis-phytoene synthase [EC:2.5.1.32] | (RefSeq) LOC109774599; phytoene synthase 2, chloroplastic-like	Carotenoid biosynthesis (ko00906)	[I]	Lipid transport and metabolism	Squalene/phytoene synthase	Phytoene synthase 3, chloroplastic OS=Zea mays OX=4577 GN=PSY3 PE=1 SV=1	I	Lipid transport and metabolism	phytoene synthase 2, chloroplastic-like [Aegilops tauschii subsp. tauschii]
TraesCS1B03G0708600	191	129	109	0	3	6	2.020716	1.314156	1.192229	0	0.024583	0.050169	3.14E-19	-5.501541296	down	[O]	Posttranslational modification, protein turnover, chaperones	Molecular Function: serine-type endopeptidase activity (GO:0004252);;	K15333|7.5e-35|nsy:104224633|K15333 tRNA guanosine-2'-O-methyltransferase [EC:2.1.1.34] | (RefSeq) uncharacterized protein LOC104224633	--	--	--	Fibronectin type-III domain	Subtilisin-like protease 3 OS=Lotus japonicus OX=34305 GN=SBTM3 PE=2 SV=1	O	Posttranslational modification, protein turnover, chaperones	subtilisin-like protease SBT1.8 [Aegilops tauschii subsp. tauschii]
NewGene_77014	113	130	90	4	3	0	1.506944	1.673754	1.24792	0.036932	0.034328	0	4.16E-16	-5.493902158	down	--	--	Molecular Function: protein dimerization activity (GO:0046983);;	K10398|3.89e-15|eus:EUTSA_v10016147mg|K10398 kinesin family member 11 | (RefSeq) hypothetical protein	--	[L]	Replication, recombination and repair	hAT family C-terminal dimerisation region	Zinc finger BED domain-containing protein RICESLEEPER 1 OS=Oryza sativa subsp. japonica OX=39947 GN=Os05g0239150 PE=3 SV=1	K	Transcription	zinc finger BED domain-containing protein RICESLEEPER 1-like isoform X4 [Aegilops tauschii subsp. tauschii]
TraesCS5B03G0990200	187	209	217	11	0	2	1.227412	1.32912	1.478166	0.064652	0	0.009276	8.39E-07	-5.492747791	down	--	--	Molecular Function: UDP-glycosyltransferase activity (GO:0008194);;	K23452|2.9e-64|crb:17897004|K23452 UDP-glucosyltransferase 85A [EC:2.4.1.-] | (RefSeq) UDP-glycosyltransferase 85A2	Zeatin biosynthesis (ko00908)	[GC]	Carbohydrate transport and metabolism;; Energy production and conversion	UDP-glucoronosyl and UDP-glucosyl transferase	UDP-glycosyltransferase 83A1 OS=Arabidopsis thaliana OX=3702 GN=UGT83A1 PE=2 SV=1	--	--	unnamed protein product [Triticum turgidum subsp. durum]
TraesCS6D03G0353700	668	674	627	10	20	12	3.57058	3.471157	3.462886	0.047551	0.098366	0.056389	1.87E-89	-5.478598715	down	[N]	Cell motility	Cellular Component: integral component of membrane (GO:0016021);;	K13680|2.2e-304|ats:109768508|K13680 beta-mannan synthase [EC:2.4.1.32] | (RefSeq) LOC109768508; glucomannan 4-beta-mannosyltransferase 1	--	--	--	Glycosyl transferase family group 2	Glucomannan 4-beta-mannosyltransferase 1 OS=Oryza sativa subsp. japonica OX=39947 GN=CSLA1 PE=1 SV=1	M	Cell wall/membrane/envelope biogenesis	glucomannan 4-beta-mannosyltransferase 1 [Aegilops tauschii subsp. tauschii]
NewGene_17802	458	591	536	21	8	5	2.924974	3.971577	4.60525	0.118127	0.040077	0.022847	1.02E-65	-5.470524658	down	--	--	Molecular Function: hydrolase activity, hydrolyzing O-glycosyl compounds (GO:0004553);; Biological Process: carbohydrate metabolic process (GO:0005975);;	--	--	--	--	--	--	--	--	putative inactive beta-glucosidase 14 [Triticum urartu]
TraesCS1D03G1026200	754	895	824	12	41	0	9.351912	10.708611	10.568894	0.136248	0.47826	0	0.000216781	-5.464997275	down	--	--	Cellular Component: integral component of membrane (GO:0016021);;	--	--	--	--	--	--	--	--	uncharacterized protein LOC109766449 [Aegilops tauschii subsp. tauschii]
TraesCS4D03G0216100	147	131	93	8	0	0	0.759869	0.651636	0.495936	0.035552	0	0	0.000890509	-5.460630039	down	[J]	Translation, ribosomal structure and biogenesis	Molecular Function: hydrolase activity (GO:0016787);;	K02433|4.3e-46|apro:F751_6020|K02433 aspartyl-tRNA(Asn)/glutamyl-tRNA(Gln) amidotransferase subunit A [EC:6.3.5.6 6.3.5.7] | (RefSeq) Glutamyl-tRNA(Gln) amidotransferase subunit A	Aminoacyl-tRNA biosynthesis (ko00970)	[J]	Translation, ribosomal structure and biogenesis	Amidase	Fatty acid amide hydrolase OS=Oryza sativa subsp. indica OX=39946 GN=FAAH PE=3 SV=1	J	Translation, ribosomal structure and biogenesis	fatty acid amide hydrolase-like [Aegilops tauschii subsp. tauschii]
TraesCS4D03G0832200	2200	1875	2403	50	50	41	14.028234	11.527853	15.830825	0.298358	0.296803	0.244233	1.49E-223	-5.456217358	down	--	--	Cellular Component: nucleus (GO:0005634);; Biological Process: regulation of transcription, DNA-templated (GO:0006355);; Molecular Function: zinc ion binding (GO:0008270);; Molecular Function: sequence-specific DNA binding (GO:0043565);;	K09184|5.0e-26|dcr:108219662|K09184 GATA-binding protein, other eukaryote | (RefSeq) GATA transcription factor 11-like	--	[K]	Transcription	GATA zinc finger	GATA transcription factor 4 OS=Arabidopsis thaliana OX=3702 GN=GATA4 PE=2 SV=1	K	Transcription	GATA transcription factor 2-like [Aegilops tauschii subsp. tauschii]
TraesCS7D03G0535400	220	248	310	0	10	7	0.636437	0.690867	0.924774	0	0.027292	0.017067	8.60E-10	-5.448817666	down	[R]	General function prediction only	Molecular Function: ADP binding (GO:0043531);;	--	--	--	--	NB-ARC domain	--	O	Posttranslational modification, protein turnover, chaperones	uncharacterized protein LOC109756501 [Aegilops tauschii subsp. tauschii]
TraesCS6A03G0754600	194	182	174	5	3	4	3.501316	3.162093	3.237958	0.086229	0.043341	0.065637	1.05E-26	-5.447088715	down	--	--	--	K06689|3.6e-37|csl:COCSUDRAFT_65161|K06689 ubiquitin-conjugating enzyme E2 D [EC:2.3.2.23] | (RefSeq) ubiquitin-conjugating enzyme	Ubiquitin mediated proteolysis (ko04120);; Protein processing in endoplasmic reticulum (ko04141)	[O]	Posttranslational modification, protein turnover, chaperones	Ubiquitin-conjugating enzyme	Ubiquitin-conjugating enzyme E2 11 OS=Arabidopsis thaliana OX=3702 GN=UBC11 PE=1 SV=2	O	Posttranslational modification, protein turnover, chaperones	unnamed protein product [Triticum turgidum subsp. durum]
TraesCS2D03G0976200	281	348	417	12	4	7	1.92734	2.320612	2.960931	0.069978	0.023359	0.041998	1.27E-44	-5.441292507	down	--	--	Cellular Component: extracellular region (GO:0005576);; Cellular Component: cell wall (GO:0005618);; Molecular Function: hydrolase activity (GO:0016787);; Biological Process: cell wall organization (GO:0071555);;	K01280|1.5e-101|spen:107013676|K01280 tripeptidyl-peptidase II [EC:3.4.14.10] | (RefSeq) tripeptidyl-peptidase 2-like isoform X1	--	[M]	Cell wall/membrane/envelope biogenesis	Pectinacetylesterase	Pectin acetylesterase 7 OS=Arabidopsis thaliana OX=3702 GN=PAE7 PE=2 SV=1	M	Cell wall/membrane/envelope biogenesis	pectin acetylesterase 7-like [Aegilops tauschii subsp. tauschii]
TraesCS2D03G0488400	438	444	472	4	13	13	2.3296	2.278972	2.595437	0.01841	0.063317	0.060166	5.04E-61	-5.426696618	down	[DPM]	Cell cycle control, cell division, chromosome partitioning;; Inorganic ion transport and metabolism;; Cell wall/membrane/envelope biogenesis	Molecular Function: ferroxidase activity (GO:0004322);; Molecular Function: copper ion binding (GO:0005507);; Cellular Component: plasma membrane (GO:0005886);; Biological Process: iron ion transport (GO:0006826);; Biological Process: iron ion homeostasis (GO:0055072);;	K19791|5.2e-200|lang:109331376|K19791 iron transport multicopper oxidase | (RefSeq) L-ascorbate oxidase homolog	--	[Q]	Secondary metabolites biosynthesis, transport and catabolism	Multicopper oxidase	L-ascorbate oxidase homolog OS=Nicotiana tabacum OX=4097 PE=2 SV=1	Q	Secondary metabolites biosynthesis, transport and catabolism	L-ascorbate oxidase homolog [Aegilops tauschii subsp. tauschii]
TraesCS3D03G0238700	178	140	219	6	2	4	2.414914	1.837542	3.073058	0.072965	0.025722	0.044422	1.53E-24	-5.422586311	down	[O]	Posttranslational modification, protein turnover, chaperones	Cellular Component: cellular_component (GO:0005575);; Cellular Component: intracellular (GO:0005622);; Cellular Component: obsolete cell (GO:0005623);; Cellular Component: cytoplasm (GO:0005737);; Biological Process: response to stress (GO:0006950);; Biological Process: biological_process (GO:0008150);; Biological Process: response to temperature stimulus (GO:0009266);; Biological Process: respon…	K13993|1.5e-83|ats:109772528|K13993 HSP20 family protein | (RefSeq) LOC109772528; 17.5 kDa class II heat shock protein-like	Protein processing in endoplasmic reticulum (ko04141)	[O]	Posttranslational modification, protein turnover, chaperones	Hsp20/alpha crystallin family	17.5 kDa class II heat shock protein OS=Zea mays OX=4577 PE=2 SV=1	O	Posttranslational modification, protein turnover, chaperones	17.5 kDa class II heat shock protein-like [Aegilops tauschii subsp. tauschii]
NewGene_107062	566	451	162	6	16	4	5.441786	4.179489	1.609741	0.051667	0.136474	0.029531	2.28E-12	-5.412749926	down	--	--	--	--	--	--	--	--	--	--	--	uncharacterized protein LOC109777384 [Aegilops tauschii subsp. tauschii]
TraesCS2B03G0887800	229	240	283	3	7	7	1.675269	1.695194	2.144438	0.015217	0.041567	0.048087	5.29E-35	-5.399956508	down	[G]	Carbohydrate transport and metabolism	Molecular Function: aldose 1-epimerase activity (GO:0004034);; Biological Process: hexose metabolic process (GO:0019318);; Molecular Function: carbohydrate binding (GO:0030246);;	K01785|2.4e-212|ats:109731786|K01785 aldose 1-epimerase [EC:5.1.3.3] | (RefSeq) LOC109731786; aldose 1-epimerase-like	Glycolysis / Gluconeogenesis (ko00010);; Galactose metabolism (ko00052)	[G]	Carbohydrate transport and metabolism	Aldose 1-epimerase	--	G	Carbohydrate transport and metabolism	aldose 1-epimerase-like [Aegilops tauschii subsp. tauschii]
TraesCS2D03G0118000	118	94	98	3	4	0	0.624837	0.478981	0.536331	0.014354	0.01987	0	2.56E-15	-5.398000144	down	[G]	Carbohydrate transport and metabolism	Molecular Function: hydrolase activity, hydrolyzing O-glycosyl compounds (GO:0004553);; Biological Process: carbohydrate metabolic process (GO:0005975);;	K01181|1.2e-75|nta:107811288|K01181 endo-1,4-beta-xylanase [EC:3.2.1.8] | (RefSeq) probable endo-1,4-beta-xylanase C	--	--	--	Glycosyl hydrolase family 10	Endo-1,4-beta-xylanase 5-like OS=Arabidopsis thaliana OX=3702 GN=At4g33820 PE=2 SV=1	G	Carbohydrate transport and metabolism	uncharacterized protein LOC109745017 [Aegilops tauschii subsp. tauschii]
TraesCS3A03G0161200	1052	1202	849	38	13	19	5.17888	5.706038	4.317544	0.177206	0.059982	0.0879	4.78E-41	-5.393661377	down	--	--	--	--	--	--	--	Protein of unknown function, DUF547	--	S	Function unknown	unnamed protein product [Triticum turgidum subsp. durum]
TraesCS4B03G0746500	269	237	317	1	10	8	7.701609	6.528086	9.385157	0.021151	0.267365	0.189642	4.94E-36	-5.37167313	down	--	--	Biological Process: lipid transport (GO:0006869);; Molecular Function: lipid binding (GO:0008289);; Cellular Component: integral component of membrane (GO:0016021);;	--	--	--	--	Probable lipid transfer	Protein YLS3 OS=Arabidopsis thaliana OX=3702 GN=YLS3 PE=2 SV=1	O	Posttranslational modification, protein turnover, chaperones	unnamed protein product [Triticum turgidum subsp. durum]
TraesCS7B03G0934800	204	153	205	7	4	2	1.032367	0.745424	1.074401	0.033782	0.017255	0.007879	3.55E-26	-5.36881654	down	--	--	--	--	--	[S]	Function unknown	Armadillo/beta-catenin-like repeat	--	S	Function unknown	uncharacterized protein LOC109779676 [Aegilops tauschii subsp. tauschii]
TraesCS6A03G0623300	1754	1908	1663	30	25	68	8.248525	8.654395	8.083482	0.131617	0.109922	0.297382	2.62E-38	-5.364875558	down	[I]	Lipid transport and metabolism	Molecular Function: iron ion binding (GO:0005506);; Biological Process: lipid biosynthetic process (GO:0008610);; Cellular Component: integral component of membrane (GO:0016021);; Molecular Function: oxidoreductase activity (GO:0016491);;	K15404|0.0e+00|ats:109747194|K15404 aldehyde decarbonylase [EC:4.1.99.5] | (RefSeq) LOC109747194; protein ECERIFERUM 1-like	Cutin, suberine and wax biosynthesis (ko00073)	--	--	WAX2 C-terminal domain	Very-long-chain aldehyde decarbonylase GL1-4 OS=Oryza sativa subsp. indica OX=39946 GN=GL1-4 PE=3 SV=1	S	Function unknown	unnamed protein product [Triticum turgidum subsp. durum]
TraesCS7D03G0469300	800	751	825	8	18	29	8.699615	7.875084	9.267572	0.079151	0.175246	0.29262	3.93E-98	-5.364581081	down	--	--	Biological Process: response to acid chemical (GO:0001101);; Cellular Component: cellular_component (GO:0005575);; Cellular Component: cell-cell junction (GO:0005911);; Biological Process: response to stress (GO:0006950);; Biological Process: biological_process (GO:0008150);; Biological Process: response to temperature stimulus (GO:0009266);; Biological Process: response to heat (GO:0009408);; Ce…	K03860|1.9e-25|nnu:104608881|K03860 phosphatidylinositol N-acetylglucosaminyltransferase subunit Q | (RefSeq) N-acetylglucosaminyl-phosphatidylinositol biosynthetic protein gpi1-like	Glycosylphosphatidylinositol (GPI)-anchor biosynthesis (ko00563)	--	--	Gibberellin regulated protein	Gibberellin-regulated protein 5 OS=Arabidopsis thaliana OX=3702 GN=GASA5 PE=2 SV=1	S	Function unknown	gibberellin-regulated protein 5-like [Aegilops tauschii subsp. tauschii]
TraesCS5A03G0138300	86	121	136	4	0	4	0.530508	0.719065	0.869264	0.019515	0	0.022585	2.22E-16	-5.355543539	down	--	--	Molecular Function: protein binding (GO:0005515);;	--	--	--	--	IQ calmodulin-binding motif	Protein IQ-DOMAIN 20 OS=Arabidopsis thaliana OX=3702 GN=IQD20 PE=1 SV=1	--	--	unnamed protein product [Triticum turgidum subsp. durum]
TraesCS6D03G0012600	868	828	716	17	17	22	2.386788	2.195804	2.032787	0.043438	0.043012	0.056583	1.51E-109	-5.355448638	down	--	--	Biological Process: defense response (GO:0006952);; Molecular Function: ADP binding (GO:0043531);;	K13457|6.1e-223|ats:109777892|K13457 disease resistance protein RPM1 | (RefSeq) LOC109777892; disease resistance protein RPP13-like	Plant-pathogen interaction (ko04626)	[T]	Signal transduction mechanisms	NB-ARC domain	Disease resistance protein RGA5 OS=Oryza sativa subsp. japonica OX=39947 GN=RGA5 PE=2 SV=1	T	Signal transduction mechanisms	unnamed protein product [Triticum turgidum subsp. durum]
TraesCS1A03G0532100	181	183	148	6	6	0	1.216724	1.185149	1.027528	0.035972	0.035506	0	3.46E-24	-5.339676103	down	--	--	Cellular Component: cellular_component (GO:0005575);; Cellular Component: obsolete cell (GO:0005623);; Cellular Component: plasma membrane (GO:0005886);; Cellular Component: membrane (GO:0016020);; Cellular Component: obsolete cell part (GO:0044464);; Cellular Component: cell periphery (GO:0071944);;	K19996|2.4e-99|atr:18449038|K19996 phosphatidylinositol transfer protein SFH5 | (RefSeq) patellin-3	--	[I]	Lipid transport and metabolism	CRAL/TRIO domain	Patellin-6 OS=Arabidopsis thaliana OX=3702 GN=PATL6 PE=2 SV=1	I	Lipid transport and metabolism	unnamed protein product [Triticum turgidum subsp. durum]
TraesCS7D03G0419700	952	803	1034	13	17	36	11.355091	9.2328	12.744118	0.144057	0.185238	0.401307	3.65E-38	-5.337286492	down	--	--	Cellular Component: nucleus (GO:0005634);; Cellular Component: cytoplasm (GO:0005737);; Biological Process: response to brassinosteroid (GO:0009741);; Molecular Function: protein dimerization activity (GO:0046983);;	--	--	--	--	Helix-loop-helix DNA-binding domain	Transcription factor ILI5 OS=Oryza sativa subsp. indica OX=39946 GN=ILI5 PE=3 SV=1	K	Transcription	transcription factor ILI5-like [Aegilops tauschii subsp. tauschii]
TraesCS2A03G1192100	100	111	127	8	0	0	0.418698	0.449517	0.551681	0.029513	0	0	0.001096739	-5.336249355	down	[T]	Signal transduction mechanisms	Molecular Function: protein kinase activity (GO:0004672);; Molecular Function: ATP binding (GO:0005524);; Cellular Component: integral component of membrane (GO:0016021);;	K20718|1.6e-36|mus:103990855|K20718 LRR receptor-like serine/threonine-protein kinase ERECTA [EC:2.7.11.1] | (RefSeq) LRR receptor-like serine/threonine-protein kinase ERECTA isoform X4	MAPK signaling pathway - plant (ko04016)	--	--	Protein kinase domain	Probable inactive receptor kinase At5g67200 OS=Arabidopsis thaliana OX=3702 GN=At5g67200 PE=1 SV=1	T	Signal transduction mechanisms	unnamed protein product [Triticum turgidum subsp. durum]
NewGene_17140	659	740	560	19	27	0	3.291371	3.25115	2.50926	0.053029	0.075425	0	6.00E-05	-5.331504359	down	[O]	Posttranslational modification, protein turnover, chaperones	Cellular Component: mitochondrial matrix (GO:0005759);; Biological Process: protein ADP-ribosylation (GO:0006471);; Molecular Function: zinc ion binding (GO:0008270);; Molecular Function: transferase activity (GO:0016740);; Molecular Function: NAD-dependent protein deacetylase activity (GO:0034979);; Molecular Function: NAD+ binding (GO:0070403);;	K11414|8.73e-162|ats:109759810|K11414 NAD+-dependent protein deacetylase sirtuin 4 [EC:2.3.1.286] | (RefSeq) LOC109759810; NAD-dependent protein deacylase SRT2 isoform X1	Nicotinate and nicotinamide metabolism (ko00760)	[BK]	Chromatin structure and dynamics;; Transcription	Sir2 family	NAD-dependent protein deacylase SRT2 OS=Arabidopsis thaliana OX=3702 GN=SRT2 PE=2 SV=1	--	--	NAD-dependent protein deacylase SRT2 isoform X2 [Aegilops tauschii subsp. tauschii]
TraesCS5B03G0954100	145	151	168	6	0	5	0.739951	0.743448	0.88724	0.029269	0	0.024091	4.09E-22	-5.331323112	down	--	--	Molecular Function: protein binding (GO:0005515);; Cellular Component: cellular_component (GO:0005575);; Cellular Component: intracellular (GO:0005622);; Cellular Component: obsolete cell (GO:0005623);; Cellular Component: cytoplasm (GO:0005737);; Cellular Component: cytosol (GO:0005829);; Cellular Component: cytoskeleton (GO:0005856);; Cellular Component: microtubule associated complex (GO:00058…	--	--	--	--	IQ calmodulin-binding motif	Protein IQ-DOMAIN 20 OS=Arabidopsis thaliana OX=3702 GN=IQD20 PE=1 SV=1	S	Function unknown	uncharacterized protein LOC109767899 [Aegilops tauschii subsp. tauschii]
TraesCS1A03G0824700	2028	2043	2175	47	46	55	17.365559	16.869247	19.242086	0.376226	0.368919	0.439466	9.98E-261	-5.330211797	down	--	--	Molecular Function: obsolete pattern binding (GO:0001871);; Molecular Function: (1->3)-beta-D-glucan binding (GO:0001872);; Molecular Function: molecular_function (GO:0003674);; Molecular Function: catalytic activity (GO:0003824);; Molecular Function: hydrolase activity, hydrolyzing O-glycosyl compounds (GO:0004553);; Molecular Function: binding (GO:0005488);; Cellular Component: cellular_compone…	K19891|1.1e-17|cann:107870561|K19891 glucan endo-1,3-beta-glucosidase 1/2/3 [EC:3.2.1.39] | (RefSeq) glucan endo-1,3-beta-glucosidase 3-like	Starch and sucrose metabolism (ko00500)	--	--	X8 domain	PLASMODESMATA CALLOSE-BINDING PROTEIN 4 OS=Arabidopsis thaliana OX=3702 GN=PDCB4 PE=1 SV=1	S	Function unknown	unnamed protein product [Triticum turgidum subsp. durum]
TraesCS2D03G0917100	916	834	948	29	15	20	4.756566	4.177796	5.084802	0.142679	0.071172	0.093623	1.67E-115	-5.330017988	down	[QV]	Secondary metabolites biosynthesis, transport and catabolism;; Defense mechanisms	Molecular Function: monooxygenase activity (GO:0004497);; Molecular Function: iron ion binding (GO:0005506);; Cellular Component: integral component of membrane (GO:0016021);; Molecular Function: oxidoreductase activity, acting on paired donors, with incorporation or reduction of molecular oxygen (GO:0016705);; Molecular Function: heme binding (GO:0020037);;	K15398|0.0e+00|ats:109741799|K15398 fatty acid omega-hydroxylase [EC:1.14.-.-] | (RefSeq) LOC109741799; cytochrome P450 86A22-like	Cutin, suberine and wax biosynthesis (ko00073)	[QI]	Secondary metabolites biosynthesis, transport and catabolism;; Lipid transport and metabolism	Cytochrome P450	Cytochrome P450 86A22 OS=Petunia hybrida OX=4102 GN=CYP86A22 PE=1 SV=1	Q	Secondary metabolites biosynthesis, transport and catabolism	cytochrome P450 86A22-like [Aegilops tauschii subsp. tauschii]
NewGene_16240	333	406	397	9	3	15	1.374922	1.610319	1.72468	0.025787	0.007147	0.101163	2.23E-50	-5.324916475	down	--	--	--	--	--	--	--	--	--	S	Function unknown	uncharacterized protein LOC109787596 [Aegilops tauschii subsp. tauschii]
TraesCS2A03G0978000	496	511	537	12	12	13	2.496104	2.475723	2.792402	0.054594	0.056675	0.057241	2.12E-72	-5.313566192	down	[QV]	Secondary metabolites biosynthesis, transport and catabolism;; Defense mechanisms	Molecular Function: monooxygenase activity (GO:0004497);; Molecular Function: iron ion binding (GO:0005506);; Cellular Component: integral component of membrane (GO:0016021);; Molecular Function: oxidoreductase activity, acting on paired donors, with incorporation or reduction of molecular oxygen (GO:0016705);; Molecular Function: heme binding (GO:0020037);;	K15398|3.7e-312|ats:109741799|K15398 fatty acid omega-hydroxylase [EC:1.14.-.-] | (RefSeq) LOC109741799; cytochrome P450 86A22-like	Cutin, suberine and wax biosynthesis (ko00073)	[QI]	Secondary metabolites biosynthesis, transport and catabolism;; Lipid transport and metabolism	Cytochrome P450	Cytochrome P450 86A22 OS=Petunia hybrida OX=4102 GN=CYP86A22 PE=1 SV=1	Q	Secondary metabolites biosynthesis, transport and catabolism	cytochrome P450 86A22-like [Aegilops tauschii subsp. tauschii]
TraesCS5A03G0565800	2045	1889	1890	42	51	48	14.211949	12.584041	13.489463	0.276365	0.321142	0.327547	2.63E-251	-5.297631933	down	--	--	Cellular Component: integral component of membrane (GO:0016021);; Molecular Function: transmembrane transporter activity (GO:0022857);;	K17500|7.9e-40|nta:107765414|K17500 integrin-linked kinase-associated serine/threonine phosphatase 2C [EC:3.1.3.16] | (RefSeq) WAT1-related protein At3g18200-like	--	--	--	EamA-like transporter family	WAT1-related protein At4g30420 OS=Arabidopsis thaliana OX=3702 GN=At4g30420 PE=3 SV=1	S	Function unknown	unnamed protein product [Triticum turgidum subsp. durum]
TraesCS6D03G0283600	349	448	363	17	11	0	2.867008	3.555177	3.086186	0.131873	0.078131	0	3.93E-06	-5.295683067	down	[K]	Transcription	--	K01456|7.6e-99|pavi:110759676|K01456 peptide-N4-(N-acetyl-beta-glucosaminyl)asparagine amidase [EC:3.5.1.52] | (RefSeq) peptide-N(4)-(N-acetyl-beta- glucosaminyl)asparagine amidase-like	Protein processing in endoplasmic reticulum (ko04141)	[C]	Energy production and conversion	Aldo/keto reductase family	Probable aldo-keto reductase 2 OS=Oryza sativa subsp. indica OX=39946 GN=OsI_15387 PE=3 SV=1	C	Energy production and conversion	probable aldo-keto reductase 2 isoform X1 [Aegilops tauschii subsp. tauschii]
TraesCS7A03G0415200	251	192	213	12	0	4	2.622681	1.932981	2.293885	0.117229	0	0.035203	2.53E-07	-5.292252268	down	[O]	Posttranslational modification, protein turnover, chaperones	Biological Process: response to stress (GO:0006950);; Biological Process: biological_process (GO:0008150);; Biological Process: response to temperature stimulus (GO:0009266);; Biological Process: response to heat (GO:0009408);; Biological Process: response to abiotic stimulus (GO:0009628);; Biological Process: response to inorganic substance (GO:0010035);; Biological Process: response to metal io…	K13993|1.5e-105|ats:109780129|K13993 HSP20 family protein | (RefSeq) LOC109780129; 26.2 kDa heat shock protein, mitochondrial-like	Protein processing in endoplasmic reticulum (ko04141)	[O]	Posttranslational modification, protein turnover, chaperones	Hsp20/alpha crystallin family	26.2 kDa heat shock protein, mitochondrial OS=Oryza sativa subsp. japonica OX=39947 GN=HSP26.2 PE=2 SV=1	O	Posttranslational modification, protein turnover, chaperones	small heat shock protein Hsp23.6 [Triticum aestivum]
TraesCS3D03G0081000	259	215	180	6	9	1	6.254521	5.003169	4.488947	0.115162	0.203045	0.022749	8.92E-30	-5.278301267	down	[O]	Posttranslational modification, protein turnover, chaperones	Cellular Component: cellular_component (GO:0005575);; Cellular Component: intracellular (GO:0005622);; Cellular Component: obsolete cell (GO:0005623);; Cellular Component: cytoplasm (GO:0005737);; Cellular Component: chloroplast (GO:0009507);; Cellular Component: plastid (GO:0009536);; Cellular Component: organelle (GO:0043226);; Cellular Component: membrane-bounded organelle (GO:0043227);; Cellu…	K13993|1.5e-77|ats:109777695|K13993 HSP20 family protein | (RefSeq) LOC109777695; 16.9 kDa class I heat shock protein 1-like	Protein processing in endoplasmic reticulum (ko04141)	[O]	Posttranslational modification, protein turnover, chaperones	Hsp20/alpha crystallin family	16.9 kDa class I heat shock protein 1 OS=Triticum aestivum OX=4565 GN=hsp16.9A PE=2 SV=1	O	Posttranslational modification, protein turnover, chaperones	16.9 kDa class I heat shock protein 1-like [Aegilops tauschii subsp. tauschii]
NewGene_18809	139	99	88	0	2	6	0.735952	0.540482	0.457172	0	0.005535	0.020883	1.77E-15	-5.276552635	down	--	--	--	--	--	--	--	--	--	--	--	hypothetical protein TRIUR3_13668 [Triticum urartu]
TraesCS1A03G0598100	312	335	284	19	2	2	5.131193	5.312366	4.828856	0.285725	0.023506	0.028635	5.95E-08	-5.267088565	down	--	--	--	--	--	--	--	--	--	S	Function unknown	unnamed protein product [Triticum turgidum subsp. durum]
TraesCS7A03G0220500	158	195	206	0	3	11	3.237632	3.850848	4.351326	0	0.038831	0.201291	2.36E-07	-5.252905519	down	--	--	Cellular Component: integral component of membrane (GO:0016021);;	--	--	--	--	Early nodulin 93 ENOD93 protein	Early nodulin-93 OS=Glycine max OX=3847 PE=2 SV=1	S	Function unknown	early nodulin-93-like [Aegilops tauschii subsp. tauschii]
TraesCS1B03G0672500	535	542	564	6	22	13	3.711351	3.628302	4.04287	0.034877	0.140781	0.084681	3.31E-72	-5.252480877	down	--	--	Cellular Component: nucleus (GO:0005634);; Biological Process: regulation of transcription, DNA-templated (GO:0006355);; Molecular Function: zinc ion binding (GO:0008270);; Molecular Function: sequence-specific DNA binding (GO:0043565);;	K21630|1.5e-25|cmos:111453155|K21630 GATA-type zinc finger protein 1 | (RefSeq) GATA transcription factor 6-like	--	[K]	Transcription	GATA zinc finger	GATA transcription factor 4 OS=Arabidopsis thaliana OX=3702 GN=GATA4 PE=2 SV=1	K	Transcription	unnamed protein product [Triticum turgidum subsp. durum]
TraesCS1A03G0678300	150	187	182	8	0	5	1.049902	1.259302	1.315508	0.047259	0	0.032661	3.29E-24	-5.249295879	down	--	--	Cellular Component: integral component of membrane (GO:0016021);;	--	--	--	--	--	--	--	--	uncharacterized protein LOC109772901 [Aegilops tauschii subsp. tauschii]
TraesCS3D03G0946200	485	553	476	16	16	6	5.518112	6.071004	5.603894	0.16729	0.163654	0.061998	1.67E-69	-5.242332021	down	[O]	Posttranslational modification, protein turnover, chaperones	Molecular Function: protein binding (GO:0005515);;	K00799|6.4e-123|ats:109737516|K00799 glutathione S-transferase [EC:2.5.1.18] | (RefSeq) LOC109737516; probable glutathione S-transferase GSTU6	Glutathione metabolism (ko00480)	[O]	Posttranslational modification, protein turnover, chaperones	Glutathione S-transferase, N-terminal domain	Probable glutathione S-transferase GSTU6 OS=Oryza sativa subsp. japonica OX=39947 GN=GSTU6 PE=2 SV=2	O	Posttranslational modification, protein turnover, chaperones	probable glutathione S-transferase GSTU6 [Aegilops tauschii subsp. tauschii]
TraesCS3A03G0320800	224	321	330	0	12	10	1.587185	2.175748	2.454093	0	0.075326	0.076449	4.09E-07	-5.242294681	down	--	--	Molecular Function: DNA-binding transcription factor activity (GO:0003700);;	K04374|4.7e-89|dosa:Os01t0211800-01|K04374 cyclic AMP-dependent transcription factor ATF-4 | (RefSeq) Os01g0211800; Similar to VirE2-interacting protein VIP1.	Protein processing in endoplasmic reticulum (ko04141)	--	--	bZIP transcription factor	Basic leucine zipper 2 OS=Oryza sativa subsp. japonica OX=39947 GN=BZIP02 PE=2 SV=1	K	Transcription	basic leucine zipper 2-like [Hordeum vulgare]
TraesCS6A03G0329900	720	862	875	39	10	13	7.321471	8.45071	9.191044	0.377569	0.086612	0.116348	3.43E-20	-5.240084462	down	[O]	Posttranslational modification, protein turnover, chaperones	Molecular Function: protein binding (GO:0005515);;	K00799|3.2e-119|ats:109753453|K00799 glutathione S-transferase [EC:2.5.1.18] | (RefSeq) LOC109753453; probable glutathione S-transferase GSTU6	Glutathione metabolism (ko00480)	[O]	Posttranslational modification, protein turnover, chaperones	Glutathione S-transferase, N-terminal domain	Probable glutathione S-transferase GSTU6 OS=Oryza sativa subsp. japonica OX=39947 GN=GSTU6 PE=2 SV=2	O	Posttranslational modification, protein turnover, chaperones	unnamed protein product [Triticum turgidum subsp. durum]
TraesCS6B03G1038100	3984	4421	3473	86	104	109	13.678246	14.689009	12.36833	0.274629	0.329693	0.403764	0	-5.236628536	down	[M]	Cell wall/membrane/envelope biogenesis	Molecular Function: protein serine/threonine kinase activity (GO:0004674);; Molecular Function: ATP binding (GO:0005524);; Cellular Component: integral component of membrane (GO:0016021);;	K20718|8.4e-289|ats:109740979|K20718 LRR receptor-like serine/threonine-protein kinase ERECTA [EC:2.7.11.1] | (RefSeq) LOC109740979; LRR receptor-like serine/threonine-protein kinase ERECTA	MAPK signaling pathway - plant (ko04016)	--	--	Protein kinase domain	LRR receptor-like serine/threonine-protein kinase ER2 OS=Oryza sativa subsp. japonica OX=39947 GN=ER2 PE=1 SV=2	T	Signal transduction mechanisms	unnamed protein product [Triticum turgidum subsp. durum]
NewGene_96405	224	326	205	9	10	0	0.744441	0.950257	0.757465	0.023818	0.026883	0	2.78E-08	-5.228822354	down	--	--	--	--	--	--	--	--	--	S	Function unknown	unnamed protein product [Triticum turgidum subsp. durum]
TraesCS2D03G0277300	180	151	179	3	4	6	1.106921	0.893858	1.134796	0.014512	0.017416	0.03454	5.37E-25	-5.226747546	down	--	--	Molecular Function: aspartic-type endopeptidase activity (GO:0004190);;	K22683|1.6e-53|sind:105173077|K22683 aspartyl protease family protein [EC:3.4.23.-] | (RefSeq) aspartyl protease family protein 2-like	--	[O]	Posttranslational modification, protein turnover, chaperones	Xylanase inhibitor N-terminal	Aspartyl protease AED3 OS=Arabidopsis thaliana OX=3702 GN=AED3 PE=1 SV=1	O	Posttranslational modification, protein turnover, chaperones	aspartyl protease AED3-like [Aegilops tauschii subsp. tauschii]
TraesCS2D03G0673600	410	480	444	27	3	4	2.125613	2.400098	2.382518	0.129836	0.012967	0.019303	1.44E-08	-5.224179333	down	[QV]	Secondary metabolites biosynthesis, transport and catabolism;; Defense mechanisms	Molecular Function: iron ion binding (GO:0005506);; Cellular Component: membrane (GO:0016020);; Cellular Component: integral component of membrane (GO:0016021);; Molecular Function: oxidoreductase activity, acting on paired donors, with incorporation or reduction of molecular oxygen, NAD(P)H as one donor, and incorporation of one atom of oxygen (GO:0016709);; Molecular Function: heme binding (GO:…	K21995|4.2e-304|ats:109744481|K21995 cytochrome P450 family 77 subfamily A [EC:1.14.-.-] | (RefSeq) LOC109744481; cytochrome P450 77A4-like	Cutin, suberine and wax biosynthesis (ko00073)	[Q]	Secondary metabolites biosynthesis, transport and catabolism	Cytochrome P450	Cytochrome P450 77A4 OS=Arabidopsis thaliana OX=3702 GN=CYP77A4 PE=2 SV=1	Q	Secondary metabolites biosynthesis, transport and catabolism	cytochrome P450 77A4-like [Aegilops tauschii subsp. tauschii]
TraesCS6B03G0959700	463	484	422	10	13	12	2.925034	2.947727	2.75419	0.058724	0.077051	0.06884	9.65E-66	-5.216333962	down	[F]	Nucleotide transport and metabolism	Cellular Component: integral component of membrane (GO:0016021);; Molecular Function: transmembrane transporter activity (GO:0022857);;	K14611|6.4e-251|nau:109231653|K14611 solute carrier family 23 (nucleobase transporter), member 1 | (RefSeq) nucleobase-ascorbate transporter 6	--	[F]	Nucleotide transport and metabolism	Permease family	Nucleobase-ascorbate transporter 6 OS=Arabidopsis thaliana OX=3702 GN=NAT6 PE=2 SV=2	F	Nucleotide transport and metabolism	Nucleobase-ascorbate transporter 6 [Triticum urartu]
TraesCS4D03G0171200	877	846	886	37	22	8	3.976255	3.699592	4.149772	0.155796	0.093372	0.030933	3.64E-22	-5.2131696	down	[E]	Amino acid transport and metabolism	Cellular Component: integral component of membrane (GO:0016021);; Molecular Function: transmembrane transporter activity (GO:0022857);;	K14638|1.8e-116|egu:105034795|K14638 solute carrier family 15 (peptide/histidine transporter), member 3/4 | (RefSeq) protein NRT1/ PTR FAMILY 4.5-like	--	[E]	Amino acid transport and metabolism	POT family	Protein NRT1/ PTR FAMILY 4.3 OS=Arabidopsis thaliana OX=3702 GN=NPF4.3 PE=2 SV=1	E	Amino acid transport and metabolism	protein NRT1/ PTR FAMILY 4.3-like [Aegilops tauschii subsp. tauschii]
TraesCS6B03G0537200	342	315	315	6	11	8	1.980816	1.760239	1.889986	0.030947	0.054954	0.041144	1.15E-46	-5.210076208	down	[E]	Amino acid transport and metabolism	Molecular Function: serine-type carboxypeptidase activity (GO:0004185);;	K16297|4.3e-267|ats:109743266|K16297 serine carboxypeptidase-like clade II [EC:3.4.16.-] | (RefSeq) LOC109743266; serine carboxypeptidase-like 45	--	[OE]	Posttranslational modification, protein turnover, chaperones;; Amino acid transport and metabolism	Serine carboxypeptidase	Serine carboxypeptidase-like 45 OS=Arabidopsis thaliana OX=3702 GN=SCPL45 PE=2 SV=1	O	Posttranslational modification, protein turnover, chaperones	unnamed protein product [Triticum turgidum subsp. durum]
TraesCS7A03G0162400	484	668	628	10	10	26	2.556135	3.400122	3.425972	0.048794	0.049673	0.124981	2.32E-71	-5.203201541	down	--	--	--	--	--	--	--	Phosphate-induced protein 1 conserved region	Protein EXORDIUM-like 3 OS=Arabidopsis thaliana OX=3702 GN=EXL3 PE=2 SV=1	S	Function unknown	unnamed protein product [Triticum turgidum subsp. durum]
NewGene_13327	11765	11926	10359	354	287	239	33.278094	29.242147	25.983933	1.530678	0.651649	0.64335	2.55E-218	-5.200502246	down	--	--	--	--	--	--	--	--	--	--	--	unnamed protein product [Triticum turgidum subsp. durum]
TraesCS1A03G0162200	516	459	526	14	7	18	4.944297	4.240234	5.202495	0.127666	0.056555	0.161849	2.24E-67	-5.199064341	down	--	--	--	--	--	--	--	--	--	S	Function unknown	serine/arginine repetitive matrix protein 1-like [Aegilops tauschii subsp. tauschii]
TraesCS1B03G0962800	4120	4460	4315	102	52	181	13.711118	14.31331	14.841245	0.322372	0.160714	0.565767	1.74E-26	-5.198525419	down	[O]	Posttranslational modification, protein turnover, chaperones	Molecular Function: ATP binding (GO:0005524);;	K03695|0.0e+00|ats:109741066|K03695 ATP-dependent Clp protease ATP-binding subunit ClpB | (RefSeq) LOC109741066; chaperone protein ClpB1	--	[O]	Posttranslational modification, protein turnover, chaperones	AAA domain (Cdc48 subfamily)	Chaperone protein ClpB1 OS=Oryza sativa subsp. japonica OX=39947 GN=CLPB1 PE=2 SV=1	O	Posttranslational modification, protein turnover, chaperones	heat shock protein 101 [Triticum turgidum subsp. durum]
NewGene_103812	113	175	103	0	10	0	0.768159	1.066648	0.656281	0	0.055384	0	0.004247974	-5.197976663	down	--	--	--	--	--	--	--	--	--	--	--	hypothetical protein D1007_47816 [Hordeum vulgare]
TraesCS3A03G0611800	287	258	264	0	11	10	2.093335	1.815042	1.986262	0	0.071436	0.06558	6.64E-08	-5.196091995	down	[T]	Signal transduction mechanisms	Molecular Function: protein serine/threonine phosphatase activity (GO:0004722);; Molecular Function: metal ion binding (GO:0046872);;	K14497|1.3e-195|ats:109763521|K14497 protein phosphatase 2C [EC:3.1.3.16] | (RefSeq) LOC109763521; probable protein phosphatase 2C 8	MAPK signaling pathway - plant (ko04016);; Plant hormone signal transduction (ko04075)	[T]	Signal transduction mechanisms	Protein phosphatase 2C	Probable protein phosphatase 2C 8 OS=Oryza sativa subsp. japonica OX=39947 GN=Os01g0656200 PE=2 SV=1	T	Signal transduction mechanisms	unnamed protein product [Triticum turgidum subsp. durum]
TraesCS2A03G0122800	4704	4992	5561	87	180	130	43.272575	44.285427	52.874046	0.757742	1.560203	1.118592	1.37E-61	-5.194833719	down	--	--	--	--	--	--	--	Pollen protein Ole e 1 like	--	S	Function unknown	proline-rich protein 4-like [Aegilops tauschii subsp. tauschii]
TraesCS7A03G1306100	117	106	87	0	8	0	0.482331	0.422823	0.37283	0	0.031382	0	0.001576347	-5.193277934	down	--	--	Cellular Component: integral component of membrane (GO:0016021);;	--	--	--	--	--	--	--	--	uncharacterized protein LOC109760929 [Aegilops tauschii subsp. tauschii]
TraesCS2A03G0124500	1205	1246	1172	21	21	53	8.978469	8.951284	9.024055	0.142737	0.146475	0.371615	3.07E-37	-5.183257926	down	--	--	--	--	--	--	--	Pollen protein Ole e 1 like	--	S	Function unknown	hypothetical protein TRIUR3_04555 [Triticum urartu]
TraesCS6A03G0751500	173	135	111	11	0	0	0.81303	0.609184	0.534693	0.045802	0	0	0.005384779	-5.179820608	down	--	--	Biological Process: microtubule cytoskeleton organization (GO:0000226);; Molecular Function: microtubule binding (GO:0008017);;	K16732|0.0e+00|ats:109779048|K16732 protein regulator of cytokinesis 1 | (RefSeq) LOC109779048; 65-kDa microtubule-associated protein 1-like	--	[DZ]	Cell cycle control, cell division, chromosome partitioning;; Cytoskeleton	Microtubule associated protein (MAP65/ASE1 family)	65-kDa microtubule-associated protein 1 OS=Arabidopsis thaliana OX=3702 GN=MAP65-1 PE=1 SV=1	--	--	unnamed protein product [Triticum turgidum subsp. durum]
TraesCS7D03G0463600	1255	1249	1156	42	44	10	7.578806	7.271742	7.215608	0.241127	0.245528	0.051631	6.22E-20	-5.17836145	down	[G]	Carbohydrate transport and metabolism	Molecular Function: cellulase activity (GO:0008810);; Biological Process: cellulose catabolic process (GO:0030245);;	K01179|7.4e-294|ats:109769406|K01179 endoglucanase [EC:3.2.1.4] | (RefSeq) LOC109769406; endoglucanase 17	Starch and sucrose metabolism (ko00500)	--	--	Glycosyl hydrolase family 9	Endoglucanase 17 OS=Oryza sativa subsp. japonica OX=39947 GN=GLU13 PE=2 SV=1	G	Carbohydrate transport and metabolism	endoglucanase 17 [Aegilops tauschii subsp. tauschii]
TraesCS5D03G0383500	190	208	205	4	3	9	0.677654	0.717293	0.758347	0.013675	0.00822	0.029716	2.77E-29	-5.165887531	down	--	--	Molecular Function: protein binding (GO:0005515);; Cellular Component: cellular_component (GO:0005575);; Cellular Component: intracellular (GO:0005622);; Cellular Component: obsolete cell (GO:0005623);; Cellular Component: nucleus (GO:0005634);; Cellular Component: cytoplasm (GO:0005737);; Cellular Component: cytoskeleton (GO:0005856);; Cellular Component: organelle (GO:0043226);; Cellular Compon…	--	--	--	--	Kelch motif	--	S	Function unknown	kelch-like protein 2 [Aegilops tauschii subsp. tauschii]
TraesCS2A03G0122600	2355	2463	2647	54	91	54	21.990725	22.181541	25.551826	0.479616	0.794068	0.46973	6.21E-258	-5.159763513	down	--	--	--	--	--	--	--	Pollen protein Ole e 1 like	--	S	Function unknown	unnamed protein product [Triticum turgidum subsp. durum]
TraesCS5D03G0034200	274	210	156	8	9	0	1.806758	1.334692	1.06261	0.050349	0.050315	0	9.98E-09	-5.155449607	down	[O]	Posttranslational modification, protein turnover, chaperones	--	--	--	--	--	--	--	O	Posttranslational modification, protein turnover, chaperones	unnamed protein product [Triticum turgidum subsp. durum]
TraesCS3B03G0336500	6448	6724	5774	189	126	191	15.51498	15.505522	14.517449	0.428479	0.329489	0.428415	0	-5.15357465	down	[T]	Signal transduction mechanisms	Molecular Function: ATP binding (GO:0005524);; Cellular Component: plasma membrane (GO:0005886);; Cellular Component: integral component of membrane (GO:0016021);; Molecular Function: ATPase activity (GO:0016887);; Molecular Function: ATPase-coupled transmembrane transporter activity (GO:0042626);; Biological Process: transmembrane transport (GO:0055085);;	K08712|1.6e-131|gsl:Gasu_29800|K08712 ATP-binding cassette, subfamily G (WHITE), member 2, SNQ2 | (RefSeq) ABC transporter, ATP-binding protein	ABC transporters (ko02010)	[Q]	Secondary metabolites biosynthesis, transport and catabolism	ABC-2 type transporter	ABC transporter G family member 31 OS=Oryza sativa subsp. japonica OX=39947 GN=ABCG31 PE=2 SV=3	Q	Secondary metabolites biosynthesis, transport and catabolism	unnamed protein product [Triticum turgidum subsp. durum]
TraesCS2D03G1013000	174	221	161	0	8	7	1.200497	1.27129	1.089051	0	0.034638	0.028565	1.16E-25	-5.134639463	down	--	--	--	K14709|2.6e-19|gra:105775689|K14709 solute carrier family 39 (zinc transporter), member 1/2/3 | (RefSeq) uncharacterized LOC105775689	--	--	--	XH domain	Protein INVOLVED IN DE NOVO 2 OS=Arabidopsis thaliana OX=3702 GN=IDN2 PE=1 SV=1	S	Function unknown	factor of DNA methylation 5-like isoform X1 [Aegilops tauschii subsp. tauschii]
TraesCS3D03G0720200	883	907	1032	45	15	17	7.502876	7.427598	9.057347	0.359438	0.118722	0.131164	7.35E-27	-5.129375102	down	--	--	Molecular Function: electron transfer activity (GO:0009055);;	--	--	--	--	Plastocyanin-like domain	Uclacyanin 1 OS=Arabidopsis thaliana OX=3702 GN=UCC1 PE=1 SV=1	S	Function unknown	blue copper protein-like [Aegilops tauschii subsp. tauschii]
NewGene_70253	5441	5432	4692	162	129	132	30.636699	29.295455	29.883069	0.801901	0.787453	0.68925	0	-5.128186306	down	--	--	--	--	--	--	--	--	--	O	Posttranslational modification, protein turnover, chaperones	Ankyrin-2 [Triticum urartu]
NewGene_61484	165	166	111	12	0	0	0.459359	0.52624	0.397601	0.048023	0	0	0.007260362	-5.127227449	down	--	--	--	--	--	--	--	--	--	--	--	unnamed protein product [Triticum turgidum subsp. durum]
TraesCS7D03G1242900	616	527	471	15	13	16	1.371373	1.131136	1.076994	0.031568	0.026207	0.031458	4.95E-74	-5.124425972	down	--		Molecular Function: protein kinase activity (GO:0004672);; Molecular Function: ATP binding (GO:0005524);;	K17302|0.0e+00|ats:109752367|K17302 coatomer subunit beta' | (RefSeq) uncharacterized protein LOC109752367	--	--	--	Protein kinase domain	Cysteine-rich receptor-like protein kinase 29 OS=Arabidopsis thaliana OX=3702 GN=CRK29 PE=2 SV=1	U	Intracellular trafficking, secretion, and vesicular transport	uncharacterized protein LOC109752367 [Aegilops tauschii subsp. tauschii]
TraesCS2D03G1159300	1517	1443	1715	34	45	49	19.191853	17.610319	22.435085	0.401599	0.52945	0.58116	7.24E-183	-5.123854413	down	--	--	--	K11855|7.7e-09|bvg:104906049|K11855 ubiquitin carboxyl-terminal hydrolase 36/42 [EC:3.4.19.12] | (RefSeq) ubiquitin carboxyl-terminal hydrolase 36	--	--	--	Hydrophobic seed protein	36.4 kDa proline-rich protein OS=Solanum lycopersicum OX=4081 GN=TPRP-F1 PE=2 SV=1	S	Function unknown	unnamed protein product [Triticum aestivum]
TraesCS3B03G0407600	133	108	159	4	7	0	1.65719	1.301204	2.050866	0.042585	0.082059	0	1.13E-18	-5.120177925	down	--	--	--	--	--	--	--	--	--	--	--	uncharacterized protein LOC109782284 [Aegilops tauschii subsp. tauschii]
TraesCS6D03G0627800	1304	1369	1302	22	43	44	6.286102	6.367854	6.488091	0.098096	0.194752	0.197536	1.36E-171	-5.116937189	down	[E]	Amino acid transport and metabolism	Cellular Component: integral component of membrane (GO:0016021);; Molecular Function: transmembrane transporter activity (GO:0022857);;	K14638|0.0e+00|ats:109748183|K14638 solute carrier family 15 (peptide/histidine transporter), member 3/4 | (RefSeq) LOC109748183; protein NRT1/ PTR FAMILY 7.3-like	--	[E]	Amino acid transport and metabolism	POT family	Protein NRT1/ PTR FAMILY 7.3 OS=Arabidopsis thaliana OX=3702 GN=NPF7.3 PE=1 SV=2	E	Amino acid transport and metabolism	protein NRT1/ PTR FAMILY 7.3-like [Aegilops tauschii subsp. tauschii]
TraesCS2D03G0313900	3087	3049	2342	71	65	96	15.511865	14.796496	12.162541	0.338443	0.307935	0.452505	2.74E-290	-5.116209997	down	--	--	Molecular Function: actin binding (GO:0003779);; Biological Process: actin filament organization (GO:0007015);; Biological Process: regulation of stomatal movement (GO:0010119);;	--	--	--	--	Coiled-coil regions of plant-specific actin-binding protein	Stomatal closure-related actin-binding protein 1 OS=Arabidopsis thaliana OX=3702 GN=SCAB1 PE=1 SV=1	S	Function unknown	stomatal closure-related actin-binding protein 1-like isoform X2 [Aegilops tauschii subsp. tauschii]
TraesCS7A03G0552700	346	297	303	0	15	11	1.025844	0.847651	0.929495	0	0.040614	0.027961	3.50E-06	-5.112607227	down	[R]	General function prediction only	--	--	--	--	--	NB-ARC domain	--	O	Posttranslational modification, protein turnover, chaperones	uncharacterized protein LOC109756501 [Aegilops tauschii subsp. tauschii]
TraesCS3D03G0888500	947	898	864	28	32	15	8.017988	7.396501	7.615649	0.204712	0.256574	0.120524	1.30E-120	-5.10298595	down	[G]	Carbohydrate transport and metabolism	Molecular Function: aldose 1-epimerase activity (GO:0004034);; Biological Process: hexose metabolic process (GO:0019318);; Molecular Function: carbohydrate binding (GO:0030246);;	K01785|1.4e-210|ats:109743298|K01785 aldose 1-epimerase [EC:5.1.3.3] | (RefSeq) LOC109743298; aldose 1-epimerase	Glycolysis / Gluconeogenesis (ko00010);; Galactose metabolism (ko00052)	[G]	Carbohydrate transport and metabolism	Aldose 1-epimerase	--	G	Carbohydrate transport and metabolism	aldose 1-epimerase [Aegilops tauschii subsp. tauschii]
TraesCS3B03G0986700	257	265	271	0	8	14	1.410526	1.400886	1.53428	0	0.040598	0.068954	1.00E-06	-5.102536268	down	[DZ]	Cell cycle control, cell division, chromosome partitioning;; Cytoskeleton	--	K10615|3.7e-30|ppp:112282946|K10615 E3 ubiquitin-protein ligase HERC4 [EC:2.3.2.26] | (RefSeq) probable E3 ubiquitin-protein ligase HERC4 isoform X1	Ubiquitin mediated proteolysis (ko04120)	[S]	Function unknown	Regulator of chromosome condensation (RCC1) repeat	Ultraviolet-B receptor UVR8 OS=Arabidopsis thaliana OX=3702 GN=UVR8 PE=1 SV=1	--	--	unnamed protein product [Triticum turgidum subsp. durum]
NewGene_14675	4496	4800	3865	148	98	118	16.4515	17.207636	14.783129	0.520494	0.325498	0.369626	0	-5.10163924	down	--	--	--	--	--	--	--	--	--	L	Replication, recombination and repair	hypothetical protein TRIUR3_01061 [Triticum urartu]
TraesCS1D03G0015900	1382	1553	1490	35	50	38	8.733082	9.468534	9.734835	0.207844	0.292338	0.223074	2.35E-194	-5.097400565	down	[R]	General function prediction only	Molecular Function: molecular_function (GO:0003674);; Molecular Function: catalytic activity (GO:0003824);; Cellular Component: cellular_component (GO:0005575);; Cellular Component: intracellular (GO:0005622);; Cellular Component: obsolete cell (GO:0005623);; Cellular Component: nucleus (GO:0005634);; Cellular Component: cytoplasm (GO:0005737);; Cellular Component: vacuole (GO:0005773);; Cellular…	K03152|3.8e-119|egu:105040679|K03152 protein deglycase [EC:3.5.1.124] | (RefSeq) protein DJ-1 homolog B	--	[RV]	General function prediction only;; Defense mechanisms	DJ-1/PfpI family	Protein DJ-1 homolog B OS=Arabidopsis thaliana OX=3702 GN=DJ1B PE=1 SV=1	V	Defense mechanisms	protein DJ-1 homolog A-like [Aegilops tauschii subsp. tauschii]
NewGene_76528	96	95	96	2	0	6	0.536645	0.513182	0.555278	0.009136	0	0.02982	2.18E-14	-5.096033835	down	--	--	Molecular Function: protein kinase activity (GO:0004672);; Molecular Function: calcium ion binding (GO:0005509);; Molecular Function: ATP binding (GO:0005524);; Cellular Component: integral component of membrane (GO:0016021);; Molecular Function: polysaccharide binding (GO:0030247);;	--	--	--	--	--	--	T	Signal transduction mechanisms	uncharacterized protein LOC109758622 [Aegilops tauschii subsp. tauschii]
TraesCS4D03G0653000	563	416	486	22	8	11	0.726002	0.517304	0.647974	0.026668	0.009718	0.012967	2.91E-61	-5.091846903	down	--	--	Molecular Function: actin binding (GO:0003779);;	--	--	--	--	KIP1-like protein	Protein NETWORKED 1D OS=Arabidopsis thaliana OX=3702 GN=NET1D PE=3 SV=1	S	Function unknown	protein NETWORKED 1D-like [Aegilops tauschii subsp. tauschii]
TraesCS6A03G0893300	592	643	552	8	20	22	3.237155	3.38969	3.115973	0.04094	0.101145	0.110212	3.63E-81	-5.085828413	down	[G]	Carbohydrate transport and metabolism	Cellular Component: integral component of membrane (GO:0016021);; Molecular Function: transmembrane transporter activity (GO:0022857);;	K03444|9.6e-243|ats:109736216|K03444 MFS transporter, SP family, ERD6-like sugar transporter | (RefSeq) LOC109736216; sugar transporter ERD6-like 7	--	[R]	General function prediction only	Sugar (and other) transporter	Sugar transporter ERD6-like 16 OS=Arabidopsis thaliana OX=3702 GN=At5g18840 PE=2 SV=2	U	Intracellular trafficking, secretion, and vesicular transport	unnamed protein product [Triticum turgidum subsp. durum]
TraesCS2B03G0778800	3142	3127	2732	56	96	100	21.150042	20.297089	19.005274	0.358116	0.605911	0.630553	0	-5.085259122	down	--	--	--	K13456|2.8e-110|ats:109771496|K13456 RPM1-interacting protein 4 | (RefSeq) LOC109771496; RPM1-interacting protein 4-like isoform X1	Plant-pathogen interaction (ko04626)	--	--	Cleavage site for pathogenic type III effector avirulence factor Avr	--	S	Function unknown	unnamed protein product [Triticum turgidum subsp. durum]
TraesCS3D03G0780300	520	489	582	4	10	31	2.265091	2.05266	2.617505	0.016392	0.040955	0.123446	1.27E-11	-5.079714433	down	[O]	Posttranslational modification, protein turnover, chaperones	Molecular Function: ATP binding (GO:0005524);;	K03283|0.0e+00|ats:109751487|K03283 heat shock 70kDa protein 1/2/6/8 | (RefSeq) LOC109751487; heat shock cognate 70 kDa protein	Spliceosome (ko03040);; Protein processing in endoplasmic reticulum (ko04141);; Endocytosis (ko04144)	[O]	Posttranslational modification, protein turnover, chaperones	Hsp70 protein	Heat shock cognate 70 kDa protein OS=Petunia hybrida OX=4102 GN=HSP70 PE=2 SV=1	O	Posttranslational modification, protein turnover, chaperones	unnamed protein product [Triticum turgidum subsp. durum]
NewGene_101856	1669	1751	1765	17	79	50	10.7697	10.113565	12.004231	0.103879	0.345646	0.158776	1.73E-18	-5.077604195	down	--	--	--	--	--	--	--	SPFH domain-Band 7 family	--	--	--	hypothetical protein TRIUR3_08442 [Triticum urartu]
TraesCS2B03G1233600	395	490	497	2	21	16	3.04351	3.642175	3.956502	0.014573	0.152875	0.115876	9.47E-12	-5.075244101	down	--	--	Molecular Function: peroxidase activity (GO:0004601);; Cellular Component: extracellular region (GO:0005576);; Biological Process: response to oxidative stress (GO:0006979);; Molecular Function: heme binding (GO:0020037);; Biological Process: hydrogen peroxide catabolic process (GO:0042744);; Molecular Function: metal ion binding (GO:0046872);;	K00430|6.1e-183|ats:109755234|K00430 peroxidase [EC:1.11.1.7] | (RefSeq) LOC109755234; peroxidase 64	Phenylpropanoid biosynthesis (ko00940)	--	--	Peroxidase	Peroxidase 64 OS=Arabidopsis thaliana OX=3702 GN=PER64 PE=1 SV=1	Q	Secondary metabolites biosynthesis, transport and catabolism	peroxidase 64 [Aegilops tauschii subsp. tauschii]
TraesCS5B03G1073700	223	238	278	7	0	14	2.035331	2.094007	2.619489	0.058	0	0.114459	1.51E-06	-5.075143988	down	--	--	Cellular Component: integral component of membrane (GO:0016021);;	--	--	--	--	--	--	--	--	hypothetical protein D1007_29946 [Hordeum vulgare]
TraesCS1B03G1223100	591	680	535	23	8	20	4.807897	5.339423	4.497938	0.172663	0.058977	0.147727	5.19E-80	-5.07155714	down	--	--	--	--	--	[TZ]	Signal transduction mechanisms;; Cytoskeleton	--	Probable protein ABIL4 OS=Oryza sativa subsp. japonica OX=39947 GN=Os05g0585400 PE=2 SV=1	--	--	unnamed protein product [Triticum turgidum subsp. durum]
NewGene_66573	367	480	285	24	0	8	2.088177	2.677396	1.710918	0.093672	0	0.029728	0.000121198	-5.067016118	down	--	--	--	--	--	--	--	--	--	--	--	unnamed protein product [Triticum turgidum subsp. durum]
TraesCS3D03G0238500	159	156	142	0	11	2	2.152076	2.041228	1.992499	0	0.13308	0.020491	8.60E-06	-5.057362961	down	[O]	Posttranslational modification, protein turnover, chaperones	Cellular Component: cellular_component (GO:0005575);; Cellular Component: intracellular (GO:0005622);; Cellular Component: obsolete cell (GO:0005623);; Cellular Component: cytoplasm (GO:0005737);; Biological Process: response to stress (GO:0006950);; Biological Process: biological_process (GO:0008150);; Biological Process: response to temperature stimulus (GO:0009266);; Biological Process: respon…	K13993|7.7e-83|ats:109740043|K13993 HSP20 family protein | (RefSeq) LOC109740043; 17.5 kDa class II heat shock protein-like	Protein processing in endoplasmic reticulum (ko04141)	[O]	Posttranslational modification, protein turnover, chaperones	Hsp20/alpha crystallin family	17.5 kDa class II heat shock protein OS=Zea mays OX=4577 PE=2 SV=1	O	Posttranslational modification, protein turnover, chaperones	17.5 kDa class II heat shock protein-like [Aegilops tauschii subsp. tauschii]
NewGene_94071	122	182	150	6	7	0	1.075543	1.551987	1.366012	0.050528	0.05016	0	3.71E-21	-5.050559969	down	--	--	Molecular Function: DNA binding (GO:0003677);;	--	--	--	--	BED zinc finger	--	J	Translation, ribosomal structure and biogenesis	uncharacterized protein LOC101774910 [Setaria italica]
TraesCS3D03G0780900	328	356	325	13	7	9	1.493548	1.567558	1.532864	0.055731	0.027013	0.037776	4.52E-49	-5.04868877	down	[O]	Posttranslational modification, protein turnover, chaperones	Molecular Function: ATP binding (GO:0005524);;	K03283|0.0e+00|ats:109751487|K03283 heat shock 70kDa protein 1/2/6/8 | (RefSeq) LOC109751487; heat shock cognate 70 kDa protein	Spliceosome (ko03040);; Protein processing in endoplasmic reticulum (ko04141);; Endocytosis (ko04144)	[O]	Posttranslational modification, protein turnover, chaperones	Hsp70 protein	Heat shock cognate 70 kDa protein OS=Petunia hybrida OX=4102 GN=HSP70 PE=2 SV=1	O	Posttranslational modification, protein turnover, chaperones	heat shock cognate 70 kDa protein [Aegilops tauschii subsp. tauschii]
NewGene_64953	297	281	287	5	4	16	3.535243	3.213168	3.504014	0.051524	0.039966	0.167662	2.75E-39	-5.043516154	down	--	--	--	--	--	--	--	--	--	--	--	uncharacterized protein LOC109749713 isoform X1 [Aegilops tauschii subsp. tauschii]
TraesCS3B03G1486100	792	945	749	38	20	14	2.583523	2.974816	2.527355	0.115658	0.058806	0.040684	7.74E-102	-5.034547486	down	--	--	Molecular Function: RNA binding (GO:0003723);;	K03283|9.9e-16|peq:110019053|K03283 heat shock 70kDa protein 1/2/6/8 | (RefSeq) LOW QUALITY PROTEIN: stromal 70 kDa heat shock-related protein, chloroplastic-like	Spliceosome (ko03040);; Protein processing in endoplasmic reticulum (ko04141);; Endocytosis (ko04144)	[J]	Translation, ribosomal structure and biogenesis	Nucleic acid binding protein NABP	Pumilio homolog 1 OS=Arabidopsis thaliana OX=3702 GN=APUM1 PE=1 SV=1	J	Translation, ribosomal structure and biogenesis	unnamed protein product [Triticum turgidum subsp. durum]
TraesCS2B03G1537400	553	570	592	23	17	10	3.936689	3.915177	4.355572	0.151857	0.112608	0.061821	1.69E-78	-5.030284976	down	--	--	Molecular Function: peroxidase activity (GO:0004601);; Cellular Component: extracellular region (GO:0005576);; Biological Process: response to oxidative stress (GO:0006979);; Molecular Function: heme binding (GO:0020037);; Biological Process: hydrogen peroxide catabolic process (GO:0042744);; Molecular Function: metal ion binding (GO:0046872);;	K00430|1.6e-138|ats:109747441|K00430 peroxidase [EC:1.11.1.7] | (RefSeq) LOC109747441; peroxidase 12-like	Phenylpropanoid biosynthesis (ko00940)	--	--	Peroxidase	Peroxidase 12 OS=Arabidopsis thaliana OX=3702 GN=PER12 PE=1 SV=1	Q	Secondary metabolites biosynthesis, transport and catabolism	unnamed protein product [Triticum turgidum subsp. durum]
TraesCS7A03G1148500	110	158	144	8	4	0	0.76507	1.062303	1.036276	0.04799	0.026349	0	2.95E-19	-5.028886607	down	--	--	--	--	--	--	--	Neprosin	--	S	Function unknown	unnamed protein product [Triticum turgidum subsp. durum]
[truncated: 14,153 more rows]
